# Supplementary material for: PTGES2 and RNASET2 identified as novel potential biomarkers and therapeutic targets for basal cell carcinoma: insights from proteome-wide mendelian randomization, colocalization, and MR-PheWAS analyses
Source: Front Pharmacol. 2024 Jul 5;15:1418560. doi: 10.3389/fphar.2024.1418560 (PMC11257982; doi:10.3389/fphar.2024.1418560)
Supplement: Supplementary file 1 [file DataSheet1.ZIP › Table S1.xlsx]

## Sheet: Sheet1
Table S1. Data sources for studied phenotypes
Study	Phenotype	Cases	Controls	PMID	People	Web
UKB-PPP	Plasma protein	54306	–	37794186	European	https://www.synapse.org/#!Synapse:syn51364943/files/
deCODE	Plasma protein	35559	–	34857953	European	https://www.decode.com/summarydata/
FinnGen R10	Malignant neoplasm of skin (controls excluding all cancers)	22271	314193	NA	European	https://r10.finngen.fi/
FinnGen R10	Other malignant neoplasms of skin (=non-melanoma skin cancer) (controls excluding all cancers)	19077	314193	NA	European	https://r10.finngen.fi/
FinnGen R10	Malignant melanoma of skin (controls excluding all cancers)	3194	314193	NA	European	https://r10.finngen.fi/
FinnGen R10	Basal cell carcinoma (controls excluding all cancers)	20506	314193	NA	European	https://r10.finngen.fi/
FinnGen R10	Squamous cell neoplasms and carcinomas of the skin (controls excluding all cancers)	3531	314193	NA	European	https://r10.finngen.fi/
ukb-saige-172.11	Melanomas of skin	2691	395071	NA	European	https://www.leelabsg.org/resources
ukb-saige-172.2	Other non-epithelial cancer of skin	11149	395071	NA	European	https://www.leelabsg.org/resources
