# Supplementary material for: PTGES2 and RNASET2 identified as novel potential biomarkers and therapeutic targets for basal cell carcinoma: insights from proteome-wide mendelian randomization, colocalization, and MR-PheWAS analyses
Source: Front Pharmacol. 2024 Jul 5;15:1418560. doi: 10.3389/fphar.2024.1418560 (PMC11257982; doi:10.3389/fphar.2024.1418560)
Supplement: Supplementary file 1 [file DataSheet1.ZIP › Table S10.xlsx]

## Sheet: Sheet1
Table S10. The results of two sample MR between UKB-PPP or deCODE Plasma protein and non-epithelial cancer of skin
id.exposure	id.outcome	outcome	exposure	method	nsnp	b	se	pval	lo_ci	up_ci	or	or_lci95	or_uci95
ukb-ppp-RNASET2-OID20321	ukb-saige-172.2	Other non-epithelial cancer of skin || id:ukb-saige-172.2	Ribonuclease T2 | Cardiometabolic	Inverse variance weighted	4	0.110706	0.0381098	0.0036735	0.0360106	0.185401	1.11707	1.03667	1.2037
ukb-ppp-SF3B4-OID21278	ukb-saige-172.2	Other non-epithelial cancer of skin || id:ukb-saige-172.2	Splicing factor 3B subunit 4 | Oncology	Wald ratio	1	-0.704268	0.269279	0.0089127	-1.23206	-0.176481	0.49447	0.291692	0.838214
ukb-ppp-HS3ST3B1-OID21303	ukb-saige-172.2	Other non-epithelial cancer of skin || id:ukb-saige-172.2	Heparan sulfate glucosamine 3-O-sulfotransferase 3B1 | Oncology	Inverse variance weighted	4	-0.0722898	0.0375124	0.0539688	-0.145814	0.00123464	0.930261	0.864318	1.00124
ukb-ppp-PTGES2-OID30561	ukb-saige-172.2	Other non-epithelial cancer of skin || id:ukb-saige-172.2	Prostaglandin E synthase 2 | Inflammation_II	Wald ratio	1	-0.196025	0.17539	0.263718	-0.53979	0.147741	0.821992	0.582871	1.15921
ukb-ppp-STX8-OID20531	ukb-saige-172.2	Other non-epithelial cancer of skin || id:ukb-saige-172.2	Syntaxin-8 | Inflammation	Wald ratio	1	-0.166513	0.166513	0.317311	-0.492879	0.159853	0.846612	0.610865	1.17334
ukb-ppp-ENO2-OID21046	ukb-saige-172.2	Other non-epithelial cancer of skin || id:ukb-saige-172.2	Gamma-enolase | Neurology	Wald ratio	1	-0.105149	0.112159	0.348501	-0.32498	0.114682	0.900191	0.722542	1.12152
13449_SF3B4	ukb-saige-172.2	Other non-epithelial cancer of skin || id:ukb-saige-172.2	SF3B4++SF3B4_NA_SF3B4	Wald ratio	1	-0.843786	0.31927	0.00822097	-1.46956	-0.218016	0.430079	0.230028	0.804113
6986_HS3ST3B1	ukb-saige-172.2	Other non-epithelial cancer of skin || id:ukb-saige-172.2	HS3ST3B1++HS3SB_NA_HS3SB	Wald ratio	1	-0.655738	0.307377	0.0328974	-1.2582	-0.0532787	0.519059	0.284166	0.948116
16913_RNASET2	ukb-saige-172.2	Other non-epithelial cancer of skin || id:ukb-saige-172.2	RNASET2++RNT2_NA_RNT2	Inverse variance weighted	4	0.062669	0.044434	0.158426	-0.0244216	0.14976	1.06467	0.975874	1.16155
10903_STX8	ukb-saige-172.2	Other non-epithelial cancer of skin || id:ukb-saige-172.2	STX8++STX8_NA_STX8	Wald ratio	1	-0.279001	0.249633	0.263718	-0.768282	0.210279	0.756539	0.463809	1.23402
18458_PTGES2	ukb-saige-172.2	Other non-epithelial cancer of skin || id:ukb-saige-172.2	PTGES2++PGES2_NA_PGES2	Wald ratio	1	-0.194076	0.173647	0.263718	-0.534423	0.146272	0.823596	0.586007	1.15751
10339_ENO2	ukb-saige-172.2	Other non-epithelial cancer of skin || id:ukb-saige-172.2	ENO2++NSE_NA_NSE	Wald ratio	1	-0.100604	0.107311	0.348501	-0.310932	0.109725	0.904291	0.732764	1.11597
