# Supplementary material for: PTGES2 and RNASET2 identified as novel potential biomarkers and therapeutic targets for basal cell carcinoma: insights from proteome-wide mendelian randomization, colocalization, and MR-PheWAS analyses
Source: Front Pharmacol. 2024 Jul 5;15:1418560. doi: 10.3389/fphar.2024.1418560 (PMC11257982; doi:10.3389/fphar.2024.1418560)
Supplement: Supplementary file 1 [file DataSheet1.ZIP › Table S11.xlsx]

## Sheet: coloc共定位结果
Table S11. The colocalization results of 6 identified proteins with non-epithelial cancer of skin in the UKB-PPP study (PP.H4)
Protein	non-epithelial cancer of skin	Melanoma
PTGES2	0.0115547	0.0712275
RNASET2	0.972722	0.162343
SF3B4	0.000468539	0.0398614
STX8	0.0100612	0.0285112
ENO2	0.00760282	0.0526452
HS3ST3B1	0.0964251	0.0080269
