# Supplementary material for: PTGES2 and RNASET2 identified as novel potential biomarkers and therapeutic targets for basal cell carcinoma: insights from proteome-wide mendelian randomization, colocalization, and MR-PheWAS analyses
Source: Front Pharmacol. 2024 Jul 5;15:1418560. doi: 10.3389/fphar.2024.1418560 (PMC11257982; doi:10.3389/fphar.2024.1418560)
Supplement: Supplementary file 1 [file DataSheet1.ZIP › Table S12.xlsx]

## Sheet: coloc共定位结果
Table S12. The colocalization results of 6 identified proteins with non-epithelial cancer of skin in the deCODE study (PP.H4)
Protein	non-epithelial cancer of skin	Melanoma
PTGES2	0.0117737	0.039916
RNASET2	0.938863	0.0693864
SF3B4	0.00164406	0.0338491
STX8	0.00470056	0.0342518
ENO2	0.00562649	0.0203631
HS3ST3B1	0.0288223	0.0127362
