# Supplementary material for: PTGES2 and RNASET2 identified as novel potential biomarkers and therapeutic targets for basal cell carcinoma: insights from proteome-wide mendelian randomization, colocalization, and MR-PheWAS analyses
Source: Front Pharmacol. 2024 Jul 5;15:1418560. doi: 10.3389/fphar.2024.1418560 (PMC11257982; doi:10.3389/fphar.2024.1418560)
Supplement: Supplementary file 1 [file DataSheet1.ZIP › Table S13.xlsx]

## Sheet: Table S13. MR-PheWAS analysis i
Table S13. MR-PheWAS analysis in 2408 phenotypes of FinnGen R10 study for UKB-PPP proteins
phenotype	pval	Beta	type	protein	NegLogP
KELA_REIMBURSEMENT_202	8.98e-07	-0.129387	0	RNASET2-OID20321	6.04678
Biological medication for rheuma	8.8e-06	-0.249234	0	RNASET2-OID20321	5.05547
Autoimmune diseases	2.51e-05	-0.0606804	0	RNASET2-OID20321	4.60069
Body-mass index, inverse-rank normalized	9.18e-05	0.161986	0	PTGES2-OID30561	4.03715
Second line medication for Crohn's disease	0.000338086	-0.0962445	0	RNASET2-OID20321	3.47097
Seropositive rheumatoid arthritis, wide	0.000495896	-0.140868	0	RNASET2-OID20321	3.30461
Other/unspecified seropositive rheumatoid arthritis	0.000521046	-0.141096	0	RNASET2-OID20321	3.28312
Depression medications	0.000635972	0.52614	0	SF3B4-OID21278	3.19656
Weight, inverse-rank normalized	0.000997182	0.126841	0	PTGES2-OID30561	3.00123
Other systemic involvement of connective tissue (FG)	0.00212416	1.05694	0	SF3B4-OID21278	2.67281
Any mental disorder, or suicide (or attempt), or psychic disorders complicating pregnancy, partum or puerperium or nerve system disorders (more control exclusions)	0.00237388	0.525734	0	STX8-OID20531	2.62454
Alzheimer鈥檚 disease (Late onset) (more control exclusions)	0.00240077	-0.199182	0	RNASET2-OID20321	2.61965
Thyrotoxicosis	0.00338055	-0.125305	0	RNASET2-OID20321	2.47101
Other systemic involvement of connective tissue (FG)	0.00457039	-0.11791	0	RNASET2-OID20321	2.34005
Antihypertensive medication - note that there are other indications	0.00472864	0.331675	0	SF3B4-OID21278	2.32526
Nonorganic sleeping disorders (more control exclusions)	0.00536704	0.151762	0	RNASET2-OID20321	2.27027
Sleep disorders (combined)	0.00611132	0.22258	0	STX8-OID20531	2.21386
Dermatopolymyositis (FG)	0.00854262	4.50357	0	SF3B4-OID21278	2.06841
Vocal cord dysfunction	0.00961855	0.598806	0	STX8-OID20531	2.01689
Ulcerative enterocolitis	0.0101459	-1.95635	0	PTGES2-OID30561	1.99371
Spondylopathies (FG)	0.0102497	-0.143122	0	RNASET2-OID20321	1.98929
Felty syndrome	0.0106768	-0.798926	0	RNASET2-OID20321	1.97156
Continuous positive airway pressure	0.0113391	0.512724	0	STX8-OID20531	1.94542
Other necrotizing vasculopathies (FG)	0.011348	1.01119	0	STX8-OID20531	1.94508
Type 2 diabetes, definitions combined	0.0114529	0.372541	0	SF3B4-OID21278	1.94109
Anosmia	0.011784	-1.55654	0	STX8-OID20531	1.92871
Other degenerative diseases of the nervous system	0.0122565	-0.089428	0	RNASET2-OID20321	1.91163
Chronic hepatitis NAS	0.0131816	-3.62003	0	SF3B4-OID21278	1.88003
Any dementia (more control exclusions)	0.0134939	-0.0896618	0	RNASET2-OID20321	1.86986
Ulcerative ileocolitis	0.0137848	2.13349	0	SF3B4-OID21278	1.8606
Other/unspecified crystal arthropathies	0.0165439	-6.29882	0	SF3B4-OID21278	1.78136
Glucosamine medication	0.0165527	0.306016	0	STX8-OID20531	1.78113
Gestational diabetes (for exclusion)	0.0182576	0.657942	0	SF3B4-OID21278	1.73856
Behavioural disorders (more control exclusions)	0.0205176	0.535013	0	RNASET2-OID20321	1.68787
Other arthritis (FG)	0.0226344	-0.0840028	0	RNASET2-OID20321	1.64523
Childhood allergy (age < 16)	0.0229872	-1.00468	0	SF3B4-OID21278	1.63851
Toxic effect of ethanol	0.0232923	0.246589	0	RNASET2-OID20321	1.63279
Other (seronegative) rheumatoid arthritis, wide	0.023985	-0.135962	0	RNASET2-OID20321	1.62006
TMD related pain	0.0258405	0.669228	0	SF3B4-OID21278	1.5877
Toxic effect of ethanol	0.0273544	1.03247	0	STX8-OID20531	1.56297
Alcohol-induced chronic pancreatitis	0.0273621	0.847624	0	STX8-OID20531	1.56285
Pneumococcal septicemia	0.0283804	0.286912	0	RNASET2-OID20321	1.54698
Dementia due to Parkinson's disease (more control exclusions)	0.0302044	2.18138	0	PTGES2-OID30561	1.51993
Congenital hydrocephalus	0.0303247	-6.50182	0	SF3B4-OID21278	1.5182
Vasomotor rhinitis (mode)	0.0303959	-1.10281	0	PTGES2-OID30561	1.51718
KRA_PSY_EATING (more control exclusions)	0.0315152	0.995052	0	PTGES2-OID30561	1.50148
Other disorders starting during childhood or adolescence (more control exclusions)	0.0317163	0.984103	0	STX8-OID20531	1.49872
Other ulcerative colitis	0.033523	-1.18602	0	PTGES2-OID30561	1.47466
Body-mass index, inverse-rank normalized	0.0347885	0.0217809	0	RNASET2-OID20321	1.45856
Alcohol abuse, main dg (more control exclusions)	0.0354551	0.520099	0	STX8-OID20531	1.45032
Alcohol-induced acute pancreatitis	0.0358638	1.11208	0	STX8-OID20531	1.44534
Gout, strict definition	0.0365385	0.117617	0	RNASET2-OID20321	1.43725
Childhood allergy (age < 16)	0.0366711	-0.493835	0	STX8-OID20531	1.43568
Small fibre neuropathy	0.0378531	1.34246	0	STX8-OID20531	1.4219
Toxic effect of alcohol	0.0386548	0.359059	0	RNASET2-OID20321	1.4128
severe traumatic brain injury, does not include concussion	0.0405026	0.580517	0	PTGES2-OID30561	1.39252
Asthma mixed form (mode) (more control exclusions)	0.0407744	0.78362	0	STX8-OID20531	1.38961
Acute alcohol intoxication	0.0408042	0.419604	0	STX8-OID20531	1.3893
SLE (Finngen)	0.0421764	1.04205	0	STX8-OID20531	1.37493
Type1 diabetes, definitions combined, early onset	0.0428078	-0.672687	0	STX8-OID20531	1.36848
Reactive arthropathies, FINNGEN	0.0452243	-1.3179	0	SF3B4-OID21278	1.34463
Asthma and opportunity respiratory infection	0.0466607	1.34613	0	PTGES2-OID30561	1.33105
Heart failure and hypertrophic cardiomyopathy	0.0473038	2.98468	0	SF3B4-OID21278	1.3251
Toxic effect of alcohol	0.0489339	-1.83363	0	PTGES2-OID30561	1.31039
Seropositive rheumatoid arthritis, strict definition	0.0491243	-0.110023	0	RNASET2-OID20321	1.3087
Bruxism	0.0510517	2.6875	0	SF3B4-OID21278	1.29199
ILD and respiratory illness in diseases classified elsewhere	0.0526498	4.1814	0	PTGES2-OID30561	1.2786
Gestational diabetes (for exclusion)	0.0543608	-0.284051	0	STX8-OID20531	1.26471
Type 2 diabetes, wide definition	0.0556068	0.339937	0	SF3B4-OID21278	1.25487
Type 2 diabetes, wide definition	0.0558948	0.256694	0	PTGES2-OID30561	1.25263
Second line medication for Crohn's disease	0.0570417	0.412044	0	SF3B4-OID21278	1.24381
Autoimmune diseases excluding thyroid diseases, strict definition	0.0573194	-0.148326	0	STX8-OID20531	1.2417
COPD/asthma/ILD related infections	0.0602679	0.203162	0	SF3B4-OID21278	1.21991
Dementia due to Parkinson's disease (more control exclusions)	0.0612032	1.33084	0	STX8-OID20531	1.21323
Diabetes, insulin treatment (Kela reimbursement) (more control exclusions)	0.0615245	0.210573	0	PTGES2-OID30561	1.21095
Continuous positive airway pressure	0.0620137	0.724786	0	SF3B4-OID21278	1.20751
Other/unspecified rheumatoid arthritis	0.0628184	-0.151438	0	RNASET2-OID20321	1.20191
Drug-induced osteoporosis with pathological fracture	0.0645079	1.57465	0	STX8-OID20531	1.19039
Hyperkinetic disorders (more control exclusions)	0.0648232	1.14196	0	SF3B4-OID21278	1.18827
Alzheimer鈥檚 disease (Early onset) (more control exclusions)	0.0677376	-0.195817	0	RNASET2-OID20321	1.16917
Medical treatment for female infertility	0.0694967	0.516406	0	PTGES2-OID30561	1.15804
Cardiovascular diseases (excluding rheumatic etc)	0.0696503	0.21956	0	SF3B4-OID21278	1.15708
Asthma and allergy	0.0706662	-0.814602	0	SF3B4-OID21278	1.15079
Any mental disorder	0.0718542	0.110807	0	STX8-OID20531	1.14355
Any mental disorder	0.0737217	0.156647	0	PTGES2-OID30561	1.1324
Essential (haemorrhagic) thrombocythaemia	0.073923	-1.32874	0	PTGES2-OID30561	1.13122
Other systemic involvement of connective tissue (FG)	0.0753888	0.314838	0	STX8-OID20531	1.12269
Smoking	0.0776543	-0.947853	0	SF3B4-OID21278	1.10983
Gout, unspecified	0.0787945	-0.562535	0	PTGES2-OID30561	1.1035
Type 2 diabetes, definitions combined	0.0792287	0.195188	0	PTGES2-OID30561	1.10112
Autoimmune diseases excluding thyroid diseases	0.0793414	-0.135215	0	STX8-OID20531	1.1005
Any death	0.0818732	-0.301203	0	SF3B4-OID21278	1.08686
Other specific arthropathies	0.0822757	-1.61766	0	PTGES2-OID30561	1.08473
Thyroiditis	0.0824012	-0.632846	0	STX8-OID20531	1.08407
Early onset COPD	0.0842603	0.0792949	0	RNASET2-OID20321	1.07438
Dermatopolymyositis (FG)	0.0847507	-0.329396	0	RNASET2-OID20321	1.07186
TMD muscular pain linked with fibromyalgia	0.0853333	-0.0683117	0	RNASET2-OID20321	1.06888
Seropositive rheumatoid arthritis, strict definition	0.0856082	-0.779155	0	SF3B4-OID21278	1.06748
Weight, inverse-rank normalized	0.0862713	0.016827	0	RNASET2-OID20321	1.06413
Charcot foot	0.0885511	-2.42033	0	SF3B4-OID21278	1.05281
Crohn's disease (strict) with PSC	0.0898499	-1.03623	0	RNASET2-OID20321	1.04648
Alzheimer鈥檚 disease (Late onset) (more control exclusions)	0.0901543	0.394322	0	STX8-OID20531	1.04501
Systemic sclerosis,strict definition	0.0921474	3.43502	0	SF3B4-OID21278	1.03552
Lung transplantation	0.0925737	0.466729	0	RNASET2-OID20321	1.03351
Social disorders starting during childhood or adolescence (more control exclusions)	0.0930268	2.01373	0	STX8-OID20531	1.03139
Pseudopolyposis of colon	0.0944649	-3.08722	0	STX8-OID20531	1.02473
Arthropathy in Crohn disease	0.0949373	3.08438	0	SF3B4-OID21278	1.02256
Alcohol abuse, main dg (more control exclusions)	0.0951121	0.109667	0	RNASET2-OID20321	1.02176
Any mental disorder	0.0991623	0.191432	0	SF3B4-OID21278	1.00365
Asthma, unspecified (mode)	0.102717	0.269431	0	PTGES2-OID30561	0.988356
KRA_PSY_EATING (more control exclusions)	0.106786	0.527302	0	STX8-OID20531	0.971485
Systemic sclerosis,strict definition	0.107503	2.44035	0	PTGES2-OID30561	0.96858
Type 1 diabetes, strict definition, subgroup 2	0.107673	-5.10143	0	SF3B4-OID21278	0.967892
Social disorders starting during childhood or adolescence (more control exclusions)	0.110338	2.71395	0	PTGES2-OID30561	0.957275
Bruxism	0.110527	-1.18604	0	STX8-OID20531	0.956532
Myeloproliferative diseases (CML excluded)	0.111637	-0.851189	0	PTGES2-OID30561	0.952191
ILD related to systemic autoimmune disease	0.112293	3.56558	0	PTGES2-OID30561	0.949649
Obesity related asthma	0.112923	0.477418	0	SF3B4-OID21278	0.947217
Glucosamine medication	0.113047	-0.288449	0	PTGES2-OID30561	0.946743
Diabetes, insulin treatment (Kela reimbursement) (more control exclusions)	0.113636	0.235326	0	SF3B4-OID21278	0.944484
Chronic hepatitis NAS	0.114128	-0.441753	0	RNASET2-OID20321	0.942606
ILD-related respiratory insufficiency	0.116097	1.33294	0	PTGES2-OID30561	0.935181
Seropositive rheumatoid arthritis, strict definition	0.116876	0.53497	0	PTGES2-OID30561	0.932276
Childhood asthma (age<16) (more control exclusions)	0.118791	0.0963114	0	RNASET2-OID20321	0.925216
Mucosal proctocolitis	0.118819	0.744016	0	SF3B4-OID21278	0.925116
Medical treatment for female infertility	0.119314	0.312704	0	STX8-OID20531	0.92331
Vascular dementia (subcortical)	0.120508	1.40891	0	PTGES2-OID30561	0.918982
Alcohol use disorder, Swedish definition	0.120818	0.178491	0	STX8-OID20531	0.917867
Anxiety disorders (more control exclusions)	0.122266	0.140109	0	STX8-OID20531	0.912695
Tracheo-bronchomalasia	0.124261	-3.25231	0	PTGES2-OID30561	0.905665
Asthma mixed form (mode) (more control exclusions)	0.124426	1.11994	0	SF3B4-OID21278	0.905089
Biliary cirrhosis, NAS	0.125205	-4.19224	0	PTGES2-OID30561	0.90238
Other disorders starting during childhood or adolescence (more control exclusions)	0.126688	0.163094	0	RNASET2-OID20321	0.897264
Falls/tendency to fall	0.128888	-0.0218554	0	RNASET2-OID20321	0.889788
Suicide or other Intentional self-harm	0.130911	0.268553	0	STX8-OID20531	0.883025
Gastro-oesophageal reflux disease	0.131029	-0.224745	0	PTGES2-OID30561	0.882634
Height, inverse-rank normalized	0.131283	-0.0442467	0	PTGES2-OID30561	0.881792
Alcohol abuse, main dg (more control exclusions)	0.131421	0.528933	0	PTGES2-OID30561	0.881335
Postmenopausal osteoporosis with pathological fracture	0.13311	-0.668575	0	STX8-OID20531	0.87579
Non-allergic asthma (mode) (more control exclusions)	0.133436	0.0751152	0	RNASET2-OID20321	0.874726
TMD muscular pain linked with fibromyalgia	0.133514	0.476061	0	SF3B4-OID21278	0.874474
Ulcerative enterocolitis	0.133861	1.50267	0	SF3B4-OID21278	0.873346
Secondary parkinsonism (more control exclusions)	0.133942	1.47938	0	PTGES2-OID30561	0.873082
Spondyloarthritis	0.134669	-0.0898087	0	RNASET2-OID20321	0.870733
Other chondrocalcinosis	0.136166	-2.7077	0	SF3B4-OID21278	0.865931
Second line medication for Crohn's disease	0.136559	0.242624	0	PTGES2-OID30561	0.86468
Thyrotoxicosis	0.139452	-0.268736	0	STX8-OID20531	0.855575
COPD/asthma/ILD related infections	0.139523	0.0198774	0	RNASET2-OID20321	0.855353
Dementia due to Parkinson's disease (more control exclusions)	0.140739	-0.245289	0	RNASET2-OID20321	0.851584
Maternal care for (suspected) damage to fetus from alcohol	0.141511	0.631545	0	RNASET2-OID20321	0.849208
Crohn's disease of large intestine	0.142434	0.850252	0	PTGES2-OID30561	0.846386
Nonalcoholic steatohepatitis	0.143063	-2.63969	0	PTGES2-OID30561	0.844471
Secondary parkinsonism (more control exclusions)	0.145059	-0.236934	0	RNASET2-OID20321	0.838455
Asthma, unspecified (mode)	0.145519	0.317669	0	SF3B4-OID21278	0.837079
Type1 diabetes, definitions combined	0.146568	-0.393104	0	STX8-OID20531	0.833959
Ulcerative colitis (strict) with PSC	0.146681	0.369008	0	RNASET2-OID20321	0.833625
Asthma-related infections	0.148554	0.230463	0	PTGES2-OID30561	0.828114
ILD and respiratory illness in diseases classified elsewhere	0.148914	0.514187	0	RNASET2-OID20321	0.827065
Maternal care for (suspected) damage to fetus from alcohol	0.149312	-2.48671	0	STX8-OID20531	0.825904
First line medication for Crohn's disease	0.149529	0.17799	0	SF3B4-OID21278	0.825275
Substance abuse (more control exclusions)	0.151366	0.0396504	0	RNASET2-OID20321	0.819972
Frontotemporal dementia	0.15144	0.736711	0	RNASET2-OID20321	0.81976
Dermatopolymyositis (FG)	0.151932	-1.16216	0	STX8-OID20531	0.81835
Behavioural disorders (more control exclusions)	0.152469	-1.46869	0	PTGES2-OID30561	0.816817
Vocal cord dysfunction	0.155433	0.0779386	0	RNASET2-OID20321	0.808456
Any dementia (more control exclusions)	0.156639	0.213695	0	STX8-OID20531	0.805101
Substance abuse (more control exclusions)	0.158378	0.166347	0	STX8-OID20531	0.800305
Chronic myeloid leukaemia [CML], BCR/ABL-positive	0.159449	2.09837	0	PTGES2-OID30561	0.797377
Ulcerative ileocolitis	0.159844	-0.91686	0	PTGES2-OID30561	0.796303
Crohn's disease (strict) with PSC	0.160069	3.30162	0	STX8-OID20531	0.795693
Anxiety disorders (more control exclusions)	0.16101	0.239259	0	SF3B4-OID21278	0.793146
Viral pneumonia (unknown virus, not influenza)	0.161614	0.82126	0	PTGES2-OID30561	0.791522
Adult-onset Still disease	0.161909	-0.495636	0	RNASET2-OID20321	0.790728
Interstitial lung disease endpoints	0.163018	0.50412	0	PTGES2-OID30561	0.787766
Cardiomyopathy (excluding other)	0.163798	0.678637	0	SF3B4-OID21278	0.785692
Cirrhosis, broad definition used in the article https	0.164921	0.0837899	0	RNASET2-OID20321	0.782724
Crohn's disease of large intestine	0.166023	1.06545	0	SF3B4-OID21278	0.779832
Other heart diseases	0.166283	-0.11967	0	STX8-OID20531	0.779151
Systemic disorders of connective tissue in diseases classified elsewhere (FG)	0.168207	0.84711	0	RNASET2-OID20321	0.774157
Asthma-related pneumonia	0.168554	0.389427	0	SF3B4-OID21278	0.773261
Idiopathic gout	0.168562	-0.911907	0	SF3B4-OID21278	0.773241
ILD related to systemic autoimmune disease	0.169142	0.553421	0	RNASET2-OID20321	0.771749
ILD related to systemic autoimmune disease	0.16994	-2.15822	0	STX8-OID20531	0.769704
Childhood asthma (age<16) (more control exclusions)	0.171498	-0.44366	0	PTGES2-OID30561	0.765742
Alcohol abuse, main dg (more control exclusions)	0.172189	0.630684	0	SF3B4-OID21278	0.763995
Cirrhosis, broad definition used in the article https	0.173767	-0.349336	0	STX8-OID20531	0.760033
Vocal cord dysfunction	0.175877	-0.449994	0	PTGES2-OID30561	0.75479
Other Crohn's disease	0.17606	0.900695	0	SF3B4-OID21278	0.75434
Personality disorders (more control exclusions)	0.177932	0.473784	0	SF3B4-OID21278	0.749745
Antihypertensive medication - note that there are other indications	0.178576	0.0836778	0	STX8-OID20531	0.748177
Tracheo-bronchomalasia	0.179022	-0.514743	0	RNASET2-OID20321	0.747094
Bronchitis	0.179723	0.100006	0	STX8-OID20531	0.745397
Alcohol-induced acute pancreatitis	0.180739	0.166031	0	RNASET2-OID20321	0.742949
Seronegative rheumatoid arthritis	0.183429	-0.0824322	0	RNASET2-OID20321	0.736532
Alcohol use disorder, Swedish definition	0.185369	0.217323	0	PTGES2-OID30561	0.731964
Rheumatoid lung disease	0.186097	-2.26504	0	STX8-OID20531	0.73026
Ulcerative proctitis	0.18815	0.943371	0	SF3B4-OID21278	0.725496
Substance abuse (more control exclusions)	0.188684	0.291715	0	SF3B4-OID21278	0.724264
ILD and respiratory illness in diseases classified elsewhere	0.18922	-1.98703	0	STX8-OID20531	0.723034
Asthma-related pneumonia	0.189402	0.197332	0	STX8-OID20531	0.722615
Primary biliary cholangitis (PBC)	0.190357	-0.211471	0	RNASET2-OID20321	0.720432
Non-allergic asthma (mode) (more control exclusions)	0.190814	-0.25587	0	STX8-OID20531	0.719389
Vascular dementia (other)	0.19114	-2.60786	0	PTGES2-OID30561	0.718649
KELA_REIMBURSEMENT_202	0.191921	0.209342	0	PTGES2-OID30561	0.716877
Mixed disorders of conduct and emotions (more control exclusions)	0.193643	0.904254	0	STX8-OID20531	0.712997
Any dementia (more control exclusions)	0.195755	-0.366848	0	SF3B4-OID21278	0.708288
Other Crohn's disease	0.196072	0.454943	0	STX8-OID20531	0.707585
Pain (limb, back, neck, head abdominally)	0.197215	-0.0987364	0	PTGES2-OID30561	0.70506
Primary coxarthrosis, bilateral	0.199852	0.229816	0	STX8-OID20531	0.699291
Cardiac arrhythmias	0.20141	0.197218	0	SF3B4-OID21278	0.69592
Allergic bronchopulmonary aspergillosis (ABPA)	0.201683	4.11057	0	SF3B4-OID21278	0.695331
Polycythaemia vera	0.203837	-0.977047	0	PTGES2-OID30561	0.690717
Other heart diseases	0.203896	-0.156902	0	PTGES2-OID30561	0.690592
Essential (haemorrhagic) thrombocythaemia	0.204779	-0.660487	0	STX8-OID20531	0.688715
Nonalcoholic fatty liver disease	0.207589	-0.601236	0	PTGES2-OID30561	0.682795
Emotional disorders starting during childhood or adolescence (more control exclusions)	0.208462	-0.138297	0	RNASET2-OID20321	0.680972
Alzheimer鈥檚 disease (undefined) (more control exclusions)	0.212967	-0.325961	0	RNASET2-OID20321	0.671687
Type 1 diabetes, strict definition, subgroup 2	0.217216	-2.09371	0	STX8-OID20531	0.663109
Emotional disorders starting during childhood or adolescence (more control exclusions)	0.217287	0.825057	0	PTGES2-OID30561	0.662966
Idiopathic pulmonary fibrosis	0.217709	0.640773	0	PTGES2-OID30561	0.662123
Food allergy	0.217926	-0.532089	0	RNASET2-OID20321	0.66169
Myeloproliferative diseases (CML excluded)	0.219749	0.107968	0	RNASET2-OID20321	0.658073
Glucosamine medication	0.220979	-0.294959	0	SF3B4-OID21278	0.65565
Other/unspecified seropositive rheumatoid arthritis	0.221403	-0.402756	0	SF3B4-OID21278	0.654817
Smoking	0.221951	0.499414	0	PTGES2-OID30561	0.653743
Autoimmune diseases	0.230586	-0.0738388	0	STX8-OID20531	0.637166
Alcohol use disorder, Swedish definition	0.23148	0.032235	0	RNASET2-OID20321	0.635486
Vascular dementia (sudden onset)	0.231516	1.59394	0	STX8-OID20531	0.635418
Congenital hydrocephalus	0.231695	0.66042	0	RNASET2-OID20321	0.635083
COPD-related respiratory insufficiency	0.231892	0.336578	0	STX8-OID20531	0.634714
Chronic myeloproliferative disease	0.23191	0.291688	0	RNASET2-OID20321	0.63468
Epileptic seizures related to alcohol	0.23319	1.51473	0	STX8-OID20531	0.63229
Ulcerative rectosigmoiditis	0.234381	-0.0894343	0	RNASET2-OID20321	0.630077
Emotional disorders starting during childhood or adolescence (more control exclusions)	0.234822	0.558057	0	STX8-OID20531	0.629261
Autoimmune diseases excluding thyroid diseases	0.23576	0.172674	0	SF3B4-OID21278	0.62753
Essential (haemorrhagic) thrombocythaemia	0.236422	0.144518	0	RNASET2-OID20321	0.626312
Memory loss	0.237039	-0.115103	0	RNASET2-OID20321	0.625181
Vascular dementia (multiple infarctions)	0.237131	-0.885163	0	STX8-OID20531	0.625012
Medical treatment for female infertility	0.237495	-0.44679	0	SF3B4-OID21278	0.624345
Other chondrocalcinosis	0.239091	1.12408	0	STX8-OID20531	0.621436
Vascular dementia (subcortical)	0.241924	-0.17327	0	RNASET2-OID20321	0.61632
Adult-onset Still disease	0.242073	1.75873	0	STX8-OID20531	0.616054
Ulcerative rectosigmoiditis	0.242207	0.705515	0	SF3B4-OID21278	0.615813
Viral pneumonia (known virus, not influenza)	0.245161	1.55654	0	SF3B4-OID21278	0.610548
Viral pneumonia (unknown virus, not influenza)	0.246104	0.908984	0	SF3B4-OID21278	0.608881
Transient global amnesia	0.24782	-0.543024	0	PTGES2-OID30561	0.605863
Congenital malformations of heart and great arteries	0.249338	0.564112	0	SF3B4-OID21278	0.603212
Bronchitis	0.249524	0.122545	0	PTGES2-OID30561	0.602887
SLE (Finngen)	0.249535	-0.139238	0	RNASET2-OID20321	0.602869
Congenital malformations of heart and great arteries	0.249782	-0.426814	0	PTGES2-OID30561	0.602439
Asthma-related acute respiratory infections	0.251159	0.21216	0	PTGES2-OID30561	0.600051
Bruxism	0.251612	0.250834	0	RNASET2-OID20321	0.599268
Chronic hepatitis NAS	0.252286	1.0121	0	STX8-OID20531	0.598108
Respiratory disorders in diseases classified elsewhere	0.254473	-0.236436	0	RNASET2-OID20321	0.594358
Childhood allergy (age < 16)	0.255989	-0.379858	0	PTGES2-OID30561	0.591778
Anxiety disorders (more control exclusions)	0.256571	0.0327813	0	RNASET2-OID20321	0.590792
Arthropathy in ulcerative colitis	0.257633	1.42143	0	PTGES2-OID30561	0.588999
Viral pneumonia (known virus, not influenza)	0.257772	0.804239	0	STX8-OID20531	0.588764
Personality disorders (more control exclusions)	0.257837	0.211529	0	STX8-OID20531	0.588654
Other forms of systemic lupus erythematosus	0.258498	1.21426	0	STX8-OID20531	0.587544
Medical treatment for female infertility	0.262021	0.053952	0	RNASET2-OID20321	0.581664
Suggestive for eosinophilic asthma	0.262855	-0.513751	0	PTGES2-OID30561	0.580283
Seronegative rheumatoid arthritis	0.263988	0.294846	0	STX8-OID20531	0.578416
Idiopathic gout	0.264429	-0.551885	0	PTGES2-OID30561	0.57769
Autoimmune diseases excluding thyroid diseases, strict definition	0.266956	0.163719	0	SF3B4-OID21278	0.57356
Alzheimer鈥檚 disease (Atypical or mixed) (more control exclusions)	0.269412	-0.096314	0	RNASET2-OID20321	0.569583
Crohn's disease NAS	0.270457	0.398479	0	STX8-OID20531	0.567902
Other Crohn's disease	0.270699	-0.104726	0	RNASET2-OID20321	0.567513
Any dementia (more control exclusions)	0.274077	0.234779	0	PTGES2-OID30561	0.562127
Hyperkinetic disorders (more control exclusions)	0.275035	0.510147	0	PTGES2-OID30561	0.560612
Vascular dementia (undefined)	0.275361	-1.00752	0	SF3B4-OID21278	0.560098
Early onset COPD	0.275759	-0.40171	0	SF3B4-OID21278	0.559471
Cardiomyopathy (excluding other)	0.277153	-0.400637	0	PTGES2-OID30561	0.557281
Sleep disorders (combined)	0.278169	0.166447	0	SF3B4-OID21278	0.555691
Atypical mycobacterium lung infection	0.278919	0.274431	0	RNASET2-OID20321	0.554523
CR(E)ST syndrome	0.280426	1.27351	0	PTGES2-OID30561	0.552182
Speech and linguistic disorders (more control exclusions)	0.281154	-0.0856907	0	RNASET2-OID20321	0.551055
Crohn's disease NAS	0.281769	0.733217	0	SF3B4-OID21278	0.550106
Meningitis	0.283817	0.460902	0	STX8-OID20531	0.546962
Systemic sclerosis,strict definition	0.286233	-0.346134	0	RNASET2-OID20321	0.543281
Meningitis	0.287457	-0.134314	0	RNASET2-OID20321	0.541428
Ulcerative colitis, NAS	0.287856	0.480387	0	SF3B4-OID21278	0.540825
Vascular dementia (other)	0.288912	1.4926	0	STX8-OID20531	0.539235
Other secondary gout	0.289211	-2.82854	0	PTGES2-OID30561	0.538785
Ulcerative ileocolitis	0.290198	0.113244	0	RNASET2-OID20321	0.537306
Other forms of systemic lupus erythematosus	0.291906	-1.61341	0	PTGES2-OID30561	0.534758
Juvenile arthritis (FINNGEN)	0.292359	-0.108776	0	RNASET2-OID20321	0.534084
Allergic bronchopulmonary aspergillosis (ABPA)	0.293328	-0.479277	0	RNASET2-OID20321	0.532646
Allergic asthma (mode)	0.295595	0.0424412	0	RNASET2-OID20321	0.529303
Toxic effect of alcohol	0.296799	1.29102	0	SF3B4-OID21278	0.527537
Type 2 diabetes, wide definition	0.298269	-0.0229216	0	RNASET2-OID20321	0.525392
Spondyloarthritis	0.298879	0.30392	0	PTGES2-OID30561	0.524505
Ulcerative colitis (strict) with PSC	0.299791	-1.11307	0	STX8-OID20531	0.523181
Allergic asthma (mode)	0.302075	-0.325717	0	SF3B4-OID21278	0.519885
Other degenerative diseases of the nervous system	0.305089	-0.294312	0	SF3B4-OID21278	0.515573
Juvenile arthritis (FINNGEN)	0.305453	-0.433063	0	STX8-OID20531	0.515056
Diabetes, insulin treatment (Kela reimbursement) (more control exclusions)	0.305454	0.0807658	0	STX8-OID20531	0.515054
Rheumatoid lung disease	0.305984	2.51189	0	PTGES2-OID30561	0.514301
Autoimmune diseases	0.307842	0.0894922	0	PTGES2-OID30561	0.511672
Other/unspecified rheumatoid arthritis	0.310259	-0.50371	0	SF3B4-OID21278	0.508276
Mental and behavioural disorders of puerperium, not classified elsewhere (more control exclusions)	0.310356	1.48866	0	PTGES2-OID30561	0.508141
Migraine, single triptan purchase ok & required. ICD-code if available is included	0.311846	-0.020989	0	RNASET2-OID20321	0.50606
Reiter disease	0.312362	-1.26797	0	STX8-OID20531	0.505342
Seropositive rheumatoid arthritis, wide	0.31257	-0.330757	0	SF3B4-OID21278	0.505052
Substance abuse (more control exclusions)	0.314068	0.169012	0	PTGES2-OID30561	0.502976
Systemic disorders of connective tissue in diseases classified elsewhere (FG)	0.315815	3.09905	0	PTGES2-OID30561	0.500568
Asthma mixed form (mode) (more control exclusions)	0.315911	0.546949	0	PTGES2-OID30561	0.500435
Antihypertensive medication - note that there are other indications	0.31702	-0.0146278	0	RNASET2-OID20321	0.498914
Other/unspecified seropositive rheumatoid arthritis	0.317694	0.247437	0	PTGES2-OID30561	0.497991
Atypical mycobacterium lung infection	0.317949	1.81265	0	SF3B4-OID21278	0.497643
Cardiac arrhythmias	0.318715	-0.116442	0	PTGES2-OID30561	0.496598
Neovascular glaucoma	0.319919	-0.912875	0	SF3B4-OID21278	0.49496
Obesity related asthma	0.321412	0.0511677	0	RNASET2-OID20321	0.492938
TMD muscular pain linked with fibromyalgia	0.321869	0.238299	0	PTGES2-OID30561	0.492321
Idiopathic gout	0.322019	0.0918365	0	RNASET2-OID20321	0.492119
Other necrotizing vasculopathies (FG)	0.32443	0.746229	0	SF3B4-OID21278	0.488879
Other/unspecified rheumatoid arthritis	0.326417	0.368524	0	PTGES2-OID30561	0.486227
Primary coxarthrosis, bilateral	0.326988	-0.331363	0	SF3B4-OID21278	0.485469
Seropositive rheumatoid arthritis, wide	0.327648	0.241077	0	PTGES2-OID30561	0.484592
Lung transplantation	0.327874	-2.15337	0	SF3B4-OID21278	0.484293
Use of disulfiram, acamprosate or naltrexone	0.328801	-0.438721	0	PTGES2-OID30561	0.483067
Other chondrocalcinosis	0.329485	-0.220453	0	RNASET2-OID20321	0.482164
Vocal cord dysfunction	0.329967	0.426999	0	SF3B4-OID21278	0.48153
Asthma-related pneumonia	0.332234	0.207471	0	PTGES2-OID30561	0.478555
Vascular dementia (subcortical)	0.332297	0.610881	0	STX8-OID20531	0.478474
Chronic myeloid leukaemia [CML], BCR/ABL-positive	0.333565	0.263404	0	RNASET2-OID20321	0.476819
COPD/asthma/ILD related infections	0.33358	0.0789743	0	PTGES2-OID30561	0.4768
Speech and linguistic disorders (more control exclusions)	0.336267	0.613974	0	SF3B4-OID21278	0.473316
Other secondary gout	0.336298	3.45049	0	SF3B4-OID21278	0.473276
Mental and behavioural disorders of puerperium, not classified elsewhere (more control exclusions)	0.338776	-0.989755	0	STX8-OID20531	0.470087
Mixed disorders of conduct and emotions (more control exclusions)	0.341379	0.154356	0	RNASET2-OID20321	0.466764
Other secondary gout	0.343538	1.77483	0	STX8-OID20531	0.464025
COPD-related respiratory insufficiency	0.34625	0.381379	0	PTGES2-OID30561	0.46061
Autism spe (more control exclusions)	0.346251	0.97012	0	PTGES2-OID30561	0.460609
Type1 diabetes, definitions combined, early onset	0.348058	-0.586576	0	SF3B4-OID21278	0.458348
Any mental disorder	0.348168	0.0156536	0	RNASET2-OID20321	0.458211
Mental retardation (more control exclusions)	0.348758	-0.936341	0	SF3B4-OID21278	0.457475
Mixed disorders of conduct and emotions (more control exclusions)	0.348912	0.9159	0	PTGES2-OID30561	0.457284
COPD related to chronic (opportunist) infections	0.348952	0.885118	0	PTGES2-OID30561	0.457234
Viral pneumonia (unknown virus, not influenza)	0.349002	0.0906634	0	RNASET2-OID20321	0.457172
Vascular dementia (mixed)	0.349918	-0.224327	0	RNASET2-OID20321	0.456034
All influenza (not pneumonia)	0.350251	0.0622105	0	RNASET2-OID20321	0.455621
Rheumatoid lung disease	0.350718	-3.00763	0	SF3B4-OID21278	0.455042
Suicide or other Intentional self-harm	0.351274	0.311241	0	SF3B4-OID21278	0.454354
Suggestive for eosinophilic asthma	0.351623	0.566818	0	SF3B4-OID21278	0.453923
First line medication for Crohn's disease	0.352143	0.0867307	0	PTGES2-OID30561	0.453281
Vascular dementia (undefined)	0.355017	0.121615	0	RNASET2-OID20321	0.44975
Reactive arthropathies, FINNGEN	0.35542	-0.323198	0	STX8-OID20531	0.449258
Bruxism	0.356223	0.967107	0	PTGES2-OID30561	0.448278
Other ulcerative colitis	0.360435	-0.357546	0	STX8-OID20531	0.443174
Mixed disorders of conduct and emotions (more control exclusions)	0.361913	-1.18468	0	SF3B4-OID21278	0.441396
Bronchitis	0.36333	0.128104	0	SF3B4-OID21278	0.439698
Gout, unspecified	0.363883	0.385301	0	SF3B4-OID21278	0.439038
Second line medication for Crohn's disease	0.364747	0.103695	0	STX8-OID20531	0.438008
Autoimmune diseases	0.366622	0.105021	0	SF3B4-OID21278	0.435782
CR(E)ST syndrome	0.36779	1.42186	0	SF3B4-OID21278	0.4344
Type 1 diabetes, strict definition, subgroup 2	0.368299	0.352315	0	RNASET2-OID20321	0.4338
Reiter disease	0.36876	1.62045	0	PTGES2-OID30561	0.433256
Felty syndrome	0.369373	1.70091	0	PTGES2-OID30561	0.432535
Invasive ventilation	0.369747	0.614309	0	SF3B4-OID21278	0.432096
Haemophilus septicemia	0.370384	2.90315	0	PTGES2-OID30561	0.431347
Pseudopolyposis of colon	0.371681	3.06016	0	SF3B4-OID21278	0.429829
Cholangitis (primary sclerosing, PSC), with reimbursement 202	0.372828	1.22063	0	SF3B4-OID21278	0.428491
Arthropathy in Crohn disease	0.373365	0.870068	0	STX8-OID20531	0.427866
Mucosal proctocolitis	0.375891	-0.0678383	0	RNASET2-OID20321	0.424938
Codeine or tramadol medication	0.377067	-0.0636528	0	STX8-OID20531	0.423581
Heart failure and coronary heart disease	0.380121	0.263931	0	SF3B4-OID21278	0.420078
Wide developmental disorders (more control exclusions)	0.381112	-0.563284	0	STX8-OID20531	0.418947
Charcot foot	0.381466	-0.658376	0	STX8-OID20531	0.418544
Paracetamol of NSAID medication	0.382915	-0.123178	0	SF3B4-OID21278	0.416898
Myeloproliferative diseases (CML excluded)	0.38474	-0.325295	0	STX8-OID20531	0.414833
Autoimmune diseases excluding thyroid diseases, strict definition	0.385811	-0.0158262	0	RNASET2-OID20321	0.413625
Suicide or other Intentional self-harm	0.389058	0.217852	0	PTGES2-OID30561	0.409986
severe traumatic brain injury, does not include concussion	0.389979	-0.170906	0	STX8-OID20531	0.408958
Crohn's disease (strict) with PSC	0.391019	-3.72425	0	SF3B4-OID21278	0.407802
Gestational diabetes (for exclusion)	0.392339	-0.0342101	0	RNASET2-OID20321	0.406338
Arthropathy in ulcerative colitis	0.392383	1.42281	0	SF3B4-OID21278	0.40629
Migraine, single triptan purchase ok & required. ICD-code if available is included	0.392548	-0.107318	0	PTGES2-OID30561	0.406107
Respiratory disorders in diseases classified elsewhere	0.392834	1.07957	0	PTGES2-OID30561	0.405791
Vascular dementia (mixed)	0.393677	-1.41098	0	SF3B4-OID21278	0.40486
First line medication for Crohn's disease	0.394686	0.0556149	0	STX8-OID20531	0.403749
Body-mass index, inverse-rank normalized	0.395191	0.0465924	0	SF3B4-OID21278	0.403192
Secondary parkinsonism (more control exclusions)	0.395567	-1.10545	0	SF3B4-OID21278	0.40278
Alcohol use disorder, Swedish definition	0.396442	0.183991	0	SF3B4-OID21278	0.40182
Heart failure and coronary heart disease	0.397483	-0.134606	0	STX8-OID20531	0.400681
Cardiovascular diseases (excluding rheumatic etc)	0.397596	-0.054151	0	STX8-OID20531	0.400558
ILD and respiratory illness in diseases classified elsewhere	0.399709	-2.40189	0	SF3B4-OID21278	0.398256
Tracheo-bronchomalasia	0.40128	2.36122	0	SF3B4-OID21278	0.396552
Asthma-related infections	0.403212	0.0937391	0	STX8-OID20531	0.394466
Congenital hydrocephalus	0.403371	1.33459	0	STX8-OID20531	0.394296
Nonalcoholic fatty liver disease	0.404369	0.525943	0	SF3B4-OID21278	0.393222
Increased muscle tone	0.404677	1.44453	0	PTGES2-OID30561	0.392891
Gestational diabetes (for exclusion)	0.404844	0.174875	0	PTGES2-OID30561	0.392712
Haemophilus septicemia	0.405978	3.61363	0	SF3B4-OID21278	0.391497
Smoking	0.406317	0.239543	0	STX8-OID20531	0.391135
SLE (Finngen)	0.408813	0.795759	0	SF3B4-OID21278	0.388476
Reiter disease	0.409958	1.98936	0	SF3B4-OID21278	0.387261
Crohn's disease of large intestine	0.412569	0.332966	0	STX8-OID20531	0.384503
COPD/asthma/ILD related infections	0.413949	0.0467636	0	STX8-OID20531	0.383053
Osteoporosis with pathological fracture (FG)	0.414008	0.472955	0	PTGES2-OID30561	0.382991
Asthma and opportunity respiratory infection	0.415778	0.728948	0	SF3B4-OID21278	0.381138
Biological medicines for asthma	0.41607	-0.188004	0	RNASET2-OID20321	0.380834
Type 2 diabetes, definitions combined	0.4192	-0.019929	0	RNASET2-OID20321	0.377579
Atypical mycobacterium lung infection	0.420231	1.11499	0	PTGES2-OID30561	0.376512
Food allergy	0.421862	-1.47467	0	STX8-OID20531	0.37483
Migraine, single triptan purchase ok & required. ICD-code if available is included	0.422438	0.0709888	0	STX8-OID20531	0.374237
Neovascular glaucoma	0.42262	0.390238	0	STX8-OID20531	0.37405
Alzheimer鈥檚 disease (Atypical or mixed) (more control exclusions)	0.424897	-0.555772	0	SF3B4-OID21278	0.371716
Other heart diseases	0.424981	0.130156	0	SF3B4-OID21278	0.371631
Gout due to impairment of renal function	0.425193	0.193769	0	RNASET2-OID20321	0.371414
Increased muscle tone	0.426293	0.226518	0	RNASET2-OID20321	0.370292
Weight, inverse-rank normalized	0.428005	0.0404511	0	SF3B4-OID21278	0.368551
Asthma-related acute respiratory infections	0.429485	-0.0240732	0	RNASET2-OID20321	0.367052
Autoimmune diseases excluding thyroid diseases	0.430182	-0.0142168	0	RNASET2-OID20321	0.366347
Other degenerative diseases of the nervous system	0.430747	0.170107	0	PTGES2-OID30561	0.365778
Social disorders starting during childhood or adolescence (more control exclusions)	0.431825	-1.7971	0	SF3B4-OID21278	0.364693
Vascular dementia (mixed)	0.436013	1.00346	0	PTGES2-OID30561	0.360501
Hyperkinetic disorders (more control exclusions)	0.436351	0.256276	0	STX8-OID20531	0.360164
Type 2 diabetes, wide definition	0.436433	0.072974	0	STX8-OID20531	0.360083
TMD muscular pain linked with fibromyalgia	0.438852	-0.131124	0	STX8-OID20531	0.357682
Spondyloarthritis	0.439522	0.299185	0	SF3B4-OID21278	0.357019
Postmenopausal osteoporosis with pathological fracture	0.443964	0.486502	0	PTGES2-OID30561	0.352652
Essential (haemorrhagic) thrombocythaemia	0.444139	0.75544	0	SF3B4-OID21278	0.352481
Postdysenteric arthropathy	0.44574	1.46004	0	SF3B4-OID21278	0.350918
Wide developmental disorders (more control exclusions)	0.446324	0.690767	0	PTGES2-OID30561	0.35035
STROKE	0.450326	-0.0257452	0	RNASET2-OID20321	0.346473
Tic disorders	0.451608	-0.156704	0	RNASET2-OID20321	0.345239
Falls/tendency to fall	0.451707	0.0870921	0	SF3B4-OID21278	0.345144
Schizophrenia or delusion (more control exclusions)	0.456693	-0.288275	0	SF3B4-OID21278	0.340375
Acute alcohol intoxication	0.458756	0.216334	0	PTGES2-OID30561	0.338418
Juvenile arthritis (FINNGEN)	0.45933	0.584665	0	SF3B4-OID21278	0.337875
Other necrotizing vasculopathies (FG)	0.459412	-0.421805	0	PTGES2-OID30561	0.337797
Spondyloarthritis	0.460273	0.151425	0	STX8-OID20531	0.336984
Autism spe (more control exclusions)	0.461162	-0.538649	0	STX8-OID20531	0.336146
severe traumatic brain injury, does not include concussion	0.462394	0.275658	0	SF3B4-OID21278	0.334988
Anxiety disorders (more control exclusions)	0.46364	0.0943353	0	PTGES2-OID30561	0.333819
Maternal care for (suspected) damage to fetus from alcohol	0.46559	1.79467	0	PTGES2-OID30561	0.331996
Allergic rhinitis	0.465771	-0.113983	0	STX8-OID20531	0.331828
Pollen allergy	0.467104	-0.284897	0	SF3B4-OID21278	0.330587
Primary coxarthrosis, bilateral	0.467433	0.186481	0	PTGES2-OID30561	0.330281
Systemic sclerosis,strict definition	0.468602	0.782201	0	STX8-OID20531	0.329196
Arthropathy in ulcerative colitis	0.470235	0.636415	0	STX8-OID20531	0.327685
Gout, strict definition	0.470643	-0.248166	0	PTGES2-OID30561	0.327309
Mucosal proctocolitis	0.47113	-0.182356	0	STX8-OID20531	0.326859
Other specific arthropathies	0.473986	-0.10945	0	RNASET2-OID20321	0.324235
Felty syndrome	0.475006	-0.951012	0	STX8-OID20531	0.323301
Cardiovascular diseases (excluding rheumatic etc)	0.475353	-0.0131832	0	RNASET2-OID20321	0.322983
Heart failure and hypertrophic cardiomyopathy	0.476673	-0.800237	0	PTGES2-OID30561	0.32178
Anosmia	0.477175	0.103131	0	RNASET2-OID20321	0.321323
Idiopathic pulmonary fibrosis	0.483068	0.255839	0	STX8-OID20531	0.315991
Thyroiditis	0.489052	0.358813	0	PTGES2-OID30561	0.310645
Alcohol-induced acute pancreatitis	0.490727	0.522447	0	PTGES2-OID30561	0.30916
Frontotemporal dementia	0.491098	-1.02999	0	STX8-OID20531	0.308832
Fibrosis of liver	0.493071	-0.92077	0	STX8-OID20531	0.307091
Heart failure and antihypertensive medication	0.494006	-0.0243216	0	RNASET2-OID20321	0.306268
Cirrhosis of liver, NAS	0.496365	-0.461195	0	PTGES2-OID30561	0.304199
Arthropathy in Crohn disease	0.49823	0.94405	0	PTGES2-OID30561	0.30257
Early onset COPD	0.498482	0.132423	0	STX8-OID20531	0.302351
Suggestive for eosinophilic asthma	0.502922	-0.0507013	0	RNASET2-OID20321	0.298499
Viral pneumonia (unknown virus, not influenza)	0.50622	0.273496	0	STX8-OID20531	0.29566
ILD-related respiratory insufficiency	0.508951	0.392522	0	STX8-OID20531	0.293324
Other arthritis (FG)	0.50919	0.195869	0	SF3B4-OID21278	0.29312
Ulcerative colitis (strict) with PSC	0.510209	1.34656	0	SF3B4-OID21278	0.292252
Haemophilus septicemia	0.510727	1.47431	0	STX8-OID20531	0.291811
Continuous positive airway pressure	0.513126	0.0342005	0	RNASET2-OID20321	0.289776
Height, inverse-rank normalized	0.513658	0.0134081	0	STX8-OID20531	0.289326
Motor disorders (more control exclusions)	0.514212	0.81729	0	PTGES2-OID30561	0.288858
Frontotemporal dementia	0.516356	1.82029	0	SF3B4-OID21278	0.287051
Type1 diabetes, definitions combined	0.516359	0.0403395	0	RNASET2-OID20321	0.287049
Charcot foot	0.516734	0.702267	0	PTGES2-OID30561	0.286733
Use of disulfiram, acamprosate or naltrexone	0.517478	-0.0474828	0	RNASET2-OID20321	0.286108
Asthma-related acute respiratory infections	0.520045	0.0836358	0	STX8-OID20531	0.283959
Allergic rhinitis	0.520102	0.0351352	0	RNASET2-OID20321	0.283911
Obesity related asthma	0.520408	0.102635	0	STX8-OID20531	0.283656
Respiratory disorders in diseases classified elsewhere	0.522434	-0.56113	0	STX8-OID20531	0.281968
Asthma-related infections	0.523685	0.134856	0	SF3B4-OID21278	0.28093
Paracetamol of NSAID medication	0.525171	0.0474692	0	STX8-OID20531	0.2797
Sleep disorders (combined)	0.526388	0.0121197	0	RNASET2-OID20321	0.278694
Suggestive for eosinophilic asthma	0.527719	-0.203751	0	STX8-OID20531	0.277598
Autism spe (more control exclusions)	0.533521	-0.841107	0	SF3B4-OID21278	0.272849
Tic disorders (more control exclusions)	0.533811	0.565445	0	STX8-OID20531	0.272612
Crohn's disease of small intestine	0.536566	-0.0522844	0	RNASET2-OID20321	0.270376
Secondary parkinsonism (more control exclusions)	0.54254	-0.425531	0	STX8-OID20531	0.265568
Congenital malformations of heart and great arteries	0.543414	0.15855	0	STX8-OID20531	0.264869
Pseudopolyposis of colon	0.545241	-0.263625	0	RNASET2-OID20321	0.263411
Non-invasive ventilation	0.545404	0.132173	0	STX8-OID20531	0.263282
Other ulcerative colitis	0.547942	-0.0986247	0	RNASET2-OID20321	0.261266
Pseudopolyposis of colon	0.549026	-1.60035	0	PTGES2-OID30561	0.260407
Invasive ventilation	0.550294	0.214471	0	STX8-OID20531	0.259405
Crohn's disease (strict) with PSC	0.551011	1.98301	0	PTGES2-OID30561	0.25884
COPD-related respiratory insufficiency	0.551805	0.0395601	0	RNASET2-OID20321	0.258215
Later onset COPD	0.552699	0.142718	0	PTGES2-OID30561	0.257511
Cirrhosis, broad definition used in the article https	0.553	0.289028	0	SF3B4-OID21278	0.257275
Drug-induced osteoporosis with pathological fracture	0.553914	0.956756	0	SF3B4-OID21278	0.256558
Other specific arthropathies	0.556135	0.723056	0	SF3B4-OID21278	0.254819
Wide developmental disorders (more control exclusions)	0.556485	-0.704035	0	SF3B4-OID21278	0.254547
Acute alcohol intoxication	0.557765	0.0281082	0	RNASET2-OID20321	0.253549
Heart failure and bmi 25plus	0.558072	0.158809	0	SF3B4-OID21278	0.25331
IBD (strict) with PSC	0.558165	0.133911	0	RNASET2-OID20321	0.253237
Allergic rhinitis	0.558902	-0.17226	0	SF3B4-OID21278	0.252664
STROKE	0.559022	0.106388	0	SF3B4-OID21278	0.252571
Gout, strict definition	0.561511	-0.265152	0	SF3B4-OID21278	0.250642
Other (seronegative) rheumatoid arthritis, wide	0.561615	0.120924	0	STX8-OID20531	0.250562
Thyrotoxicosis	0.561648	0.150847	0	PTGES2-OID30561	0.250536
Cirrhosis of liver, NAS	0.563591	-0.521	0	SF3B4-OID21278	0.249036
severe traumatic brain injury, does not include concussion	0.56597	-0.0312619	0	RNASET2-OID20321	0.247206
Vascular dementia (sudden onset)	0.566298	1.12574	0	PTGES2-OID30561	0.246955
Heart failure and hypertrophic cardiomyopathy	0.570784	0.111758	0	RNASET2-OID20321	0.243528
Viral pneumonia (known virus, not influenza)	0.57205	-0.573216	0	PTGES2-OID30561	0.242566
Schizophrenia or delusion (more control exclusions)	0.572739	0.164953	0	PTGES2-OID30561	0.242044
Cardiovascular diseases (excluding rheumatic etc)	0.572799	-0.0514396	0	PTGES2-OID30561	0.241998
Cardiac arrhythmias	0.573851	0.0460858	0	STX8-OID20531	0.241201
Emotional disorders starting during childhood or adolescence (more control exclusions)	0.574774	0.494435	0	SF3B4-OID21278	0.240503
Behavioural disorders (more control exclusions)	0.574919	-0.407236	0	STX8-OID20531	0.240394
Other secondary coxarthrosis	0.575325	-0.308721	0	STX8-OID20531	0.240087
Speech and linguistic disorders (more control exclusions)	0.575479	0.267824	0	PTGES2-OID30561	0.239971
Ulcerative ileocolitis	0.575902	-0.254448	0	STX8-OID20531	0.239652
Non-invasive ventilation	0.581066	0.218089	0	SF3B4-OID21278	0.235775
Cirrhosis of liver, NAS	0.581215	-0.0615871	0	RNASET2-OID20321	0.235663
Seropositive rheumatoid arthritis, strict definition	0.582508	-0.131571	0	STX8-OID20531	0.234698
Behavioural disorders (more control exclusions)	0.584483	-0.733793	0	SF3B4-OID21278	0.233228
Vasomotor rhinitis (mode)	0.584553	0.196443	0	STX8-OID20531	0.233176
Biological medicines for asthma	0.585194	1.01384	0	SF3B4-OID21278	0.2327
Tic disorders	0.58554	0.685688	0	PTGES2-OID30561	0.232444
Other (seronegative) rheumatoid arthritis, wide	0.586894	0.161754	0	PTGES2-OID30561	0.23144
Biological medicines for asthma	0.588842	-0.530196	0	STX8-OID20531	0.230001
ILD related to systemic autoimmune disease	0.590058	-1.58225	0	SF3B4-OID21278	0.229106
Postdysenteric arthropathy	0.590861	0.782295	0	PTGES2-OID30561	0.228514
Sleep disorders (combined)	0.591915	0.0623681	0	PTGES2-OID30561	0.227741
Tic disorders (more control exclusions)	0.592179	-0.114606	0	RNASET2-OID20321	0.227547
Depression medications	0.592266	0.0159946	0	RNASET2-OID20321	0.227483
Frontotemporal dementia	0.592528	-1.14043	0	PTGES2-OID30561	0.227291
Other secondary coxarthrosis	0.592543	0.420279	0	PTGES2-OID30561	0.22728
Heart failure and antihypertensive medication	0.595061	-0.0733567	0	STX8-OID20531	0.225439
Chronic myeloproliferative disease	0.597898	0.468611	0	STX8-OID20531	0.223373
Gout, unspecified	0.60146	0.0273601	0	RNASET2-OID20321	0.220794
Ulcerative enterocolitis	0.601706	0.276464	0	STX8-OID20531	0.220616
Diabetes, insulin treatment (Kela reimbursement) (more control exclusions)	0.601724	-0.00989651	0	RNASET2-OID20321	0.220602
Spondylopathies (FG)	0.602241	0.124911	0	STX8-OID20531	0.220229
Asthma and allergy	0.604738	-0.176378	0	PTGES2-OID30561	0.218433
Pain (limb, back, neck, head abdominally)	0.604842	0.00704559	0	RNASET2-OID20321	0.218358
Other secondary gonarthrosis	0.60497	-0.423086	0	SF3B4-OID21278	0.218266
Alcohol related diseases, tilastokeskus definition, death only	0.60529	-0.0425144	0	RNASET2-OID20321	0.218036
Ulcerative colitis, NAS	0.608063	-0.123264	0	STX8-OID20531	0.216052
Weight, inverse-rank normalized	0.608416	0.0138158	0	STX8-OID20531	0.215799
Other forms of systemic lupus erythematosus	0.615317	-1.01473	0	SF3B4-OID21278	0.210901
First line medication for Crohn's disease	0.615962	0.0094792	0	RNASET2-OID20321	0.210446
Lung transplantation	0.616089	-0.84861	0	PTGES2-OID30561	0.210357
Other secondary gonarthrosis	0.620917	-0.308601	0	PTGES2-OID30561	0.206966
Viral pneumonia (known virus, not influenza)	0.620965	-0.0825488	0	RNASET2-OID20321	0.206933
Increased muscle tone	0.621734	-1.12799	0	SF3B4-OID21278	0.206396
Alcohol related diseases, tilastokeskus definition, death only	0.621913	-0.17307	0	STX8-OID20531	0.206271
Later onset COPD	0.622146	-0.156975	0	SF3B4-OID21278	0.206108
Smoking dependency	0.623842	-0.317558	0	SF3B4-OID21278	0.204926
Alcohol-induced acute pancreatitis	0.625014	0.486866	0	SF3B4-OID21278	0.20411
Mental and behavioural disorders of puerperium, not classified elsewhere (more control exclusions)	0.626006	0.948162	0	SF3B4-OID21278	0.203422
Polycythaemia vera	0.627659	-0.258906	0	STX8-OID20531	0.202276
Hard cardiovascular diseases	0.628773	0.0559048	0	PTGES2-OID30561	0.201506
COPD-related respiratory insufficiency	0.631119	0.25809	0	SF3B4-OID21278	0.199889
Memory loss	0.631253	0.296476	0	SF3B4-OID21278	0.199797
All influenza (not pneumonia)	0.631949	0.109599	0	STX8-OID20531	0.199318
Dementia due to Parkinson's disease (more control exclusions)	0.633247	-0.625838	0	SF3B4-OID21278	0.198427
Vascular dementia (undefined)	0.634022	-0.233385	0	STX8-OID20531	0.197896
Asthma-related acute respiratory infections	0.635892	-0.116002	0	SF3B4-OID21278	0.196616
Primary biliary cholangitis (PBC)	0.637688	-0.322809	0	STX8-OID20531	0.195391
Gout due to impairment of renal function	0.638211	-0.489357	0	STX8-OID20531	0.195036
Other (seronegative) rheumatoid arthritis, wide	0.638809	0.184999	0	SF3B4-OID21278	0.194629
Type 2 diabetes, definitions combined	0.638853	0.0365857	0	STX8-OID20531	0.194599
Tic disorders	0.639662	0.415144	0	STX8-OID20531	0.19405
Primary gonarthrosis, bilateral	0.643234	-0.08624	0	PTGES2-OID30561	0.191631
Nonorganic sleeping disorders (more control exclusions)	0.644099	0.107513	0	STX8-OID20531	0.191047
Interstitial lung disease endpoints	0.645173	0.116299	0	STX8-OID20531	0.190324
Depression medications	0.650743	0.0372615	0	STX8-OID20531	0.186591
Any mental disorder, or suicide (or attempt), or psychic disorders complicating pregnancy, partum or puerperium or nerve system disorders (more control exclusions)	0.651485	0.147401	0	SF3B4-OID21278	0.186095
Vascular dementia (undefined)	0.653129	0.317081	0	PTGES2-OID30561	0.185001
Lung transplantation	0.654516	0.533522	0	STX8-OID20531	0.18408
Antihypertensive medication - note that there are other indications	0.656917	-0.0394031	0	PTGES2-OID30561	0.182489
Asthma mixed form (mode) (more control exclusions)	0.657507	0.0399558	0	RNASET2-OID20321	0.1821
KELA_REIMBURSEMENT_202	0.657531	0.0499536	0	STX8-OID20531	0.182084
Small fibre neuropathy	0.659298	-0.0670499	0	RNASET2-OID20321	0.180918
Other/unspecified crystal arthropathies	0.659905	-0.875819	0	PTGES2-OID30561	0.180518
Height, inverse-rank normalized	0.66008	0.00311958	0	RNASET2-OID20321	0.180404
COPD related to chronic (opportunist) infections	0.660386	-0.29056	0	STX8-OID20531	0.180202
Toxic effect of alcohol	0.661114	0.28879	0	STX8-OID20531	0.179724
Ulcerative rectosigmoiditis	0.663214	-0.199187	0	PTGES2-OID30561	0.178346
Biological medication for rheuma	0.663239	-0.196273	0	SF3B4-OID21278	0.17833
Asthma, unspecified (mode)	0.6638	-0.0144464	0	RNASET2-OID20321	0.177963
Other disorders starting during childhood or adolescence (more control exclusions)	0.663992	0.280407	0	PTGES2-OID30561	0.177837
Autoimmune diseases excluding thyroid diseases	0.664906	0.0475847	0	PTGES2-OID30561	0.17724
Vascular dementia (multiple infarctions)	0.666695	0.0929755	0	RNASET2-OID20321	0.176073
Bleeding	0.66799	0.0208347	0	RNASET2-OID20321	0.17523
Hard cardiovascular diseases	0.670137	0.0345678	0	STX8-OID20531	0.173836
Early onset COPD	0.670353	0.119138	0	PTGES2-OID30561	0.173696
STROKE	0.674654	-0.0578005	0	PTGES2-OID30561	0.170919
Vascular dementia (subcortical)	0.675543	-0.498584	0	SF3B4-OID21278	0.170347
Spondylopathies (FG)	0.676771	0.142551	0	PTGES2-OID30561	0.169559
Biological medication for rheuma	0.677334	0.0992076	0	STX8-OID20531	0.169197
Ulcerative colitis, NAS	0.677722	0.0394956	0	RNASET2-OID20321	0.168948
All influenza (not pneumonia)	0.67791	0.135364	0	PTGES2-OID30561	0.168828
Ulcerative colitis, NAS	0.683425	-0.139865	0	PTGES2-OID30561	0.165309
Alzheimer鈥檚 disease (Late onset) (more control exclusions)	0.683604	0.178161	0	SF3B4-OID21278	0.165195
Toxic effect of ethanol	0.683611	0.3582	0	SF3B4-OID21278	0.165191
KELA_REIMBURSEMENT_202	0.683952	0.0867438	0	SF3B4-OID21278	0.164974
Thyrotoxicosis	0.685516	0.139662	0	SF3B4-OID21278	0.163982
Epileptic seizures related to alcohol	0.685677	0.736471	0	PTGES2-OID30561	0.16388
Height, inverse-rank normalized	0.685703	0.0157442	0	SF3B4-OID21278	0.163864
Wide developmental disorders (more control exclusions)	0.690734	0.0758028	0	RNASET2-OID20321	0.160689
Small fibre neuropathy	0.69169	-0.484434	0	SF3B4-OID21278	0.160088
Vascular dementia (other)	0.692175	-0.13172	0	RNASET2-OID20321	0.159784
Later onset COPD	0.69254	0.065917	0	STX8-OID20531	0.159555
Postdysenteric arthropathy	0.693068	0.112671	0	RNASET2-OID20321	0.159224
Crohn's disease NAS	0.693303	-0.204304	0	PTGES2-OID30561	0.159077
Neovascular glaucoma	0.693526	-0.27308	0	PTGES2-OID30561	0.158937
Nonalcoholic fatty liver disease	0.69465	0.0307724	0	RNASET2-OID20321	0.158234
Type1 diabetes, definitions combined, early onset	0.696641	0.185437	0	PTGES2-OID30561	0.156991
Vascular dementia (mixed)	0.697151	0.346854	0	STX8-OID20531	0.156673
Ulcerative colitis (strict) with PSC	0.697617	-0.598362	0	PTGES2-OID30561	0.156383
Tic disorders (more control exclusions)	0.699796	0.498029	0	PTGES2-OID30561	0.155028
Alzheimer鈥檚 disease (Atypical or mixed) (more control exclusions)	0.70035	-0.144548	0	STX8-OID20531	0.154685
Transient global amnesia	0.701141	-0.029743	0	RNASET2-OID20321	0.154195
Heart failure and coronary heart disease	0.702153	0.0142791	0	RNASET2-OID20321	0.153569
Epileptic seizures related to alcohol	0.702736	0.113809	0	RNASET2-OID20321	0.153208
COPD related to chronic (opportunist) infections	0.704367	-0.0592047	0	RNASET2-OID20321	0.152201
Other degenerative diseases of the nervous system	0.704717	0.0577566	0	STX8-OID20531	0.151985
Other disorders starting during childhood or adolescence (more control exclusions)	0.705135	0.323826	0	SF3B4-OID21278	0.151728
Reactive arthropathies, FINNGEN	0.706014	0.187896	0	PTGES2-OID30561	0.151187
Tracheo-bronchomalasia	0.706491	0.553459	0	STX8-OID20531	0.150893
Chronic myeloproliferative disease	0.707887	0.63283	0	SF3B4-OID21278	0.150036
Other/unspecified crystal arthropathies	0.708958	-0.122475	0	RNASET2-OID20321	0.149379
Autoimmune diseases excluding thyroid diseases, strict definition	0.709238	0.0414563	0	PTGES2-OID30561	0.149208
Childhood allergy (age < 16)	0.710931	0.0262829	0	RNASET2-OID20321	0.148173
Postdysenteric arthropathy	0.712826	0.37271	0	STX8-OID20531	0.147016
Use of disulfiram, acamprosate or naltrexone	0.713942	0.11536	0	STX8-OID20531	0.146337
Motor disorders (more control exclusions)	0.71478	-0.326755	0	STX8-OID20531	0.145828
Asthma-related infections	0.714847	-0.00960566	0	RNASET2-OID20321	0.145787
Chronic myeloproliferative disease	0.718474	-0.465218	0	PTGES2-OID30561	0.143589
Paracetamol of NSAID medication	0.718846	-0.0383054	0	PTGES2-OID30561	0.143364
Codeine or tramadol medication	0.719188	0.0104942	0	RNASET2-OID20321	0.143158
Chronic myeloid leukaemia [CML], BCR/ABL-positive	0.719456	-0.71016	0	SF3B4-OID21278	0.142996
Thyroiditis	0.720095	-0.0306968	0	RNASET2-OID20321	0.14261
Rheumatoid lung disease	0.720249	-0.144236	0	RNASET2-OID20321	0.142517
Mental retardation (more control exclusions)	0.721199	-0.0597847	0	RNASET2-OID20321	0.141945
Asthma and allergy	0.723553	0.0851345	0	STX8-OID20531	0.14053
Cholangitis (primary sclerosing, PSC), with reimbursement 202	0.723656	-0.0602135	0	RNASET2-OID20321	0.140468
Anosmia	0.723759	-0.305803	0	PTGES2-OID30561	0.140406
Neovascular glaucoma	0.723813	-0.0853175	0	RNASET2-OID20321	0.140374
Meningitis	0.725197	-0.285714	0	SF3B4-OID21278	0.139544
Vascular dementia (other)	0.727871	0.925068	0	SF3B4-OID21278	0.137946
Heart failure and bmi 25plus	0.728676	0.0715898	0	PTGES2-OID30561	0.137466
Arthropathy in Crohn disease	0.729329	0.0880183	0	RNASET2-OID20321	0.137076
Any death	0.73119	0.0313704	0	STX8-OID20531	0.13597
KRA_PSY_EATING (more control exclusions)	0.732048	0.0508175	0	RNASET2-OID20321	0.13546
Other secondary gout	0.733563	-0.149647	0	RNASET2-OID20321	0.134563
Body-mass index, inverse-rank normalized	0.735936	0.00976641	0	STX8-OID20531	0.13316
Other arthritis (FG)	0.738404	-0.0748223	0	PTGES2-OID30561	0.131706
Other ulcerative colitis	0.738413	-0.244469	0	SF3B4-OID21278	0.131701
Social disorders starting during childhood or adolescence (more control exclusions)	0.738829	-0.093717	0	RNASET2-OID20321	0.131456
Fibrosis of liver	0.738887	0.637784	0	PTGES2-OID30561	0.131422
Ulcerative proctitis	0.739715	-0.0335208	0	RNASET2-OID20321	0.130935
Felty syndrome	0.740516	-0.824049	0	SF3B4-OID21278	0.130466
Gout due to impairment of renal function	0.740928	-0.653764	0	SF3B4-OID21278	0.130224
Postmenopausal osteoporosis with pathological fracture	0.741917	0.0343852	0	RNASET2-OID20321	0.129645
Alzheimer鈥檚 disease (Atypical or mixed) (more control exclusions)	0.742555	-0.17497	0	PTGES2-OID30561	0.129271
Other systemic involvement of connective tissue (FG)	0.742892	-0.0829053	0	PTGES2-OID30561	0.129075
IBD (strict) with PSC	0.744822	-0.45236	0	PTGES2-OID30561	0.127948
Reiter disease	0.744897	-0.0958122	0	RNASET2-OID20321	0.127904
Osteoporosis with pathological fracture (FG)	0.745679	0.246778	0	SF3B4-OID21278	0.127448
Acute alcohol intoxication	0.749379	0.123472	0	SF3B4-OID21278	0.125298
Allergic bronchopulmonary aspergillosis (ABPA)	0.750381	-0.767005	0	PTGES2-OID30561	0.124718
Other/unspecified crystal arthropathies	0.751002	-0.443439	0	STX8-OID20531	0.124359
Use of disulfiram, acamprosate or naltrexone	0.751255	-0.188338	0	SF3B4-OID21278	0.124213
Depression medications	0.751982	0.0369565	0	PTGES2-OID30561	0.123792
Later onset COPD	0.753881	0.0123573	0	RNASET2-OID20321	0.122697
Osteoporosis with pathological fracture (FG)	0.755226	-0.127027	0	STX8-OID20531	0.121923
Mental and behavioural disorders of puerperium, not classified elsewhere (more control exclusions)	0.757175	0.0955093	0	RNASET2-OID20321	0.120804
Heart failure and antihypertensive medication	0.759396	0.0797729	0	SF3B4-OID21278	0.119532
Schizophrenia or delusion (more control exclusions)	0.760657	-0.0630453	0	STX8-OID20531	0.118811
Toxic effect of ethanol	0.760688	0.201697	0	PTGES2-OID30561	0.118793
Smoking dependency	0.762107	0.148128	0	PTGES2-OID30561	0.117984
Other arthritis (FG)	0.762147	0.0475834	0	STX8-OID20531	0.117961
Primary biliary cholangitis (PBC)	0.763745	0.386841	0	SF3B4-OID21278	0.117052
Primary gonarthrosis, bilateral	0.765997	-0.0731697	0	SF3B4-OID21278	0.115773
Hyperkinetic disorders (more control exclusions)	0.766312	0.0235695	0	RNASET2-OID20321	0.115595
Crohn's disease of small intestine	0.76641	0.152972	0	PTGES2-OID30561	0.115539
Myeloproliferative diseases (CML excluded)	0.767412	0.209652	0	SF3B4-OID21278	0.114971
CR(E)ST syndrome	0.767933	-0.073295	0	RNASET2-OID20321	0.114677
Memory loss	0.768038	0.0967133	0	STX8-OID20531	0.114617
Juvenile arthritis (FINNGEN)	0.770566	-0.174424	0	PTGES2-OID30561	0.11319
Gout, unspecified	0.770884	-0.0647867	0	STX8-OID20531	0.113011
Any mental disorder, or suicide (or attempt), or psychic disorders complicating pregnancy, partum or puerperium or nerve system disorders (more control exclusions)	0.771791	0.0718457	0	PTGES2-OID30561	0.1125
Other heart diseases	0.772369	-0.00692953	0	RNASET2-OID20321	0.112175
Idiopathic pulmonary fibrosis	0.772972	-0.198622	0	SF3B4-OID21278	0.111836
Fibrosis of liver	0.773842	0.0904324	0	RNASET2-OID20321	0.111347
Food allergy	0.775557	0.969144	0	SF3B4-OID21278	0.110386
Polycythaemia vera	0.776067	0.0358789	0	RNASET2-OID20321	0.110101
Bleeding	0.777244	-0.0258896	0	STX8-OID20531	0.109443
Alzheimer鈥檚 disease (Early onset) (more control exclusions)	0.779026	-0.182061	0	PTGES2-OID30561	0.108448
Bleeding	0.779115	0.0485251	0	SF3B4-OID21278	0.108399
Asthma-related pneumonia	0.779703	0.00985414	0	RNASET2-OID20321	0.108071
Primary gonarthrosis, bilateral	0.787522	0.0351597	0	STX8-OID20531	0.103737
Suicide or other Intentional self-harm	0.787841	-0.0111583	0	RNASET2-OID20321	0.103561
Personality disorders (more control exclusions)	0.790305	0.0116347	0	RNASET2-OID20321	0.102205
Smoking dependency	0.790612	0.0907872	0	STX8-OID20531	0.102037
Other specific arthropathies	0.790662	-0.173392	0	STX8-OID20531	0.102009
Crohn's disease of small intestine	0.791019	0.180507	0	SF3B4-OID21278	0.101813
TMD related pain	0.79146	-0.00990492	0	RNASET2-OID20321	0.101571
Tic disorders (more control exclusions)	0.792852	0.451472	0	SF3B4-OID21278	0.100808
TMD related pain	0.794185	0.0415703	0	STX8-OID20531	0.100078
Alzheimer鈥檚 disease (Early onset) (more control exclusions)	0.794882	0.119393	0	STX8-OID20531	0.0996975
Pain (limb, back, neck, head abdominally)	0.795009	0.0139562	0	STX8-OID20531	0.0996281
Congenital malformations of heart and great arteries	0.795871	0.0167118	0	RNASET2-OID20321	0.0991573
Mental retardation (more control exclusions)	0.795873	0.139699	0	STX8-OID20531	0.0991562
STROKE	0.796579	-0.0249	0	STX8-OID20531	0.0987711
Biological medication for rheuma	0.796983	-0.0873301	0	PTGES2-OID30561	0.0985511
Idiopathic pulmonary fibrosis	0.798441	0.0218136	0	RNASET2-OID20321	0.0977573
Type1 diabetes, definitions combined, early onset	0.798907	0.0194828	0	RNASET2-OID20321	0.0975036
Other/unspecified rheumatoid arthritis	0.799659	0.0664487	0	STX8-OID20531	0.0970954
Pollen allergy	0.799964	0.0750304	0	PTGES2-OID30561	0.0969294
Interstitial lung disease endpoints	0.799966	-0.0150131	0	RNASET2-OID20321	0.0969282
Speech and linguistic disorders (more control exclusions)	0.800188	0.0856342	0	STX8-OID20531	0.096808
Primary biliary cholangitis (PBC)	0.800593	-0.246059	0	PTGES2-OID30561	0.0965881
Systemic disorders of connective tissue in diseases classified elsewhere (FG)	0.800918	1.03893	0	SF3B4-OID21278	0.0964117
Vascular dementia (sudden onset)	0.802271	0.0790535	0	RNASET2-OID20321	0.095679
Meningitis	0.802838	-0.152558	0	PTGES2-OID30561	0.095372
Primary coxarthrosis, bilateral	0.806059	0.0103381	0	RNASET2-OID20321	0.093633
Alzheimer鈥檚 disease (Late onset) (more control exclusions)	0.806062	-0.0810136	0	PTGES2-OID30561	0.0936318
Cirrhosis, broad definition used in the article https	0.807686	0.0892117	0	PTGES2-OID30561	0.0927573
Alcohol related diseases, tilastokeskus definition, death only	0.807845	0.16182	0	SF3B4-OID21278	0.092672
Schizophrenia or delusion (more control exclusions)	0.80881	0.0116888	0	RNASET2-OID20321	0.0921535
Dermatopolymyositis (FG)	0.810972	0.277152	0	PTGES2-OID30561	0.0909943
CR(E)ST syndrome	0.814574	-0.194959	0	STX8-OID20531	0.0890693
Spondylopathies (FG)	0.815699	0.104996	0	SF3B4-OID21278	0.0884702
Bronchitis	0.816503	0.00483712	0	RNASET2-OID20321	0.0880425
Obesity related asthma	0.818493	-0.0521645	0	PTGES2-OID30561	0.0869852
Idiopathic gout	0.819075	0.0790183	0	STX8-OID20531	0.0866763
Motor disorders (more control exclusions)	0.819683	0.382012	0	SF3B4-OID21278	0.0863541
Asthma, unspecified (mode)	0.819974	-0.0263855	0	STX8-OID20531	0.0861999
Drug-induced osteoporosis with pathological fracture	0.820621	0.279076	0	PTGES2-OID30561	0.0858573
Ulcerative rectosigmoiditis	0.820999	0.0723257	0	STX8-OID20531	0.0856576
Mucosal proctocolitis	0.823831	-0.0799924	0	PTGES2-OID30561	0.0841618
Pollen allergy	0.82492	-0.0143259	0	RNASET2-OID20321	0.083588
Childhood asthma (age<16) (more control exclusions)	0.826131	-0.0503127	0	STX8-OID20531	0.0829508
Seropositive rheumatoid arthritis, wide	0.827351	-0.0376694	0	STX8-OID20531	0.08231
Any mental disorder, or suicide (or attempt), or psychic disorders complicating pregnancy, partum or puerperium or nerve system disorders (more control exclusions)	0.828066	-0.00887775	0	RNASET2-OID20321	0.0819353
Cholangitis (primary sclerosing, PSC), with reimbursement 202	0.829548	0.155582	0	STX8-OID20531	0.0811583
Allergic rhinitis	0.830866	0.0474221	0	PTGES2-OID30561	0.0804691
Other secondary gonarthrosis	0.830958	-0.0935247	0	STX8-OID20531	0.0804207
Asthma and opportunity respiratory infection	0.831199	0.101147	0	STX8-OID20531	0.080295
Ulcerative enterocolitis	0.832589	-0.0263924	0	RNASET2-OID20321	0.0795692
Nonorganic sleeping disorders (more control exclusions)	0.833011	0.0921863	0	SF3B4-OID21278	0.0793495
Vasomotor rhinitis (mode)	0.835601	-0.139296	0	SF3B4-OID21278	0.0780009
Gastro-oesophageal reflux disease	0.836362	0.0404819	0	SF3B4-OID21278	0.0776056
Ulcerative proctitis	0.839648	0.0776049	0	STX8-OID20531	0.0759027
Migraine, single triptan purchase ok & required. ICD-code if available is included	0.840293	0.0336032	0	SF3B4-OID21278	0.0755692
Invasive ventilation	0.840645	0.103574	0	PTGES2-OID30561	0.0753871
Osteoporosis with pathological fracture (FG)	0.840709	0.0191492	0	RNASET2-OID20321	0.075354
Autism spe (more control exclusions)	0.84123	-0.0382907	0	RNASET2-OID20321	0.075085
Tic disorders	0.841855	0.334542	0	SF3B4-OID21278	0.074763
Personality disorders (more control exclusions)	0.841885	0.0527519	0	PTGES2-OID30561	0.0747471
Pneumococcal septicemia	0.843948	-0.15654	0	PTGES2-OID30561	0.0736843
Bleeding	0.844062	-0.0257067	0	PTGES2-OID30561	0.0736256
Other chondrocalcinosis	0.849891	-0.260518	0	PTGES2-OID30561	0.0706367
Food allergy	0.851019	0.48864	0	PTGES2-OID30561	0.0700605
Vascular dementia (multiple infarctions)	0.85321	-0.260428	0	SF3B4-OID21278	0.0689442
Gastro-oesophageal reflux disease	0.854752	0.00631843	0	RNASET2-OID20321	0.06816
Allergic asthma (mode)	0.860177	-0.0297719	0	STX8-OID20531	0.065412
Other secondary coxarthrosis	0.860499	0.181444	0	SF3B4-OID21278	0.0652499
Other/unspecified seropositive rheumatoid arthritis	0.861083	-0.0303966	0	STX8-OID20531	0.0649551
Cirrhosis of liver, NAS	0.861128	-0.0830105	0	STX8-OID20531	0.0649321
Atypical mycobacterium lung infection	0.861701	0.166693	0	STX8-OID20531	0.0646435
Heart failure and bmi 25plus	0.866201	-0.0108014	0	RNASET2-OID20321	0.0623816
ILD-related respiratory insufficiency	0.868517	-0.184905	0	SF3B4-OID21278	0.0612218
Hard cardiovascular diseases	0.870333	0.00412946	0	RNASET2-OID20321	0.0603144
Smoking	0.872216	-0.0141713	0	RNASET2-OID20321	0.0593759
Heart failure and hypertrophic cardiomyopathy	0.872608	0.126666	0	STX8-OID20531	0.0591806
Nonalcoholic fatty liver disease	0.875686	-0.0520846	0	STX8-OID20531	0.0576514
Adult-onset Still disease	0.876068	-0.337217	0	PTGES2-OID30561	0.0574624
Alzheimer鈥檚 disease (undefined) (more control exclusions)	0.876355	-0.131671	0	STX8-OID20531	0.0573197
Pain (limb, back, neck, head abdominally)	0.878441	0.0155149	0	SF3B4-OID21278	0.0562875
Other secondary gonarthrosis	0.878692	0.0156469	0	RNASET2-OID20321	0.0561631
Reactive arthropathies, FINNGEN	0.888351	0.0115124	0	RNASET2-OID20321	0.0514155
Other necrotizing vasculopathies (FG)	0.888901	-0.0131344	0	RNASET2-OID20321	0.0511467
All influenza (not pneumonia)	0.889466	-0.0599672	0	SF3B4-OID21278	0.0508705
Thyroiditis	0.891037	0.093822	0	SF3B4-OID21278	0.0501045
Heart failure and antihypertensive medication	0.891088	0.0270611	0	PTGES2-OID30561	0.0500793
Biliary cirrhosis, NAS	0.892615	0.0711269	0	RNASET2-OID20321	0.0493358
Increased muscle tone	0.895295	0.160474	0	STX8-OID20531	0.0480339
Type1 diabetes, definitions combined	0.895528	-0.0670032	0	SF3B4-OID21278	0.0479207
Codeine or tramadol medication	0.896003	0.0177732	0	SF3B4-OID21278	0.0476905
Haemophilus septicemia	0.897921	0.0872367	0	RNASET2-OID20321	0.0467621
Any death	0.899412	-0.0165125	0	PTGES2-OID30561	0.0460412
Ulcerative proctitis	0.899577	0.0685918	0	PTGES2-OID30561	0.0459616
Heart failure and coronary heart disease	0.899712	-0.0286632	0	PTGES2-OID30561	0.0458964
Cholangitis (primary sclerosing, PSC), with reimbursement 202	0.900219	0.129576	0	PTGES2-OID30561	0.0456518
Gout, strict definition	0.901322	-0.0296585	0	STX8-OID20531	0.0451198
Transient global amnesia	0.901581	0.0408489	0	STX8-OID20531	0.0449952
Interstitial lung disease endpoints	0.902246	0.0588282	0	SF3B4-OID21278	0.0446749
Seronegative rheumatoid arthritis	0.905012	0.0592599	0	SF3B4-OID21278	0.0433459
Maternal care for (suspected) damage to fetus from alcohol	0.905387	0.393386	0	SF3B4-OID21278	0.0431659
Nonalcoholic steatohepatitis	0.905658	0.149873	0	STX8-OID20531	0.043036
Smoking dependency	0.908991	-0.00918857	0	RNASET2-OID20321	0.0414406
Biliary cirrhosis, NAS	0.909358	-0.41262	0	SF3B4-OID21278	0.0412652
IBD (strict) with PSC	0.910899	-0.20744	0	SF3B4-OID21278	0.0405297
Drug-induced osteoporosis with pathological fracture	0.911019	0.0225159	0	RNASET2-OID20321	0.0404725
Alcohol-induced chronic pancreatitis	0.911273	-0.0609291	0	PTGES2-OID30561	0.0403513
Falls/tendency to fall	0.911346	0.00681911	0	STX8-OID20531	0.0403168
Non-invasive ventilation	0.913025	0.033587	0	PTGES2-OID30561	0.0395173
SLE (Finngen)	0.915467	-0.077912	0	PTGES2-OID30561	0.0383573
Primary gonarthrosis, bilateral	0.9167	-0.00320016	0	RNASET2-OID20321	0.0377727
Cardiomyopathy (excluding other)	0.916967	0.026821	0	STX8-OID20531	0.0376463
Continuous positive airway pressure	0.923114	-0.0281974	0	PTGES2-OID30561	0.0347449
Seronegative rheumatoid arthritis	0.926203	-0.0350478	0	PTGES2-OID30561	0.0332939
Pneumococcal septicemia	0.926283	-0.0514074	0	STX8-OID20531	0.0332565
Vasomotor rhinitis (mode)	0.926375	0.00777048	0	RNASET2-OID20321	0.033213
Type 1 diabetes, strict definition, subgroup 2	0.926663	0.223839	0	PTGES2-OID30561	0.033078
Alcohol-induced chronic pancreatitis	0.927343	0.0661601	0	SF3B4-OID21278	0.0327597
Gastro-oesophageal reflux disease	0.927494	0.00945143	0	STX8-OID20531	0.0326888
Heart failure and bmi 25plus	0.927602	0.0130763	0	STX8-OID20531	0.0326385
Anosmia	0.928648	-0.103176	0	SF3B4-OID21278	0.0321488
Pneumococcal septicemia	0.930076	0.0922779	0	SF3B4-OID21278	0.0314816
Paracetamol of NSAID medication	0.931506	-0.00150983	0	RNASET2-OID20321	0.0308143
Alzheimer鈥檚 disease (undefined) (more control exclusions)	0.932147	-0.102759	0	PTGES2-OID30561	0.0305156
Systemic disorders of connective tissue in diseases classified elsewhere (FG)	0.933607	-0.179318	0	STX8-OID20531	0.0298358
Postmenopausal osteoporosis with pathological fracture	0.934394	0.0691439	0	SF3B4-OID21278	0.0294699
Pollen allergy	0.941502	0.0152479	0	STX8-OID20531	0.0261786
Alcohol-induced chronic pancreatitis	0.942544	-0.00646124	0	RNASET2-OID20321	0.0256982
Crohn's disease of large intestine	0.942693	0.0128432	0	RNASET2-OID20321	0.0256298
Fibrosis of liver	0.943093	-0.181135	0	SF3B4-OID21278	0.0254453
Polycythaemia vera	0.943343	-0.0725623	0	SF3B4-OID21278	0.0253303
Type1 diabetes, definitions combined	0.9436	0.0273628	0	PTGES2-OID30561	0.0252119
Small fibre neuropathy	0.944475	0.0639838	0	PTGES2-OID30561	0.0248096
Other Crohn's disease	0.94467	-0.0347877	0	PTGES2-OID30561	0.0247201
Transient global amnesia	0.946274	-0.0418705	0	SF3B4-OID21278	0.0239829
Allergic bronchopulmonary aspergillosis (ABPA)	0.946288	0.116143	0	STX8-OID20531	0.0239769
Mental retardation (more control exclusions)	0.946953	-0.0510443	0	PTGES2-OID30561	0.0236716
Non-invasive ventilation	0.9484	-0.00358362	0	RNASET2-OID20321	0.0230084
Nonorganic sleeping disorders (more control exclusions)	0.95059	0.0204677	0	PTGES2-OID30561	0.0220068
Childhood asthma (age<16) (more control exclusions)	0.950886	-0.0262492	0	SF3B4-OID21278	0.0218717
Motor disorders (more control exclusions)	0.951077	0.0127823	0	RNASET2-OID20321	0.0217845
Biological medicines for asthma	0.952233	-0.0844636	0	PTGES2-OID30561	0.021257
Falls/tendency to fall	0.953141	0.00513056	0	PTGES2-OID30561	0.0208426
Crohn's disease of small intestine	0.953309	-0.0210812	0	STX8-OID20531	0.0207665
IBD (strict) with PSC	0.955771	-0.053848	0	STX8-OID20531	0.0196462
Asthma and allergy	0.955805	-0.00312008	0	RNASET2-OID20321	0.0196308
Hard cardiovascular diseases	0.956271	-0.00841087	0	SF3B4-OID21278	0.0194192
COPD related to chronic (opportunist) infections	0.958891	0.0644128	0	SF3B4-OID21278	0.018231
Alzheimer鈥檚 disease (Early onset) (more control exclusions)	0.959284	0.043956	0	SF3B4-OID21278	0.0180527
TMD related pain	0.959614	-0.0114988	0	PTGES2-OID30561	0.0179036
Non-allergic asthma (mode) (more control exclusions)	0.960275	0.0182681	0	SF3B4-OID21278	0.0176043
Memory loss	0.961169	-0.0225809	0	PTGES2-OID30561	0.0172002
Congenital hydrocephalus	0.964038	-0.100188	0	PTGES2-OID30561	0.015906
Non-allergic asthma (mode) (more control exclusions)	0.965826	0.0118185	0	PTGES2-OID30561	0.015101
Allergic asthma (mode)	0.966012	0.0101614	0	PTGES2-OID30561	0.0150173
Alcohol related diseases, tilastokeskus definition, death only	0.966094	0.0213074	0	PTGES2-OID30561	0.0149804
Arthropathy in ulcerative colitis	0.967153	-0.00964552	0	RNASET2-OID20321	0.0145048
Nonalcoholic steatohepatitis	0.968235	0.0151323	0	RNASET2-OID20321	0.0140192
Glucosamine medication	0.96866	0.00117866	0	RNASET2-OID20321	0.0138287
KRA_PSY_EATING (more control exclusions)	0.971389	0.0219088	0	SF3B4-OID21278	0.0126066
Codeine or tramadol medication	0.971403	0.00367893	0	PTGES2-OID30561	0.0126007
Adult-onset Still disease	0.972613	0.0977429	0	SF3B4-OID21278	0.01206
Crohn's disease NAS	0.975572	-0.00274676	0	RNASET2-OID20321	0.0107405
Nonalcoholic steatohepatitis	0.97633	-0.0712785	0	SF3B4-OID21278	0.0104034
Charcot foot	0.976861	0.00513865	0	RNASET2-OID20321	0.0101672
Chronic hepatitis NAS	0.979337	0.0329645	0	PTGES2-OID30561	0.00906768
Alzheimer鈥檚 disease (undefined) (more control exclusions)	0.979705	0.0391188	0	SF3B4-OID21278	0.00890488
Vascular dementia (sudden onset)	0.980627	-0.0630543	0	SF3B4-OID21278	0.00849633
ILD-related respiratory insufficiency	0.984062	0.00281551	0	RNASET2-OID20321	0.00697758
Cardiomyopathy (excluding other)	0.984138	0.0012139	0	RNASET2-OID20321	0.00694381
Other forms of systemic lupus erythematosus	0.985179	0.00471497	0	RNASET2-OID20321	0.00648485
Epileptic seizures related to alcohol	0.985766	0.0425984	0	SF3B4-OID21278	0.00622625
Chronic myeloid leukaemia [CML], BCR/ABL-positive	0.9863	-0.0180822	0	STX8-OID20531	0.0059908
Cardiac arrhythmias	0.988387	0.000280375	0	RNASET2-OID20321	0.00507279
Other secondary coxarthrosis	0.992072	-0.00128178	0	RNASET2-OID20321	0.00345688
Any death	0.99353	0.0002569	0	RNASET2-OID20321	0.00281913
Biliary cirrhosis, NAS	0.994366	-0.0133577	0	STX8-OID20531	0.00245382
Asthma and opportunity respiratory infection	0.995586	0.000617099	0	RNASET2-OID20321	0.00192115
Vascular dementia (multiple infarctions)	0.996178	0.00511367	0	PTGES2-OID30561	0.00166288
Invasive ventilation	0.999507	5.21e-05	0	RNASET2-OID20321	0.000214116
Respiratory disorders in diseases classified elsewhere	0.999666	-0.000699916	0	SF3B4-OID21278	0.000145159
Gout due to impairment of renal function	0.999836	0.000301105	0	PTGES2-OID30561	7.13e-05
Unspecified parasitic disease	0.00100632	-0.82361	I	RNASET2-OID20321	2.99726
Respiratory tuberculosis, bacteriologically and histologically confirmed	0.00448676	1.87434	I	STX8-OID20531	2.34807
Viral conjunctivitis	0.00512652	2.89425	I	PTGES2-OID30561	2.29018
Infections with a predominantly sexual mode of transmission	0.0057787	-0.611741	I	PTGES2-OID30561	2.23817
Other sexually transmitted chlamydial diseases	0.00657808	-1.36092	I	PTGES2-OID30561	2.1819
Enterocolitis due to Clostridium difficile	0.00904374	0.179201	I	RNASET2-OID20321	2.04365
Other bacterial intestinal infections	0.00948842	0.152418	I	RNASET2-OID20321	2.02281
Viral and other specified intestinal infections	0.0109437	-0.889573	I	SF3B4-OID21278	1.96084
Other viral diseases, not elsewhere classified	0.0114331	-0.759656	I	PTGES2-OID30561	1.94184
Anogenital herpesviral [herpes simplex] infection	0.0132531	1.79118	I	SF3B4-OID21278	1.87768
Other bacterial intestinal infections	0.0318276	0.880269	I	SF3B4-OID21278	1.4972
Infections with a predominantly sexual mode of transmission	0.032436	0.63783	I	SF3B4-OID21278	1.48897
Viral haemorrhagic fevers, not elsewhere classified/unspecified	0.0338045	0.730106	I	STX8-OID20531	1.47103
Typhoid and paratyphoid fevers	0.0347661	-0.746094	I	RNASET2-OID20321	1.45884
Enteropathogenic Escherichia coli infection	0.0377659	-4.09552	I	STX8-OID20531	1.4229
Typhoid and paratyphoid fevers	0.0410189	-5.7268	I	SF3B4-OID21278	1.38702
Other specified/unspecified bacterial intestinal infections	0.0414775	1.48591	I	SF3B4-OID21278	1.38219
Tick-borne viral encephalitis	0.0416861	3.5977	I	STX8-OID20531	1.38001
Dengue fever [classical dengue]	0.0450264	-4.63224	I	STX8-OID20531	1.34653
Viral warts	0.0464255	0.157057	I	RNASET2-OID20321	1.33324
Other viral infections characterized by skin and mucous membrane lesions, not elsewhere classified	0.0477898	1.00538	I	STX8-OID20531	1.32066
Shigellosis	0.0530289	-4.80074	I	PTGES2-OID30561	1.27549
Other bacterial agents as the cause of diseases classified to other chapters	0.0563094	-0.454422	I	RNASET2-OID20321	1.24942
Mumps	0.0611571	-1.57066	I	PTGES2-OID30561	1.21355
Sequelae of poliomyelitis	0.0629474	-4.04969	I	SF3B4-OID21278	1.20102
Acute hepatitis A	0.0646972	-0.638252	I	RNASET2-OID20321	1.18911
Acute hepatitis A	0.0705043	4.9829	I	SF3B4-OID21278	1.15178
Diarrhoea and gastroenteritis of presumed infectious origin	0.0716256	0.251916	I	PTGES2-OID30561	1.14493
Intestinal infectious diseases	0.0716854	0.216739	I	PTGES2-OID30561	1.14457
Other predominantly sexually transmitted diseases, not elsewhere classified	0.0735596	0.727973	I	SF3B4-OID21278	1.13336
Measles	0.0785451	-2.25521	I	PTGES2-OID30561	1.10488
Mumps	0.0824588	-1.01771	I	STX8-OID20531	1.08376
Other spirochaetal diseases	0.0832407	-1.12093	I	SF3B4-OID21278	1.07966
Plasmodium falciparum malaria	0.0832452	3.58424	I	STX8-OID20531	1.07964
Viral haemorrhagic fevers, not elsewhere classified/unspecified	0.0833724	0.139174	I	RNASET2-OID20321	1.07898
Shigellosis	0.0842376	5.71785	I	SF3B4-OID21278	1.07449
Lyme disease	0.0922548	-0.838252	I	PTGES2-OID30561	1.03501
Other sexually transmitted chlamydial diseases	0.0925527	0.61472	I	STX8-OID20531	1.03361
Other and unspecified syphilis	0.0940444	6.51323	I	SF3B4-OID21278	1.02667
Late syphilis	0.0972872	-0.346415	I	RNASET2-OID20321	1.01194
Certain zoonotic bacterial diseases	0.0977096	-1.2459	I	STX8-OID20531	1.01006
Streptococcal septicaemia	0.100635	0.129564	I	RNASET2-OID20321	0.997253
Other predominantly sexually transmitted diseases, not elsewhere classified	0.101626	-0.503229	I	PTGES2-OID30561	0.992993
Aspergillosis	0.105582	3.55439	I	SF3B4-OID21278	0.976411
Other salmonella infections	0.10656	-1.52259	I	SF3B4-OID21278	0.972407
Acute hepatitis B	0.112069	-3.44268	I	PTGES2-OID30561	0.950515
Dengue fever [classical dengue]	0.113426	7.01996	I	SF3B4-OID21278	0.945286
Unspecified human immunodeficiency virus [HIV] disease	0.115121	-0.520521	I	RNASET2-OID20321	0.938844
Zoster [herpes zoster]	0.115891	-0.515061	I	PTGES2-OID30561	0.935951
Viral encephalitis, not elsewhere classified/unspecified	0.118383	1.08984	I	STX8-OID20531	0.926711
Intestinal infectious diseases	0.124981	0.129566	I	STX8-OID20531	0.903155
Other spirochaetal diseases	0.125665	-0.741335	I	PTGES2-OID30561	0.900785
Tularaemia	0.126617	0.331613	I	RNASET2-OID20321	0.897506
Viral warts	0.128269	-0.453831	I	STX8-OID20531	0.891878
Cholera	0.128338	0.697801	I	STX8-OID20531	0.891646
Cytomegaloviral hepatitis	0.128695	5.69302	I	SF3B4-OID21278	0.89044
Certain zoonotic bacterial diseases	0.130026	0.268412	I	RNASET2-OID20321	0.885971
Viral infections of the central nervous system	0.135086	0.522865	I	STX8-OID20531	0.86939
Other viral diseases	0.136378	-0.343681	I	PTGES2-OID30561	0.865255
Other infectious diseases	0.139156	-0.948546	I	SF3B4-OID21278	0.856499
Other bacterial agents as the cause of diseases classified to other chapters	0.14255	-1.48242	I	STX8-OID20531	0.846032
Protozoal diseases	0.145603	-0.217032	I	RNASET2-OID20321	0.836828
Lyme disease	0.146026	-0.967156	I	SF3B4-OID21278	0.83557
Actinomycosis	0.152441	-3.43273	I	PTGES2-OID30561	0.816898
Sequelae of infectious and parasitic diseases	0.153853	0.46816	I	STX8-OID20531	0.812894
Enterobiasis	0.15428	-4.34897	I	SF3B4-OID21278	0.811691
Enteritis due to Yersinia enterocolitica	0.156373	2.01432	I	STX8-OID20531	0.805839
Anogenital herpesviral [herpes simplex] infection	0.161264	-0.532745	I	STX8-OID20531	0.792462
Rubella [German measles]	0.166938	-1.03776	I	PTGES2-OID30561	0.777446
Other and unspecified syphilis	0.169165	-3.97795	I	PTGES2-OID30561	0.771689
Syphilis	0.169628	0.878764	I	STX8-OID20531	0.770502
Relapsing fevers	0.170626	-3.02185	I	STX8-OID20531	0.767954
Toxoplasmosis	0.173381	-0.444708	I	RNASET2-OID20321	0.760997
Late syphilis	0.17401	-2.29936	I	SF3B4-OID21278	0.759427
Scabies	0.174555	-1.22428	I	SF3B4-OID21278	0.758067
Early syphilis	0.174762	1.30964	I	STX8-OID20531	0.757552
Other viral infections characterized by skin and mucous membrane lesions, not elsewhere classified	0.17482	0.161329	I	RNASET2-OID20321	0.757409
Other superficial mycoses	0.174875	0.226585	I	RNASET2-OID20321	0.757272
Other infectious diseases	0.178024	0.455811	I	STX8-OID20531	0.749521
Bacterial, viral and other infectious agents	0.180529	-0.109547	I	RNASET2-OID20321	0.743454
Mumps	0.181702	0.183563	I	RNASET2-OID20321	0.740641
Amoebiasis	0.184497	-3.37657	I	SF3B4-OID21278	0.734011
Other/unspecified cytomegaloviral diseases	0.187795	0.236649	I	RNASET2-OID20321	0.726317
Other infectious diseases	0.196328	-0.136372	I	RNASET2-OID20321	0.707017
Gonococcal infection	0.197476	-1.00663	I	PTGES2-OID30561	0.704485
Diarrhoea and gastroenteritis of presumed infectious origin	0.201814	0.125275	I	STX8-OID20531	0.69505
Unspecified human immunodeficiency virus [HIV] disease	0.202189	-1.92354	I	PTGES2-OID30561	0.694243
Bacterial infection, other or unspecified	0.20468	0.297402	I	SF3B4-OID21278	0.688925
Malaria	0.204935	-3.47311	I	SF3B4-OID21278	0.688384
Other infestations	0.207639	4.07989	I	PTGES2-OID30561	0.682692
Bacterial infection, other or unspecified	0.208411	-0.222262	I	PTGES2-OID30561	0.68108
Tuberculosis	0.21048	0.78485	I	SF3B4-OID21278	0.67679
Aspergillosis	0.216501	-0.360426	I	RNASET2-OID20321	0.664541
Viral infections of central nervous system, not elsewhere classified/unspecified	0.217762	2.09919	I	SF3B4-OID21278	0.662019
Other bacterial diseases	0.218146	0.193116	I	SF3B4-OID21278	0.661253
Toxoplasmosis	0.223306	2.27086	I	PTGES2-OID30561	0.651099
Varicella [chickenpox]	0.223491	0.769715	I	PTGES2-OID30561	0.65074
Enteropathogenic Escherichia coli infection	0.223493	-3.42097	I	PTGES2-OID30561	0.650736
Other parasitologically confirmed or unspecified malaria	0.223837	-2.70358	I	STX8-OID20531	0.650067
Cytomegaloviral pneumonitis	0.233605	5.26534	I	SF3B4-OID21278	0.631519
Tick-borne viral encephalitis	0.234466	-3.9851	I	SF3B4-OID21278	0.62992
Sequelae of other and unspecified infectious and parasitic diseases	0.237797	0.467168	I	STX8-OID20531	0.623793
Human immunodeficiency virus [HIV] disease resulting in infectious and parasitic diseases	0.237881	4.72537	I	SF3B4-OID21278	0.62364
Listeriosis	0.238595	3.3277	I	SF3B4-OID21278	0.622338
Whooping cough	0.239222	1.52174	I	STX8-OID20531	0.621198
Respiratory tuberculosis, bacteriologically and histologically confirmed	0.239745	1.53722	I	SF3B4-OID21278	0.620251
Actinomycosis	0.244227	-3.69522	I	SF3B4-OID21278	0.612206
Other protozoal intestinal diseases	0.245051	1.01504	I	STX8-OID20531	0.610743
Respiratory tuberculosis, bacteriologically and histologically confirmed	0.249775	-1.14392	I	PTGES2-OID30561	0.602451
Syphilis	0.249822	-0.172766	I	RNASET2-OID20321	0.602369
Respiratory tuberculosis	0.250032	-0.635297	I	PTGES2-OID30561	0.602005
Sequelae of tuberculosis	0.254537	0.776112	I	STX8-OID20531	0.594249
Scarlet fever	0.261184	0.309218	I	RNASET2-OID20321	0.583053
Pediculosis, acariasis and other infestations	0.265333	-0.861598	I	SF3B4-OID21278	0.576209
Infectious mononucleosis	0.266248	-0.0815485	I	RNASET2-OID20321	0.574714
Acute hepatitis A	0.267575	-1.63093	I	STX8-OID20531	0.572554
Other viral diseases, not elsewhere classified	0.272126	0.231796	I	STX8-OID20531	0.56523
Other mosquito-borne viral fevers	0.273065	3.26934	I	PTGES2-OID30561	0.563735
Sequelae of tuberculosis	0.273133	-0.175605	I	RNASET2-OID20321	0.563625
Respiratory tuberculosis	0.273352	0.798577	I	SF3B4-OID21278	0.563278
Scabies	0.275289	-0.744065	I	PTGES2-OID30561	0.56021
Herpesviral [herpes simplex] infections	0.275767	0.430902	I	PTGES2-OID30561	0.559458
Toxoplasmosis	0.276555	2.70692	I	SF3B4-OID21278	0.558219
Trichomoniasis	0.278471	2.24874	I	SF3B4-OID21278	0.55522
Enteritis due to Yersinia enterocolitica	0.279236	0.361898	I	RNASET2-OID20321	0.554029
Other septicaemia	0.280281	0.160644	I	STX8-OID20531	0.552407
Infection due to other mycobacteria	0.280895	1.66242	I	SF3B4-OID21278	0.551456
Streptococcal septicaemia	0.285421	-0.513948	I	PTGES2-OID30561	0.544514
Rubella [German measles]	0.28904	-0.557425	I	STX8-OID20531	0.539043
Tuberculosis of other organs	0.292732	1.23394	I	SF3B4-OID21278	0.53353
Scabies	0.294487	0.117835	I	RNASET2-OID20321	0.530934
Scarlet fever	0.295336	-1.77253	I	PTGES2-OID30561	0.529684
Tuberculosis	0.296606	-0.495763	I	PTGES2-OID30561	0.52782
Atypical virus infections of central nervous system	0.29754	1.95255	I	SF3B4-OID21278	0.526455
Viral haemorrhagic fevers, not elsewhere classified/unspecified	0.299157	0.504764	I	PTGES2-OID30561	0.524101
Measles	0.301352	-0.92907	I	STX8-OID20531	0.520925
Malaria	0.302171	-0.37833	I	RNASET2-OID20321	0.519747
Bacterial infection, other or unspecified	0.308854	0.0403101	I	RNASET2-OID20321	0.510247
Infections with a predominantly sexual mode of transmission	0.309944	-0.0376039	I	RNASET2-OID20321	0.508717
Cytomegaloviral hepatitis	0.310349	1.99889	I	STX8-OID20531	0.50815
Intestinal infectious diseases	0.323637	0.0195723	I	RNASET2-OID20321	0.489941
Meningococcal infection	0.325497	-1.08216	I	STX8-OID20531	0.487453
Human immunodeficiency virus [HIV] disease resulting in other conditions	0.325952	1.47498	I	SF3B4-OID21278	0.486847
Whooping cough	0.327566	-2.38218	I	SF3B4-OID21278	0.484701
Mycoses	0.328529	-0.176302	I	STX8-OID20531	0.483426
Cytomegaloviral pneumonitis	0.328613	0.540704	I	RNASET2-OID20321	0.483315
Viral hepatitis	0.33056	-0.0806645	I	RNASET2-OID20321	0.48075
Tularaemia	0.331782	-0.895132	I	STX8-OID20531	0.479147
Cytomegaloviral pneumonitis	0.332385	-2.31647	I	STX8-OID20531	0.478359
Meningococcal infection	0.333927	-0.250516	I	RNASET2-OID20321	0.476349
Other salmonella infections	0.338597	-0.111759	I	RNASET2-OID20321	0.470317
Tuberculosis of other organs	0.345507	-0.139998	I	RNASET2-OID20321	0.461544
Rubella [German measles]	0.345512	0.15394	I	RNASET2-OID20321	0.461537
Relapsing fevers	0.350153	-3.84628	I	SF3B4-OID21278	0.455742
Measles	0.350598	1.57713	I	SF3B4-OID21278	0.455191
Sequelae of tuberculosis	0.352272	0.907625	I	PTGES2-OID30561	0.453122
Viral infections characterized by skin and mucous membrane lesions	0.357685	0.043164	I	RNASET2-OID20321	0.4465
Viral agents as the cause of diseases classified to other chapters	0.362707	0.908872	I	PTGES2-OID30561	0.440444
Cytomegaloviral hepatitis	0.363892	-0.421026	I	RNASET2-OID20321	0.439028
Viral infections of central nervous system, not elsewhere classified/unspecified	0.369476	0.812071	I	STX8-OID20531	0.432414
Other bacterial agents as the cause of diseases classified to other chapters	0.371156	-1.71391	I	SF3B4-OID21278	0.430444
Pneumocystosis	0.371427	1.46112	I	SF3B4-OID21278	0.430126
Candidiasis	0.37265	0.0541579	I	RNASET2-OID20321	0.428699
Sequelae of tuberculosis	0.379456	1.13651	I	SF3B4-OID21278	0.420839
Other mycoses, not elsewhere classified/unspecified	0.385352	-1.75059	I	STX8-OID20531	0.414142
Viral agents as the cause of diseases classified to other chapters	0.38556	0.609241	I	STX8-OID20531	0.413908
Helminthiases	0.388252	0.906164	I	PTGES2-OID30561	0.410887
Trichomoniasis	0.395556	-0.218236	I	RNASET2-OID20321	0.402792
Erysipelas	0.398413	0.188617	I	SF3B4-OID21278	0.399667
Listeriosis	0.402687	1.80103	I	PTGES2-OID30561	0.395032
Unspecified human immunodeficiency virus [HIV] disease	0.406824	-0.883315	I	STX8-OID20531	0.390594
Streptococcus and staphylococcus as the cause of diseases classified to other chapters	0.415651	-1.05404	I	STX8-OID20531	0.381271
Unspecified parasitic disease	0.416395	1.25069	I	PTGES2-OID30561	0.380494
Anogenital herpesviral [herpes simplex] infection	0.417467	-0.44036	I	PTGES2-OID30561	0.379378
Scarlet fever	0.425424	1.75399	I	SF3B4-OID21278	0.371178
Meningococcal infection	0.425907	1.66448	I	SF3B4-OID21278	0.370685
Other protozoal intestinal diseases	0.427171	0.991674	I	PTGES2-OID30561	0.369398
Infectious mononucleosis	0.430677	-0.464083	I	SF3B4-OID21278	0.365848
Trichomoniasis	0.432155	0.864496	I	STX8-OID20531	0.364361
Scarlet fever	0.433415	0.914584	I	STX8-OID20531	0.363096
Aspergillosis	0.434504	-0.90674	I	STX8-OID20531	0.362006
Other bacterial diseases	0.434645	0.0200597	I	RNASET2-OID20321	0.361865
Toxoplasmosis	0.435272	-1.02622	I	STX8-OID20531	0.361239
Whooping cough	0.436376	-0.23706	I	RNASET2-OID20321	0.36014
Typhoid and paratyphoid fevers	0.441557	-1.15975	I	STX8-OID20531	0.355013
Certain zoonotic bacterial diseases	0.4435	0.82614	I	PTGES2-OID30561	0.353106
Early syphilis	0.447831	-1.03593	I	PTGES2-OID30561	0.348885
Human immunodeficiency virus [HIV] disease resulting in infectious and parasitic diseases	0.449277	-0.372116	I	RNASET2-OID20321	0.347486
Lyme disease	0.453876	0.0790613	I	RNASET2-OID20321	0.343063
Other sexually transmitted chlamydial diseases	0.454456	-0.0643316	I	RNASET2-OID20321	0.342508
Plasmodium falciparum malaria	0.4547	-0.363935	I	RNASET2-OID20321	0.342275
Other bacterial diseases	0.454771	-0.0885384	I	PTGES2-OID30561	0.342208
Herpesviral [herpes simplex] infections	0.455374	0.0761823	I	RNASET2-OID20321	0.341631
Syphilis	0.458446	-0.676128	I	PTGES2-OID30561	0.338712
Human immunodeficiency virus [HIV] disease resulting in infectious and parasitic diseases	0.460593	-1.54961	I	STX8-OID20531	0.336682
Other mycoses, not elsewhere classified/unspecified	0.462702	2.76387	I	SF3B4-OID21278	0.334699
Human immunodeficiency virus [HIV] disease resulting in infectious and parasitic diseases	0.464392	-2.18308	I	PTGES2-OID30561	0.333116
Amoebiasis	0.465817	0.228149	I	RNASET2-OID20321	0.331785
Lyme disease	0.465973	0.253249	I	STX8-OID20531	0.331639
Shigellosis	0.467032	0.296667	I	RNASET2-OID20321	0.330654
Amoebiasis	0.473441	0.956746	I	STX8-OID20531	0.324735
Tick-borne viral encephalitis	0.474174	0.3005	I	RNASET2-OID20321	0.324062
Enteritis due to Yersinia enterocolitica	0.474921	-1.95296	I	SF3B4-OID21278	0.323379
Relapsing fevers	0.474963	-0.369776	I	RNASET2-OID20321	0.323341
Aspergillosis	0.476834	-1.18008	I	PTGES2-OID30561	0.321633
Candidiasis	0.47863	0.344831	I	SF3B4-OID21278	0.32
Enterocolitis due to Clostridium difficile	0.478642	-0.206716	I	STX8-OID20531	0.319989
Campylobacter enteritis	0.483733	0.0999223	I	RNASET2-OID20321	0.315394
Other mosquito-borne viral fevers	0.485626	1.45988	I	STX8-OID20531	0.313698
Other infectious diseases	0.489997	0.334196	I	PTGES2-OID30561	0.309807
Streptococcal septicaemia	0.490112	-0.231776	I	STX8-OID20531	0.309704
Cholera	0.491262	0.446141	I	PTGES2-OID30561	0.308687
Other/unspecified cytomegaloviral diseases	0.49482	0.745561	I	PTGES2-OID30561	0.305553
Listeriosis	0.494917	-0.241112	I	RNASET2-OID20321	0.305468
Bacterial, viral and other infectious agents	0.496056	-0.408828	I	SF3B4-OID21278	0.304469
Malaria	0.496871	-1.39577	I	PTGES2-OID30561	0.303756
Enterobiasis	0.502564	1.06406	I	STX8-OID20531	0.298808
Respiratory tuberculosis	0.505007	0.257109	I	STX8-OID20531	0.296702
Late syphilis	0.519348	0.572145	I	STX8-OID20531	0.284541
Other protozoal intestinal diseases	0.521978	-0.132338	I	RNASET2-OID20321	0.282348
Diarrhoea and gastroenteritis of presumed infectious origin	0.525637	0.0146251	I	RNASET2-OID20321	0.279314
Actinomycosis	0.528178	1.05619	I	STX8-OID20531	0.27722
Other viral infections characterized by skin and mucous membrane lesions, not elsewhere classified	0.529518	0.456046	I	PTGES2-OID30561	0.276119
Other viral infections characterized by skin and mucous membrane lesions, not elsewhere classified	0.53192	-0.594767	I	SF3B4-OID21278	0.274154
Other cestode infections	0.532327	1.90961	I	SF3B4-OID21278	0.273821
Respiratory tuberculosis, not confirmed bacteriologically or histologically	0.53869	0.522357	I	SF3B4-OID21278	0.268661
Tick-borne viral encephalitis	0.541296	-1.54614	I	PTGES2-OID30561	0.266565
Early syphilis	0.541405	-0.137977	I	RNASET2-OID20321	0.266478
Enterocolitis due to Clostridium difficile	0.542884	0.253079	I	PTGES2-OID30561	0.265293
Other parasitologically confirmed or unspecified malaria	0.544919	-2.53921	I	SF3B4-OID21278	0.263668
Respiratory tuberculosis, not confirmed bacteriologically or histologically	0.546897	0.0635509	I	RNASET2-OID20321	0.262095
Acute hepatitis B	0.548156	0.303273	I	RNASET2-OID20321	0.261096
Campylobacter enteritis	0.551353	0.682175	I	SF3B4-OID21278	0.258571
Other specified/unspecified bacterial intestinal infections	0.554182	0.0538039	I	RNASET2-OID20321	0.256348
Certain zoonotic bacterial diseases	0.554404	-0.834436	I	SF3B4-OID21278	0.256174
Syphilis	0.558665	-0.708532	I	SF3B4-OID21278	0.252848
Helminthiases	0.559707	0.101043	I	RNASET2-OID20321	0.252039
Viral warts	0.560411	0.246348	I	PTGES2-OID30561	0.251493
Other septicaemia	0.560627	0.163818	I	SF3B4-OID21278	0.251326
Enterobiasis	0.567541	1.32301	I	PTGES2-OID30561	0.246003
Dermatophytosis	0.568668	-0.290311	I	SF3B4-OID21278	0.245141
Acute hepatitis B	0.571155	-0.867395	I	STX8-OID20531	0.243246
Viral conjunctivitis	0.571395	0.743468	I	SF3B4-OID21278	0.243063
Enteropathogenic Escherichia coli infection	0.57533	2.09477	I	SF3B4-OID21278	0.240083
Infection due to other mycobacteria	0.576836	0.107691	I	RNASET2-OID20321	0.238947
Viral infections of the central nervous system	0.576849	0.277379	I	PTGES2-OID30561	0.238938
Varicella [chickenpox]	0.577042	-0.466857	I	SF3B4-OID21278	0.238792
Pediculosis and phthiriasis	0.578978	-0.979568	I	STX8-OID20531	0.237338
Varicella [chickenpox]	0.580397	0.244634	I	STX8-OID20531	0.236275
Other mosquito-borne viral fevers	0.581049	-0.271896	I	RNASET2-OID20321	0.235787
Enterocolitis due to Clostridium difficile	0.583618	0.30096	I	SF3B4-OID21278	0.233871
Helminthiases	0.587579	0.40055	I	STX8-OID20531	0.230934
Human immunodeficiency virus [HIV] disease resulting in other conditions	0.592665	0.42136	I	STX8-OID20531	0.22719
Other superficial mycoses	0.593196	-0.716028	I	SF3B4-OID21278	0.226802
Viral infections characterized by skin and mucous membrane lesions	0.595893	-0.0726148	I	STX8-OID20531	0.224831
Protozoal diseases	0.604677	0.620988	I	SF3B4-OID21278	0.218476
Other viral diseases	0.607423	0.0833002	I	STX8-OID20531	0.216509
Viral infections of central nervous system, not elsewhere classified/unspecified	0.608759	0.660856	I	PTGES2-OID30561	0.215555
Viral and other specified intestinal infections	0.611125	0.0949113	I	STX8-OID20531	0.21387
Other bacterial intestinal infections	0.612347	0.156789	I	PTGES2-OID30561	0.213002
Tularaemia	0.614177	0.666349	I	PTGES2-OID30561	0.211707
Pediculosis, acariasis and other infestations	0.614672	-0.294163	I	PTGES2-OID30561	0.211356
Other superficial mycoses	0.61598	-0.50923	I	PTGES2-OID30561	0.210433
Viral agents as the cause of diseases classified to other chapters	0.618597	0.665788	I	SF3B4-OID21278	0.208592
Pneumocystosis	0.62034	-0.116103	I	RNASET2-OID20321	0.20737
Viral meningitis	0.626103	0.245014	I	STX8-OID20531	0.203354
Protozoal diseases	0.627628	-0.307347	I	STX8-OID20531	0.202298
Candidiasis	0.631584	-0.12405	I	STX8-OID20531	0.199569
Zoster [herpes zoster]	0.632649	0.206803	I	SF3B4-OID21278	0.198837
Other septicaemia	0.633189	0.0175923	I	RNASET2-OID20321	0.198467
Relapsing fevers	0.637929	1.47333	I	PTGES2-OID30561	0.195228
Pediculosis, acariasis and other infestations	0.639877	-0.192225	I	STX8-OID20531	0.193904
Other mycoses, not elsewhere classified/unspecified	0.64188	1.33141	I	PTGES2-OID30561	0.192546
Dermatophytosis	0.642275	0.179338	I	PTGES2-OID30561	0.192279
Respiratory tuberculosis, not confirmed bacteriologically or histologically	0.64354	-0.207278	I	STX8-OID20531	0.191425
Respiratory tuberculosis	0.649683	0.0487978	I	RNASET2-OID20321	0.187299
Sequelae of other and unspecified infectious and parasitic diseases	0.6632	-0.246277	I	PTGES2-OID30561	0.178355
Pediculosis and phthiriasis	0.668398	1.42193	I	SF3B4-OID21278	0.174965
Candidiasis	0.670094	-0.156807	I	PTGES2-OID30561	0.173865
Unspecified parasitic disease	0.67472	0.863221	I	SF3B4-OID21278	0.170877
Other bacterial intestinal infections	0.676595	-0.0906629	I	STX8-OID20531	0.169671
Respiratory tuberculosis, bacteriologically and histologically confirmed	0.678036	-0.0680495	I	RNASET2-OID20321	0.168747
Other and unspecified syphilis	0.678155	-0.847463	I	STX8-OID20531	0.168671
Varicella [chickenpox]	0.678848	-0.0859311	I	RNASET2-OID20321	0.168227
Viral conjunctivitis	0.683213	0.0663797	I	RNASET2-OID20321	0.165444
Infectious mononucleosis	0.684743	-0.126725	I	STX8-OID20531	0.164472
Early syphilis	0.685482	0.727481	I	SF3B4-OID21278	0.164004
Enterobiasis	0.6871	0.151148	I	RNASET2-OID20321	0.16298
Sequelae of poliomyelitis	0.688095	-0.458672	I	STX8-OID20531	0.162351
Amoebiasis	0.688165	0.761501	I	PTGES2-OID30561	0.162308
Other spirochaetal diseases	0.688492	0.0421496	I	RNASET2-OID20321	0.162101
Streptococcus and staphylococcus as the cause of diseases classified to other chapters	0.689148	0.991849	I	SF3B4-OID21278	0.161687
Viral hepatitis	0.690255	0.266801	I	SF3B4-OID21278	0.16099
Other cestode infections	0.690317	0.152325	I	RNASET2-OID20321	0.160951
Gonococcal infection	0.692835	-0.101341	I	RNASET2-OID20321	0.15937
Sequelae of other and unspecified infectious and parasitic diseases	0.697536	0.0361622	I	RNASET2-OID20321	0.156433
Mycoses	0.697831	0.016429	I	RNASET2-OID20321	0.15625
Other spirochaetal diseases	0.704848	0.127971	I	STX8-OID20531	0.151904
Pneumocystosis	0.709252	-0.462985	I	PTGES2-OID30561	0.149199
Helminthiases	0.710465	0.5178	I	SF3B4-OID21278	0.148458
Mumps	0.712004	-0.408188	I	SF3B4-OID21278	0.147518
Viral hepatitis	0.71442	-0.1841	I	PTGES2-OID30561	0.146046
Pediculosis and phthiriasis	0.718667	-0.893872	I	PTGES2-OID30561	0.143472
Dengue fever [classical dengue]	0.722752	-1.17071	I	PTGES2-OID30561	0.14101
Other parasitologically confirmed or unspecified malaria	0.724427	-0.240435	I	RNASET2-OID20321	0.140005
Tuberculosis of other organs	0.724487	-0.317556	I	PTGES2-OID30561	0.139969
Viral hepatitis	0.725023	0.124624	I	STX8-OID20531	0.139648
Cholera	0.732259	0.0368321	I	RNASET2-OID20321	0.135335
Scabies	0.733846	-0.163028	I	STX8-OID20531	0.134395
Streptococcal septicaemia	0.735647	0.21412	I	SF3B4-OID21278	0.13333
Viral haemorrhagic fevers, not elsewhere classified/unspecified	0.735685	-0.216502	I	SF3B4-OID21278	0.133308
Viral warts	0.737933	-0.186116	I	SF3B4-OID21278	0.131983
Dengue fever [classical dengue]	0.738144	0.181974	I	RNASET2-OID20321	0.131859
Intestinal infectious diseases	0.738489	-0.0532586	I	SF3B4-OID21278	0.131656
Other diseases caused by chlamydiae	0.738791	-0.0707071	I	RNASET2-OID20321	0.131478
Other viral diseases, not elsewhere classified	0.743746	0.0162128	I	RNASET2-OID20321	0.128575
Measles	0.745695	-0.10059	I	RNASET2-OID20321	0.127439
Other bacterial diseases	0.748698	0.0265565	I	STX8-OID20531	0.125693
Other salmonella infections	0.749057	0.159465	I	STX8-OID20531	0.125485
Listeriosis	0.75688	-0.467897	I	STX8-OID20531	0.120973
Respiratory tuberculosis, not confirmed bacteriologically or histologically	0.758775	-0.196594	I	PTGES2-OID30561	0.119887
Other infestations	0.759499	0.162999	I	RNASET2-OID20321	0.119473
Other/unspecified cytomegaloviral diseases	0.762722	0.230692	I	STX8-OID20531	0.117633
Viral encephalitis, not elsewhere classified/unspecified	0.762991	0.396456	I	SF3B4-OID21278	0.117481
Atypical virus infections of central nervous system	0.764015	-0.429167	I	PTGES2-OID30561	0.116898
Gonococcal infection	0.765158	0.309493	I	SF3B4-OID21278	0.116249
Viral and other specified intestinal infections	0.767607	0.0129154	I	RNASET2-OID20321	0.114861
Human immunodeficiency virus [HIV] disease resulting in other conditions	0.772731	-0.0848143	I	RNASET2-OID20321	0.111972
Enteritis due to Yersinia enterocolitica	0.773737	0.580413	I	PTGES2-OID30561	0.111407
Tuberculosis of other organs	0.773845	-0.18089	I	STX8-OID20531	0.111346
Actinomycosis	0.778398	-0.125467	I	RNASET2-OID20321	0.108798
Other cestode infections	0.778911	-0.47588	I	STX8-OID20531	0.108512
Herpesviral [herpes simplex] infections	0.7831	0.0764624	I	STX8-OID20531	0.106183
Other viral diseases	0.785925	-0.0830977	I	SF3B4-OID21278	0.104619
Other predominantly sexually transmitted diseases, not elsewhere classified	0.787741	-0.01363	I	RNASET2-OID20321	0.103617
Viral infections characterized by skin and mucous membrane lesions	0.789471	-0.0689369	I	SF3B4-OID21278	0.102664
Campylobacter enteritis	0.790798	0.161235	I	STX8-OID20531	0.101934
Viral agents as the cause of diseases classified to other chapters	0.792864	-0.0531707	I	RNASET2-OID20321	0.100801
Acute poliomyelitis	0.793194	-0.416912	I	SF3B4-OID21278	0.10062
Campylobacter enteritis	0.794154	0.225153	I	PTGES2-OID30561	0.100095
Bacterial infection, other or unspecified	0.795784	0.0319013	I	STX8-OID20531	0.0992047
Tuberculosis	0.797433	0.0200439	I	RNASET2-OID20321	0.098306
Sequelae of infectious and parasitic diseases	0.79997	-0.0195729	I	RNASET2-OID20321	0.0969261
Plasmodium falciparum malaria	0.805516	-0.968165	I	SF3B4-OID21278	0.0939258
Pediculosis and phthiriasis	0.806463	0.101296	I	RNASET2-OID20321	0.0934157
Mycoses	0.815097	0.0795461	I	SF3B4-OID21278	0.0887907
Acute poliomyelitis	0.818257	0.194932	I	STX8-OID20531	0.0871103
Sequelae of poliomyelitis	0.819249	-0.376931	I	PTGES2-OID30561	0.0865842
Other infestations	0.820642	-0.507507	I	STX8-OID20531	0.0858464
Acute hepatitis A	0.821402	-0.471399	I	PTGES2-OID30561	0.0854442
Pediculosis, acariasis and other infestations	0.822693	-0.0216118	I	RNASET2-OID20321	0.0847623
Bacterial, viral and other infectious agents	0.823046	0.0708681	I	STX8-OID20531	0.0845757
Cytomegaloviral hepatitis	0.823415	0.629507	I	PTGES2-OID30561	0.0843814
Malaria	0.823631	-0.319498	I	STX8-OID20531	0.0842674
Anogenital herpesviral [herpes simplex] infection	0.834995	-0.018654	I	RNASET2-OID20321	0.0783159
Other diseases caused by chlamydiae	0.837254	-0.186039	I	STX8-OID20531	0.0771427
Unspecified parasitic disease	0.83825	-0.22004	I	STX8-OID20531	0.0766265
Whooping cough	0.839517	-0.374743	I	PTGES2-OID30561	0.0759704
Viral infections characterized by skin and mucous membrane lesions	0.839551	0.0395211	I	PTGES2-OID30561	0.0759529
Zoster [herpes zoster]	0.839696	-0.0464136	I	STX8-OID20531	0.075878
Viral meningitis	0.845986	-0.184192	I	SF3B4-OID21278	0.0726368
Unspecified human immunodeficiency virus [HIV] disease	0.847529	0.387976	I	SF3B4-OID21278	0.0718457
Bacterial, viral and other infectious agents	0.848864	-0.0862088	I	PTGES2-OID30561	0.0711618
Acute poliomyelitis	0.848882	0.0385033	I	RNASET2-OID20321	0.0711526
Acute poliomyelitis	0.850034	-0.228188	I	PTGES2-OID30561	0.0705639
Infection due to other mycobacteria	0.855564	0.21586	I	PTGES2-OID30561	0.0677477
Meningococcal infection	0.855569	-0.286879	I	PTGES2-OID30561	0.0677448
Viral infections of central nervous system, not elsewhere classified/unspecified	0.855987	-0.0386437	I	RNASET2-OID20321	0.0675329
Trichomoniasis	0.856726	0.282661	I	PTGES2-OID30561	0.0671579
Viral encephalitis, not elsewhere classified/unspecified	0.858519	0.0426521	I	RNASET2-OID20321	0.06625
Sequelae of infectious and parasitic diseases	0.858987	0.0834043	I	PTGES2-OID30561	0.0660136
Other viral diseases, not elsewhere classified	0.862179	-0.0691663	I	SF3B4-OID21278	0.0644025
Shigellosis	0.862328	-0.304864	I	STX8-OID20531	0.0643276
Other protozoal intestinal diseases	0.867282	0.275881	I	SF3B4-OID21278	0.0618395
Atypical virus infections of central nervous system	0.870198	0.164222	I	STX8-OID20531	0.0603821
Other viral diseases	0.871228	0.00617639	I	RNASET2-OID20321	0.0598683
Enteropathogenic Escherichia coli infection	0.872126	0.124197	I	RNASET2-OID20321	0.0594207
Other and unspecified syphilis	0.872429	-0.0890054	I	RNASET2-OID20321	0.0592698
Viral encephalitis, not elsewhere classified/unspecified	0.874989	0.156912	I	PTGES2-OID30561	0.0579976
Mycoses	0.879354	-0.0389174	I	PTGES2-OID30561	0.0558364
Human immunodeficiency virus [HIV] disease resulting in other conditions	0.880307	-0.168046	I	PTGES2-OID30561	0.0553659
Gonococcal infection	0.88083	-0.0820628	I	STX8-OID20531	0.0551078
Infections with a predominantly sexual mode of transmission	0.882564	-0.0232607	I	STX8-OID20531	0.054254
Dermatophytosis	0.883717	-0.0397162	I	STX8-OID20531	0.0536869
Viral and other specified intestinal infections	0.88512	0.0382581	I	PTGES2-OID30561	0.0529977
Other specified/unspecified bacterial intestinal infections	0.885536	0.0793954	I	PTGES2-OID30561	0.0527938
Plasmodium falciparum malaria	0.885725	-0.427405	I	PTGES2-OID30561	0.0527013
Herpesviral [herpes simplex] infections	0.889245	-0.0730435	I	SF3B4-OID21278	0.0509785
Sequelae of poliomyelitis	0.892526	-0.0583212	I	RNASET2-OID20321	0.0493791
Cytomegaloviral pneumonitis	0.897309	0.435338	I	PTGES2-OID30561	0.0470582
Viral meningitis	0.898225	0.0253929	I	RNASET2-OID20321	0.0466149
Erysipelas	0.899277	0.0149595	I	STX8-OID20531	0.0461066
Other bacterial agents as the cause of diseases classified to other chapters	0.90161	-0.178512	I	PTGES2-OID30561	0.0449814
Typhoid and paratyphoid fevers	0.901982	-0.26313	I	PTGES2-OID30561	0.0448021
Other parasitologically confirmed or unspecified malaria	0.902503	-0.392561	I	PTGES2-OID30561	0.0445512
Erysipelas	0.908228	-0.00357193	I	RNASET2-OID20321	0.0418051
Other sexually transmitted chlamydial diseases	0.909165	0.0778743	I	SF3B4-OID21278	0.0413574
Sequelae of other and unspecified infectious and parasitic diseases	0.911437	0.0836075	I	SF3B4-OID21278	0.0402735
Tuberculosis	0.912058	0.0366921	I	STX8-OID20531	0.0399777
Viral conjunctivitis	0.914058	0.0744168	I	STX8-OID20531	0.0390261
Atypical virus infections of central nervous system	0.922761	-0.0228277	I	RNASET2-OID20321	0.0349106
Other predominantly sexually transmitted diseases, not elsewhere classified	0.927512	-0.0195613	I	STX8-OID20531	0.0326804
Erysipelas	0.931293	-0.0145481	I	PTGES2-OID30561	0.0309137
Viral infections of the central nervous system	0.932603	-0.00773294	I	RNASET2-OID20321	0.0303033
Other mosquito-borne viral fevers	0.93449	0.326711	I	SF3B4-OID21278	0.0294251
Zoster [herpes zoster]	0.94212	-0.00391838	I	RNASET2-OID20321	0.0258938
Other cestode infections	0.94514	0.157603	I	PTGES2-OID30561	0.0245037
Other infestations	0.946811	0.288512	I	SF3B4-OID21278	0.0237367
Other diseases caused by chlamydiae	0.947701	-0.0840895	I	PTGES2-OID30561	0.0233286
Late syphilis	0.947718	-0.0834092	I	PTGES2-OID30561	0.0233208
Viral meningitis	0.948468	-0.046311	I	PTGES2-OID30561	0.0229773
Other mycoses, not elsewhere classified/unspecified	0.948772	0.0304075	I	RNASET2-OID20321	0.0228383
Acute hepatitis B	0.950204	0.183089	I	SF3B4-OID21278	0.0221832
Rubella [German measles]	0.955372	-0.0557597	I	SF3B4-OID21278	0.0198273
Viral infections of the central nervous system	0.95577	0.0365234	I	SF3B4-OID21278	0.0196468
Diarrhoea and gastroenteritis of presumed infectious origin	0.959016	-0.00953649	I	SF3B4-OID21278	0.018174
Protozoal diseases	0.961228	-0.044093	I	PTGES2-OID30561	0.0171735
Other superficial mycoses	0.961723	0.0343631	I	STX8-OID20531	0.0169499
Pneumocystosis	0.971881	-0.0305123	I	STX8-OID20531	0.012387
Other salmonella infections	0.973707	0.0234697	I	PTGES2-OID30561	0.0115716
Dermatophytosis	0.978748	0.00169258	I	RNASET2-OID20321	0.00932901
Sequelae of infectious and parasitic diseases	0.980556	0.0151765	I	SF3B4-OID21278	0.00852752
Other septicaemia	0.981491	-0.00493804	I	PTGES2-OID30561	0.00811367
Infectious mononucleosis	0.98287	-0.00958099	I	PTGES2-OID30561	0.00750404
Streptococcus and staphylococcus as the cause of diseases classified to other chapters	0.983916	-0.037605	I	PTGES2-OID30561	0.007042
Tularaemia	0.988744	0.0241783	I	SF3B4-OID21278	0.00491614
Other specified/unspecified bacterial intestinal infections	0.989264	0.0051975	I	STX8-OID20531	0.00468796
Streptococcus and staphylococcus as the cause of diseases classified to other chapters	0.992759	0.00277522	I	RNASET2-OID20321	0.0031563
Other/unspecified cytomegaloviral diseases	0.993556	0.0116376	I	SF3B4-OID21278	0.00280745
Cholera	0.997448	-0.00283426	I	SF3B4-OID21278	0.00110979
Infection due to other mycobacteria	0.997604	0.00246525	I	STX8-OID20531	0.00104203
Other diseases caused by chlamydiae	0.998107	-0.00406677	I	SF3B4-OID21278	0.000822919
Basal cell carcinoma (controls excluding all cancers)	1.39e-08	0.17395	II	RNASET2-OID20321	7.85779
Malignant neoplasm of skin (controls excluding all cancers)	3.44e-07	0.159574	II	RNASET2-OID20321	6.46292
Basal cell carcinoma, including avohilmo (controls excluding all cancers)	7e-06	0.245544	II	RNASET2-OID20321	5.15494
Malignant neoplasm of nasopharynx (controls excluding all cancers)	6.07e-05	5.9686	II	STX8-OID20531	4.21709
Basal cell carcinoma, including avohilmo (controls excluding all cancers)	6.62e-05	-0.721907	II	PTGES2-OID30561	4.17945
Basal cell carcinoma, including avohilmo (controls excluding all cancers)	7.03e-05	-0.947366	II	SF3B4-OID21278	4.15285
Other malignant neoplasms of skin (=non-melanoma skin cancer) (controls excluding all cancers)	7.11e-05	-0.750834	II	PTGES2-OID30561	4.14792
Basal cell carcinoma (controls excluding all cancers)	0.000118049	-0.705686	II	PTGES2-OID30561	3.92794
Other malignant neoplasms of skin (=non-melanoma skin cancer) (controls excluding all cancers)	0.000121832	0.167194	II	RNASET2-OID20321	3.91424
Basal cell carcinoma, including avohilmo (controls excluding all cancers)	0.000182863	0.47673	II	STX8-OID20531	3.73788
Basal cell carcinoma (controls excluding all cancers)	0.000194817	0.480702	II	STX8-OID20531	3.71037
Basal cell carcinoma (controls excluding all cancers)	0.000251123	-0.884658	II	SF3B4-OID21278	3.60011
Malignant neoplasm of skin (controls excluding all cancers)	0.000262856	-0.642965	II	PTGES2-OID30561	3.58028
Malignant neoplasm of bronchus and lung (controls excluding all cancers)	0.000272728	0.188128	II	RNASET2-OID20321	3.56427
Other malignant neoplasms of skin (=non-melanoma skin cancer) (controls excluding all cancers)	0.000307885	-0.899007	II	SF3B4-OID21278	3.51161
Malignant neoplasm of skin (controls excluding all cancers)	0.00036317	-0.827684	II	SF3B4-OID21278	3.43989
Malignant neoplasm of rectum (controls excluding all cancers)	0.000618875	0.294497	II	RNASET2-OID20321	3.2084
Malignant neoplasm (controls excluding all cancers)	0.000621304	0.0562878	II	RNASET2-OID20321	3.2067
Other malignant neoplasms of skin (=non-melanoma skin cancer) (controls excluding all cancers)	0.00103936	0.437109	II	STX8-OID20531	2.98323
Malignant neoplasm of skin (controls excluding all cancers)	0.00105696	0.40585	II	STX8-OID20531	2.97594
Benign neoplasm	0.00130892	-5.59977	II	PTGES2-OID30561	2.88309
Benign neoplasm	0.00172198	0.75164	II	RNASET2-OID20321	2.76397
Benign neoplasm	0.00191215	4.32842	II	SF3B4-OID21278	2.71848
Adenocarcinoma of small intestine (controls excluding all cancers)	0.0023045	-8.26994	II	SF3B4-OID21278	2.63742
Benign neoplasm	0.0027435	-0.818845	II	PTGES2-OID30561	2.5617
Benign neoplasm	0.0027775	0.287087	II	RNASET2-OID20321	2.55635
Adenocarcinoma of small intestine (controls excluding all cancers)	0.00383953	-6.4034	II	PTGES2-OID30561	2.41572
Malignant neoplasm (controls excluding all cancers)	0.00474799	-0.28138	II	PTGES2-OID30561	2.32349
Benign neoplasm	0.00540356	4.10825	II	SF3B4-OID21278	2.26732
Benign neoplasm	0.00610704	-6.62	II	SF3B4-OID21278	2.21417
Colorectal cancer (controls excluding all cancers)	0.00651125	0.134633	II	RNASET2-OID20321	2.18634
Beningn neoplasm	0.00775715	3.21352	II	PTGES2-OID30561	2.1103
Benign neoplasm	0.00808833	5.43592	II	SF3B4-OID21278	2.09214
Colon adenocarcinoma (controls excluding all cancers)	0.00916334	-1.45064	II	SF3B4-OID21278	2.03795
Non-small cell lung cancer (controls excluding all cancers)	0.0095406	0.176408	II	RNASET2-OID20321	2.02042
Malignant neoplasm of colon (controls excluding all cancers)	0.0114521	-1.28757	II	SF3B4-OID21278	1.94111
Benign neoplasm	0.0115974	-4.79495	II	STX8-OID20531	1.93564
Adenocarcinoma and papilloma adenocarcinoma of rectum	0.0120912	0.214407	II	RNASET2-OID20321	1.91753
Gastrointestinal stromal tumor and sarcoma (controls excluding all cancers)	0.0124388	3.7885	II	PTGES2-OID30561	1.90522
Non-small cell lung cancer, adenocarcinoma (controls excluding all cancers)	0.0138753	0.265686	II	RNASET2-OID20321	1.85776
Benign neoplasm	0.0140868	5.26033	II	STX8-OID20531	1.85119
Benign neoplasm of meninges	0.0140914	1.10585	II	PTGES2-OID30561	1.85105
Malignant neoplasm of parotid gland (controls excluding all cancers)	0.0141365	5.7618	II	SF3B4-OID21278	1.84966
Small cell lung cancer (controls excluding all cancers)	0.0155858	0.360869	II	RNASET2-OID20321	1.80727
Malignant neoplasm of rectum (controls excluding all cancers)	0.0162491	-0.822309	II	STX8-OID20531	1.78917
Malignant neoplasm of kidney, except renal pelvis (controls excluding all cancers)	0.0169536	0.197143	II	RNASET2-OID20321	1.77074
Benign neoplasm	0.0170974	-1.29645	II	SF3B4-OID21278	1.76707
Benign neoplasm	0.0173854	0.970236	II	RNASET2-OID20321	1.75982
Benign neoplasm	0.0178046	3.27805	II	STX8-OID20531	1.74947
Benign neoplasm	0.0179713	-6.03241	II	SF3B4-OID21278	1.74542
Benign neoplasm	0.0182434	-2.71813	II	STX8-OID20531	1.73889
Malignant neoplasm of prostate (controls excluding all cancers)	0.0186933	-0.540026	II	PTGES2-OID30561	1.72831
Malignant neoplasm of urinary organs (controls excluding all cancers)	0.0196626	0.183553	II	RNASET2-OID20321	1.70636
Benign neoplasm	0.0200529	-8.54597	II	SF3B4-OID21278	1.69782
Melanocytic naevi	0.0202391	-0.564104	II	PTGES2-OID30561	1.69381
Benign neoplasm	0.0206401	4.15969	II	STX8-OID20531	1.68529
Melanocytic naevi, other sites/unspecified	0.0207457	0.193119	II	RNASET2-OID20321	1.68307
Malignant neoplasm of adrenal gland (controls excluding all cancers)	0.0214141	5.88819	II	PTGES2-OID30561	1.6693
Mucinous and mucinous cystic tumor (controls excluding all cancers)	0.02227	0.822835	II	RNASET2-OID20321	1.65228
Benign neoplasm of thyroid gland	0.0223305	1.24593	II	STX8-OID20531	1.6511
Adenocarcinoma, papilloma adenocarcinoma and mucinous carcinomas of rectum (controls excluding all cancers)	0.0235841	0.239656	II	RNASET2-OID20321	1.62738
Other benign neoplasm of uterus	0.0241185	-5.00956	II	SF3B4-OID21278	1.61765
Haemangioma, any site	0.024957	1.42699	II	SF3B4-OID21278	1.60281
Colon adenocarcinoma (controls excluding all cancers)	0.025161	-0.975558	II	PTGES2-OID30561	1.59927
Myelodysplastic syndrome (controls excluding all cancers)	0.0278125	4.91686	II	SF3B4-OID21278	1.55576
Liposarcoma (controls excluding all cancers)	0.0289511	4.0457	II	PTGES2-OID30561	1.53833
Adenocarcinoma and papilloma adenocarcinoma of rectum	0.0295572	-0.746833	II	STX8-OID20531	1.52934
Benign neoplasm of colon, rectum, anus and anal canal	0.030931	-0.362614	II	PTGES2-OID30561	1.50961
Other and unspecified types of non-Hodgkin lymphoma (controls excluding all cancers)	0.0312758	-1.52241	II	PTGES2-OID30561	1.50479
Malignant neoplasm of oral cavity (controls excluding all cancers)	0.033344	-1.2488	II	STX8-OID20531	1.47698
Adenocarcinoma, papilloma adenocarcinoma and mucinous carcinomas of rectum (controls excluding all cancers)	0.0334311	-0.721917	II	STX8-OID20531	1.47585
Benign neoplasm	0.0336082	1.0092	II	PTGES2-OID30561	1.47355
Follicular lymphoma (controls excluding all cancers)	0.0347377	0.244827	II	RNASET2-OID20321	1.4592
Benign neoplasm of other and ill-defined parts of digestive system	0.0354257	0.909307	II	SF3B4-OID21278	1.45068
Malignant neoplasm of oesophagus (controls excluding all cancers)	0.0368896	-1.42113	II	STX8-OID20531	1.4331
Benign neoplasm	0.0369448	-0.187486	II	RNASET2-OID20321	1.43245
Carcinoma in situ of prostate (controls excluding all cancers)	0.0383133	3.00515	II	STX8-OID20531	1.41665
Leiomyoma of uterus	0.0389638	0.212121	II	STX8-OID20531	1.40934
Other benign neoplasm of uterus	0.0402648	-3.48	II	PTGES2-OID30561	1.39507
Benign neoplasm	0.0404692	-4.41922	II	STX8-OID20531	1.39288
Brain glioblastoma and astrocytoma (controls excluding all cancers)	0.041014	1.86232	II	STX8-OID20531	1.38707
Malignant neoplasm of nasal cavity and sinuses (controls excluding all cancers)	0.0423954	0.654316	II	RNASET2-OID20321	1.37268
Colorectal adenocarcinoma (controls excluding all cancers)	0.0428403	0.110786	II	RNASET2-OID20321	1.36815
Non-small cell lung cancer (controls excluding all cancers)	0.0429994	-0.913096	II	SF3B4-OID21278	1.36654
Melanocytic naevi, other sites/unspecified	0.0455204	-1.33585	II	SF3B4-OID21278	1.34179
Malignant neoplasm of parotid gland (controls excluding all cancers)	0.0460681	2.46123	II	STX8-OID20531	1.3366
Benign neoplasm	0.0461664	0.13439	II	RNASET2-OID20321	1.33567
Benign neoplasm	0.0477497	7.15511	II	SF3B4-OID21278	1.32103
Benign neoplasm	0.0491703	0.831202	II	RNASET2-OID20321	1.3083
Benign neoplasm of eye and adnexa	0.0494897	0.624203	II	STX8-OID20531	1.30549
Other and unspecified malignant neoplasms of lymphoid, haematopoietic and related tissue (controls excluding all cancers)	0.0501988	-3.9014	II	SF3B4-OID21278	1.29931
Non-small cell lung cancer, adenocarcinoma (controls excluding all cancers)	0.0507928	-1.5844	II	SF3B4-OID21278	1.2942
Benign neoplasm	0.0510045	-2.61178	II	STX8-OID20531	1.29239
Benign leiomyoma with endometriosis (controls excluding all cancers)	0.0520784	-0.110103	II	RNASET2-OID20321	1.28334
Serous carcinoma of ovary (controls excluding all cancers)	0.0533412	-2.06682	II	SF3B4-OID21278	1.27294
Malignant neoplasm of small intestine (controls excluding all cancers)	0.0549256	0.33393	II	RNASET2-OID20321	1.26023
Benign neoplasm of other and unspecified female genital organs	0.0555248	1.72835	II	SF3B4-OID21278	1.25551
Melanoma in situ (controls excluding all cancers)	0.0555662	-1.48847	II	PTGES2-OID30561	1.25519
Malignant neoplasm of lip (controls excluding all cancers)	0.0556202	-3.13308	II	PTGES2-OID30561	1.25477
Other and unspecified malignant neoplasms of lymphoid, haematopoietic and related tissue (controls excluding all cancers)	0.0578937	1.98165	II	STX8-OID20531	1.23737
Neuroendocrine tumor and carcinoma of small intestine (controls excluding all cancers)	0.0596435	0.417651	II	RNASET2-OID20321	1.22444
Other benign neoplasms of uterus	0.061678	-0.189651	II	RNASET2-OID20321	1.20987
Benign neoplasm	0.0621027	0.476193	II	RNASET2-OID20321	1.20689
Benign neoplasm	0.0632264	-0.191432	II	RNASET2-OID20321	1.1991
Melanocytic naevi of ear and external auricular canal	0.064399	-0.578731	II	RNASET2-OID20321	1.19112
Benign neoplasm	0.0649182	4.16122	II	STX8-OID20531	1.18763
Colorectal adenocarcinoma (controls excluding all cancers)	0.0668091	-0.610419	II	PTGES2-OID30561	1.17516
Benign neoplasm	0.0692235	5.2625	II	SF3B4-OID21278	1.15975
Benign neoplasm of meninges	0.0692975	-0.571609	II	STX8-OID20531	1.15928
Malignant neoplasm of bone and articular cartilage (controls excluding all cancers)	0.0695759	2.92693	II	PTGES2-OID30561	1.15754
Benign neoplasm	0.0697696	3.28527	II	PTGES2-OID30561	1.15633
Adenocarcinoma and ductal carcinoma of pancreas (controls excluding all cancers)	0.0724958	-1.61292	II	PTGES2-OID30561	1.13969
Carcinoma in situ of breast, lobular (controls excluding all cancers)	0.072774	3.19936	II	PTGES2-OID30561	1.13802
Benign neoplasm	0.0747905	-1.07874	II	STX8-OID20531	1.12615
Benign neoplasm	0.0750194	6.76779	II	SF3B4-OID21278	1.12483
Haemangioma and lymphangioma, any site	0.0750932	1.08857	II	SF3B4-OID21278	1.1244
Benign neoplasm of other and unspecified intrathoracic organs	0.0754001	-3.34221	II	SF3B4-OID21278	1.12263
Benign neoplasm	0.0758833	-0.589126	II	STX8-OID20531	1.11985
Carcinoma in situ of colon (controls excluding all cancers)	0.0765708	-3.74264	II	PTGES2-OID30561	1.11594
Benign neoplasm	0.0772383	-6.30111	II	SF3B4-OID21278	1.11217
Squamous cell neoplasms and carcinomas of the skin (controls excluding all cancers)	0.0773374	-0.9851	II	SF3B4-OID21278	1.11161
Non-small cell lung cancer, squamous (controls excluding all cancers)	0.0779904	-1.1209	II	PTGES2-OID30561	1.10796
Malignant neoplasm of testis (controls excluding all cancers)	0.0793645	-2.07086	II	PTGES2-OID30561	1.10037
Other and unspecified types of non-Hodgkin lymphoma (controls excluding all cancers)	0.080854	0.203507	II	RNASET2-OID20321	1.0923
Malignant neoplasm of rectum (controls excluding all cancers)	0.0810745	1.13823	II	SF3B4-OID21278	1.09112
Melanocytic naevi of eyelid, including canthus	0.0815404	-3.46525	II	SF3B4-OID21278	1.08863
Malignant neoplasm of corpus uteri (controls excluding all cancers)	0.082815	0.15458	II	RNASET2-OID20321	1.08189
Benign neoplasm of breast	0.0835702	-0.67302	II	PTGES2-OID30561	1.07795
Benign neoplasm of soft tissue of retroperitoneum and peritoneum	0.0856789	-3.32962	II	PTGES2-OID30561	1.06713
Malignant neoplasm (controls excluding all cancers)	0.0873512	0.119503	II	STX8-OID20531	1.05873
Benign neoplasm	0.0873618	-1.17181	II	STX8-OID20531	1.05868
Benign neoplasm	0.0881326	-0.644717	II	RNASET2-OID20321	1.05486
Benign neoplasm	0.0898591	0.267548	II	RNASET2-OID20321	1.04644
Myelodysplastic syndrome (controls excluding all cancers)	0.0920264	1.98111	II	STX8-OID20531	1.03609
Benign neoplasm	0.0925427	-0.598213	II	RNASET2-OID20321	1.03366
Malignant neoplasm of bladder (controls excluding all cancers)	0.0944588	0.146512	II	RNASET2-OID20321	1.02476
Benign neoplasm of ovary	0.0953655	-0.536608	II	PTGES2-OID30561	1.02061
Benign neoplasm	0.0981097	2.35197	II	PTGES2-OID30561	1.00829
Malignant melanoma (controls excluding all cancers)	0.0981387	-0.829387	II	SF3B4-OID21278	1.00816
Leiomyoma of uterus	0.0990885	0.320992	II	SF3B4-OID21278	1.00398
Malignant immunoproliferative diseases (controls excluding all cancers)	0.0993853	-2.54121	II	PTGES2-OID30561	1.00268
Other benign neoplasm of uterus	0.100592	-0.501621	II	RNASET2-OID20321	0.997438
Benign neoplasm	0.100795	0.543434	II	STX8-OID20531	0.99656
Adenocarcinoma of small intestine (controls excluding all cancers)	0.10123	-0.813947	II	RNASET2-OID20321	0.994691
Benign neoplasm	0.101626	-3.64971	II	STX8-OID20531	0.992996
Benign neoplasm	0.101782	5.49929	II	SF3B4-OID21278	0.992328
Lymphangioma, anys site	0.102221	-3.485	II	SF3B4-OID21278	0.990461
Melanocytic naevi of other and unspecified parts of face	0.104523	1.24716	II	SF3B4-OID21278	0.980786
Benign neoplasm of other and unspecified endocrine glands	0.105007	-0.109344	II	RNASET2-OID20321	0.978783
Benign neoplasm	0.108696	0.389359	II	RNASET2-OID20321	0.963788
Benign neoplasm of male genital organs	0.109226	1.60136	II	PTGES2-OID30561	0.961675
Carcinoma in situ of lip, oral cavity and pharynx (controls excluding all cancers)	0.10968	7.04646	II	SF3B4-OID21278	0.959871
Carcinoma in situ of colon (controls excluding all cancers)	0.111801	2.32745	II	STX8-OID20531	0.951553
Malignant neoplasm of thymus (controls excluding all cancers)	0.111866	4.56292	II	PTGES2-OID30561	0.951303
Malignant neoplasm of bronchus and lung (controls excluding all cancers)	0.112173	0.34784	II	STX8-OID20531	0.950112
Myeloid leukaemia (controls excluding all cancers)	0.115923	1.8419	II	SF3B4-OID21278	0.935832
Carcinoma in situ of breast, intraductal (controls excluding all cancers)	0.11605	-0.784364	II	PTGES2-OID30561	0.935355
Benign neoplasm	0.116634	0.876221	II	STX8-OID20531	0.933176
Benign neoplasm	0.116784	-1.48516	II	STX8-OID20531	0.932618
Benign neoplasm of eye and adnexa	0.116834	0.710892	II	PTGES2-OID30561	0.932431
Malignant neoplasm of cervix uteri (controls excluding all cancers)	0.116959	2.57249	II	SF3B4-OID21278	0.931965
Brain astrocytoma (controls excluding all cancers)	0.119019	2.79176	II	STX8-OID20531	0.924382
Carcinoma in situ of breast (controls excluding all cancers)	0.119367	2.40494	II	PTGES2-OID30561	0.923116
Benign neoplasm	0.119634	-0.288095	II	PTGES2-OID30561	0.922144
Malignant neoplasm of colon (controls excluding all cancers)	0.121615	0.0976024	II	RNASET2-OID20321	0.915015
Benign lipomatous neoplasm	0.123115	-0.489914	II	SF3B4-OID21278	0.90969
Carcinoma in situ of rectum (controls excluding all cancers)	0.123521	-4.08611	II	PTGES2-OID30561	0.908261
Diffuse large B-cell lymphoma (controls excluding all cancers)	0.12364	-1.15843	II	PTGES2-OID30561	0.907839
Benign neoplasm	0.124121	-0.444726	II	RNASET2-OID20321	0.906155
Carcinoma in situ of prostate (controls excluding all cancers)	0.124299	4.22624	II	SF3B4-OID21278	0.905532
Malignant melanoma of skin (controls excluding all cancers)	0.124641	0.109257	II	RNASET2-OID20321	0.90434
Malignant neoplasm of colon (controls excluding all cancers)	0.125263	-0.587849	II	PTGES2-OID30561	0.902178
Malignant neoplasm of parotid gland (controls excluding all cancers)	0.125327	2.73958	II	PTGES2-OID30561	0.901956
Colorectal neuroendocrine tumor and carcinoma (controls excluding all cancers)	0.125639	0.445737	II	RNASET2-OID20321	0.900876
Carcinoma in situ of vulva (controls excluding all cancers)	0.127848	2.00194	II	STX8-OID20531	0.893307
Non-Hodgkin lymphoma, all (controls excluding all cancers)	0.128158	1.50504	II	SF3B4-OID21278	0.892254
Benign neoplasm	0.129811	0.351834	II	STX8-OID20531	0.88669
Primary_lymphoid and hematopoietic malignant neoplasms (controls excluding all cancers)	0.129841	0.067999	II	RNASET2-OID20321	0.886587
Malignant neoplasm of breast (controls excluding all cancers)	0.130088	-0.048131	II	RNASET2-OID20321	0.885762
Benign leiomyoma with endometriosis (controls excluding all cancers)	0.130521	0.364226	II	STX8-OID20531	0.884321
Benign neoplasm	0.131457	3.31457	II	PTGES2-OID30561	0.881216
Benign neoplasm	0.133559	0.555918	II	SF3B4-OID21278	0.874328
Benign neoplasm of eye and adnexa	0.133814	-0.111805	II	RNASET2-OID20321	0.8735
Adenocarcinoma, papilloma adenocarcinoma and mucinous carcinomas of rectum (controls excluding all cancers)	0.133937	0.96908	II	SF3B4-OID21278	0.873098
Benign neoplasm	0.134485	1.96311	II	SF3B4-OID21278	0.871327
Malignant neoplasm of stomach (controls excluding all cancers)	0.134648	1.28206	II	SF3B4-OID21278	0.8708
Benign neoplasm	0.136165	-3.87797	II	SF3B4-OID21278	0.865934
Carcinoma in situ of lip, oral cavity and pharynx (controls excluding all cancers)	0.136502	5.01339	II	PTGES2-OID30561	0.864862
Melanocytic naevi of trunk	0.136633	-0.593644	II	PTGES2-OID30561	0.864443
Melanocytic naevi, other sites/unspecified	0.137348	-0.748869	II	PTGES2-OID30561	0.862179
Malignant neoplasm of ovary (controls excluding all cancers)	0.137453	-1.08969	II	PTGES2-OID30561	0.861845
Colorectal neuroendocrine tumor and carcinoma (controls excluding all cancers)	0.137623	1.90592	II	PTGES2-OID30561	0.861309
Benign lipomatous neoplasm of skin and subcutaneous tissue of trunk	0.13778	-0.737868	II	SF3B4-OID21278	0.860814
Neuroendocrine tumor and carcinoma of small intestine (controls excluding all cancers)	0.138085	1.98728	II	PTGES2-OID30561	0.859852
Benign neoplasm	0.139138	-5.12052	II	SF3B4-OID21278	0.856553
Benign neoplasm	0.141019	0.672834	II	RNASET2-OID20321	0.850723
Malignant neoplasm of thymus (controls excluding all cancers)	0.141124	-0.691062	II	RNASET2-OID20321	0.850399
Benign neoplasm	0.141754	0.421774	II	STX8-OID20531	0.848463
Benign neoplasm	0.141786	0.120754	II	RNASET2-OID20321	0.848366
Benign neoplasm	0.142675	0.69157	II	STX8-OID20531	0.845651
Haemangioma and lymphangioma, any site	0.143846	-0.147882	II	RNASET2-OID20321	0.842102
Benign neoplasm of major salivary glands	0.143883	0.851741	II	SF3B4-OID21278	0.841991
Benign neoplasm of other and ill-defined parts of digestive system	0.144123	-0.47465	II	PTGES2-OID30561	0.841266
Benign neoplasm	0.1445	-0.530721	II	RNASET2-OID20321	0.840133
Non-seminoma of testis (controls excluding all cancers)	0.145055	-2.70739	II	PTGES2-OID30561	0.838467
Chronic myeloid leukaemia (controls excluding all cancers)	0.145057	0.538047	II	RNASET2-OID20321	0.83846
Multiple myeloma and malignant plasma cell neoplasms (controls excluding all cancers)	0.145528	1.28261	II	SF3B4-OID21278	0.837053
Leiomyosarcoma (controls excluding all cancers)	0.146516	2.59333	II	PTGES2-OID30561	0.834116
Benign lipomatous neoplasm of of intra-abdominal organs	0.147131	-2.81381	II	STX8-OID20531	0.832295
Benign neoplasm of male genital organs	0.147926	1.91823	II	SF3B4-OID21278	0.829957
Neuroendocrine tumor and carcinoma of small intestine (controls excluding all cancers)	0.148225	2.56048	II	SF3B4-OID21278	0.829077
Carcinoma in situ of skin (controls excluding all cancers)	0.148363	-0.53584	II	STX8-OID20531	0.828674
Adenocarcinoma and papilloma adenocarcinoma of rectum	0.150365	0.943398	II	SF3B4-OID21278	0.822852
Non-follicular lymphoma (controls excluding all cancers)	0.151942	-0.658696	II	PTGES2-OID30561	0.818322
Carcinoma in situ of skin (controls excluding all cancers)	0.154275	0.12486	II	RNASET2-OID20321	0.811704
Seminoma of testis (controls excluding all cancers)	0.154965	-2.04389	II	PTGES2-OID30561	0.809767
Benign neoplasm	0.155924	-4.87642	II	SF3B4-OID21278	0.807086
Benign neoplasm	0.158905	-0.179237	II	RNASET2-OID20321	0.798863
Other and unspecified malignant neoplasms of lymphoid, haematopoietic and related tissue (controls excluding all cancers)	0.15999	-0.385669	II	RNASET2-OID20321	0.795909
Squamous cell neoplasms and carcinomas of the skin (controls excluding all cancers)	0.160317	0.104849	II	RNASET2-OID20321	0.79502
Brain glioblastoma (controls excluding all cancers)	0.160636	1.48345	II	STX8-OID20531	0.794156
Non-small cell lung cancer (controls excluding all cancers)	0.161832	-0.479502	II	PTGES2-OID30561	0.790937
Carcinoma in situ of rectum (controls excluding all cancers)	0.162573	0.609228	II	RNASET2-OID20321	0.788952
Papillary adenocarcinoma of thyroid gland (controls excluding all cancers)	0.162741	1.16258	II	SF3B4-OID21278	0.788503
Benign neoplasm	0.1641	-1.731	II	STX8-OID20531	0.784892
Benign neoplasm of bone and articular cartilage	0.164358	-0.130253	II	RNASET2-OID20321	0.784208
Serous carcinoma of ovary (controls excluding all cancers)	0.165103	-0.781224	II	STX8-OID20531	0.782245
Acute myeloid leukaemia (controls excluding all cancers)	0.166234	-1.50341	II	STX8-OID20531	0.779279
Benign neoplasm	0.167124	2.22777	II	SF3B4-OID21278	0.77696
Adenocarcinomas of cervix (controls excluding all cancers)	0.167507	4.14545	II	SF3B4-OID21278	0.775967
Benign neoplasm	0.167579	-2.02388	II	PTGES2-OID30561	0.775782
Neuroendocrine tumor and carcinoma of pancreas (controls excluding all cancers)	0.167721	3.92335	II	SF3B4-OID21278	0.775413
Benign neoplasm	0.169137	-4.49287	II	PTGES2-OID30561	0.771762
Malignant neoplasm of penis (controls excluding all cancers)	0.169671	-2.56986	II	STX8-OID20531	0.770392
Benign neoplasm	0.172226	-1.01803	II	PTGES2-OID30561	0.763902
Carcinoma in situ of cervix uteri (controls excluding all cancers)	0.173247	0.468278	II	STX8-OID20531	0.761335
Brain astrocytoma (controls excluding all cancers)	0.173751	4.56686	II	SF3B4-OID21278	0.760072
Non-seminoma of testis (controls excluding all cancers)	0.175742	1.72517	II	STX8-OID20531	0.755124
Benign neoplasm	0.176508	-2.55781	II	STX8-OID20531	0.753235
Benign neoplasm of major salivary glands	0.176722	0.0976649	II	RNASET2-OID20321	0.752709
Neuroendocrine tumor and carcinoma of rectum (controls excluding all cancers)	0.176803	-2.44417	II	STX8-OID20531	0.752509
Benign neoplasm	0.177448	-2.46645	II	STX8-OID20531	0.750929
Neuroendocrine tumor and carcinoma of stomach (controls excluding all cancers)	0.178253	-3.9619	II	SF3B4-OID21278	0.748964
Other benign neoplasm of uterus	0.182074	-0.374973	II	RNASET2-OID20321	0.739753
Benign neoplasm	0.182743	-0.543188	II	STX8-OID20531	0.73816
Malignant neoplasm of penis (controls excluding all cancers)	0.183338	-4.72565	II	SF3B4-OID21278	0.736748
Benign neoplasm	0.183507	2.05025	II	STX8-OID20531	0.736347
Benign neoplasm	0.183553	-0.590957	II	RNASET2-OID20321	0.736238
Benign neoplasm	0.185796	-0.959858	II	PTGES2-OID30561	0.730964
Benign neoplasm	0.185839	2.20984	II	SF3B4-OID21278	0.730863
Other benign neoplasm of uterus	0.187322	1.2284	II	SF3B4-OID21278	0.727411
Benign neoplasm	0.188816	0.159595	II	RNASET2-OID20321	0.723962
Benign neoplasm	0.189076	0.267462	II	RNASET2-OID20321	0.723364
Benign neoplasm	0.189241	-0.569312	II	STX8-OID20531	0.722984
Benign neoplasm of soft tissue of retroperitoneum and peritoneum	0.190179	-1.77874	II	STX8-OID20531	0.720837
Melanocytic naevi of lip	0.190769	2.60862	II	SF3B4-OID21278	0.719493
Benign neoplasm	0.19098	-0.284801	II	STX8-OID20531	0.719011
Malignant neoplasm of thyroid gland (controls excluding all cancers)	0.191222	0.955253	II	SF3B4-OID21278	0.718462
Haemangioma, any site	0.19362	-0.140405	II	RNASET2-OID20321	0.71305
Hodgkin lymphoma (controls excluding all cancers)	0.194807	-0.7533	II	STX8-OID20531	0.710396
Melanocytic naevi, other sites/unspecified	0.196009	0.461539	II	STX8-OID20531	0.707725
Malignant neoplasm of vulva (controls excluding all cancers)	0.197538	-2.87882	II	SF3B4-OID21278	0.704349
Melanoma of uvea (controls excluding all cancers)	0.198014	-2.57624	II	SF3B4-OID21278	0.703304
Carcinoma in situ of breast (controls excluding all cancers)	0.199491	-1.40814	II	STX8-OID20531	0.700076
Malignant neoplasm of oesophagus (controls excluding all cancers)	0.199861	0.282083	II	RNASET2-OID20321	0.699272
Haemangioma and lymphangioma, any site	0.20043	-0.41598	II	STX8-OID20531	0.698037
Benign neoplasm	0.200579	0.701378	II	STX8-OID20531	0.697714
Benign neoplasm	0.201135	1.30121	II	STX8-OID20531	0.696512
Waldenstrom macroglobulinemia, lymphoplasmacytic lymphoma (controls excluding all cancers)	0.201677	4.35957	II	SF3B4-OID21278	0.695343
Neuroendocrine tumor and carcinoma of small intestine (controls excluding all cancers)	0.202087	1.19935	II	STX8-OID20531	0.694463
Malignant neoplasm of intrahepatic ducts, biliary tract and gallbladder (controls excluding all cancers)	0.202864	-1.18393	II	SF3B4-OID21278	0.692796
Melanoma in situ (controls excluding all cancers)	0.204545	-1.32372	II	SF3B4-OID21278	0.689211
Benign neoplasm	0.208055	0.746738	II	SF3B4-OID21278	0.681821
Melanocytic naevi of lower limb, including hip	0.208422	0.607187	II	STX8-OID20531	0.681056
Osteosarcoma (controls excluding all cancers)	0.208952	3.78473	II	PTGES2-OID30561	0.679952
Benign neoplasm	0.209085	0.575271	II	RNASET2-OID20321	0.679678
Haemangioma, any site	0.209903	-0.42392	II	STX8-OID20531	0.677982
Benign neoplasm	0.210317	-1.23097	II	PTGES2-OID30561	0.677126
Benign neoplasm	0.212541	0.440175	II	RNASET2-OID20321	0.672556
Benign neoplasm	0.214063	0.829623	II	PTGES2-OID30561	0.669459
Melanocytic naevi of lower limb, including hip	0.214576	-0.852689	II	PTGES2-OID30561	0.668418
Other benign neoplasm of uterus	0.215159	-0.603031	II	STX8-OID20531	0.667241
Benign neoplasm	0.216133	4.54349	II	SF3B4-OID21278	0.665279
Benign neoplasm	0.218216	2.34169	II	SF3B4-OID21278	0.661114
Gastrointestinal stromal tumor and sarcoma (controls excluding all cancers)	0.218585	2.43794	II	SF3B4-OID21278	0.660379
Benign neoplasm of breast	0.220332	-0.0789303	II	RNASET2-OID20321	0.656922
Benign neoplasm	0.223316	0.353617	II	RNASET2-OID20321	0.651079
Adenocarcinomas of cervix (controls excluding all cancers)	0.223561	-2.68096	II	PTGES2-OID30561	0.650603
Benign neoplasm	0.224343	2.21019	II	PTGES2-OID30561	0.649087
Benign neoplasm	0.224849	-0.370033	II	RNASET2-OID20321	0.648109
Benign neoplasm	0.225563	0.157664	II	STX8-OID20531	0.646731
Other and unspecified malignant neoplasms of lymphoid, haematopoietic and related tissue (controls excluding all cancers)	0.227038	1.81068	II	PTGES2-OID30561	0.643902
Neuroendocrine tumor and carcinoma of rectum (controls excluding all cancers)	0.228202	0.51463	II	RNASET2-OID20321	0.641681
Benign neoplasm	0.228572	0.0934637	II	RNASET2-OID20321	0.640977
Melanocytic naevi of lip	0.229166	-0.300523	II	RNASET2-OID20321	0.639849
Primary_lymphoid and hematopoietic malignant neoplasms (controls excluding all cancers)	0.229467	-0.328585	II	PTGES2-OID30561	0.639281
Malignant neoplasm of bladder (controls excluding all cancers)	0.229467	-0.64304	II	PTGES2-OID30561	0.639281
Brain meningioma (controls excluding all cancers)	0.229825	0.798548	II	PTGES2-OID30561	0.638603
Benign neoplasm	0.229918	-2.32428	II	SF3B4-OID21278	0.638427
Benign neoplasm	0.230449	-0.654321	II	PTGES2-OID30561	0.637426
Squamous cell neoplasms and carcinomas of the skin (controls excluding all cancers)	0.230745	-0.509446	II	PTGES2-OID30561	0.636867
Benign neoplasm of other and ill-defined parts of digestive system	0.232105	-0.273181	II	STX8-OID20531	0.634315
Malignant melanoma (controls excluding all cancers)	0.233517	0.0736806	II	RNASET2-OID20321	0.631682
Malignant neoplasm of penis (controls excluding all cancers)	0.233906	-0.523143	II	RNASET2-OID20321	0.630959
Malignant neoplasm of parotid gland (controls excluding all cancers)	0.234388	0.345227	II	RNASET2-OID20321	0.630064
Benign neoplasm	0.236403	0.384693	II	STX8-OID20531	0.626346
Melanocytic naevi of other and unspecified parts of face	0.238062	-0.682665	II	PTGES2-OID30561	0.62331
Squamous cell neoplasms and carcinoma of cervix (controls excluding all cancers)	0.238337	2.92191	II	SF3B4-OID21278	0.622809
Malignant neoplasm of anus and anal canal (controls excluding all cancers)	0.239983	2.84045	II	PTGES2-OID30561	0.619819
Benign neoplasm	0.240577	1.80833	II	PTGES2-OID30561	0.618746
Benign neoplasm	0.240703	0.731343	II	SF3B4-OID21278	0.618518
Benign neoplasm	0.240918	1.15536	II	SF3B4-OID21278	0.61813
Benign neoplasm	0.242767	-1.01625	II	PTGES2-OID30561	0.61481
Benign neoplasm	0.243694	3.12989	II	PTGES2-OID30561	0.613155
Benign neoplasm	0.243833	0.955372	II	PTGES2-OID30561	0.612907
Benign neoplasm	0.246799	1.96881	II	PTGES2-OID30561	0.607657
Benign neoplasm	0.247295	-1.10881	II	PTGES2-OID30561	0.606785
Benign neoplasm	0.247834	1.80042	II	PTGES2-OID30561	0.60584
Benign neoplasm of other and unspecified intrathoracic organs	0.248182	-0.268448	II	RNASET2-OID20321	0.605231
Benign neoplasm	0.248711	0.721748	II	SF3B4-OID21278	0.604305
Benign neoplasm	0.249954	0.0892251	II	RNASET2-OID20321	0.60214
Benign neoplasm	0.252242	-0.665335	II	PTGES2-OID30561	0.598183
Malignant neoplasm of colon (controls excluding all cancers)	0.252282	0.305554	II	STX8-OID20531	0.598114
Melanocytic naevi of lower limb, including hip	0.253997	-0.129352	II	RNASET2-OID20321	0.595171
Adenocarcinoma and papillary adenocarcinoma of stomach (controls excluding all cancers)	0.254384	0.685762	II	STX8-OID20531	0.594511
Benign neoplasm	0.254843	-1.05006	II	PTGES2-OID30561	0.593727
Malignant neoplasm of nasal cavity and sinuses (controls excluding all cancers)	0.254854	2.90849	II	SF3B4-OID21278	0.593709
Malignant neoplasm of vulva (controls excluding all cancers)	0.255265	-1.35552	II	STX8-OID20531	0.593009
Hodgkin lymphoma (controls excluding all cancers)	0.257831	-0.941502	II	PTGES2-OID30561	0.588665
Malignant neoplasm of oral cavity (controls excluding all cancers)	0.258204	0.956262	II	PTGES2-OID30561	0.588038
Benign neoplasm	0.258962	-0.211695	II	RNASET2-OID20321	0.586765
Carcinoma in situ of endometrium (controls excluding all cancers)	0.259088	2.40429	II	PTGES2-OID30561	0.586553
Benign neoplasm of mouth and pharynx	0.259212	-0.323518	II	STX8-OID20531	0.586344
Haemangioma and lymphangioma, any site	0.261093	-0.519589	II	PTGES2-OID30561	0.583204
Non-seminoma of testis (controls excluding all cancers)	0.2612	-2.77771	II	SF3B4-OID21278	0.583026
Carcinoma in situ of breast, intraductal (controls excluding all cancers)	0.261229	0.0925205	II	RNASET2-OID20321	0.582979
Haemangioma, any site	0.262985	-0.538621	II	PTGES2-OID30561	0.580069
Multiple myeloma (controls excluding all cancers)	0.26501	0.753462	II	STX8-OID20531	0.576737
Benign neoplasm	0.266771	0.451729	II	PTGES2-OID30561	0.573861
Benign neoplasm	0.267047	-0.942122	II	STX8-OID20531	0.573413
Chondrosarcoma (controls excluding all cancers)	0.26873	3.87241	II	SF3B4-OID21278	0.570683
Neuroendocrine tumor and carcinoma of pancreas (controls excluding all cancers)	0.268894	0.388244	II	RNASET2-OID20321	0.570418
Malignant neoplasm of anus and anal canal (controls excluding all cancers)	0.270438	3.63077	II	SF3B4-OID21278	0.567933
Benign neoplasm of colon, rectum, anus and anal canal	0.271194	0.245601	II	SF3B4-OID21278	0.566719
Benign neoplasm	0.271758	-1.41193	II	STX8-OID20531	0.565817
Other and unspecified types of non-Hodgkin lymphoma (controls excluding all cancers)	0.272319	-0.542507	II	STX8-OID20531	0.564922
Leukaemia of unspecified cell type (controls excluding all cancers)	0.273248	-1.71326	II	PTGES2-OID30561	0.563443
Benign neoplasm	0.274345	-0.257002	II	STX8-OID20531	0.561703
Benign neoplasm	0.274868	0.212028	II	RNASET2-OID20321	0.560876
Malignant neoplasm of adrenal gland (controls excluding all cancers)	0.275891	-1.90837	II	STX8-OID20531	0.559263
Malignant neoplasm of brain (controls excluding all cancers)	0.276024	-0.925396	II	PTGES2-OID30561	0.559053
Benign neoplasm	0.276104	-0.290066	II	RNASET2-OID20321	0.558927
Hepatocellular carcinoma (controls excluding all cancers)	0.276375	0.830787	II	STX8-OID20531	0.558502
Benign neoplasm	0.278303	0.679611	II	PTGES2-OID30561	0.555482
Benign neoplasm	0.278619	-0.621615	II	STX8-OID20531	0.55499
Marginal zone B-cell lymphoma (controls excluding all cancers)	0.281006	-0.334215	II	RNASET2-OID20321	0.551285
Adenocarcinoma and papillary adenocarcinoma of stomach (controls excluding all cancers)	0.281422	1.2239	II	SF3B4-OID21278	0.550642
Malignant neoplasm of breast, HER-positive (controls excluding all cancers)	0.28158	-0.0444988	II	RNASET2-OID20321	0.550398
Leiomyosarcoma (controls excluding all cancers)	0.285663	-2.54519	II	SF3B4-OID21278	0.544146
Benign neoplasm	0.287595	3.18029	II	SF3B4-OID21278	0.541219
Benign lipomatous neoplasm of of intra-abdominal organs	0.288703	2.90893	II	PTGES2-OID30561	0.539548
Colorectal cancer (controls excluding all cancers)	0.291462	-0.31773	II	PTGES2-OID30561	0.535418
Leukaemia of unspecified cell type (controls excluding all cancers)	0.292743	2.17923	II	SF3B4-OID21278	0.533513
Benign neoplasm	0.293998	0.530067	II	RNASET2-OID20321	0.531655
Mantle cell lymphoma (controls excluding all cancers)	0.295254	1.77465	II	PTGES2-OID30561	0.529804
Carcinoma in situ of cervix uteri (controls excluding all cancers)	0.295456	0.679272	II	SF3B4-OID21278	0.529507
Benign neoplasm of brain and other parts of central nervous system	0.296796	-0.402818	II	STX8-OID20531	0.527542
Melanocytic naevi of ear and external auricular canal	0.297812	1.38231	II	STX8-OID20531	0.526057
Benign neoplasm	0.298337	-0.328015	II	STX8-OID20531	0.525293
Benign neoplasm	0.298989	-1.98405	II	STX8-OID20531	0.524345
Benign neoplasm	0.29912	-1.02108	II	PTGES2-OID30561	0.524155
Malignant neoplasm of bone and articular cartilage (controls excluding all cancers)	0.2999	0.35021	II	RNASET2-OID20321	0.523023
Mesothelioma (controls excluding all cancers)	0.300577	1.33516	II	PTGES2-OID30561	0.522044
Carcinoma in situ, bladder (controls excluding all cancers)	0.301922	0.157192	II	RNASET2-OID20321	0.520106
Brain glioblastoma and astrocytoma (controls excluding all cancers)	0.304118	1.75843	II	SF3B4-OID21278	0.516958
Malignant neoplasm of nasopharynx (controls excluding all cancers)	0.306251	-0.46959	II	RNASET2-OID20321	0.513922
Benign neoplasm of urinary organs	0.306587	-0.484621	II	STX8-OID20531	0.513447
Follicular lymphoma (controls excluding all cancers)	0.308527	-0.719027	II	PTGES2-OID30561	0.510706
Non-small cell lung cancer, adenocarcinoma (controls excluding all cancers)	0.310577	0.430593	II	STX8-OID20531	0.507831
Carcinoma in situ of endometrium (controls excluding all cancers)	0.310635	0.416593	II	RNASET2-OID20321	0.50775
Benign neoplasm of middle ear and respiratory system	0.311828	0.48957	II	PTGES2-OID30561	0.506085
Brain meningioma (controls excluding all cancers)	0.3134	0.890863	II	SF3B4-OID21278	0.503901
Acute myeloid leukaemia (controls excluding all cancers)	0.314216	2.07171	II	SF3B4-OID21278	0.502772
Mesothelioma (controls excluding all cancers)	0.31422	-1.7361	II	SF3B4-OID21278	0.502766
Colon adenocarcinoma (controls excluding all cancers)	0.314344	0.305326	II	STX8-OID20531	0.502595
Benign neoplasm	0.315589	-2.44345	II	PTGES2-OID30561	0.500878
Benign neoplasm	0.316826	0.794116	II	PTGES2-OID30561	0.49918
Benign neoplasm	0.318307	-0.446642	II	PTGES2-OID30561	0.497154
Benign neoplasm	0.318406	0.705189	II	PTGES2-OID30561	0.497019
Benign lipomatous neoplasm of skin and subcutaneous tissue of head, face and neck	0.319425	-0.384933	II	STX8-OID20531	0.495631
Benign neoplasm	0.319694	-0.308607	II	PTGES2-OID30561	0.495265
Adenocarcinoma and Papillary adenocarcinoma of kidney (controls excluding all cancers)	0.319725	1.12225	II	STX8-OID20531	0.495224
Squamous cell neoplasms and carcinomas of the skin (controls excluding all cancers)	0.320605	0.293415	II	STX8-OID20531	0.49403
Benign neoplasm	0.321945	3.74903	II	SF3B4-OID21278	0.492219
Other benign neoplasms of skin	0.32365	-0.276077	II	SF3B4-OID21278	0.489925
Melanocytic naevi of ear and external auricular canal	0.324603	-1.87196	II	PTGES2-OID30561	0.488648
Malignant neoplasm of bronchus and lung (controls excluding all cancers)	0.326594	-0.410162	II	SF3B4-OID21278	0.485992
Benign neoplasm	0.327003	-0.866525	II	STX8-OID20531	0.485448
Malignant neoplasm of urinary organs (controls excluding all cancers)	0.32766	-0.619822	II	SF3B4-OID21278	0.484577
Benign neoplasm	0.327943	0.785383	II	STX8-OID20531	0.484202
Malignant cancer of tonsil and base of tongue	0.330026	-0.762423	II	STX8-OID20531	0.481452
Benign neoplasm	0.330183	3.77156	II	SF3B4-OID21278	0.481245
Benign neoplasm of ovary	0.33202	0.418154	II	SF3B4-OID21278	0.478836
Malignant neoplasm of kidney, except renal pelvis (controls excluding all cancers)	0.333362	-0.641889	II	SF3B4-OID21278	0.477084
Clear cell adenocarcinoma of kidney (controls excluding all cancers)	0.33361	0.135904	II	RNASET2-OID20321	0.476761
Benign neoplasm	0.33428	-1.31138	II	PTGES2-OID30561	0.47589
Benign neoplasm	0.334426	-0.994842	II	SF3B4-OID21278	0.4757
Other benign neoplasms of uterus	0.338282	-0.410798	II	STX8-OID20531	0.470721
Carcinoma in situ of vulva (controls excluding all cancers)	0.339218	2.41333	II	SF3B4-OID21278	0.469522
Benign neoplasm	0.339828	0.828967	II	PTGES2-OID30561	0.468741
Malignant neoplasm of lip (controls excluding all cancers)	0.34144	2.05894	II	SF3B4-OID21278	0.466685
Malignant neoplasm of breast, HER-negative (controls excluding all cancers)	0.341647	-0.212568	II	STX8-OID20531	0.466422
Malignant neoplasm of stomach (controls excluding all cancers)	0.342945	-0.100894	II	RNASET2-OID20321	0.464776
Benign neoplasm	0.345058	-1.08659	II	SF3B4-OID21278	0.462108
Malignant neoplasm of bladder (controls excluding all cancers)	0.345092	0.661675	II	SF3B4-OID21278	0.462065
Melanocytic naevi of upper limb, including shoulder	0.348686	-0.893613	II	PTGES2-OID30561	0.457566
Benign lipomatous neoplasm of skin and subcutaneous tissue of limbs	0.348993	-0.0768122	II	RNASET2-OID20321	0.457184
Benign neoplasm of bone and articular cartilage	0.350171	0.308333	II	STX8-OID20531	0.45572
Benign neoplasm	0.350242	1.92815	II	SF3B4-OID21278	0.455632
Benign neoplasm	0.350713	-1.53083	II	PTGES2-OID30561	0.455048
Benign neoplasm	0.351776	-0.409324	II	SF3B4-OID21278	0.453734
Carcinoma in situ of cervix uteri (controls excluding all cancers)	0.353327	-0.452986	II	PTGES2-OID30561	0.451823
Carcinoma in situ of prostate (controls excluding all cancers)	0.355675	0.318359	II	RNASET2-OID20321	0.448946
Colorectal adenocarcinoma (controls excluding all cancers)	0.355739	-0.409124	II	SF3B4-OID21278	0.448868
Benign neoplasm of ovary	0.357977	0.0587339	II	RNASET2-OID20321	0.446145
Malignant neoplasm of brain (controls excluding all cancers)	0.35839	0.543763	II	STX8-OID20531	0.445645
Non-follicular lymphoma (controls excluding all cancers)	0.358855	0.559954	II	SF3B4-OID21278	0.445081
Benign neoplasm	0.359466	-0.995507	II	SF3B4-OID21278	0.444342
Benign neoplasm	0.361352	0.961458	II	SF3B4-OID21278	0.442069
Malignant neoplasm of cervix uteri (controls excluding all cancers)	0.361677	-0.184813	II	RNASET2-OID20321	0.441679
Liposarcoma (controls excluding all cancers)	0.36268	-0.277188	II	RNASET2-OID20321	0.440476
Malignant melanoma of skin (controls excluding all cancers)	0.36317	0.2739	II	STX8-OID20531	0.43989
Benign neoplasm	0.363835	0.398956	II	STX8-OID20531	0.439095
Benign neoplasm of breast	0.364083	-0.248125	II	STX8-OID20531	0.4388
Benign neoplasm	0.364976	0.0463784	II	RNASET2-OID20321	0.437735
Malignant neoplasm of nasal cavity and sinuses (controls excluding all cancers)	0.367885	1.77014	II	PTGES2-OID30561	0.434288
Benign neoplasm	0.36846	1.38964	II	SF3B4-OID21278	0.43361
Benign neoplasm	0.36892	-0.127609	II	RNASET2-OID20321	0.433068
Diffuse large B-cell lymphoma (controls excluding all cancers)	0.370567	0.470271	II	STX8-OID20531	0.431133
Benign neoplasm	0.370716	-0.210021	II	RNASET2-OID20321	0.430958
Benign neoplasm	0.370918	-2.84583	II	PTGES2-OID30561	0.430722
Benign neoplasm	0.371591	0.164296	II	RNASET2-OID20321	0.429935
Other benign neoplasm of uterus	0.372283	-0.103334	II	RNASET2-OID20321	0.429127
Mesothelioma (controls excluding all cancers)	0.372411	0.209631	II	RNASET2-OID20321	0.428977
Benign neoplasm	0.373405	0.688723	II	PTGES2-OID30561	0.42782
Beningn neoplasm	0.376184	-0.184198	II	RNASET2-OID20321	0.4246
Acute myeloid leukaemia (controls excluding all cancers)	0.377449	1.37845	II	PTGES2-OID30561	0.423141
Benign neoplasm of other and unspecified intrathoracic organs	0.377872	-0.870708	II	STX8-OID20531	0.422656
Benign neoplasm	0.379066	-1.01106	II	PTGES2-OID30561	0.421285
Malignant neoplasm of thymus (controls excluding all cancers)	0.379956	-1.75866	II	STX8-OID20531	0.420267
Benign neoplasm	0.380963	0.289509	II	PTGES2-OID30561	0.419117
Hodgkin lymphoma (controls excluding all cancers)	0.380999	-0.960936	II	SF3B4-OID21278	0.419076
Benign neoplasm	0.382123	1.67044	II	STX8-OID20531	0.417797
Malignant neoplasm of oral cavity (controls excluding all cancers)	0.383622	-0.16877	II	RNASET2-OID20321	0.416097
Benign neoplasm	0.385751	-0.433435	II	PTGES2-OID30561	0.413693
Benign neoplasm	0.385776	0.996543	II	SF3B4-OID21278	0.413665
Malignant neoplasm of small intestine (controls excluding all cancers)	0.387471	0.637204	II	STX8-OID20531	0.41176
Benign neoplasm	0.387666	2.27234	II	PTGES2-OID30561	0.411542
Benign leiomyoma with endometriosis (controls excluding all cancers)	0.389164	0.395725	II	SF3B4-OID21278	0.409868
Benign neoplasm	0.389304	-0.341661	II	RNASET2-OID20321	0.409711
Benign lipomatous neoplasm of skin and subcutaneous tissue of other and unspecified sites	0.390297	-1.00817	II	STX8-OID20531	0.408605
Mantle cell lymphoma (controls excluding all cancers)	0.390889	0.99954	II	STX8-OID20531	0.407947
Primary_lymphoid and hematopoietic malignant neoplasms (controls excluding all cancers)	0.392324	-0.163256	II	STX8-OID20531	0.406355
Malignant neoplasm of renal pelvis (controls excluding all cancers)	0.395112	2.34492	II	SF3B4-OID21278	0.40328
Benign neoplasm	0.396087	0.415264	II	RNASET2-OID20321	0.40221
Melanocytic naevi of eyelid, including canthus	0.396738	-0.896527	II	STX8-OID20531	0.401496
Benign neoplasm	0.397072	0.947104	II	SF3B4-OID21278	0.401131
Benign lipomatous neoplasm of skin and subcutaneous tissue of other and unspecified sites	0.400984	-1.87591	II	SF3B4-OID21278	0.396873
Benign neoplasm	0.401071	0.24874	II	RNASET2-OID20321	0.396779
Benign neoplasm	0.401915	2.13244	II	PTGES2-OID30561	0.395866
Other leukaemias of specified cell type (controls excluding all cancers)	0.402237	-2.46334	II	PTGES2-OID30561	0.395518
Benign neoplasm of bone and articular cartilage	0.402619	0.519786	II	SF3B4-OID21278	0.395105
Benign neoplasm	0.403084	-0.573729	II	RNASET2-OID20321	0.394604
Benign lipomatous neoplasm of other sites/unspecified	0.404593	-0.505063	II	SF3B4-OID21278	0.392982
Malignant neoplasm (controls excluding all cancers)	0.40539	-0.110277	II	SF3B4-OID21278	0.392127
Clear cell adenocarcinoma of kidney (controls excluding all cancers)	0.405884	-0.661408	II	PTGES2-OID30561	0.391599
Benign neoplasm	0.406214	0.212779	II	RNASET2-OID20321	0.391245
Benign neoplasm of thyroid gland	0.406724	-0.647387	II	PTGES2-OID30561	0.390701
Benign neoplasm	0.408038	0.51987	II	SF3B4-OID21278	0.3893
Benign lipomatous neoplasm	0.408336	-0.139391	II	STX8-OID20531	0.388983
Malignant neoplasm of breast, HER-positive (controls excluding all cancers)	0.409472	0.275575	II	SF3B4-OID21278	0.387776
Adenocarcinoma and Papillary adenocarcinoma of kidney (controls excluding all cancers)	0.410242	1.7629	II	SF3B4-OID21278	0.38696
Benign leiomyoma with endometriosis (controls excluding all cancers)	0.412121	-0.282112	II	PTGES2-OID30561	0.384975
Malignant melanoma of skin (controls excluding all cancers)	0.412173	-0.472371	II	SF3B4-OID21278	0.38492
Lymphoid leukaemia (controls excluding all cancers)	0.41263	0.345054	II	STX8-OID20531	0.384439
Monocytic leukaemia (controls excluding all cancers)	0.412739	-0.352277	II	RNASET2-OID20321	0.384324
Malignant neoplasm of oral cavity (controls excluding all cancers)	0.412914	-0.918245	II	SF3B4-OID21278	0.38414
Follicular lymphoma (controls excluding all cancers)	0.413193	-0.402951	II	STX8-OID20531	0.383847
Other benign neoplasm of uterus	0.414953	0.57784	II	PTGES2-OID30561	0.382001
Malignant neoplasm of breast, HER-negative (controls excluding all cancers)	0.415135	-0.0428384	II	RNASET2-OID20321	0.381811
Benign neoplasm	0.416177	-0.0428919	II	RNASET2-OID20321	0.380722
Benign neoplasm	0.416587	1.53483	II	PTGES2-OID30561	0.380294
Benign neoplasm	0.416677	-2.18463	II	SF3B4-OID21278	0.380201
Myeloid leukaemia (controls excluding all cancers)	0.417434	-0.504064	II	STX8-OID20531	0.379412
Adenocarcinoma of small intestine (controls excluding all cancers)	0.419009	1.70709	II	STX8-OID20531	0.377777
Benign neoplasm	0.420144	-0.487558	II	STX8-OID20531	0.376602
Non-small cell lung cancer, squamous (controls excluding all cancers)	0.420461	0.0837646	II	RNASET2-OID20321	0.376275
Benign neoplasm	0.422286	-0.268214	II	PTGES2-OID30561	0.374393
Colorectal cancer (controls excluding all cancers)	0.422406	-0.32015	II	SF3B4-OID21278	0.37427
Benign neoplasm	0.422667	-1.92877	II	PTGES2-OID30561	0.374001
Benign neoplasm	0.42345	-2.27251	II	SF3B4-OID21278	0.373197
Other benign neoplasms of connective and other soft tissue	0.424269	-0.0565145	II	RNASET2-OID20321	0.372359
Benign neoplasm	0.424461	-0.356597	II	RNASET2-OID20321	0.372162
Malignant neoplasm of stomach (controls excluding all cancers)	0.428303	0.357293	II	STX8-OID20531	0.368249
Melanoma of uvea (controls excluding all cancers)	0.430899	0.207628	II	RNASET2-OID20321	0.365625
Benign neoplasm	0.432607	0.814607	II	STX8-OID20531	0.363906
Osteosarcoma (controls excluding all cancers)	0.432803	3.13375	II	SF3B4-OID21278	0.36371
Melanocytic naevi of trunk	0.433469	0.219365	II	STX8-OID20531	0.363042
Benign neoplasm	0.43442	-0.359658	II	RNASET2-OID20321	0.36209
Carcinoma in situ of breast, intraductal (controls excluding all cancers)	0.434526	-0.273336	II	STX8-OID20531	0.361984
Benign neoplasm	0.4352	-1.69592	II	SF3B4-OID21278	0.361311
Benign neoplasm	0.435903	0.656213	II	PTGES2-OID30561	0.36061
Benign neoplasm	0.436854	1.01886	II	STX8-OID20531	0.359663
Small cell lung cancer (controls excluding all cancers)	0.436855	0.492713	II	STX8-OID20531	0.359662
Chronic lymphocytic leukaemia (controls excluding all cancers)	0.437032	-0.120573	II	RNASET2-OID20321	0.359486
Mature T/NK-cell lymphomas (controls excluding all cancers)	0.437461	0.16156	II	RNASET2-OID20321	0.35906
Melanoma of uvea (controls excluding all cancers)	0.44038	1.15868	II	PTGES2-OID30561	0.356172
Serous carcinoma of ovary (controls excluding all cancers)	0.440453	-0.620717	II	PTGES2-OID30561	0.356101
Malignant neoplasm of renal pelvis (controls excluding all cancers)	0.441731	-1.5867	II	PTGES2-OID30561	0.354842
Beningn neoplasm	0.442483	-0.615994	II	STX8-OID20531	0.354103
Multiple myeloma (controls excluding all cancers)	0.443164	0.996265	II	SF3B4-OID21278	0.353435
Seminoma of testis (controls excluding all cancers)	0.444767	1.45729	II	SF3B4-OID21278	0.351867
Carcinoma in situ of lip, oral cavity and pharynx (controls excluding all cancers)	0.445555	1.77202	II	STX8-OID20531	0.351099
Carcinoma in situ of vulva (controls excluding all cancers)	0.448579	1.44246	II	PTGES2-OID30561	0.348161
Malignant neoplasm of head and neck (controls excluding all cancers)	0.452002	0.386918	II	PTGES2-OID30561	0.344859
Malignant neoplasm of breast, HER-negative (controls excluding all cancers)	0.452056	-0.319473	II	SF3B4-OID21278	0.344808
Carcinoma in situ of colon (controls excluding all cancers)	0.453	0.260804	II	RNASET2-OID20321	0.343901
Benign neoplasm	0.453777	0.745831	II	STX8-OID20531	0.343158
Neuroendocrine tumor and carcinoma of lung (controls excluding all cancers)	0.455587	-1.36045	II	PTGES2-OID30561	0.341428
Benign neoplasm	0.455617	-0.529807	II	STX8-OID20531	0.3414
Hepatocellular carcinoma (controls excluding all cancers)	0.457142	-0.133112	II	RNASET2-OID20321	0.339949
Benign neoplasm	0.457687	0.230713	II	RNASET2-OID20321	0.339431
Benign neoplasm	0.458302	1.37162	II	PTGES2-OID30561	0.338848
Benign neoplasm	0.46294	2.03096	II	PTGES2-OID30561	0.334476
Benign neoplasm of other and unspecified female genital organs	0.463192	-0.3491	II	STX8-OID20531	0.334239
Benign neoplasm	0.463872	-0.937321	II	STX8-OID20531	0.333602
Benign neoplasm	0.465608	3.22906	II	SF3B4-OID21278	0.33198
Waldenstrom macroglobulinemia, lymphoplasmacytic lymphoma (controls excluding all cancers)	0.466289	0.307096	II	RNASET2-OID20321	0.331345
Brain glioblastoma and astrocytoma (controls excluding all cancers)	0.467615	-0.953187	II	PTGES2-OID30561	0.330111
Liposarcoma (controls excluding all cancers)	0.467873	-1.78363	II	SF3B4-OID21278	0.329872
Malignant neoplasm of adrenal gland (controls excluding all cancers)	0.46796	0.301816	II	RNASET2-OID20321	0.329791
Malignant neoplasm of bronchus and lung (controls excluding all cancers)	0.468083	-0.230469	II	PTGES2-OID30561	0.329677
Benign neoplasm	0.470184	1.23615	II	STX8-OID20531	0.327732
Malignant neoplasm of eye and adnexa (controls excluding all cancers)	0.470633	0.820444	II	STX8-OID20531	0.327317
Beningn neoplasm	0.473357	-1.08318	II	SF3B4-OID21278	0.324811
Benign neoplasm	0.473472	0.38467	II	RNASET2-OID20321	0.324706
Benign neoplasm	0.474145	-1.75875	II	SF3B4-OID21278	0.324089
Gastrointestinal stromal tumor and sarcoma (controls excluding all cancers)	0.474677	-0.74918	II	STX8-OID20531	0.323602
Lymphangioma, anys site	0.478726	-0.258384	II	RNASET2-OID20321	0.319913
Malignant neoplasm of ovary (controls excluding all cancers)	0.479375	-0.690843	II	SF3B4-OID21278	0.319325
Mature T/NK-cell lymphomas (controls excluding all cancers)	0.479997	-0.626722	II	STX8-OID20531	0.318761
Carcinoma in situ of breast, lobular (controls excluding all cancers)	0.480633	0.877457	II	STX8-OID20531	0.318186
Benign neoplasm	0.481183	0.110291	II	RNASET2-OID20321	0.31769
Benign neoplasm	0.48173	2.87599	II	SF3B4-OID21278	0.317196
Benign neoplasm	0.483605	-0.62022	II	STX8-OID20531	0.315509
Benign neoplasm	0.484143	2.47741	II	SF3B4-OID21278	0.315026
Melanocytic naevi of other and unspecified parts of face	0.484232	-0.0770324	II	RNASET2-OID20321	0.314947
Brain astrocytoma (controls excluding all cancers)	0.484237	-1.79399	II	PTGES2-OID30561	0.314942
Endometroid carcinoma of ovary (controls excluding all cancers)	0.484249	0.179072	II	RNASET2-OID20321	0.314931
Chondrosarcoma (controls excluding all cancers)	0.485264	1.87132	II	PTGES2-OID30561	0.314022
Benign neoplasm	0.485281	-0.845522	II	PTGES2-OID30561	0.314007
Benign neoplasm of meninges	0.48709	0.414087	II	SF3B4-OID21278	0.31239
Benign neoplasm	0.489028	-1.73442	II	SF3B4-OID21278	0.310666
Colorectal neuroendocrine tumor and carcinoma (controls excluding all cancers)	0.489375	-1.1856	II	SF3B4-OID21278	0.310358
Benign neoplasm	0.490394	-0.31183	II	RNASET2-OID20321	0.309455
Benign neoplasm	0.490951	-0.139654	II	RNASET2-OID20321	0.308962
Malignant neoplasm of corpus uteri (controls excluding all cancers)	0.492167	-0.496853	II	SF3B4-OID21278	0.307887
Malignant neoplasm of lip (controls excluding all cancers)	0.493005	-0.783941	II	STX8-OID20531	0.307148
Benign lipomatous neoplasm of skin and subcutaneous tissue of limbs	0.494822	-0.340069	II	PTGES2-OID30561	0.305551
Malignant neoplasm of brain (controls excluding all cancers)	0.497165	0.756792	II	SF3B4-OID21278	0.303499
Benign neoplasm	0.498062	0.558443	II	SF3B4-OID21278	0.302716
Mature T/NK-cell lymphomas (controls excluding all cancers)	0.498772	-1.14041	II	SF3B4-OID21278	0.302098
Chromophobe cell carcinoma of kidney (controls excluding all cancers)	0.49906	-1.59466	II	PTGES2-OID30561	0.301847
Melanocytic naevi of scalp and neck	0.499429	0.436751	II	STX8-OID20531	0.301526
Benign neoplasm	0.500686	1.81368	II	PTGES2-OID30561	0.300435
Benign neoplasm	0.501357	0.300859	II	RNASET2-OID20321	0.299853
Benign lipomatous neoplasm of skin and subcutaneous tissue of limbs	0.501589	-0.234642	II	STX8-OID20531	0.299652
Malignant neoplasm of pancreas (controls excluding all cancers)	0.502346	0.534821	II	SF3B4-OID21278	0.298997
Leiomyoma of uterus	0.502395	-0.0981746	II	PTGES2-OID30561	0.298955
Benign neoplasm of thyroid gland	0.502762	0.690154	II	SF3B4-OID21278	0.298638
Benign neoplasm	0.504359	0.209998	II	RNASET2-OID20321	0.29726
Malignant neoplasm of hypopharynx (controls excluding all cancers)	0.505394	0.265524	II	RNASET2-OID20321	0.29637
Benign neoplasm	0.50542	0.878417	II	STX8-OID20531	0.296348
Adenocarcinoma and ductal carcinoma of pancreas (controls excluding all cancers)	0.506534	0.0977352	II	RNASET2-OID20321	0.295391
Benign lipomatous neoplasm of skin and subcutaneous tissue of trunk	0.508004	0.249794	II	PTGES2-OID30561	0.294133
Malignant neoplasm of oesophagus (controls excluding all cancers)	0.510395	-0.850268	II	SF3B4-OID21278	0.292094
Benign neoplasm	0.512018	0.282164	II	RNASET2-OID20321	0.290715
Benign neoplasm	0.512378	-1.27729	II	PTGES2-OID30561	0.29041
Benign lipomatous neoplasm	0.512477	0.0259483	II	RNASET2-OID20321	0.290326
Benign neoplasm of major salivary glands	0.513729	-0.287442	II	PTGES2-OID30561	0.289266
Primary_lymphoid and hematopoietic malignant neoplasms (controls excluding all cancers)	0.514444	0.235575	II	SF3B4-OID21278	0.288662
Melanocytic naevi	0.516767	0.110946	II	STX8-OID20531	0.286705
Granulosa cell carcinoma of ovary (controls excluding all cancers)	0.516853	2.69922	II	SF3B4-OID21278	0.286633
Adenocarcinoma and Papillary adenocarcinoma of kidney (controls excluding all cancers)	0.517464	0.18595	II	RNASET2-OID20321	0.28612
Malignant neoplasm of testis (controls excluding all cancers)	0.51777	-0.200186	II	RNASET2-OID20321	0.285863
Benign neoplasm	0.519277	0.426953	II	SF3B4-OID21278	0.284601
Marginal zone B-cell lymphoma (controls excluding all cancers)	0.519479	-1.08901	II	PTGES2-OID30561	0.284432
Benign neoplasm	0.520409	-1.24955	II	STX8-OID20531	0.283656
Other benign neoplasms of skin	0.520841	-0.0951125	II	STX8-OID20531	0.283295
Malignant neoplasm of prostate (controls excluding all cancers)	0.522449	0.024015	II	RNASET2-OID20321	0.281956
Malignant neoplasm of breast, HER-negative (controls excluding all cancers)	0.523565	-0.202577	II	PTGES2-OID30561	0.281029
Benign neoplasm	0.523787	0.156712	II	RNASET2-OID20321	0.280845
Benign neoplasm of colon, rectum, anus and anal canal	0.524528	0.0176674	II	RNASET2-OID20321	0.280232
Chromophobe cell carcinoma of kidney (controls excluding all cancers)	0.524707	-1.04936	II	STX8-OID20531	0.280083
Benign neoplasm	0.527096	-0.208105	II	STX8-OID20531	0.27811
Carcinoma in situ of breast, lobular (controls excluding all cancers)	0.527219	-0.219865	II	RNASET2-OID20321	0.278009
Melanocytic naevi of ear and external auricular canal	0.528409	1.59749	II	SF3B4-OID21278	0.27703
Malignant neoplasm of vulva (controls excluding all cancers)	0.530485	-0.175087	II	RNASET2-OID20321	0.275327
Acute lymphocytic leukaemia (controls excluding all cancers)	0.53164	-0.178198	II	RNASET2-OID20321	0.274383
Follicular adenocarcinoma of thyroid gland (controls excluding all cancers)	0.532482	0.822853	II	STX8-OID20531	0.273695
Benign neoplasm	0.53447	-0.286743	II	PTGES2-OID30561	0.272077
Waldenstrom macroglobulinemia, lymphoplasmacytic lymphoma (controls excluding all cancers)	0.535125	1.11091	II	STX8-OID20531	0.271545
Non-small cell lung cancer (controls excluding all cancers)	0.535631	0.146763	II	STX8-OID20531	0.271134
Benign lipomatous neoplasm of of intra-abdominal organs	0.535817	-2.29668	II	SF3B4-OID21278	0.270984
Benign neoplasm	0.535938	0.815708	II	PTGES2-OID30561	0.270886
Leiomyosarcoma (controls excluding all cancers)	0.536391	-0.77605	II	STX8-OID20531	0.270518
Benign lipomatous neoplasm of skin and subcutaneous tissue of head, face and neck	0.536578	-0.340039	II	PTGES2-OID30561	0.270367
Benign neoplasm	0.536897	0.175876	II	RNASET2-OID20321	0.270109
Benign neoplasm	0.538002	-1.11534	II	STX8-OID20531	0.269216
Melanocytic naevi of scalp and neck	0.540394	-0.737864	II	SF3B4-OID21278	0.26729
Benign neoplasm	0.54081	0.703598	II	SF3B4-OID21278	0.266955
Benign neoplasm	0.540873	-1.95263	II	SF3B4-OID21278	0.266905
Malignant immunoproliferative diseases (controls excluding all cancers)	0.541274	0.153709	II	RNASET2-OID20321	0.266583
Benign neoplasm	0.542555	-1.19216	II	SF3B4-OID21278	0.265556
Melanocytic naevi of other and unspecified parts of face	0.54568	-0.24676	II	STX8-OID20531	0.263062
Adenocarcinomas of cervix (controls excluding all cancers)	0.545762	-0.948439	II	STX8-OID20531	0.262996
Malignant neoplasm of intrahepatic ducts, biliary tract and gallbladder (controls excluding all cancers)	0.548363	-0.422731	II	PTGES2-OID30561	0.260932
Benign neoplasm	0.548903	0.179925	II	RNASET2-OID20321	0.260504
Benign neoplasm	0.548974	0.618986	II	STX8-OID20531	0.260448
Benign neoplasm	0.551515	0.386962	II	RNASET2-OID20321	0.258443
Benign neoplasm	0.552353	0.226542	II	STX8-OID20531	0.257784
Other benign neoplasm of uterus	0.552813	1.44562	II	SF3B4-OID21278	0.257422
Melanoma in situ (controls excluding all cancers)	0.552926	-0.321808	II	STX8-OID20531	0.257333
Carcinoma in situ of rectum (controls excluding all cancers)	0.553353	-1.08595	II	STX8-OID20531	0.256998
Non-Hodgkin lymphoma, all (controls excluding all cancers)	0.553524	0.307444	II	STX8-OID20531	0.256864
Malignant neoplasm of bone and articular cartilage (controls excluding all cancers)	0.553689	1.26859	II	SF3B4-OID21278	0.256734
Non-seminoma of testis (controls excluding all cancers)	0.558097	-0.178926	II	RNASET2-OID20321	0.25329
Benign neoplasm of mouth and pharynx	0.558759	0.0394203	II	RNASET2-OID20321	0.252776
Acute lymphocytic leukaemia (controls excluding all cancers)	0.558792	1.31601	II	SF3B4-OID21278	0.25275
Carcinoma in situ of breast, lobular (controls excluding all cancers)	0.559697	1.3822	II	SF3B4-OID21278	0.252047
Benign neoplasm of mouth and pharynx	0.55977	0.238731	II	PTGES2-OID30561	0.25199
Monocytic leukaemia (controls excluding all cancers)	0.560663	-1.53435	II	PTGES2-OID30561	0.251298
Benign neoplasm	0.560948	1.10001	II	PTGES2-OID30561	0.251078
Other benign neoplasms of connective and other soft tissue	0.561038	0.330661	II	SF3B4-OID21278	0.251008
Benign neoplasm	0.561264	-0.202503	II	STX8-OID20531	0.250833
Malignant neoplasm of thyroid gland (controls excluding all cancers)	0.561706	0.22531	II	STX8-OID20531	0.250491
Benign neoplasm of urinary organs	0.561878	-0.520584	II	SF3B4-OID21278	0.250358
Melanoma in situ (controls excluding all cancers)	0.564229	-0.0735888	II	RNASET2-OID20321	0.248545
Benign neoplasm	0.566014	-0.0819652	II	RNASET2-OID20321	0.247172
Benign neoplasm	0.567128	0.338082	II	STX8-OID20531	0.246319
Malignant neoplasm of breast, HER-positive (controls excluding all cancers)	0.568596	-0.143006	II	PTGES2-OID30561	0.245196
Benign neoplasm	0.569195	-0.130442	II	RNASET2-OID20321	0.244739
Benign neoplasm	0.569705	0.727393	II	PTGES2-OID30561	0.24435
Benign neoplasm	0.570367	1.08276	II	PTGES2-OID30561	0.243845
Melanocytic naevi of upper limb, including shoulder	0.570529	-0.381389	II	STX8-OID20531	0.243722
Benign lipomatous neoplasm of skin and subcutaneous tissue of trunk	0.571061	0.0352012	II	RNASET2-OID20321	0.243318
Benign neoplasm	0.571361	-0.21214	II	RNASET2-OID20321	0.24309
Malignant neoplasm of eye and adnexa (controls excluding all cancers)	0.57254	-0.150422	II	RNASET2-OID20321	0.242194
Malignant neoplasm of breast (controls excluding all cancers)	0.572928	-0.108573	II	PTGES2-OID30561	0.2419
Marginal zone B-cell lymphoma (controls excluding all cancers)	0.573518	1.25117	II	SF3B4-OID21278	0.241453
Benign neoplasm of other and unspecified sites	0.573953	-0.125796	II	RNASET2-OID20321	0.241123
Malignant neoplasm of penis (controls excluding all cancers)	0.574186	1.51225	II	PTGES2-OID30561	0.240947
Leukaemia of unspecified cell type (controls excluding all cancers)	0.575626	-0.611847	II	STX8-OID20531	0.23986
Benign neoplasm	0.576032	1.34905	II	SF3B4-OID21278	0.239553
Benign neoplasm of brain and other parts of central nervous system	0.578271	-0.305217	II	PTGES2-OID30561	0.237868
Malignant melanoma (controls excluding all cancers)	0.579191	0.145348	II	STX8-OID20531	0.237178
Mantle cell lymphoma (controls excluding all cancers)	0.579829	1.22051	II	SF3B4-OID21278	0.2367
Malignant neoplasm of testis (controls excluding all cancers)	0.580531	-0.869915	II	SF3B4-OID21278	0.236175
Benign neoplasm	0.580979	-0.236463	II	RNASET2-OID20321	0.23584
Benign neoplasm	0.581907	-0.104169	II	RNASET2-OID20321	0.235146
Hodgkin lymphoma (controls excluding all cancers)	0.582178	0.119352	II	RNASET2-OID20321	0.234944
Neuroendocrine tumor and carcinoma of lung (controls excluding all cancers)	0.582468	1.3413	II	SF3B4-OID21278	0.234728
Neuroendocrine tumor and carcinoma of pancreas (controls excluding all cancers)	0.583797	-1.16524	II	PTGES2-OID30561	0.233738
Benign neoplasm	0.587303	0.0783576	II	RNASET2-OID20321	0.231138
Other benign neoplasm of uterus	0.588888	1.00568	II	PTGES2-OID30561	0.229967
Malignant neoplasm of renal pelvis (controls excluding all cancers)	0.589606	0.759779	II	STX8-OID20531	0.229438
Chronic myeloid leukaemia (controls excluding all cancers)	0.589641	1.59593	II	SF3B4-OID21278	0.229412
Lymphangioma, anys site	0.590601	-0.606667	II	STX8-OID20531	0.228706
Benign neoplasm	0.591259	0.653204	II	SF3B4-OID21278	0.228223
Malignant immunoproliferative diseases (controls excluding all cancers)	0.591935	1.0767	II	SF3B4-OID21278	0.227726
Myeloid leukaemia (controls excluding all cancers)	0.595049	0.475553	II	PTGES2-OID30561	0.225447
Carcinoma in situ, bladder (controls excluding all cancers)	0.596374	0.651031	II	SF3B4-OID21278	0.224481
Benign neoplasm	0.598197	-0.952755	II	STX8-OID20531	0.223156
Lymphoid leukaemia (controls excluding all cancers)	0.5986	0.0530281	II	RNASET2-OID20321	0.222864
Benign neoplasm	0.599267	-0.17656	II	RNASET2-OID20321	0.222379
Other and unspecified types of non-Hodgkin lymphoma (controls excluding all cancers)	0.599836	0.498068	II	SF3B4-OID21278	0.221967
[truncated: 7,623 more rows]
