# Supplementary material for: PTGES2 and RNASET2 identified as novel potential biomarkers and therapeutic targets for basal cell carcinoma: insights from proteome-wide mendelian randomization, colocalization, and MR-PheWAS analyses
Source: Front Pharmacol. 2024 Jul 5;15:1418560. doi: 10.3389/fphar.2024.1418560 (PMC11257982; doi:10.3389/fphar.2024.1418560)
Supplement: Supplementary file 1 [file DataSheet1.ZIP › Table S14.xlsx]

## Sheet: Table S14. MR-PheWAS analysis i
Table S14. MR-PheWAS analysis in 2408 phenotypes of FinnGen R10 study for deCODE proteins
phenotype	pval	Beta	type	protein	NegLogP
Allergic bronchopulmonary aspergillosis (ABPA)	0.750381	-0.759379	0	PTGES2	0.124718
Alzheimer鈥檚 disease (Atypical or mixed) (more control exclusions)	0.742555	-0.17323	0	PTGES2	0.129271
Alzheimer鈥檚 disease (Early onset) (more control exclusions)	0.779026	-0.180251	0	PTGES2	0.108448
Alzheimer鈥檚 disease (Late onset) (more control exclusions)	0.806062	-0.0802081	0	PTGES2	0.0936318
Alzheimer鈥檚 disease (undefined) (more control exclusions)	0.932147	-0.101737	0	PTGES2	0.0305156
Use of disulfiram, acamprosate or naltrexone	0.328801	-0.434359	0	PTGES2	0.483067
Acute alcohol intoxication	0.458756	0.214183	0	PTGES2	0.338418
Alcohol-induced acute pancreatitis	0.490727	0.517252	0	PTGES2	0.30916
Alcohol-induced chronic pancreatitis	0.911273	-0.0603233	0	PTGES2	0.0403513
Allergic asthma (mode)	0.966012	0.0100603	0	PTGES2	0.0150173
Allergic rhinitis	0.830866	0.0469506	0	PTGES2	0.0804691
Transient global amnesia	0.24782	-0.537625	0	PTGES2	0.605863
Anosmia	0.723759	-0.302762	0	PTGES2	0.140406
Depression medications	0.751982	0.0365891	0	PTGES2	0.123792
Other specific arthropathies	0.0822757	-1.60157	0	PTGES2	1.08473
Postdysenteric arthropathy	0.590861	0.774517	0	PTGES2	0.228514
Asthma-related acute respiratory infections	0.251159	0.21005	0	PTGES2	0.600051
Asthma and allergy	0.604738	-0.174624	0	PTGES2	0.218433
Childhood asthma (age<16) (more control exclusions)	0.171498	-0.439249	0	PTGES2	0.765742
Suggestive for eosinophilic asthma	0.262855	-0.508642	0	PTGES2	0.580283
Asthma-related infections	0.148554	0.228172	0	PTGES2	0.828114
Asthma mixed form (mode) (more control exclusions)	0.315911	0.541511	0	PTGES2	0.500435
Asthma, unspecified (mode)	0.102717	0.266752	0	PTGES2	0.988356
Obesity related asthma	0.818493	-0.0516459	0	PTGES2	0.0869852
Asthma and opportunity respiratory infection	0.0466607	1.33275	0	PTGES2	1.33105
Asthma-related pneumonia	0.332234	0.205409	0	PTGES2	0.478555
Alcohol use disorder, Swedish definition	0.185369	0.215162	0	PTGES2	0.731964
Autoimmune diseases	0.307842	0.0886023	0	PTGES2	0.511672
Autoimmune diseases excluding thyroid diseases	0.664906	0.0471115	0	PTGES2	0.17724
Autoimmune diseases excluding thyroid diseases, strict definition	0.709238	0.0410441	0	PTGES2	0.149208
Bleeding	0.844062	-0.0254511	0	PTGES2	0.0736256
Body-mass index, inverse-rank normalized	9.18e-05	0.160376	0	PTGES2	4.03715
Bronchitis	0.249524	0.121327	0	PTGES2	0.602887
Bruxism	0.356223	0.957491	0	PTGES2	0.448278
STROKE	0.674654	-0.0572258	0	PTGES2	0.170919
Cardiac arrhythmias	0.318715	-0.115284	0	PTGES2	0.496598
Charcot foot	0.516734	0.695285	0	PTGES2	0.286733
Childhood allergy (age < 16)	0.255989	-0.376081	0	PTGES2	0.591778
Biliary cirrhosis, NAS	0.125205	-4.15056	0	PTGES2	0.90238
Primary biliary cholangitis (PBC)	0.800593	-0.243613	0	PTGES2	0.0965881
Cirrhosis of liver, NAS	0.496365	-0.45661	0	PTGES2	0.304199
Other chondrocalcinosis	0.849891	-0.257927	0	PTGES2	0.0706367
Chronic hepatitis NAS	0.979337	0.0326368	0	PTGES2	0.00906768
Crohn's disease of large intestine	0.142434	0.841798	0	PTGES2	0.846386
Chronic myeloproliferative disease	0.718474	-0.460592	0	PTGES2	0.143589
Crohn's disease NAS	0.693303	-0.202273	0	PTGES2	0.159077
Other Crohn's disease	0.94467	-0.0344418	0	PTGES2	0.0247201
Crohn's disease of small intestine	0.76641	0.151451	0	PTGES2	0.115539
Other/unspecified crystal arthropathies	0.659905	-0.867111	0	PTGES2	0.180518
Cirrhosis, broad definition used in the article https	0.807686	0.0883247	0	PTGES2	0.0927573
Chronic myeloid leukaemia [CML], BCR/ABL-positive	0.159449	2.07751	0	PTGES2	0.797377
Pseudopolyposis of colon	0.549026	-1.58443	0	PTGES2	0.260407
Congenital malformations of heart and great arteries	0.249782	-0.42257	0	PTGES2	0.602439
Early onset COPD	0.670353	0.117953	0	PTGES2	0.173696
COPD-related respiratory insufficiency	0.34625	0.377587	0	PTGES2	0.46061
Later onset COPD	0.552699	0.141299	0	PTGES2	0.257511
COPD related to chronic (opportunist) infections	0.348952	0.876318	0	PTGES2	0.457234
Continuous positive airway pressure	0.923114	-0.0279171	0	PTGES2	0.0347449
CR(E)ST syndrome	0.280426	1.26085	0	PTGES2	0.552182
Arthropathy in Crohn disease	0.49823	0.934664	0	PTGES2	0.30257
Any death	0.899412	-0.0163483	0	PTGES2	0.0460412
TMD related pain	0.959614	-0.0113845	0	PTGES2	0.0179036
TMD muscular pain linked with fibromyalgia	0.321869	0.23593	0	PTGES2	0.492321
Dermatopolymyositis (FG)	0.810972	0.274396	0	PTGES2	0.0909943
Neovascular glaucoma	0.693526	-0.270365	0	PTGES2	0.158937
Epileptic seizures related to alcohol	0.685677	0.729148	0	PTGES2	0.16388
Falls/tendency to fall	0.953141	0.00507955	0	PTGES2	0.0208426
Felty syndrome	0.369373	1.68399	0	PTGES2	0.432535
Cardiomyopathy (excluding other)	0.277153	-0.396654	0	PTGES2	0.557281
Cardiovascular diseases (excluding rheumatic etc)	0.572799	-0.0509282	0	PTGES2	0.241998
Other heart diseases	0.203896	-0.155342	0	PTGES2	0.690592
Fibrosis of liver	0.738887	0.631442	0	PTGES2	0.131422
Food allergy	0.851019	0.483781	0	PTGES2	0.0700605
Frontotemporal dementia	0.592528	-1.12909	0	PTGES2	0.227291
Gestational diabetes (for exclusion)	0.404844	0.173136	0	PTGES2	0.392712
Idiopathic gout	0.264429	-0.546397	0	PTGES2	0.57769
Gout due to impairment of renal function	0.999836	0.000298111	0	PTGES2	7.13e-05
Gout, unspecified	0.0787945	-0.556942	0	PTGES2	1.1035
Other secondary gout	0.289211	-2.80042	0	PTGES2	0.538785
Gout, strict definition	0.470643	-0.245699	0	PTGES2	0.327309
Haemophilus septicemia	0.370384	2.87428	0	PTGES2	0.431347
Height, inverse-rank normalized	0.131283	-0.0438067	0	PTGES2	0.881792
Hard cardiovascular diseases	0.628773	0.0553489	0	PTGES2	0.201506
Heart failure and antihypertensive medication	0.891088	0.026792	0	PTGES2	0.0500793
Heart failure and coronary heart disease	0.899712	-0.0283782	0	PTGES2	0.0458964
Heart failure and hypertrophic cardiomyopathy	0.476673	-0.792281	0	PTGES2	0.32178
Heart failure and bmi 25plus	0.728676	0.070878	0	PTGES2	0.137466
ILD and respiratory illness in diseases classified elsewhere	0.0526498	4.13983	0	PTGES2	1.2786
Interstitial lung disease endpoints	0.163018	0.499107	0	PTGES2	0.787766
ILD-related respiratory insufficiency	0.116097	1.31968	0	PTGES2	0.935181
ILD related to systemic autoimmune disease	0.112293	3.53013	0	PTGES2	0.949649
Increased muscle tone	0.404677	1.43016	0	PTGES2	0.392891
All influenza (not pneumonia)	0.67791	0.134018	0	PTGES2	0.168828
Invasive ventilation	0.840645	0.102544	0	PTGES2	0.0753871
Idiopathic pulmonary fibrosis	0.217709	0.634401	0	PTGES2	0.662123
Juvenile arthritis (FINNGEN)	0.770566	-0.172689	0	PTGES2	0.11319
Crohn's disease (strict) with PSC	0.551011	1.96329	0	PTGES2	0.25884
Cholangitis (primary sclerosing, PSC), with reimbursement 202	0.900219	0.128288	0	PTGES2	0.0456518
IBD (strict) with PSC	0.744822	-0.447862	0	PTGES2	0.127948
Gastro-oesophageal reflux disease	0.131029	-0.222511	0	PTGES2	0.882634
KELA_REIMBURSEMENT_202	0.191921	0.20726	0	PTGES2	0.716877
Ulcerative colitis (strict) with PSC	0.697617	-0.592413	0	PTGES2	0.156383
Diabetes, insulin treatment (Kela reimbursement) (more control exclusions)	0.0615245	0.208479	0	PTGES2	1.21095
Alcohol abuse, main dg (more control exclusions)	0.131421	0.523674	0	PTGES2	0.881335
Anxiety disorders (more control exclusions)	0.46364	0.0933973	0	PTGES2	0.333819
Any mental disorder	0.0737217	0.15509	0	PTGES2	1.1324
Any mental disorder, or suicide (or attempt), or psychic disorders complicating pregnancy, partum or puerperium or nerve system disorders (more control exclusions)	0.771791	0.0711314	0	PTGES2	0.1125
Autism spe (more control exclusions)	0.346251	0.960474	0	PTGES2	0.460609
Behavioural disorders (more control exclusions)	0.152469	-1.45409	0	PTGES2	0.816817
Emotional disorders starting during childhood or adolescence (more control exclusions)	0.217287	0.816854	0	PTGES2	0.662966
Other disorders starting during childhood or adolescence (more control exclusions)	0.663992	0.277619	0	PTGES2	0.177837
Social disorders starting during childhood or adolescence (more control exclusions)	0.110338	2.68697	0	PTGES2	0.957275
Mixed disorders of conduct and emotions (more control exclusions)	0.348912	0.906794	0	PTGES2	0.457284
Any dementia (more control exclusions)	0.274077	0.232444	0	PTGES2	0.562127
Wide developmental disorders (more control exclusions)	0.446324	0.683899	0	PTGES2	0.35035
KRA_PSY_EATING (more control exclusions)	0.0315152	0.985158	0	PTGES2	1.50148
Hyperkinetic disorders (more control exclusions)	0.275035	0.505075	0	PTGES2	0.560612
Mental retardation (more control exclusions)	0.946953	-0.0505368	0	PTGES2	0.0236716
Motor disorders (more control exclusions)	0.514212	0.809163	0	PTGES2	0.288858
Personality disorders (more control exclusions)	0.841885	0.0522274	0	PTGES2	0.0747471
Mental and behavioural disorders of puerperium, not classified elsewhere (more control exclusions)	0.310356	1.47386	0	PTGES2	0.508141
Schizophrenia or delusion (more control exclusions)	0.572739	0.163313	0	PTGES2	0.242044
Nonorganic sleeping disorders (more control exclusions)	0.95059	0.0202641	0	PTGES2	0.0220068
Speech and linguistic disorders (more control exclusions)	0.575479	0.265161	0	PTGES2	0.239971
Substance abuse (more control exclusions)	0.314068	0.167332	0	PTGES2	0.502976
Tic disorders	0.58554	0.67887	0	PTGES2	0.232444
Tic disorders (more control exclusions)	0.699796	0.493078	0	PTGES2	0.155028
Lung transplantation	0.616089	-0.840173	0	PTGES2	0.210357
Maternal care for (suspected) damage to fetus from alcohol	0.46559	1.77682	0	PTGES2	0.331996
Memory loss	0.961169	-0.0223564	0	PTGES2	0.0172002
Meningitis	0.802838	-0.151041	0	PTGES2	0.095372
Migraine, single triptan purchase ok & required. ICD-code if available is included	0.392548	-0.106251	0	PTGES2	0.406107
Mucosal proctocolitis	0.823831	-0.079197	0	PTGES2	0.0841618
Atypical mycobacterium lung infection	0.420231	1.1039	0	PTGES2	0.376512
Myeloproliferative diseases (CML excluded)	0.111637	-0.842726	0	PTGES2	0.952191
Nonalcoholic fatty liver disease	0.207589	-0.595258	0	PTGES2	0.682795
Nonalcoholic steatohepatitis	0.143063	-2.61344	0	PTGES2	0.844471
Other necrotizing vasculopathies (FG)	0.459412	-0.417611	0	PTGES2	0.337797
Other degenerative diseases of the nervous system	0.430747	0.168416	0	PTGES2	0.365778
Non-invasive ventilation	0.913025	0.033253	0	PTGES2	0.0395173
Non-allergic asthma (mode) (more control exclusions)	0.965826	0.011701	0	PTGES2	0.015101
Alcohol related diseases, tilastokeskus definition, death only	0.966094	0.0210955	0	PTGES2	0.0149804
Osteoporosis with pathological fracture (FG)	0.414008	0.468252	0	PTGES2	0.382991
Drug-induced osteoporosis with pathological fracture	0.820621	0.276301	0	PTGES2	0.0858573
Postmenopausal osteoporosis with pathological fracture	0.443964	0.481665	0	PTGES2	0.352652
Other systemic involvement of connective tissue (FG)	0.742892	-0.082081	0	PTGES2	0.129075
Pain (limb, back, neck, head abdominally)	0.197215	-0.0977546	0	PTGES2	0.70506
Dementia due to Parkinson's disease (more control exclusions)	0.0302044	2.15969	0	PTGES2	1.51993
Secondary parkinsonism (more control exclusions)	0.133942	1.46467	0	PTGES2	0.873082
Pneumococcal septicemia	0.843948	-0.154984	0	PTGES2	0.0736843
Pollen allergy	0.799964	0.0742844	0	PTGES2	0.0969294
Polycythaemia vera	0.203837	-0.967332	0	PTGES2	0.690717
Primary coxarthrosis, bilateral	0.467433	0.184627	0	PTGES2	0.330281
Primary gonarthrosis, bilateral	0.643234	-0.0853825	0	PTGES2	0.191631
COPD/asthma/ILD related infections	0.33358	0.0781891	0	PTGES2	0.4768
Congenital hydrocephalus	0.964038	-0.099192	0	PTGES2	0.015906
Reiter disease	0.36876	1.60434	0	PTGES2	0.433256
Respiratory disorders in diseases classified elsewhere	0.392834	1.06884	0	PTGES2	0.405791
Other arthritis (FG)	0.738404	-0.0740783	0	PTGES2	0.131706
Reactive arthropathies, FINNGEN	0.706014	0.186028	0	PTGES2	0.151187
Other/unspecified rheumatoid arthritis	0.326417	0.36486	0	PTGES2	0.486227
Other (seronegative) rheumatoid arthritis, wide	0.586894	0.160146	0	PTGES2	0.23144
Seronegative rheumatoid arthritis	0.926203	-0.0346993	0	PTGES2	0.0332939
Other/unspecified seropositive rheumatoid arthritis	0.317694	0.244977	0	PTGES2	0.497991
Seropositive rheumatoid arthritis, strict definition	0.116876	0.529651	0	PTGES2	0.932276
Seropositive rheumatoid arthritis, wide	0.327648	0.23868	0	PTGES2	0.484592
Rheumatoid lung disease	0.305984	2.48692	0	PTGES2	0.514301
Vasomotor rhinitis (mode)	0.0303959	-1.09185	0	PTGES2	1.51718
Antihypertensive medication - note that there are other indications	0.656917	-0.0390113	0	PTGES2	0.182489
Biological medicines for asthma	0.952233	-0.0836238	0	PTGES2	0.021257
Codeine or tramadol medication	0.971403	0.00364235	0	PTGES2	0.0126007
First line medication for Crohn's disease	0.352143	0.0858683	0	PTGES2	0.453281
Second line medication for Crohn's disease	0.136559	0.240211	0	PTGES2	0.86468
Glucosamine medication	0.113047	-0.285581	0	PTGES2	0.946743
Medical treatment for female infertility	0.0694967	0.511272	0	PTGES2	1.15804
Paracetamol of NSAID medication	0.718846	-0.0379245	0	PTGES2	0.143364
Biological medication for rheuma	0.796983	-0.0864618	0	PTGES2	0.0985511
Other secondary coxarthrosis	0.592543	0.4161	0	PTGES2	0.22728
Other secondary gonarthrosis	0.620917	-0.305532	0	PTGES2	0.206966
Small fibre neuropathy	0.944475	0.0633476	0	PTGES2	0.0248096
SLE (Finngen)	0.915467	-0.0771374	0	PTGES2	0.0383573
Other forms of systemic lupus erythematosus	0.291906	-1.59736	0	PTGES2	0.534758
Sleep disorders (combined)	0.591915	0.061748	0	PTGES2	0.227741
Smoking	0.221951	0.494448	0	PTGES2	0.653743
Smoking dependency	0.762107	0.146655	0	PTGES2	0.117984
Spondyloarthritis	0.298879	0.300898	0	PTGES2	0.524505
Spondylopathies (FG)	0.676771	0.141134	0	PTGES2	0.169559
Toxic effect of alcohol	0.0489339	-1.8154	0	PTGES2	1.31039
Toxic effect of ethanol	0.760688	0.199692	0	PTGES2	0.118793
Adult-onset Still disease	0.876068	-0.333864	0	PTGES2	0.0574624
Systemic disorders of connective tissue in diseases classified elsewhere (FG)	0.315815	3.06823	0	PTGES2	0.500568
Systemic sclerosis,strict definition	0.107503	2.41609	0	PTGES2	0.96858
Type1 diabetes, definitions combined	0.9436	0.0270907	0	PTGES2	0.0252119
Type1 diabetes, definitions combined, early onset	0.696641	0.183593	0	PTGES2	0.156991
Type 1 diabetes, strict definition, subgroup 2	0.926663	0.221614	0	PTGES2	0.033078
Type 2 diabetes, definitions combined	0.0792287	0.193247	0	PTGES2	1.10112
Type 2 diabetes, wide definition	0.0558948	0.254142	0	PTGES2	1.25263
Essential (haemorrhagic) thrombocythaemia	0.073923	-1.31553	0	PTGES2	1.13122
Thyroiditis	0.489052	0.355245	0	PTGES2	0.310645
Thyrotoxicosis	0.561648	0.149347	0	PTGES2	0.250536
Tracheo-bronchomalasia	0.124261	-3.21997	0	PTGES2	0.905665
severe traumatic brain injury, does not include concussion	0.0405026	0.574745	0	PTGES2	1.39252
Arthropathy in ulcerative colitis	0.257633	1.40729	0	PTGES2	0.588999
Ulcerative enterocolitis	0.0101459	-1.93689	0	PTGES2	1.99371
Ulcerative ileocolitis	0.159844	-0.907744	0	PTGES2	0.796303
Ulcerative colitis, NAS	0.683425	-0.138474	0	PTGES2	0.165309
Other ulcerative colitis	0.033523	-1.17423	0	PTGES2	1.47466
Ulcerative proctitis	0.899577	0.0679098	0	PTGES2	0.0459616
Ulcerative rectosigmoiditis	0.663214	-0.197206	0	PTGES2	0.178346
Vascular dementia (multiple infarctions)	0.996178	0.00506283	0	PTGES2	0.00166288
Vascular dementia (mixed)	0.436013	0.993483	0	PTGES2	0.360501
Vascular dementia (other)	0.19114	-2.58193	0	PTGES2	0.718649
Vascular dementia (subcortical)	0.120508	1.3949	0	PTGES2	0.918982
Vascular dementia (sudden onset)	0.566298	1.11455	0	PTGES2	0.246955
Vascular dementia (undefined)	0.653129	0.313928	0	PTGES2	0.185001
Viral pneumonia (known virus, not influenza)	0.57205	-0.567517	0	PTGES2	0.242566
Viral pneumonia (unknown virus, not influenza)	0.161614	0.813094	0	PTGES2	0.791522
Vocal cord dysfunction	0.175877	-0.44552	0	PTGES2	0.75479
Suicide or other Intentional self-harm	0.389058	0.215686	0	PTGES2	0.409986
Weight, inverse-rank normalized	0.000997182	0.12558	0	PTGES2	3.00123
Allergic bronchopulmonary aspergillosis (ABPA)	0.0642383	-0.753621	0	RNASET2	1.19221
Alzheimer鈥檚 disease (Atypical or mixed) (more control exclusions)	0.688203	-0.0506326	0	RNASET2	0.162283
Alzheimer鈥檚 disease (Early onset) (more control exclusions)	0.772138	-0.0284142	0	RNASET2	0.112305
Alzheimer鈥檚 disease (Late onset) (more control exclusions)	0.145584	-0.109522	0	RNASET2	0.836885
Alzheimer鈥檚 disease (undefined) (more control exclusions)	0.085004	-0.311066	0	RNASET2	1.07056
Use of disulfiram, acamprosate or naltrexone	0.797518	0.0247251	0	RNASET2	0.0982595
Acute alcohol intoxication	0.328123	0.0450562	0	RNASET2	0.483963
Alcohol-induced acute pancreatitis	0.0661447	0.208984	0	RNASET2	1.1795
Alcohol-induced chronic pancreatitis	0.0552708	-0.157956	0	RNASET2	1.2575
Allergic asthma (mode)	0.626921	0.0176431	0	RNASET2	0.202787
Allergic rhinitis	0.201032	0.0472687	0	RNASET2	0.696735
Transient global amnesia	0.911091	0.00796263	0	RNASET2	0.040438
Anosmia	0.925671	-0.0207553	0	RNASET2	0.0335433
Depression medications	0.0334752	0.0377715	0	RNASET2	1.47528
Other specific arthropathies	0.440904	-0.121209	0	RNASET2	0.355656
Postdysenteric arthropathy	0.249111	-0.251795	0	RNASET2	0.603606
Asthma-related acute respiratory infections	0.280919	0.0302104	0	RNASET2	0.551419
Asthma and allergy	0.909037	0.00591141	0	RNASET2	0.0414187
Childhood asthma (age<16) (more control exclusions)	0.0106652	0.130347	0	RNASET2	1.97203
Suggestive for eosinophilic asthma	0.379315	0.061075	0	RNASET2	0.421
Asthma-related infections	0.0790976	0.0424459	0	RNASET2	1.10184
Asthma mixed form (mode) (more control exclusions)	0.792854	0.0229798	0	RNASET2	0.100807
Asthma, unspecified (mode)	0.0538284	0.0482845	0	RNASET2	1.26899
Obesity related asthma	0.054261	0.0663567	0	RNASET2	1.26551
Asthma and opportunity respiratory infection	0.843518	0.0202325	0	RNASET2	0.0739057
Asthma-related pneumonia	0.235661	0.0383852	0	RNASET2	0.627713
Alcohol use disorder, Swedish definition	0.340204	0.0335903	0	RNASET2	0.468261
Autoimmune diseases	0.0297519	-0.038854	0	RNASET2	1.52649
Autoimmune diseases excluding thyroid diseases	0.317583	-0.0187615	0	RNASET2	0.498142
Autoimmune diseases excluding thyroid diseases, strict definition	0.258601	-0.0218754	0	RNASET2	0.587369
Bleeding	0.00869035	0.0718296	0	RNASET2	2.06096
Body-mass index, inverse-rank normalized	0.00689889	0.019192	0	RNASET2	2.16122
Bronchitis	0.732429	-0.00556544	0	RNASET2	0.135234
Bruxism	0.601503	-0.0833367	0	RNASET2	0.220762
STROKE	0.149076	0.0300189	0	RNASET2	0.826593
Cardiac arrhythmias	0.371067	-0.0158232	0	RNASET2	0.430548
Charcot foot	0.20755	0.228703	0	RNASET2	0.682877
Childhood allergy (age < 16)	0.124669	0.118597	0	RNASET2	0.904241
Biliary cirrhosis, NAS	0.17792	0.552546	0	RNASET2	0.749776
Primary biliary cholangitis (PBC)	0.970249	-0.00590305	0	RNASET2	0.0131168
Cirrhosis of liver, NAS	0.698478	-0.0396739	0	RNASET2	0.155847
Other chondrocalcinosis	0.938081	-0.0160821	0	RNASET2	0.0277594
Chronic hepatitis NAS	0.316357	-0.203836	0	RNASET2	0.499823
Crohn's disease of large intestine	0.166894	-0.121601	0	RNASET2	0.777558
Chronic myeloproliferative disease	0.109354	0.330776	0	RNASET2	0.961167
Crohn's disease NAS	0.962225	0.00436577	0	RNASET2	0.0167234
Other Crohn's disease	0.310768	-0.0914908	0	RNASET2	0.507564
Crohn's disease of small intestine	0.354762	-0.0804701	0	RNASET2	0.450063
Other/unspecified crystal arthropathies	0.520165	-0.19378	0	RNASET2	0.283859
Cirrhosis, broad definition used in the article https	0.65458	0.0255973	0	RNASET2	0.184037
Chronic myeloid leukaemia [CML], BCR/ABL-positive	0.243493	0.263945	0	RNASET2	0.613514
Pseudopolyposis of colon	0.1478	-0.628952	0	RNASET2	0.830327
Congenital malformations of heart and great arteries	0.30007	0.0598769	0	RNASET2	0.522777
Early onset COPD	0.383171	0.0367708	0	RNASET2	0.416608
COPD-related respiratory insufficiency	0.747224	0.0196119	0	RNASET2	0.126549
Later onset COPD	0.392846	-0.0308264	0	RNASET2	0.405778
COPD related to chronic (opportunist) infections	0.436661	0.110916	0	RNASET2	0.359855
Continuous positive airway pressure	0.278098	0.0554857	0	RNASET2	0.555801
CR(E)ST syndrome	0.710121	-0.0670717	0	RNASET2	0.148668
Arthropathy in Crohn disease	0.951799	-0.0127877	0	RNASET2	0.0214549
Any death	0.919469	0.00351001	0	RNASET2	0.0364627
TMD related pain	0.473266	-0.0247398	0	RNASET2	0.324895
TMD muscular pain linked with fibromyalgia	0.0145877	-0.0893419	0	RNASET2	1.83601
Dermatopolymyositis (FG)	0.778867	-0.0580476	0	RNASET2	0.108537
Neovascular glaucoma	0.169565	0.16621	0	RNASET2	0.770664
Epileptic seizures related to alcohol	0.285657	-0.313275	0	RNASET2	0.544155
Falls/tendency to fall	0.699061	-0.0051527	0	RNASET2	0.155485
Felty syndrome	0.595908	-0.204359	0	RNASET2	0.224821
Cardiomyopathy (excluding other)	0.475112	-0.0395717	0	RNASET2	0.323204
Cardiovascular diseases (excluding rheumatic etc)	0.670097	0.00706373	0	RNASET2	0.173862
Other heart diseases	0.800095	-0.00473411	0	RNASET2	0.0968582
Fibrosis of liver	0.945391	-0.019746	0	RNASET2	0.0243884
Food allergy	0.685176	-0.241547	0	RNASET2	0.164198
Frontotemporal dementia	0.680989	0.201379	0	RNASET2	0.16686
Gestational diabetes (for exclusion)	0.63558	-0.0254127	0	RNASET2	0.19683
Idiopathic gout	0.85477	-0.0248153	0	RNASET2	0.0681509
Gout due to impairment of renal function	0.977089	-0.00641034	0	RNASET2	0.010066
Gout, unspecified	0.266331	0.053395	0	RNASET2	0.574578
Other secondary gout	0.944502	-0.0280796	0	RNASET2	0.0247969
Gout, strict definition	0.142717	0.0756511	0	RNASET2	0.845524
Haemophilus septicemia	0.870385	-0.111676	0	RNASET2	0.0602885
Height, inverse-rank normalized	0.387881	0.00391535	0	RNASET2	0.411302
Hard cardiovascular diseases	0.295426	0.0196701	0	RNASET2	0.529552
Heart failure and antihypertensive medication	0.539998	-0.0182718	0	RNASET2	0.267608
Heart failure and coronary heart disease	0.701801	0.0130958	0	RNASET2	0.153786
Heart failure and hypertrophic cardiomyopathy	0.946733	-0.0114647	0	RNASET2	0.0237725
Heart failure and bmi 25plus	0.264747	0.0346544	0	RNASET2	0.57717
ILD and respiratory illness in diseases classified elsewhere	0.969811	-0.0235565	0	RNASET2	0.0133128
Interstitial lung disease endpoints	0.535342	0.0337086	0	RNASET2	0.271369
ILD-related respiratory insufficiency	0.799878	-0.0426619	0	RNASET2	0.096976
ILD related to systemic autoimmune disease	0.991034	-0.00775539	0	RNASET2	0.00391143
Increased muscle tone	0.587828	-0.196992	0	RNASET2	0.230749
All influenza (not pneumonia)	0.974082	0.00182524	0	RNASET2	0.0114044
Invasive ventilation	0.792346	-0.0203719	0	RNASET2	0.101085
Idiopathic pulmonary fibrosis	0.812804	0.0185613	0	RNASET2	0.090014
Juvenile arthritis (FINNGEN)	0.275987	-0.0988847	0	RNASET2	0.559111
Crohn's disease (strict) with PSC	0.00832059	-1.32439	0	RNASET2	2.07985
Cholangitis (primary sclerosing, PSC), with reimbursement 202	0.430873	-0.132826	0	RNASET2	0.36565
IBD (strict) with PSC	0.386465	-0.18172	0	RNASET2	0.41289
Gastro-oesophageal reflux disease	0.258624	0.025396	0	RNASET2	0.587331
KELA_REIMBURSEMENT_202	0.00487721	-0.0902095	0	RNASET2	2.31183
Ulcerative colitis (strict) with PSC	0.909333	-0.0265326	0	RNASET2	0.0412773
Diabetes, insulin treatment (Kela reimbursement) (more control exclusions)	0.719769	-0.00772872	0	RNASET2	0.142807
Alcohol abuse, main dg (more control exclusions)	0.0916152	0.0897741	0	RNASET2	1.03803
Anxiety disorders (more control exclusions)	0.000500009	0.0681978	0	RNASET2	3.30102
Any mental disorder	0.00989171	0.0342899	0	RNASET2	2.00473
Any mental disorder, or suicide (or attempt), or psychic disorders complicating pregnancy, partum or puerperium or nerve system disorders (more control exclusions)	0.592122	0.0201553	0	RNASET2	0.227589
Autism spe (more control exclusions)	0.893282	0.0209772	0	RNASET2	0.0490113
Behavioural disorders (more control exclusions)	0.00967041	0.406323	0	RNASET2	2.01456
Emotional disorders starting during childhood or adolescence (more control exclusions)	0.893189	0.0187684	0	RNASET2	0.0490566
Other disorders starting during childhood or adolescence (more control exclusions)	0.601293	0.0511635	0	RNASET2	0.220913
Social disorders starting during childhood or adolescence (more control exclusions)	0.386902	0.228936	0	RNASET2	0.412399
Mixed disorders of conduct and emotions (more control exclusions)	0.439993	0.11466	0	RNASET2	0.356554
Any dementia (more control exclusions)	0.0277669	-0.0712129	0	RNASET2	1.55647
Wide developmental disorders (more control exclusions)	0.48853	0.095422	0	RNASET2	0.311109
KRA_PSY_EATING (more control exclusions)	0.504785	0.0641924	0	RNASET2	0.296894
Hyperkinetic disorders (more control exclusions)	0.765007	0.0211807	0	RNASET2	0.116335
Mental retardation (more control exclusions)	0.786798	-0.0315774	0	RNASET2	0.104137
Motor disorders (more control exclusions)	0.526607	-0.121282	0	RNASET2	0.278514
Personality disorders (more control exclusions)	0.274856	0.0460162	0	RNASET2	0.560894
Mental and behavioural disorders of puerperium, not classified elsewhere (more control exclusions)	0.715686	0.106235	0	RNASET2	0.145277
Schizophrenia or delusion (more control exclusions)	0.746236	-0.0143798	0	RNASET2	0.127124
Nonorganic sleeping disorders (more control exclusions)	0.172698	0.0683358	0	RNASET2	0.762714
Speech and linguistic disorders (more control exclusions)	0.679848	-0.0388801	0	RNASET2	0.167588
Substance abuse (more control exclusions)	0.289849	0.0458806	0	RNASET2	0.537829
Tic disorders	0.223031	-0.233453	0	RNASET2	0.651634
Tic disorders (more control exclusions)	0.517814	-0.127381	0	RNASET2	0.285826
Lung transplantation	0.832233	0.0543957	0	RNASET2	0.0797552
Maternal care for (suspected) damage to fetus from alcohol	0.780266	0.164247	0	RNASET2	0.107757
Memory loss	0.0172409	-0.167937	0	RNASET2	1.76344
Meningitis	0.54152	-0.0733442	0	RNASET2	0.266386
Migraine, single triptan purchase ok & required. ICD-code if available is included	0.701113	0.0112847	0	RNASET2	0.154212
Mucosal proctocolitis	0.0195308	-0.127343	0	RNASET2	1.70928
Atypical mycobacterium lung infection	0.744393	0.0672929	0	RNASET2	0.128198
Myeloproliferative diseases (CML excluded)	0.244883	0.0980814	0	RNASET2	0.611041
Nonalcoholic fatty liver disease	0.742663	0.0236447	0	RNASET2	0.129208
Nonalcoholic steatohepatitis	0.759674	0.0838714	0	RNASET2	0.119373
Other necrotizing vasculopathies (FG)	0.290361	-0.0913448	0	RNASET2	0.537062
Other degenerative diseases of the nervous system	0.196116	-0.0501355	0	RNASET2	0.707486
Non-invasive ventilation	0.679216	0.0192428	0	RNASET2	0.167992
Non-allergic asthma (mode) (more control exclusions)	0.019915	0.0980843	0	RNASET2	1.70082
Alcohol related diseases, tilastokeskus definition, death only	0.960561	0.00375011	0	RNASET2	0.0174752
Osteoporosis with pathological fracture (FG)	0.374937	0.0774254	0	RNASET2	0.426041
Drug-induced osteoporosis with pathological fracture	0.839657	0.0462757	0	RNASET2	0.0758979
Postmenopausal osteoporosis with pathological fracture	0.387241	0.0987015	0	RNASET2	0.412018
Other systemic involvement of connective tissue (FG)	0.0495776	-0.0750337	0	RNASET2	1.30471
Pain (limb, back, neck, head abdominally)	0.70597	0.0051329	0	RNASET2	0.151214
Dementia due to Parkinson's disease (more control exclusions)	0.236965	0.179573	0	RNASET2	0.625317
Secondary parkinsonism (more control exclusions)	0.739269	-0.0789633	0	RNASET2	0.131197
Pneumococcal septicemia	0.214339	0.175815	0	RNASET2	0.668898
Pollen allergy	0.643104	0.0263162	0	RNASET2	0.191718
Polycythaemia vera	0.819138	0.0264724	0	RNASET2	0.0866427
Primary coxarthrosis, bilateral	0.860517	0.00808457	0	RNASET2	0.0652404
Primary gonarthrosis, bilateral	0.771979	-0.00964248	0	RNASET2	0.112394
COPD/asthma/ILD related infections	0.216402	0.0154732	0	RNASET2	0.664739
Congenital hydrocephalus	0.0018134	1.15355	0	RNASET2	2.74151
Reiter disease	0.961495	0.013104	0	RNASET2	0.0170529
Respiratory disorders in diseases classified elsewhere	0.325439	-0.223452	0	RNASET2	0.48753
Other arthritis (FG)	0.21487	-0.0420316	0	RNASET2	0.667825
Reactive arthropathies, FINNGEN	0.892209	-0.0102223	0	RNASET2	0.0495335
Other/unspecified rheumatoid arthritis	0.469665	-0.0613707	0	RNASET2	0.328212
Other (seronegative) rheumatoid arthritis, wide	0.439767	-0.034863	0	RNASET2	0.356777
Seronegative rheumatoid arthritis	0.799797	-0.014472	0	RNASET2	0.0970204
Other/unspecified seropositive rheumatoid arthritis	0.00662977	-0.112933	0	RNASET2	2.1785
Seropositive rheumatoid arthritis, strict definition	0.0101198	-0.132438	0	RNASET2	1.99483
Seropositive rheumatoid arthritis, wide	0.0133319	-0.107916	0	RNASET2	1.87511
Rheumatoid lung disease	0.856308	-0.0666641	0	RNASET2	0.0673698
Vasomotor rhinitis (mode)	0.890285	-0.015089	0	RNASET2	0.0504709
Antihypertensive medication - note that there are other indications	0.420982	-0.0108273	0	RNASET2	0.375737
Biological medicines for asthma	0.589188	0.115389	0	RNASET2	0.229746
Codeine or tramadol medication	0.126844	0.027693	0	RNASET2	0.896729
First line medication for Crohn's disease	0.751487	-0.00621635	0	RNASET2	0.124079
Second line medication for Crohn's disease	0.322501	-0.047681	0	RNASET2	0.491468
Glucosamine medication	0.497755	0.0186794	0	RNASET2	0.302984
Medical treatment for female infertility	0.683072	0.0234859	0	RNASET2	0.165533
Paracetamol of NSAID medication	0.45818	0.0119908	0	RNASET2	0.338964
Biological medication for rheuma	0.00185337	-0.160483	0	RNASET2	2.73204
Other secondary coxarthrosis	0.897049	-0.0153293	0	RNASET2	0.0471837
Other secondary gonarthrosis	0.350589	-0.0879173	0	RNASET2	0.455202
Small fibre neuropathy	0.636821	-0.0657323	0	RNASET2	0.195983
SLE (Finngen)	0.0763528	-0.216562	0	RNASET2	1.11718
Other forms of systemic lupus erythematosus	0.259702	-0.345453	0	RNASET2	0.585525
Sleep disorders (combined)	0.955978	0.000970905	0	RNASET2	0.0195523
Smoking	0.448494	0.0469298	0	RNASET2	0.348243
Smoking dependency	0.909702	0.00837584	0	RNASET2	0.041101
Spondyloarthritis	0.596184	0.0232971	0	RNASET2	0.22462
Spondylopathies (FG)	0.567843	-0.0292101	0	RNASET2	0.245772
Toxic effect of alcohol	0.874475	-0.0223197	0	RNASET2	0.0582526
Toxic effect of ethanol	0.0740018	0.209214	0	RNASET2	1.13076
Adult-onset Still disease	0.15236	-0.468202	0	RNASET2	0.81713
Systemic disorders of connective tissue in diseases classified elsewhere (FG)	0.222073	0.565342	0	RNASET2	0.653504
Systemic sclerosis,strict definition	0.480539	-0.164405	0	RNASET2	0.318271
Type1 diabetes, definitions combined	0.288989	0.0605801	0	RNASET2	0.539118
Type1 diabetes, definitions combined, early onset	0.167338	0.0969788	0	RNASET2	0.776406
Type 1 diabetes, strict definition, subgroup 2	0.473	0.258712	0	RNASET2	0.325139
Type 2 diabetes, definitions combined	0.732715	-0.00663815	0	RNASET2	0.135065
Type 2 diabetes, wide definition	0.277941	-0.0256532	0	RNASET2	0.556047
Essential (haemorrhagic) thrombocythaemia	0.0897601	0.191516	0	RNASET2	1.04692
Thyroiditis	0.732528	0.0269392	0	RNASET2	0.135176
Thyrotoxicosis	0.00330519	-0.115617	0	RNASET2	2.4808
Tracheo-bronchomalasia	0.723395	-0.145875	0	RNASET2	0.140625
severe traumatic brain injury, does not include concussion	0.490287	0.0301158	0	RNASET2	0.30955
Arthropathy in ulcerative colitis	0.548091	-0.114557	0	RNASET2	0.261148
Ulcerative enterocolitis	0.124824	-0.176215	0	RNASET2	0.903701
Ulcerative ileocolitis	0.805649	-0.0375067	0	RNASET2	0.0938541
Ulcerative colitis, NAS	0.370247	-0.0489985	0	RNASET2	0.431508
Other ulcerative colitis	0.83275	-0.0249735	0	RNASET2	0.0794855
Ulcerative proctitis	0.812579	0.026228	0	RNASET2	0.0901345
Ulcerative rectosigmoiditis	0.459508	-0.0519306	0	RNASET2	0.337707
Vascular dementia (multiple infarctions)	0.0743018	0.286465	0	RNASET2	1.129
Vascular dementia (mixed)	0.675944	0.104889	0	RNASET2	0.170089
Vascular dementia (other)	0.905973	0.0394932	0	RNASET2	0.0428848
Vascular dementia (subcortical)	0.521216	-0.101236	0	RNASET2	0.282983
Vascular dementia (sudden onset)	0.618688	-0.144111	0	RNASET2	0.208528
Vascular dementia (undefined)	0.500699	0.0712664	0	RNASET2	0.300423
Viral pneumonia (known virus, not influenza)	0.843303	0.0303208	0	RNASET2	0.0740165
Viral pneumonia (unknown virus, not influenza)	0.23153	0.106505	0	RNASET2	0.635393
Vocal cord dysfunction	0.102907	0.0821605	0	RNASET2	0.987554
Suicide or other Intentional self-harm	0.479607	0.0390601	0	RNASET2	0.319115
Weight, inverse-rank normalized	0.00397433	0.0168503	0	RNASET2	2.40074
Allergic bronchopulmonary aspergillosis (ABPA)	0.270079	4.06716	0	SF3B4	0.568508
Alzheimer鈥檚 disease (Atypical or mixed) (more control exclusions)	0.264297	-0.887911	0	SF3B4	0.577907
Alzheimer鈥檚 disease (Early onset) (more control exclusions)	0.750373	-0.311975	0	SF3B4	0.124723
Alzheimer鈥檚 disease (Late onset) (more control exclusions)	0.787112	0.134593	0	SF3B4	0.103964
Alzheimer鈥檚 disease (undefined) (more control exclusions)	0.994231	-0.0127756	0	SF3B4	0.00251286
Use of disulfiram, acamprosate or naltrexone	0.364796	-0.615282	0	SF3B4	0.437949
Acute alcohol intoxication	0.585057	0.241122	0	SF3B4	0.232802
Alcohol-induced acute pancreatitis	0.673447	0.480133	0	SF3B4	0.171696
Alcohol-induced chronic pancreatitis	0.783418	-0.227497	0	SF3B4	0.106006
Allergic asthma (mode)	0.467405	-0.261775	0	SF3B4	0.330306
Allergic rhinitis	0.545092	-0.204157	0	SF3B4	0.26353
Transient global amnesia	0.684897	0.288265	0	SF3B4	0.164375
Anosmia	0.87741	-0.203862	0	SF3B4	0.0567973
Depression medications	0.00190931	0.547912	0	SF3B4	2.71912
Other specific arthropathies	0.841314	0.281325	0	SF3B4	0.0750417
Postdysenteric arthropathy	0.311624	2.2217	0	SF3B4	0.506368
Asthma-related acute respiratory infections	0.491619	-0.192758	0	SF3B4	0.308371
Asthma and allergy	0.110025	-0.823054	0	SF3B4	0.958509
Childhood asthma (age<16) (more control exclusions)	0.586833	-0.264927	0	SF3B4	0.231486
Suggestive for eosinophilic asthma	0.314949	0.698193	0	SF3B4	0.50176
Asthma-related infections	0.670361	0.102947	0	SF3B4	0.173691
Asthma mixed form (mode) (more control exclusions)	0.110466	1.33181	0	SF3B4	0.956771
Asthma, unspecified (mode)	0.238563	0.294156	0	SF3B4	0.622397
Obesity related asthma	0.0999012	0.566715	0	SF3B4	1.00043
Asthma and opportunity respiratory infection	0.62898	0.495298	0	SF3B4	0.201363
Asthma-related pneumonia	0.178057	0.435286	0	SF3B4	0.74944
Alcohol use disorder, Swedish definition	0.510881	0.162857	0	SF3B4	0.29168
Autoimmune diseases	0.383659	0.115941	0	SF3B4	0.416055
Autoimmune diseases excluding thyroid diseases	0.353527	0.154649	0	SF3B4	0.451578
Autoimmune diseases excluding thyroid diseases, strict definition	0.408281	0.139607	0	SF3B4	0.389041
Bleeding	0.787614	-0.0532879	0	SF3B4	0.103687
Body-mass index, inverse-rank normalized	0.526206	0.0397227	0	SF3B4	0.278845
Bronchitis	0.15681	0.22834	0	SF3B4	0.804627
Bruxism	0.0628558	2.92636	0	SF3B4	1.20165
STROKE	0.706681	0.078301	0	SF3B4	0.150777
Cardiac arrhythmias	0.151307	0.253408	0	SF3B4	0.82014
Charcot foot	0.0405594	-3.34189	0	SF3B4	1.39191
Childhood allergy (age < 16)	0.0102837	-1.26666	0	SF3B4	1.98785
Biliary cirrhosis, NAS	0.955057	0.233577	0	SF3B4	0.0199707
Primary biliary cholangitis (PBC)	0.658886	0.651732	0	SF3B4	0.181189
Cirrhosis of liver, NAS	0.477061	-0.732307	0	SF3B4	0.321426
Other chondrocalcinosis	0.0618823	-3.88716	0	SF3B4	1.20843
Chronic hepatitis NAS	0.0315806	-4.11385	0	SF3B4	1.50058
Crohn's disease of large intestine	0.413849	0.720038	0	SF3B4	0.383158
Chronic myeloproliferative disease	0.562287	1.12635	0	SF3B4	0.250042
Crohn's disease NAS	0.835277	0.162425	0	SF3B4	0.0781692
Other Crohn's disease	0.413167	0.623403	0	SF3B4	0.383875
Crohn's disease of small intestine	0.962493	-0.0366867	0	SF3B4	0.0166023
Other/unspecified crystal arthropathies	0.0214393	-6.92072	0	SF3B4	1.66879
Cirrhosis, broad definition used in the article https	0.576441	0.311018	0	SF3B4	0.239245
Chronic myeloid leukaemia [CML], BCR/ABL-positive	0.469447	-1.63857	0	SF3B4	0.328414
Pseudopolyposis of colon	0.352137	3.65189	0	SF3B4	0.453288
Congenital malformations of heart and great arteries	0.280865	0.603962	0	SF3B4	0.551503
Early onset COPD	0.195377	-0.545834	0	SF3B4	0.709128
COPD-related respiratory insufficiency	0.621336	0.303957	0	SF3B4	0.206673
Later onset COPD	0.823522	-0.081343	0	SF3B4	0.0843247
COPD related to chronic (opportunist) infections	0.763032	-0.430418	0	SF3B4	0.117457
Continuous positive airway pressure	0.046695	0.884903	0	SF3B4	1.33073
CR(E)ST syndrome	0.28365	1.93388	0	SF3B4	0.547217
Arthropathy in Crohn disease	0.168025	2.90691	0	SF3B4	0.774625
Any death	0.0852568	-0.340773	0	SF3B4	1.06927
TMD related pain	0.0198943	0.800398	0	SF3B4	1.70127
TMD muscular pain linked with fibromyalgia	0.168326	0.500072	0	SF3B4	0.77385
Dermatopolymyositis (FG)	0.0115072	4.48755	0	SF3B4	1.93903
Neovascular glaucoma	0.355339	-0.97036	0	SF3B4	0.449357
Epileptic seizures related to alcohol	0.63424	-1.29643	0	SF3B4	0.197746
Falls/tendency to fall	0.28878	0.140452	0	SF3B4	0.539433
Felty syndrome	0.570699	-1.618	0	SF3B4	0.243593
Cardiomyopathy (excluding other)	0.360337	0.510528	0	SF3B4	0.443291
Cardiovascular diseases (excluding rheumatic etc)	0.09095	0.233932	0	SF3B4	1.0412
Other heart diseases	0.46203	0.137298	0	SF3B4	0.33533
Fibrosis of liver	0.724716	-1.02366	0	SF3B4	0.139832
Food allergy	0.589037	2.10796	0	SF3B4	0.229857
Frontotemporal dementia	0.37666	2.81674	0	SF3B4	0.424051
Gestational diabetes (for exclusion)	0.0534719	0.617442	0	SF3B4	1.27187
Idiopathic gout	0.253061	-0.863875	0	SF3B4	0.596775
Gout due to impairment of renal function	0.715182	-0.825023	0	SF3B4	0.145583
Gout, unspecified	0.360231	0.444078	0	SF3B4	0.443419
Other secondary gout	0.269226	4.53434	0	SF3B4	0.569883
Gout, strict definition	0.603461	-0.271228	0	SF3B4	0.219351
Haemophilus septicemia	0.476126	3.54296	0	SF3B4	0.322278
Height, inverse-rank normalized	0.815315	0.0103923	0	SF3B4	0.0886748
Hard cardiovascular diseases	0.76924	-0.0514477	0	SF3B4	0.113938
Heart failure and antihypertensive medication	0.983451	0.00617859	0	SF3B4	0.00724729
Heart failure and coronary heart disease	0.488675	0.237781	0	SF3B4	0.31098
Heart failure and hypertrophic cardiomyopathy	0.0679433	3.12977	0	SF3B4	1.16785
Heart failure and bmi 25plus	0.676003	0.129639	0	SF3B4	0.170051
ILD and respiratory illness in diseases classified elsewhere	0.79043	-0.863884	0	SF3B4	0.102137
Interstitial lung disease endpoints	0.948377	0.0354338	0	SF3B4	0.0230191
ILD-related respiratory insufficiency	0.918843	0.130157	0	SF3B4	0.0367588
ILD related to systemic autoimmune disease	0.938713	0.257597	0	SF3B4	0.0274671
Increased muscle tone	0.351617	-2.43604	0	SF3B4	0.45393
All influenza (not pneumonia)	0.818297	0.113353	0	SF3B4	0.0870891
Invasive ventilation	0.238879	0.923039	0	SF3B4	0.621821
Idiopathic pulmonary fibrosis	0.767809	-0.232186	0	SF3B4	0.114747
Juvenile arthritis (FINNGEN)	0.512592	0.592181	0	SF3B4	0.290229
Crohn's disease (strict) with PSC	0.521264	-3.20796	0	SF3B4	0.282943
Cholangitis (primary sclerosing, PSC), with reimbursement 202	0.425353	1.25359	0	SF3B4	0.371251
IBD (strict) with PSC	0.850523	-0.40039	0	SF3B4	0.0703137
Gastro-oesophageal reflux disease	0.75616	-0.0696555	0	SF3B4	0.121386
KELA_REIMBURSEMENT_202	0.541314	0.148978	0	SF3B4	0.26655
Ulcerative colitis (strict) with PSC	0.65464	1.05108	0	SF3B4	0.183998
Diabetes, insulin treatment (Kela reimbursement) (more control exclusions)	0.102057	0.278216	0	SF3B4	0.991156
Alcohol abuse, main dg (more control exclusions)	0.208136	0.664361	0	SF3B4	0.681652
Anxiety disorders (more control exclusions)	0.224039	0.237586	0	SF3B4	0.649677
Any mental disorder	0.15266	0.189887	0	SF3B4	0.816275
Any mental disorder, or suicide (or attempt), or psychic disorders complicating pregnancy, partum or puerperium or nerve system disorders (more control exclusions)	0.659166	0.16457	0	SF3B4	0.181005
Autism spe (more control exclusions)	0.333439	-1.50212	0	SF3B4	0.476984
Behavioural disorders (more control exclusions)	0.399279	-1.29824	0	SF3B4	0.398723
Emotional disorders starting during childhood or adolescence (more control exclusions)	0.555094	0.599455	0	SF3B4	0.255634
Other disorders starting during childhood or adolescence (more control exclusions)	0.511889	0.644951	0	SF3B4	0.290824
Social disorders starting during childhood or adolescence (more control exclusions)	0.310388	-2.66769	0	SF3B4	0.508095
Mixed disorders of conduct and emotions (more control exclusions)	0.239359	-1.74547	0	SF3B4	0.620951
Any dementia (more control exclusions)	0.0712885	-0.583522	0	SF3B4	1.14698
Wide developmental disorders (more control exclusions)	0.3136	-1.38845	0	SF3B4	0.503624
KRA_PSY_EATING (more control exclusions)	0.953039	-0.0413361	0	SF3B4	0.0208892
Hyperkinetic disorders (more control exclusions)	0.0773097	1.25133	0	SF3B4	1.11177
Mental retardation (more control exclusions)	0.204445	-1.45332	0	SF3B4	0.689424
Motor disorders (more control exclusions)	0.681499	-0.783076	0	SF3B4	0.166535
Personality disorders (more control exclusions)	0.358567	0.369414	0	SF3B4	0.44543
Mental and behavioural disorders of puerperium, not classified elsewhere (more control exclusions)	0.882293	0.330131	0	SF3B4	0.0543871
Schizophrenia or delusion (more control exclusions)	0.189472	-0.580251	0	SF3B4	0.722454
Nonorganic sleeping disorders (more control exclusions)	0.96147	0.0241339	0	SF3B4	0.0170642
Speech and linguistic disorders (more control exclusions)	0.443223	0.559985	0	SF3B4	0.353377
Substance abuse (more control exclusions)	0.212017	0.316326	0	SF3B4	0.67363
Tic disorders	0.923266	0.184917	0	SF3B4	0.0346729
Tic disorders (more control exclusions)	0.877854	0.302726	0	SF3B4	0.0565778
Lung transplantation	0.446194	-1.91553	0	SF3B4	0.350476
Maternal care for (suspected) damage to fetus from alcohol	0.975312	-0.116983	0	SF3B4	0.0108564
Memory loss	0.522275	0.451982	0	SF3B4	0.282101
Meningitis	0.35841	-0.853997	0	SF3B4	0.44562
Migraine, single triptan purchase ok & required. ICD-code if available is included	0.841928	-0.0380755	0	SF3B4	0.074725
Mucosal proctocolitis	0.201642	0.69661	0	SF3B4	0.695419
Atypical mycobacterium lung infection	0.384527	1.80535	0	SF3B4	0.415074
Myeloproliferative diseases (CML excluded)	0.690183	0.323718	0	SF3B4	0.161036
Nonalcoholic fatty liver disease	0.246564	0.837064	0	SF3B4	0.60807
Nonalcoholic steatohepatitis	0.752993	-0.864389	0	SF3B4	0.123209
Other necrotizing vasculopathies (FG)	0.370926	0.775431	0	SF3B4	0.430713
Other degenerative diseases of the nervous system	0.325465	-0.322072	0	SF3B4	0.487496
Non-invasive ventilation	0.553351	0.268079	0	SF3B4	0.256999
Non-allergic asthma (mode) (more control exclusions)	0.877989	-0.0642295	0	SF3B4	0.056511
Alcohol related diseases, tilastokeskus definition, death only	0.670229	0.323863	0	SF3B4	0.173777
Osteoporosis with pathological fracture (FG)	0.89456	0.115197	0	SF3B4	0.0483904
Drug-induced osteoporosis with pathological fracture	0.903561	0.224287	0	SF3B4	0.0440424
Postmenopausal osteoporosis with pathological fracture	0.901736	0.118447	0	SF3B4	0.0449204
Other systemic involvement of connective tissue (FG)	0.0019236	1.2223	0	SF3B4	2.71588
Pain (limb, back, neck, head abdominally)	0.550616	0.0692759	0	SF3B4	0.259151
Dementia due to Parkinson's disease (more control exclusions)	0.50352	-1.00396	0	SF3B4	0.297983
Secondary parkinsonism (more control exclusions)	0.216029	-1.83629	0	SF3B4	0.665487
Pneumococcal septicemia	0.937651	0.0943304	0	SF3B4	0.0279589
Pollen allergy	0.486545	-0.312374	0	SF3B4	0.312877
Polycythaemia vera	0.975015	0.0366421	0	SF3B4	0.0109888
Primary coxarthrosis, bilateral	0.348686	-0.362296	0	SF3B4	0.457566
Primary gonarthrosis, bilateral	0.714812	-0.102704	0	SF3B4	0.145808
COPD/asthma/ILD related infections	0.0605729	0.232204	0	SF3B4	1.21772
Congenital hydrocephalus	0.0251106	-7.67848	0	SF3B4	1.60014
Reiter disease	0.618743	1.37001	0	SF3B4	0.20849
Respiratory disorders in diseases classified elsewhere	0.73619	0.644538	0	SF3B4	0.13301
Other arthritis (FG)	0.444241	0.259772	0	SF3B4	0.352381
Reactive arthropathies, FINNGEN	0.124078	-1.15889	0	SF3B4	0.906306
Other/unspecified rheumatoid arthritis	0.309871	-0.576804	0	SF3B4	0.50882
Other (seronegative) rheumatoid arthritis, wide	0.547781	0.271156	0	SF3B4	0.261393
Seronegative rheumatoid arthritis	0.811212	0.135816	0	SF3B4	0.0908656
Other/unspecified seropositive rheumatoid arthritis	0.262257	-0.422253	0	SF3B4	0.581273
Seropositive rheumatoid arthritis, strict definition	0.0584864	-0.980348	0	SF3B4	1.23295
Seropositive rheumatoid arthritis, wide	0.355451	-0.346095	0	SF3B4	0.449221
Rheumatoid lung disease	0.48098	-2.58621	0	SF3B4	0.317873
Vasomotor rhinitis (mode)	0.50715	-0.508399	0	SF3B4	0.294864
Antihypertensive medication - note that there are other indications	0.0119102	0.338049	0	SF3B4	1.92408
Biological medicines for asthma	0.775732	0.606442	0	SF3B4	0.110288
Codeine or tramadol medication	0.961394	-0.0075258	0	SF3B4	0.0170986
First line medication for Crohn's disease	0.171596	0.193178	0	SF3B4	0.765492
Second line medication for Crohn's disease	0.0956735	0.412864	0	SF3B4	1.01921
Glucosamine medication	0.244084	-0.320618	0	SF3B4	0.612461
Medical treatment for female infertility	0.304937	-0.444937	0	SF3B4	0.515791
Paracetamol of NSAID medication	0.133458	-0.242627	0	SF3B4	0.874654
Biological medication for rheuma	0.553654	-0.30574	0	SF3B4	0.256762
Other secondary coxarthrosis	0.64735	-0.540111	0	SF3B4	0.188861
Other secondary gonarthrosis	0.724119	-0.330343	0	SF3B4	0.14019
Small fibre neuropathy	0.635143	-0.662137	0	SF3B4	0.197129
SLE (Finngen)	0.232078	1.32141	0	SF3B4	0.634365
Other forms of systemic lupus erythematosus	0.960121	0.115747	0	SF3B4	0.0176738
Sleep disorders (combined)	0.391818	0.150398	0	SF3B4	0.406916
Smoking	0.0817345	-1.06853	0	SF3B4	1.08759
Smoking dependency	0.576835	-0.412853	0	SF3B4	0.238948
Spondyloarthritis	0.397551	0.374789	0	SF3B4	0.400607
Spondylopathies (FG)	0.607681	0.264824	0	SF3B4	0.216324
Toxic effect of alcohol	0.296236	1.47455	0	SF3B4	0.528361
Toxic effect of ethanol	0.509657	0.661333	0	SF3B4	0.292722
Adult-onset Still disease	0.40621	2.72447	0	SF3B4	0.39125
Systemic disorders of connective tissue in diseases classified elsewhere (FG)	0.609045	2.40727	0	SF3B4	0.21535
Systemic sclerosis,strict definition	0.0823971	4.04496	0	SF3B4	1.08409
Type1 diabetes, definitions combined	0.757057	-0.181299	0	SF3B4	0.120871
Type1 diabetes, definitions combined, early onset	0.217388	-0.887273	0	SF3B4	0.662764
Type 1 diabetes, strict definition, subgroup 2	0.015018	-8.78778	0	SF3B4	1.82339
Type 2 diabetes, definitions combined	0.017783	0.399421	0	SF3B4	1.74999
Type 2 diabetes, wide definition	0.0621867	0.378998	0	SF3B4	1.2063
Essential (haemorrhagic) thrombocythaemia	0.573611	0.636707	0	SF3B4	0.241383
Thyroiditis	0.733628	0.266255	0	SF3B4	0.134524
Thyrotoxicosis	0.623619	0.19391	0	SF3B4	0.205081
Tracheo-bronchomalasia	0.491403	2.22239	0	SF3B4	0.308562
severe traumatic brain injury, does not include concussion	0.63562	0.203119	0	SF3B4	0.196802
Arthropathy in ulcerative colitis	0.426629	1.51468	0	SF3B4	0.36995
Ulcerative enterocolitis	0.275527	1.25513	0	SF3B4	0.559837
Ulcerative ileocolitis	0.0663059	1.82464	0	SF3B4	1.17845
Ulcerative colitis, NAS	0.515837	0.336266	0	SF3B4	0.287488
Other ulcerative colitis	0.546864	-0.50488	0	SF3B4	0.262121
Ulcerative proctitis	0.271914	0.902196	0	SF3B4	0.565569
Ulcerative rectosigmoiditis	0.388161	0.595815	0	SF3B4	0.410988
Vascular dementia (multiple infarctions)	0.494496	-1.10039	0	SF3B4	0.305837
Vascular dementia (mixed)	0.348171	-1.77946	0	SF3B4	0.458207
Vascular dementia (other)	0.78596	0.820169	0	SF3B4	0.1046
Vascular dementia (subcortical)	0.464983	-0.995348	0	SF3B4	0.332563
Vascular dementia (sudden onset)	0.887287	-0.421543	0	SF3B4	0.0519358
Vascular dementia (undefined)	0.128002	-1.61205	0	SF3B4	0.892782
Viral pneumonia (known virus, not influenza)	0.428292	1.21408	0	SF3B4	0.368261
Viral pneumonia (unknown virus, not influenza)	0.245737	1.04129	0	SF3B4	0.609529
Vocal cord dysfunction	0.249249	0.578434	0	SF3B4	0.603367
Suicide or other Intentional self-harm	0.466381	0.277863	0	SF3B4	0.331259
Weight, inverse-rank normalized	0.613976	0.0294315	0	SF3B4	0.211848
Allergic bronchopulmonary aspergillosis (ABPA)	0.947661	0.169637	0	STX8	0.0233472
Alzheimer鈥檚 disease (Atypical or mixed) (more control exclusions)	0.699031	-0.217664	0	STX8	0.155504
Alzheimer鈥檚 disease (Early onset) (more control exclusions)	0.796777	0.177263	0	STX8	0.0986634
Alzheimer鈥檚 disease (Late onset) (more control exclusions)	0.0882459	0.594593	0	STX8	1.05431
Alzheimer鈥檚 disease (undefined) (more control exclusions)	0.874423	-0.200482	0	STX8	0.0582783
Use of disulfiram, acamprosate or naltrexone	0.718699	0.169927	0	STX8	0.143453
Acute alcohol intoxication	0.0404387	0.630128	0	STX8	1.3932
Alcohol-induced acute pancreatitis	0.035955	1.66621	0	STX8	1.44424
Alcohol-induced chronic pancreatitis	0.0272158	1.27182	0	STX8	1.56518
Allergic asthma (mode)	0.860066	-0.044664	0	STX8	0.0654682
Allergic rhinitis	0.463695	-0.171653	0	STX8	0.333767
Transient global amnesia	0.890846	0.0679496	0	STX8	0.0501975
Anosmia	0.011104	-2.35258	0	STX8	1.95452
Depression medications	0.649116	0.0561333	0	STX8	0.187678
Other specific arthropathies	0.78937	-0.261545	0	STX8	0.102719
Postdysenteric arthropathy	0.713127	0.558081	0	STX8	0.146833
Asthma-related acute respiratory infections	0.519466	0.125543	0	STX8	0.284443
Asthma and allergy	0.729457	0.124779	0	STX8	0.137
Childhood asthma (age<16) (more control exclusions)	0.831106	-0.073228	0	STX8	0.0803434
Suggestive for eosinophilic asthma	0.531328	-0.302759	0	STX8	0.274637
Asthma-related infections	0.406924	0.139406	0	STX8	0.390486
Asthma mixed form (mode) (more control exclusions)	0.0405515	1.17593	0	STX8	1.39199
Asthma, unspecified (mode)	0.81581	-0.040483	0	STX8	0.0884112
Obesity related asthma	0.522818	0.15296	0	STX8	0.28165
Asthma and opportunity respiratory infection	0.832194	0.150709	0	STX8	0.0797755
Asthma-related pneumonia	0.193595	0.293018	0	STX8	0.713106
Alcohol use disorder, Swedish definition	0.122842	0.266113	0	STX8	0.910653
Autoimmune diseases	0.228111	-0.111272	0	STX8	0.641853
Autoimmune diseases excluding thyroid diseases	0.0780876	-0.203536	0	STX8	1.10742
Autoimmune diseases excluding thyroid diseases, strict definition	0.0564902	-0.223084	0	STX8	1.24803
Bleeding	0.779643	-0.0383787	0	STX8	0.108104
Body-mass index, inverse-rank normalized	0.745077	0.0141142	0	STX8	0.127799
Bronchitis	0.178583	0.1503	0	STX8	0.748159
Bruxism	0.111086	-1.77511	0	STX8	0.954342
STROKE	0.795034	-0.0376134	0	STX8	0.099614
Cardiac arrhythmias	0.57019	0.069743	0	STX8	0.24398
Charcot foot	0.381252	-0.987304	0	STX8	0.418787
Childhood allergy (age < 16)	0.0363493	-0.741502	0	STX8	1.4395
Biliary cirrhosis, NAS	0.994093	-0.0209912	0	STX8	0.00257293
Primary biliary cholangitis (PBC)	0.636412	-0.4857	0	STX8	0.196262
Cirrhosis of liver, NAS	0.856338	-0.128767	0	STX8	0.0673546
Other chondrocalcinosis	0.239153	1.6848	0	STX8	0.621324
Chronic hepatitis NAS	0.253457	1.51341	0	STX8	0.596096
Crohn's disease of large intestine	0.410701	0.501097	0	STX8	0.386474
Chronic myeloproliferative disease	0.595774	0.706521	0	STX8	0.224918
Crohn's disease NAS	0.270012	0.597849	0	STX8	0.568618
Other Crohn's disease	0.195545	0.682753	0	STX8	0.708754
Crohn's disease of small intestine	0.953454	-0.0315021	0	STX8	0.0207003
Other/unspecified crystal arthropathies	0.750613	-0.665783	0	STX8	0.124584
Cirrhosis, broad definition used in the article https	0.172735	-0.524902	0	STX8	0.76262
Chronic myeloid leukaemia [CML], BCR/ABL-positive	0.986019	-0.0276621	0	STX8	0.00611482
Pseudopolyposis of colon	0.0944903	-4.62755	0	STX8	1.02461
Congenital malformations of heart and great arteries	0.538421	0.240615	0	STX8	0.268878
Early onset COPD	0.496687	0.199333	0	STX8	0.303917
COPD-related respiratory insufficiency	0.233143	0.503179	0	STX8	0.632377
Later onset COPD	0.693297	0.0985517	0	STX8	0.159081
COPD related to chronic (opportunist) infections	0.65966	-0.436545	0	STX8	0.18068
Continuous positive airway pressure	0.0116892	0.765314	0	STX8	1.93222
CR(E)ST syndrome	0.81608	-0.289831	0	STX8	0.0882672
Arthropathy in Crohn disease	0.373669	1.30342	0	STX8	0.427513
Any death	0.73727	0.0459179	0	STX8	0.132373
TMD related pain	0.792747	0.0627579	0	STX8	0.100865
TMD muscular pain linked with fibromyalgia	0.437665	-0.197062	0	STX8	0.358859
Dermatopolymyositis (FG)	0.152784	-1.73847	0	STX8	0.815922
Neovascular glaucoma	0.428043	0.57814	0	STX8	0.368512
Epileptic seizures related to alcohol	0.241424	2.23106	0	STX8	0.617219
Falls/tendency to fall	0.912994	0.0100308	0	STX8	0.0395321
Felty syndrome	0.47466	-1.42657	0	STX8	0.323617
Cardiomyopathy (excluding other)	0.908911	0.0441203	0	STX8	0.0414785
Cardiovascular diseases (excluding rheumatic etc)	0.399673	-0.0808139	0	STX8	0.398296
Other heart diseases	0.169246	-0.178134	0	STX8	0.771481
Fibrosis of liver	0.49292	-1.38071	0	STX8	0.307224
Food allergy	0.421672	-2.21144	0	STX8	0.375026
Frontotemporal dementia	0.496387	-1.52512	0	STX8	0.30418
Gestational diabetes (for exclusion)	0.0544179	-0.425683	0	STX8	1.26426
Idiopathic gout	0.824255	0.115	0	STX8	0.0839382
Gout due to impairment of renal function	0.637922	-0.73414	0	STX8	0.195233
Gout, unspecified	0.771145	-0.0970007	0	STX8	0.112864
Other secondary gout	0.34376	2.65915	0	STX8	0.463744
Gout, strict definition	0.89925	-0.045396	0	STX8	0.0461197
Haemophilus septicemia	0.511017	2.20838	0	STX8	0.291564
Height, inverse-rank normalized	0.520561	0.0197699	0	STX8	0.283528
Hard cardiovascular diseases	0.668976	0.0520095	0	STX8	0.174589
Heart failure and antihypertensive medication	0.600353	-0.108381	0	STX8	0.221593
Heart failure and coronary heart disease	0.402866	-0.199476	0	STX8	0.394839
Heart failure and hypertrophic cardiomyopathy	0.872964	0.189342	0	STX8	0.0590034
Heart failure and bmi 25plus	0.925153	0.0202659	0	STX8	0.0337866
ILD and respiratory illness in diseases classified elsewhere	0.189376	-2.97734	0	STX8	0.722676
Interstitial lung disease endpoints	0.644096	0.174894	0	STX8	0.19105
ILD-related respiratory insufficiency	0.509317	0.58786	0	STX8	0.293012
ILD related to systemic autoimmune disease	0.170087	-3.23377	0	STX8	0.769329
Increased muscle tone	0.895231	0.240702	0	STX8	0.0480651
All influenza (not pneumonia)	0.633633	0.163476	0	STX8	0.198162
Invasive ventilation	0.551793	0.32028	0	STX8	0.258223
Idiopathic pulmonary fibrosis	0.48089	0.385398	0	STX8	0.317954
Juvenile arthritis (FINNGEN)	0.305407	-0.649214	0	STX8	0.515121
Crohn's disease (strict) with PSC	0.160171	4.94812	0	STX8	0.795417
Cholangitis (primary sclerosing, PSC), with reimbursement 202	0.830947	0.231272	0	STX8	0.0804269
IBD (strict) with PSC	0.953758	-0.0843944	0	STX8	0.0205617
Gastro-oesophageal reflux disease	0.926632	0.0143361	0	STX8	0.0330925
KELA_REIMBURSEMENT_202	0.658427	0.0746717	0	STX8	0.181492
Ulcerative colitis (strict) with PSC	0.298634	-1.67253	0	STX8	0.52486
Diabetes, insulin treatment (Kela reimbursement) (more control exclusions)	0.306132	0.120898	0	STX8	0.514091
Alcohol abuse, main dg (more control exclusions)	0.0352641	0.780413	0	STX8	1.45267
Anxiety disorders (more control exclusions)	0.120576	0.210974	0	STX8	0.918738
Any mental disorder	0.0720352	0.16599	0	STX8	1.14246
Any mental disorder, or suicide (or attempt), or psychic disorders complicating pregnancy, partum or puerperium or nerve system disorders (more control exclusions)	0.0023962	0.78733	0	STX8	2.62048
Autism spe (more control exclusions)	0.459551	-0.810326	0	STX8	0.337666
Behavioural disorders (more control exclusions)	0.574378	-0.611241	0	STX8	0.240802
Emotional disorders starting during childhood or adolescence (more control exclusions)	0.23601	0.834413	0	STX8	0.627069
Other disorders starting during childhood or adolescence (more control exclusions)	0.0315859	1.47615	0	STX8	1.50051
Social disorders starting during childhood or adolescence (more control exclusions)	0.0933765	3.01545	0	STX8	1.02976
Mixed disorders of conduct and emotions (more control exclusions)	0.193637	1.35555	0	STX8	0.713012
Any dementia (more control exclusions)	0.156242	0.320624	0	STX8	0.806202
Wide developmental disorders (more control exclusions)	0.378862	-0.848374	0	STX8	0.421519
KRA_PSY_EATING (more control exclusions)	0.106406	0.791258	0	STX8	0.973035
Hyperkinetic disorders (more control exclusions)	0.437108	0.38351	0	STX8	0.359411
Mental retardation (more control exclusions)	0.784263	0.221605	0	STX8	0.105538
Motor disorders (more control exclusions)	0.714458	-0.490404	0	STX8	0.146023
Personality disorders (more control exclusions)	0.256551	0.31793	0	STX8	0.590827
Mental and behavioural disorders of puerperium, not classified elsewhere (more control exclusions)	0.338569	-1.48421	0	STX8	0.470352
Schizophrenia or delusion (more control exclusions)	0.760197	-0.0946893	0	STX8	0.119074
Nonorganic sleeping disorders (more control exclusions)	0.641197	0.162571	0	STX8	0.193009
Speech and linguistic disorders (more control exclusions)	0.794392	0.132167	0	STX8	0.0999649
Substance abuse (more control exclusions)	0.160474	0.248098	0	STX8	0.794595
Tic disorders	0.639938	0.621802	0	STX8	0.193862
Tic disorders (more control exclusions)	0.534286	0.846627	0	STX8	0.272226
Lung transplantation	0.652082	0.805796	0	STX8	0.185698
Maternal care for (suspected) damage to fetus from alcohol	0.149364	-3.72727	0	STX8	0.825754
Memory loss	0.773445	0.14149	0	STX8	0.11157
Meningitis	0.281552	0.694148	0	STX8	0.550441
Migraine, single triptan purchase ok & required. ICD-code if available is included	0.428178	0.105098	0	STX8	0.368375
Mucosal proctocolitis	0.471371	-0.273198	0	STX8	0.326638
Atypical mycobacterium lung infection	0.862656	0.248119	0	STX8	0.0641624
Myeloproliferative diseases (CML excluded)	0.384425	-0.487927	0	STX8	0.415188
Nonalcoholic fatty liver disease	0.888269	-0.0701162	0	STX8	0.0514553
Nonalcoholic steatohepatitis	0.906233	0.223273	0	STX8	0.0427602
Other necrotizing vasculopathies (FG)	0.0116532	1.5101	0	STX8	1.93355
Other degenerative diseases of the nervous system	0.70843	0.0854333	0	STX8	0.149703
Non-invasive ventilation	0.547516	0.197085	0	STX8	0.261603
Non-allergic asthma (mode) (more control exclusions)	0.189923	-0.38432	0	STX8	0.721421
Alcohol related diseases, tilastokeskus definition, death only	0.617774	-0.262512	0	STX8	0.20917
Osteoporosis with pathological fracture (FG)	0.748738	-0.195617	0	STX8	0.12567
Drug-induced osteoporosis with pathological fracture	0.0648324	2.35759	0	STX8	1.18821
Postmenopausal osteoporosis with pathological fracture	0.131391	-1.00659	0	STX8	0.881435
Other systemic involvement of connective tissue (FG)	0.075017	0.47253	0	STX8	1.12484
Pain (limb, back, neck, head abdominally)	0.790989	0.0213396	0	STX8	0.101829
Dementia due to Parkinson's disease (more control exclusions)	0.0615909	1.99184	0	STX8	1.21048
Secondary parkinsonism (more control exclusions)	0.542851	-0.637352	0	STX8	0.265319
Pneumococcal septicemia	0.933158	-0.0698536	0	STX8	0.0300447
Pollen allergy	0.940342	0.0233103	0	STX8	0.026714
Polycythaemia vera	0.627099	-0.388712	0	STX8	0.202664
Primary coxarthrosis, bilateral	0.201558	0.343172	0	STX8	0.6956
Primary gonarthrosis, bilateral	0.786949	0.0528489	0	STX8	0.104054
COPD/asthma/ILD related infections	0.410935	0.0705507	0	STX8	0.386227
Congenital hydrocephalus	0.40362	1.9995	0	STX8	0.394028
Reiter disease	0.31253	-1.90009	0	STX8	0.505109
Respiratory disorders in diseases classified elsewhere	0.523125	-0.839724	0	STX8	0.281394
Other arthritis (FG)	0.767144	0.0697831	0	STX8	0.115123
Reactive arthropathies, FINNGEN	0.355676	-0.48421	0	STX8	0.448945
Other/unspecified rheumatoid arthritis	0.804462	0.0971667	0	STX8	0.0944944
Other (seronegative) rheumatoid arthritis, wide	0.563304	0.180483	0	STX8	0.249257
Seronegative rheumatoid arthritis	0.265171	0.440871	0	STX8	0.576474
Other/unspecified seropositive rheumatoid arthritis	0.860862	-0.0456379	0	STX8	0.0650664
Seropositive rheumatoid arthritis, strict definition	0.584999	-0.195924	0	STX8	0.232845
Seropositive rheumatoid arthritis, wide	0.827062	-0.056563	0	STX8	0.0824621
Rheumatoid lung disease	0.186118	-3.39515	0	STX8	0.730213
Vasomotor rhinitis (mode)	0.584984	0.294128	0	STX8	0.232856
Antihypertensive medication - note that there are other indications	0.177732	0.125674	0	STX8	0.750235
Biological medicines for asthma	0.588328	-0.79586	0	STX8	0.230381
Codeine or tramadol medication	0.375241	-0.0957794	0	STX8	0.425689
First line medication for Crohn's disease	0.397333	0.0828994	0	STX8	0.400846
Second line medication for Crohn's disease	0.36655	0.154855	0	STX8	0.435866
Glucosamine medication	0.0168299	0.457529	0	STX8	1.77392
Medical treatment for female infertility	0.119601	0.468366	0	STX8	0.922264
Paracetamol of NSAID medication	0.53189	0.0700043	0	STX8	0.274178
Biological medication for rheuma	0.679274	0.147767	0	STX8	0.167955
Other secondary coxarthrosis	0.572855	-0.465759	0	STX8	0.241955
Other secondary gonarthrosis	0.840915	-0.131817	0	STX8	0.075248
Small fibre neuropathy	0.0388481	2.00204	0	STX8	1.41063
SLE (Finngen)	0.0411082	1.57021	0	STX8	1.38607
Other forms of systemic lupus erythematosus	0.248455	1.85902	0	STX8	0.604753
Sleep disorders (combined)	0.00594403	0.334749	0	STX8	2.22592
Smoking	0.408257	0.357587	0	STX8	0.389066
Smoking dependency	0.795327	0.132952	0	STX8	0.099454
Spondyloarthritis	0.461721	0.226254	0	STX8	0.33562
Spondylopathies (FG)	0.605254	0.18569	0	STX8	0.218062
Toxic effect of alcohol	0.662536	0.430962	0	STX8	0.178791
Toxic effect of ethanol	0.0275915	1.54532	0	STX8	1.55922
Adult-onset Still disease	0.242109	2.63612	0	STX8	0.61599
Systemic disorders of connective tissue in diseases classified elsewhere (FG)	0.93374	-0.26826	0	STX8	0.029774
Systemic sclerosis,strict definition	0.468076	1.17387	0	STX8	0.329684
Type1 diabetes, definitions combined	0.145573	-0.590737	0	STX8	0.83692
Type1 diabetes, definitions combined, early onset	0.0420077	-1.01228	0	STX8	1.37667
Type 1 diabetes, strict definition, subgroup 2	0.217059	-3.13971	0	STX8	0.663421
Type 2 diabetes, definitions combined	0.637006	0.0551435	0	STX8	0.195857
Type 2 diabetes, wide definition	0.431575	0.11055	0	STX8	0.364944
Essential (haemorrhagic) thrombocythaemia	0.204252	-0.991189	0	STX8	0.689833
Thyroiditis	0.0828783	-0.947151	0	STX8	1.08156
Thyrotoxicosis	0.140801	-0.401454	0	STX8	0.851395
Tracheo-bronchomalasia	0.706546	0.829476	0	STX8	0.15086
severe traumatic brain injury, does not include concussion	0.392708	-0.254711	0	STX8	0.405931
Arthropathy in ulcerative colitis	0.470485	0.953443	0	STX8	0.327454
Ulcerative enterocolitis	0.600601	0.415687	0	STX8	0.221414
Ulcerative ileocolitis	0.577291	-0.380028	0	STX8	0.238605
Ulcerative colitis, NAS	0.604199	-0.186762	0	STX8	0.21882
Other ulcerative colitis	0.361071	-0.535236	0	STX8	0.442408
Ulcerative proctitis	0.850028	0.108704	0	STX8	0.0705667
Ulcerative rectosigmoiditis	0.822342	0.107588	0	STX8	0.0849476
Vascular dementia (multiple infarctions)	0.237932	-1.32457	0	STX8	0.623547
Vascular dementia (mixed)	0.698641	0.517233	0	STX8	0.155746
Vascular dementia (other)	0.289348	2.23532	0	STX8	0.53858
Vascular dementia (subcortical)	0.331499	0.917216	0	STX8	0.479517
Vascular dementia (sudden onset)	0.23156	2.38922	0	STX8	0.635336
Vascular dementia (undefined)	0.632263	-0.351642	0	STX8	0.199102
Viral pneumonia (known virus, not influenza)	0.257406	1.20646	0	STX8	0.589381
Viral pneumonia (unknown virus, not influenza)	0.505946	0.410229	0	STX8	0.295896
Vocal cord dysfunction	0.00978857	0.895524	0	STX8	2.00928
Suicide or other Intentional self-harm	0.132002	0.401424	0	STX8	0.879419
Weight, inverse-rank normalized	0.617937	0.0201614	0	STX8	0.209056
Actinomycosis	0.152441	-3.3986	I	PTGES2	0.816898
Amoebiasis	0.688165	0.75393	I	PTGES2	0.162308
Anogenital herpesviral [herpes simplex] infection	0.417467	-0.435982	I	PTGES2	0.379378
Aspergillosis	0.476834	-1.16835	I	PTGES2	0.321633
Atypical virus infections of central nervous system	0.764015	-0.4249	I	PTGES2	0.116898
Bacterial, viral and other infectious agents	0.848864	-0.0853517	I	PTGES2	0.0711618
Other bacterial intestinal infections	0.612347	0.15523	I	PTGES2	0.213002
Bacterial infection, other or unspecified	0.208411	-0.220052	I	PTGES2	0.68108
Candidiasis	0.670094	-0.155248	I	PTGES2	0.173865
Other sexually transmitted chlamydial diseases	0.00657808	-1.34739	I	PTGES2	2.1819
Cholera	0.491262	0.441705	I	PTGES2	0.308687
Dengue fever [classical dengue]	0.722752	-1.15907	I	PTGES2	0.14101
Dermatophytosis	0.642275	0.177555	I	PTGES2	0.192279
Early syphilis	0.447831	-1.02563	I	PTGES2	0.348885
Infectious mononucleosis	0.98287	-0.00948573	I	PTGES2	0.00750404
Enterobiasis	0.567541	1.30986	I	PTGES2	0.246003
Erysipelas	0.931293	-0.0144035	I	PTGES2	0.0309137
Diarrhoea and gastroenteritis of presumed infectious origin	0.0716256	0.249412	I	PTGES2	1.14493
Gonococcal infection	0.197476	-0.996626	I	PTGES2	0.704485
Helminthiases	0.388252	0.897154	I	PTGES2	0.410887
Acute hepatitis A	0.821402	-0.466712	I	PTGES2	0.0854442
Acute hepatitis B	0.112069	-3.40845	I	PTGES2	0.950515
Herpesviral [herpes simplex] infections	0.275767	0.426618	I	PTGES2	0.559458
Human immunodeficiency virus [HIV] disease resulting in infectious and parasitic diseases	0.464392	-2.16138	I	PTGES2	0.333116
Unspecified human immunodeficiency virus [HIV] disease	0.202189	-1.90441	I	PTGES2	0.694243
Intestinal infectious diseases	0.0716854	0.214584	I	PTGES2	1.14457
Late syphilis	0.947718	-0.0825799	I	PTGES2	0.0233208
Listeriosis	0.402687	1.78313	I	PTGES2	0.395032
Lyme disease	0.0922548	-0.829917	I	PTGES2	1.03501
Malaria	0.496871	-1.38189	I	PTGES2	0.303756
Plasmodium falciparum malaria	0.885725	-0.423155	I	PTGES2	0.0527013
Other parasitologically confirmed or unspecified malaria	0.902503	-0.388658	I	PTGES2	0.0445512
Measles	0.0785451	-2.23279	I	PTGES2	1.10488
Meningococcal infection	0.855569	-0.284027	I	PTGES2	0.0677448
Mumps	0.0611571	-1.55505	I	PTGES2	1.21355
Mycoses	0.879354	-0.0385304	I	PTGES2	0.0558364
Other mycoses, not elsewhere classified/unspecified	0.64188	1.31817	I	PTGES2	0.192546
Other bacterial agents as the cause of diseases classified to other chapters	0.90161	-0.176737	I	PTGES2	0.0449814
Other bacterial diseases	0.454771	-0.0876581	I	PTGES2	0.342208
Other cestode infections	0.94514	0.156036	I	PTGES2	0.0245037
Other diseases caused by chlamydiae	0.947701	-0.0832534	I	PTGES2	0.0233286
Human immunodeficiency virus [HIV] disease resulting in other conditions	0.880307	-0.166375	I	PTGES2	0.0553659
Other infectious diseases	0.489997	0.330873	I	PTGES2	0.309807
Other infestations	0.207639	4.03933	I	PTGES2	0.682692
Other mosquito-borne viral fevers	0.273065	3.23683	I	PTGES2	0.563735
Infection due to other mycobacteria	0.855564	0.213714	I	PTGES2	0.0677477
Other protozoal intestinal diseases	0.427171	0.981814	I	PTGES2	0.369398
Other septicaemia	0.981491	-0.00488894	I	PTGES2	0.00811367
Other spirochaetal diseases	0.125665	-0.733964	I	PTGES2	0.900785
Other superficial mycoses	0.61598	-0.504166	I	PTGES2	0.210433
Other viral diseases	0.136378	-0.340264	I	PTGES2	0.865255
Unspecified parasitic disease	0.416395	1.23825	I	PTGES2	0.380494
Pediculosis, acariasis and other infestations	0.614672	-0.291238	I	PTGES2	0.211356
Pediculosis and phthiriasis	0.718667	-0.884985	I	PTGES2	0.143472
Pneumocystosis	0.709252	-0.458382	I	PTGES2	0.149199
Acute poliomyelitis	0.850034	-0.225919	I	PTGES2	0.0705639
Protozoal diseases	0.961228	-0.0436545	I	PTGES2	0.0171735
Relapsing fevers	0.637929	1.45868	I	PTGES2	0.195228
Respiratory tuberculosis, bacteriologically and histologically confirmed	0.249775	-1.13254	I	PTGES2	0.602451
Respiratory tuberculosis, not confirmed bacteriologically or histologically	0.758775	-0.194639	I	PTGES2	0.119887
Rubella [German measles]	0.166938	-1.02745	I	PTGES2	0.777446
Other salmonella infections	0.973707	0.0232364	I	PTGES2	0.0115716
Scabies	0.275289	-0.736667	I	PTGES2	0.56021
Scarlet fever	0.295336	-1.7549	I	PTGES2	0.529684
Sequelae of other and unspecified infectious and parasitic diseases	0.6632	-0.243828	I	PTGES2	0.178355
Sequelae of poliomyelitis	0.819249	-0.373183	I	PTGES2	0.0865842
Sequelae of tuberculosis	0.352272	0.898601	I	PTGES2	0.453122
Sequelae of infectious and parasitic diseases	0.858987	0.0825751	I	PTGES2	0.0660136
Infections with a predominantly sexual mode of transmission	0.0057787	-0.605659	I	PTGES2	2.23817
Other predominantly sexually transmitted diseases, not elsewhere classified	0.101626	-0.498226	I	PTGES2	0.992993
Shigellosis	0.0530289	-4.753	I	PTGES2	1.27549
Streptococcal septicaemia	0.285421	-0.508838	I	PTGES2	0.544514
Streptococcus and staphylococcus as the cause of diseases classified to other chapters	0.983916	-0.0372311	I	PTGES2	0.007042
Syphilis	0.458446	-0.669406	I	PTGES2	0.338712
Other and unspecified syphilis	0.169165	-3.9384	I	PTGES2	0.771689
Tick-borne viral encephalitis	0.541296	-1.53077	I	PTGES2	0.266565
Toxoplasmosis	0.223306	2.24828	I	PTGES2	0.651099
Trichomoniasis	0.856726	0.279851	I	PTGES2	0.0671579
Tuberculosis of other organs	0.724487	-0.314398	I	PTGES2	0.139969
Tuberculosis	0.296606	-0.490834	I	PTGES2	0.52782
Tularaemia	0.614177	0.659723	I	PTGES2	0.211707
Typhoid and paratyphoid fevers	0.901982	-0.260514	I	PTGES2	0.0448021
Varicella [chickenpox]	0.223491	0.762062	I	PTGES2	0.65074
Viral conjunctivitis	0.00512652	2.86547	I	PTGES2	2.29018
Viral infections of the central nervous system	0.576849	0.274621	I	PTGES2	0.238938
Viral encephalitis, not elsewhere classified/unspecified	0.874989	0.155351	I	PTGES2	0.0579976
Viral haemorrhagic fevers, not elsewhere classified/unspecified	0.299157	0.499746	I	PTGES2	0.524101
Viral hepatitis	0.71442	-0.18227	I	PTGES2	0.146046
Viral agents as the cause of diseases classified to other chapters	0.362707	0.899836	I	PTGES2	0.440444
Viral meningitis	0.948468	-0.0458506	I	PTGES2	0.0229773
Other viral diseases, not elsewhere classified	0.0114331	-0.752103	I	PTGES2	1.94184
Viral and other specified intestinal infections	0.88512	0.0378777	I	PTGES2	0.0529977
Viral infections characterized by skin and mucous membrane lesions	0.839551	0.0391282	I	PTGES2	0.0759529
Other viral infections characterized by skin and mucous membrane lesions, not elsewhere classified	0.529518	0.451512	I	PTGES2	0.276119
Viral warts	0.560411	0.243899	I	PTGES2	0.251493
Viral infections of central nervous system, not elsewhere classified/unspecified	0.608759	0.654285	I	PTGES2	0.215555
Whooping cough	0.839517	-0.371017	I	PTGES2	0.0759704
Certain zoonotic bacterial diseases	0.4435	0.817925	I	PTGES2	0.353106
Zoster [herpes zoster]	0.115891	-0.50994	I	PTGES2	0.935951
Other specified/unspecified bacterial intestinal infections	0.885536	0.078606	I	PTGES2	0.0527938
Enterocolitis due to Clostridium difficile	0.542884	0.250563	I	PTGES2	0.265293
Campylobacter enteritis	0.794154	0.222914	I	PTGES2	0.100095
Cytomegaloviral hepatitis	0.823415	0.623248	I	PTGES2	0.0843814
Other/unspecified cytomegaloviral diseases	0.49482	0.738148	I	PTGES2	0.305553
Cytomegaloviral pneumonitis	0.897309	0.431009	I	PTGES2	0.0470582
Enteropathogenic Escherichia coli infection	0.223493	-3.38696	I	PTGES2	0.650736
Respiratory tuberculosis	0.250032	-0.628981	I	PTGES2	0.602005
Enteritis due to Yersinia enterocolitica	0.773737	0.574642	I	PTGES2	0.111407
Actinomycosis	0.656077	0.160273	I	RNASET2	0.183045
Amoebiasis	0.0729016	-0.515917	I	RNASET2	1.13726
Anogenital herpesviral [herpes simplex] infection	0.402156	0.0807757	I	RNASET2	0.395605
Aspergillosis	0.398606	-0.211959	I	RNASET2	0.399456
Atypical virus infections of central nervous system	0.480279	0.153259	I	RNASET2	0.318506
Bacterial, viral and other infectious agents	0.103151	-0.124725	I	RNASET2	0.986527
Other bacterial intestinal infections	0.0402265	0.105814	I	RNASET2	1.39549
Bacterial infection, other or unspecified	0.161488	0.0373504	I	RNASET2	0.79186
Candidiasis	0.372676	0.0496944	I	RNASET2	0.428669
Other sexually transmitted chlamydial diseases	0.088576	-0.134259	I	RNASET2	1.05268
Cholera	0.637542	-0.0465926	I	RNASET2	0.195491
Dengue fever [classical dengue]	0.968481	0.0196586	I	RNASET2	0.013909
Dermatophytosis	0.649933	-0.0264917	I	RNASET2	0.187131
Early syphilis	0.252622	-0.237408	I	RNASET2	0.597529
Infectious mononucleosis	0.24504	-0.0784515	I	RNASET2	0.610762
Enterobiasis	0.605516	0.178149	I	RNASET2	0.217874
Erysipelas	0.101605	0.0416933	I	RNASET2	0.993084
Diarrhoea and gastroenteritis of presumed infectious origin	0.469931	-0.0153113	I	RNASET2	0.327966
Gonococcal infection	0.459319	-0.195908	I	RNASET2	0.337885
Helminthiases	0.654856	0.0755129	I	RNASET2	0.183854
Acute hepatitis A	0.43811	-0.245845	I	RNASET2	0.358417
Acute hepatitis B	0.413053	0.274944	I	RNASET2	0.383994
Herpesviral [herpes simplex] infections	0.115635	0.0945679	I	RNASET2	0.93691
Human immunodeficiency virus [HIV] disease resulting in infectious and parasitic diseases	0.850254	-0.088402	I	RNASET2	0.0704513
Unspecified human immunodeficiency virus [HIV] disease	0.761018	-0.0698945	I	RNASET2	0.118605
Intestinal infectious diseases	0.853346	0.00372731	I	RNASET2	0.0688748
Late syphilis	0.783491	0.0526851	I	RNASET2	0.105966
Listeriosis	0.373604	-0.288245	I	RNASET2	0.427589
Lyme disease	0.402148	0.0860221	I	RNASET2	0.395614
Malaria	0.429001	-0.25597	I	RNASET2	0.367542
Plasmodium falciparum malaria	0.786164	-0.12742	I	RNASET2	0.104487
Other parasitologically confirmed or unspecified malaria	0.440257	-0.375243	I	RNASET2	0.356293
Measles	0.905949	0.0229374	I	RNASET2	0.042896
Meningococcal infection	0.119912	-0.370505	I	RNASET2	0.921139
Mumps	0.359404	0.115937	I	RNASET2	0.444417
Mycoses	0.806423	0.00952492	I	RNASET2	0.093437
Other mycoses, not elsewhere classified/unspecified	0.422972	0.348082	I	RNASET2	0.373689
Other bacterial agents as the cause of diseases classified to other chapters	0.106522	-0.491705	I	RNASET2	0.97256
Other bacterial diseases	0.0431829	0.036191	I	RNASET2	1.36469
Other cestode infections	0.99524	-0.00341859	I	RNASET2	0.00207199
Other diseases caused by chlamydiae	0.77649	-0.0555398	I	RNASET2	0.109864
Human immunodeficiency virus [HIV] disease resulting in other conditions	0.168599	0.231913	I	RNASET2	0.773146
Other infectious diseases	0.862237	-0.0126789	I	RNASET2	0.0643731
Other infestations	0.547168	0.295542	I	RNASET2	0.261879
Other mosquito-borne viral fevers	0.547941	-0.271829	I	RNASET2	0.261266
Infection due to other mycobacteria	0.509511	0.11715	I	RNASET2	0.292846
Other protozoal intestinal diseases	0.93135	0.0163917	I	RNASET2	0.0308873
Other septicaemia	0.836811	0.00862851	I	RNASET2	0.0773725
Other spirochaetal diseases	0.421725	0.0781666	I	RNASET2	0.374971
Other superficial mycoses	0.0471604	0.333801	I	RNASET2	1.32642
Other viral diseases	0.678501	0.0145315	I	RNASET2	0.16845
Unspecified parasitic disease	0.168556	-0.457394	I	RNASET2	0.773255
Pediculosis, acariasis and other infestations	0.431949	-0.077118	I	RNASET2	0.364568
Pediculosis and phthiriasis	0.839137	-0.0922777	I	RNASET2	0.0761673
Pneumocystosis	0.717696	-0.0737049	I	RNASET2	0.144059
Acute poliomyelitis	0.975878	-0.00595673	I	RNASET2	0.0106044
Protozoal diseases	0.166489	-0.189852	I	RNASET2	0.778616
Relapsing fevers	0.631315	0.233377	I	RNASET2	0.199754
Respiratory tuberculosis, bacteriologically and histologically confirmed	0.797551	0.0385375	I	RNASET2	0.0982415
Respiratory tuberculosis, not confirmed bacteriologically or histologically	0.97263	-0.00616198	I	RNASET2	0.0120524
Rubella [German measles]	0.00333258	0.332713	I	RNASET2	2.47722
Other salmonella infections	0.563234	0.0619851	I	RNASET2	0.249311
Scabies	0.531393	-0.0646592	I	RNASET2	0.274584
Scarlet fever	0.508693	0.18741	I	RNASET2	0.293544
Sequelae of other and unspecified infectious and parasitic diseases	0.54918	0.0555262	I	RNASET2	0.260285
Sequelae of poliomyelitis	0.749884	-0.0787988	I	RNASET2	0.125006
Sequelae of tuberculosis	0.61129	-0.0809601	I	RNASET2	0.213753
Sequelae of infectious and parasitic diseases	0.842521	0.0141149	I	RNASET2	0.0744194
Infections with a predominantly sexual mode of transmission	0.520232	-0.0219069	I	RNASET2	0.283803
Other predominantly sexually transmitted diseases, not elsewhere classified	0.736319	-0.0156907	I	RNASET2	0.132934
Shigellosis	0.604599	0.194619	I	RNASET2	0.218533
Streptococcal septicaemia	0.251954	0.128762	I	RNASET2	0.598678
Streptococcus and staphylococcus as the cause of diseases classified to other chapters	0.76567	0.0979397	I	RNASET2	0.115958
Syphilis	0.728087	-0.0478702	I	RNASET2	0.137817
Other and unspecified syphilis	0.914358	0.0472045	I	RNASET2	0.0388836
Tick-borne viral encephalitis	0.354684	0.355609	I	RNASET2	0.450159
Toxoplasmosis	0.216522	-0.349872	I	RNASET2	0.664498
Trichomoniasis	0.859305	-0.0420772	I	RNASET2	0.0658525
Tuberculosis of other organs	0.800828	0.0385453	I	RNASET2	0.0964605
Tuberculosis	0.670318	0.0304976	I	RNASET2	0.173719
Tularaemia	0.46163	0.147751	I	RNASET2	0.335706
Typhoid and paratyphoid fevers	0.235366	-0.38578	I	RNASET2	0.628257
Varicella [chickenpox]	0.247524	-0.12329	I	RNASET2	0.606383
Viral conjunctivitis	0.681032	0.0613928	I	RNASET2	0.166832
Viral infections of the central nervous system	0.257256	-0.085768	I	RNASET2	0.589635
Viral encephalitis, not elsewhere classified/unspecified	0.939849	0.0150142	I	RNASET2	0.0269419
Viral haemorrhagic fevers, not elsewhere classified/unspecified	0.436973	0.0575517	I	RNASET2	0.359545
Viral hepatitis	0.840662	0.0211543	I	RNASET2	0.0753784
Viral agents as the cause of diseases classified to other chapters	0.206574	-0.245255	I	RNASET2	0.684924
Viral meningitis	0.359716	-0.0997304	I	RNASET2	0.44404
Other viral diseases, not elsewhere classified	0.480459	0.0321886	I	RNASET2	0.318343
Viral and other specified intestinal infections	0.706075	0.0222212	I	RNASET2	0.151149
Viral infections characterized by skin and mucous membrane lesions	0.103769	0.0733194	I	RNASET2	0.983934
Other viral infections characterized by skin and mucous membrane lesions, not elsewhere classified	0.281404	0.117596	I	RNASET2	0.550669
Viral warts	0.357036	0.10904	I	RNASET2	0.447288
Viral infections of central nervous system, not elsewhere classified/unspecified	0.798673	-0.0498844	I	RNASET2	0.0976311
Whooping cough	0.0555764	-0.539585	I	RNASET2	1.25511
Certain zoonotic bacterial diseases	0.952614	-0.0167093	I	RNASET2	0.021083
Zoster [herpes zoster]	0.402172	0.0525962	I	RNASET2	0.395589
Other specified/unspecified bacterial intestinal infections	0.334577	0.101206	I	RNASET2	0.475504
Enterocolitis due to Clostridium difficile	0.0290766	0.137571	I	RNASET2	1.53646
Campylobacter enteritis	0.462101	-0.0971351	I	RNASET2	0.335264
Cytomegaloviral hepatitis	0.747594	0.136833	I	RNASET2	0.126334
Other/unspecified cytomegaloviral diseases	0.426805	0.14807	I	RNASET2	0.36977
Cytomegaloviral pneumonitis	0.239735	0.670879	I	RNASET2	0.620269
Enteropathogenic Escherichia coli infection	0.705587	0.162028	I	RNASET2	0.151449
Respiratory tuberculosis	0.919156	0.0160416	I	RNASET2	0.0366107
Enteritis due to Yersinia enterocolitica	0.901677	0.0380829	I	RNASET2	0.0449491
Actinomycosis	0.56345	-2.08964	I	SF3B4	0.249144
Amoebiasis	0.116019	-4.57798	I	SF3B4	0.935471
Anogenital herpesviral [herpes simplex] infection	0.0311431	1.78502	I	SF3B4	1.50664
Aspergillosis	0.183425	3.3464	I	SF3B4	0.736541
Atypical virus infections of central nervous system	0.115394	3.37879	I	SF3B4	0.937816
Bacterial, viral and other infectious agents	0.537948	-0.423621	I	SF3B4	0.26926
Other bacterial intestinal infections	0.110321	0.74943	I	SF3B4	0.957341
Bacterial infection, other or unspecified	0.305315	0.275201	I	SF3B4	0.515252
Candidiasis	0.387305	0.48093	I	SF3B4	0.411947
Other sexually transmitted chlamydial diseases	0.565963	0.449821	I	SF3B4	0.247212
Cholera	0.864963	0.172216	I	SF3B4	0.0630023
Dengue fever [classical dengue]	0.0533744	9.78295	I	SF3B4	1.27267
Dermatophytosis	0.363298	-0.528385	I	SF3B4	0.439737
Early syphilis	0.966211	0.0870168	I	SF3B4	0.014928
Infectious mononucleosis	0.749991	-0.215341	I	SF3B4	0.124944
Enterobiasis	0.338098	-3.3683	I	SF3B4	0.470958
Erysipelas	0.78934	0.0681922	I	SF3B4	0.102736
Diarrhoea and gastroenteritis of presumed infectious origin	0.872604	-0.0340597	I	SF3B4	0.0591826
Gonococcal infection	0.923621	0.113795	I	SF3B4	0.0345061
Helminthiases	0.72939	0.550909	I	SF3B4	0.13704
Acute hepatitis A	0.108879	5.04865	I	SF3B4	0.963056
Acute hepatitis B	0.876735	-0.519295	I	SF3B4	0.0571315
Herpesviral [herpes simplex] infections	0.797511	-0.154015	I	SF3B4	0.0982632
Human immunodeficiency virus [HIV] disease resulting in infectious and parasitic diseases	0.292511	4.81599	I	SF3B4	0.533857
Unspecified human immunodeficiency virus [HIV] disease	0.821417	-0.519406	I	SF3B4	0.0854361
Intestinal infectious diseases	0.452356	-0.137178	I	SF3B4	0.34452
Late syphilis	0.0674327	-3.54708	I	SF3B4	1.17113
Listeriosis	0.257076	3.65794	I	SF3B4	0.589938
Lyme disease	0.167221	-1.05038	I	SF3B4	0.776709
Malaria	0.195907	-4.05756	I	SF3B4	0.70795
Plasmodium falciparum malaria	0.963199	-0.207458	I	SF3B4	0.016284
Other parasitologically confirmed or unspecified malaria	0.434496	-3.74339	I	SF3B4	0.362014
Measles	0.365826	1.74986	I	SF3B4	0.436725
Meningococcal infection	0.259349	2.69236	I	SF3B4	0.586115
Mumps	0.551679	-0.754007	I	SF3B4	0.258313
Mycoses	0.95542	0.0217204	I	SF3B4	0.0198056
Other mycoses, not elsewhere classified/unspecified	0.260362	4.85206	I	SF3B4	0.584423
Other bacterial agents as the cause of diseases classified to other chapters	0.33786	-2.1012	I	SF3B4	0.471264
Other bacterial diseases	0.366351	0.162041	I	SF3B4	0.436103
Other cestode infections	0.629796	1.67652	I	SF3B4	0.2008
Other diseases caused by chlamydiae	0.808037	0.477091	I	SF3B4	0.0925686
Human immunodeficiency virus [HIV] disease resulting in other conditions	0.50277	1.14815	I	SF3B4	0.298631
Other infectious diseases	0.362124	-0.669648	I	SF3B4	0.441143
Other infestations	0.916866	-0.517718	I	SF3B4	0.0376941
Other mosquito-borne viral fevers	0.77193	1.32016	I	SF3B4	0.112422
Infection due to other mycobacteria	0.344917	1.66357	I	SF3B4	0.462285
Other protozoal intestinal diseases	0.993071	-0.0163879	I	SF3B4	0.00301968
Other septicaemia	0.599697	0.169059	I	SF3B4	0.222068
Other spirochaetal diseases	0.103077	-1.20587	I	SF3B4	0.986837
Other superficial mycoses	0.462629	-1.12533	I	SF3B4	0.334767
Other viral diseases	0.768677	0.103043	I	SF3B4	0.114256
Unspecified parasitic disease	0.619134	1.16797	I	SF3B4	0.208216
Pediculosis, acariasis and other infestations	0.28959	-0.936258	I	SF3B4	0.538216
Pediculosis and phthiriasis	0.436774	2.94999	I	SF3B4	0.359743
Pneumocystosis	0.528468	1.18023	I	SF3B4	0.276981
Acute poliomyelitis	0.567769	1.03923	I	SF3B4	0.245829
Protozoal diseases	0.794599	0.357137	I	SF3B4	0.0998521
Relapsing fevers	0.601971	-2.45341	I	SF3B4	0.220424
Respiratory tuberculosis, bacteriologically and histologically confirmed	0.292667	1.57393	I	SF3B4	0.533626
Respiratory tuberculosis, not confirmed bacteriologically or histologically	0.658775	0.428773	I	SF3B4	0.181263
Rubella [German measles]	0.86983	-0.187021	I	SF3B4	0.0605656
Other salmonella infections	0.0734444	-1.93502	I	SF3B4	1.13404
Scabies	0.133011	-1.54848	I	SF3B4	0.876113
Scarlet fever	0.547121	1.51912	I	SF3B4	0.261917
Sequelae of other and unspecified infectious and parasitic diseases	0.889083	0.120057	I	SF3B4	0.0510576
Sequelae of poliomyelitis	0.30102	-2.58011	I	SF3B4	0.521405
Sequelae of tuberculosis	0.542198	0.901527	I	SF3B4	0.265842
Sequelae of infectious and parasitic diseases	0.885798	0.102355	I	SF3B4	0.0526653
Infections with a predominantly sexual mode of transmission	0.0388619	0.705968	I	SF3B4	1.41048
Other predominantly sexually transmitted diseases, not elsewhere classified	0.118509	0.729084	I	SF3B4	0.92625
Shigellosis	0.112236	6.01388	I	SF3B4	0.949868
Streptococcal septicaemia	0.646252	0.334177	I	SF3B4	0.189598
Streptococcus and staphylococcus as the cause of diseases classified to other chapters	0.808258	0.691542	I	SF3B4	0.0924502
Syphilis	0.244995	-1.60977	I	SF3B4	0.610842
Other and unspecified syphilis	0.117844	6.9455	I	SF3B4	0.928692
Tick-borne viral encephalitis	0.211113	-4.79172	I	SF3B4	0.675485
Toxoplasmosis	0.312949	2.86201	I	SF3B4	0.504526
Trichomoniasis	0.333399	2.30569	I	SF3B4	0.477035
Tuberculosis of other organs	0.414735	1.09444	I	SF3B4	0.382229
Tuberculosis	0.288496	0.760076	I	SF3B4	0.539859
Tularaemia	0.708878	-0.735024	I	SF3B4	0.149429
Typhoid and paratyphoid fevers	0.0351238	-6.75712	I	SF3B4	1.4544
Varicella [chickenpox]	0.909405	-0.109016	I	SF3B4	0.0412425
Viral conjunctivitis	0.54865	0.899286	I	SF3B4	0.260704
Viral infections of the central nervous system	0.736001	0.253929	I	SF3B4	0.133122
Viral encephalitis, not elsewhere classified/unspecified	0.722647	0.534396	I	SF3B4	0.141074
Viral haemorrhagic fevers, not elsewhere classified/unspecified	0.901654	-0.0904379	I	SF3B4	0.0449603
Viral hepatitis	0.556919	0.449593	I	SF3B4	0.254208
Viral agents as the cause of diseases classified to other chapters	0.617417	0.763733	I	SF3B4	0.209421
Viral meningitis	0.856752	-0.195779	I	SF3B4	0.0671448
Other viral diseases, not elsewhere classified	0.774903	0.130438	I	SF3B4	0.110753
Viral and other specified intestinal infections	0.00677901	-1.05644	I	SF3B4	2.16883
Viral infections characterized by skin and mucous membrane lesions	0.711475	-0.109241	I	SF3B4	0.14784
Other viral infections characterized by skin and mucous membrane lesions, not elsewhere classified	0.623815	-0.535527	I	SF3B4	0.204944
Viral warts	0.602239	-0.33181	I	SF3B4	0.220231
Viral infections of central nervous system, not elsewhere classified/unspecified	0.189926	2.55322	I	SF3B4	0.721415
Whooping cough	0.427577	-2.21414	I	SF3B4	0.368986
Certain zoonotic bacterial diseases	0.342007	-1.53862	I	SF3B4	0.465965
Zoster [herpes zoster]	0.764939	0.148062	I	SF3B4	0.116373
Other specified/unspecified bacterial intestinal infections	0.136065	1.24205	I	SF3B4	0.866254
Enterocolitis due to Clostridium difficile	0.715122	0.229441	I	SF3B4	0.14562
Campylobacter enteritis	0.543774	0.793293	I	SF3B4	0.264581
Cytomegaloviral hepatitis	0.162195	5.99691	I	SF3B4	0.789964
Other/unspecified cytomegaloviral diseases	0.955094	0.0930245	I	SF3B4	0.0199538
Cytomegaloviral pneumonitis	0.287144	5.36542	I	SF3B4	0.5419
Enteropathogenic Escherichia coli infection	0.574516	2.40243	I	SF3B4	0.240698
Respiratory tuberculosis	0.374014	0.740551	I	SF3B4	0.427112
Enteritis due to Yersinia enterocolitica	0.518701	-2.02149	I	SF3B4	0.285083
Actinomycosis	0.528364	1.58254	I	STX8	0.277067
Amoebiasis	0.473826	1.43295	I	STX8	0.324381
Anogenital herpesviral [herpes simplex] infection	0.158126	-0.804615	I	STX8	0.800997
Aspergillosis	0.432199	-1.36604	I	STX8	0.364316
Atypical virus infections of central nervous system	0.870734	0.245141	I	STX8	0.0601146
Bacterial, viral and other infectious agents	0.813692	0.111949	I	STX8	0.0895398
Other bacterial intestinal infections	0.672184	-0.137867	I	STX8	0.172512
Bacterial infection, other or unspecified	0.79529	0.0479367	I	STX8	0.0994742
Candidiasis	0.62844	-0.187664	I	STX8	0.201736
Other sexually transmitted chlamydial diseases	0.0988157	0.904197	I	STX8	1.00517
Cholera	0.128406	1.04582	I	STX8	0.891415
Dengue fever [classical dengue]	0.0450132	-6.94404	I	STX8	1.34666
Dermatophytosis	0.879604	-0.0616551	I	STX8	0.0557128
Early syphilis	0.174584	1.96394	I	STX8	0.757996
Infectious mononucleosis	0.689111	-0.187178	I	STX8	0.161711
Enterobiasis	0.50285	1.59392	I	STX8	0.298562
Erysipelas	0.897068	0.0229185	I	STX8	0.0471746
Diarrhoea and gastroenteritis of presumed infectious origin	0.202255	0.187599	I	STX8	0.6941
Gonococcal infection	0.881012	-0.122819	I	STX8	0.0550182
Helminthiases	0.588103	0.599574	I	STX8	0.230547
Acute hepatitis A	0.267579	-2.4448	I	STX8	0.572547
Acute hepatitis B	0.571028	-1.30068	I	STX8	0.243342
Herpesviral [herpes simplex] infections	0.790125	0.110811	I	STX8	0.102304
Human immunodeficiency virus [HIV] disease resulting in infectious and parasitic diseases	0.460349	-2.32417	I	STX8	0.336913
Unspecified human immunodeficiency virus [HIV] disease	0.406744	-1.32435	I	STX8	0.390679
Intestinal infectious diseases	0.12553	0.193934	I	STX8	0.901252
Late syphilis	0.520433	0.855396	I	STX8	0.283635
Listeriosis	0.759991	-0.692123	I	STX8	0.119192
Lyme disease	0.46581	0.379722	I	STX8	0.331791
Malaria	0.823746	-0.478601	I	STX8	0.0842067
Plasmodium falciparum malaria	0.0833901	5.36987	I	STX8	1.07889
Other parasitologically confirmed or unspecified malaria	0.223999	-4.05125	I	STX8	0.649754
Measles	0.294264	-1.41325	I	STX8	0.531262
Meningococcal infection	0.325511	-1.62217	I	STX8	0.487435
Mumps	0.0816196	-1.52971	I	STX8	1.08821
Mycoses	0.325147	-0.266128	I	STX8	0.48792
Other mycoses, not elsewhere classified/unspecified	0.385208	-2.62488	I	STX8	0.414305
Other bacterial agents as the cause of diseases classified to other chapters	0.142593	-2.22181	I	STX8	0.845903
Other bacterial diseases	0.747826	0.0399504	I	STX8	0.1262
Other cestode infections	0.778878	-0.713474	I	STX8	0.108531
Other diseases caused by chlamydiae	0.839364	-0.275203	I	STX8	0.0760495
Human immunodeficiency virus [HIV] disease resulting in other conditions	0.592612	0.631715	I	STX8	0.22723
Other infectious diseases	0.178347	0.682731	I	STX8	0.748734
Other infestations	0.82043	-0.761659	I	STX8	0.0859584
Other mosquito-borne viral fevers	0.46381	2.2988	I	STX8	0.33366
Infection due to other mycobacteria	0.99851	-0.00229747	I	STX8	0.00064754
Other protozoal intestinal diseases	0.245416	1.52037	I	STX8	0.610098
Other septicaemia	0.283255	0.23932	I	STX8	0.547822
Other spirochaetal diseases	0.699972	0.19514	I	STX8	0.154919
Other superficial mycoses	0.963663	0.0488962	I	STX8	0.0160749
Other viral diseases	0.593915	0.129584	I	STX8	0.226275
Unspecified parasitic disease	0.839232	-0.327808	I	STX8	0.0761181
Pediculosis, acariasis and other infestations	0.641835	-0.286468	I	STX8	0.192577
Pediculosis and phthiriasis	0.578845	-1.46891	I	STX8	0.237438
Pneumocystosis	0.983038	-0.0275831	I	STX8	0.00742955
Acute poliomyelitis	0.830153	0.272767	I	STX8	0.0808416
Protozoal diseases	0.637509	-0.447512	I	STX8	0.195514
Relapsing fevers	0.170707	-4.5289	I	STX8	0.76775
Respiratory tuberculosis, bacteriologically and histologically confirmed	0.00451148	2.8079	I	STX8	2.34568
Respiratory tuberculosis, not confirmed bacteriologically or histologically	0.650055	-0.304617	I	STX8	0.18705
Rubella [German measles]	0.294301	-0.826502	I	STX8	0.531209
Other salmonella infections	0.750476	0.237631	I	STX8	0.124663
Scabies	0.735358	-0.242938	I	STX8	0.133501
Scarlet fever	0.433793	1.36984	I	STX8	0.362718
Sequelae of other and unspecified infectious and parasitic diseases	0.23582	0.703232	I	STX8	0.627418
Sequelae of poliomyelitis	0.687595	-0.688684	I	STX8	0.162667
Sequelae of tuberculosis	0.253746	1.16532	I	STX8	0.5956
Sequelae of infectious and parasitic diseases	0.152276	0.704465	I	STX8	0.817368
Infections with a predominantly sexual mode of transmission	0.860073	-0.0416085	I	STX8	0.0654646
Other predominantly sexually transmitted diseases, not elsewhere classified	0.914611	-0.0345595	I	STX8	0.0387638
Shigellosis	0.88487	-0.381592	I	STX8	0.0531205
Streptococcal septicaemia	0.49389	-0.344414	I	STX8	0.30637
Streptococcus and staphylococcus as the cause of diseases classified to other chapters	0.415712	-1.57979	I	STX8	0.381208
Syphilis	0.169891	1.31645	I	STX8	0.769829
Other and unspecified syphilis	0.678043	-1.2708	I	STX8	0.168743
Tick-borne viral encephalitis	0.0417518	5.39109	I	STX8	1.37932
Toxoplasmosis	0.43934	-1.52476	I	STX8	0.357199
Trichomoniasis	0.432457	1.295	I	STX8	0.364057
Tuberculosis of other organs	0.773228	-0.271907	I	STX8	0.111692
Tuberculosis	0.907332	0.0579703	I	STX8	0.0422339
Tularaemia	0.331866	-1.34156	I	STX8	0.479037
Typhoid and paratyphoid fevers	0.440424	-1.74275	I	STX8	0.356129
Varicella [chickenpox]	0.579082	0.367965	I	STX8	0.23726
Viral conjunctivitis	0.912215	0.113951	I	STX8	0.0399026
Viral infections of the central nervous system	0.132547	0.788905	I	STX8	0.877632
Viral encephalitis, not elsewhere classified/unspecified	0.1186	1.63266	I	STX8	0.925917
Viral haemorrhagic fevers, not elsewhere classified/unspecified	0.0339623	1.09347	I	STX8	1.469
Viral hepatitis	0.725843	0.186233	I	STX8	0.139158
Viral agents as the cause of diseases classified to other chapters	0.370814	0.941935	I	STX8	0.430844
Viral meningitis	0.623341	0.370209	I	STX8	0.205274
Other viral diseases, not elsewhere classified	0.262248	0.354714	I	STX8	0.581288
Viral and other specified intestinal infections	0.610346	0.142583	I	STX8	0.214424
Viral infections characterized by skin and mucous membrane lesions	0.593127	-0.109666	I	STX8	0.226852
Other viral infections characterized by skin and mucous membrane lesions, not elsewhere classified	0.0475722	1.50856	I	STX8	1.32265
Viral warts	0.125284	-0.685649	I	STX8	0.902106
Viral infections of central nervous system, not elsewhere classified/unspecified	0.351704	1.26317	I	STX8	0.453822
Whooping cough	0.244695	2.25474	I	STX8	0.611374
Certain zoonotic bacterial diseases	0.0976094	-1.86806	I	STX8	1.01051
Zoster [herpes zoster]	0.84375	-0.0677893	I	STX8	0.0737861
Other specified/unspecified bacterial intestinal infections	0.989419	0.00767825	I	STX8	0.00461991
Enterocolitis due to Clostridium difficile	0.47144	-0.314956	I	STX8	0.326573
Campylobacter enteritis	0.789643	0.243046	I	STX8	0.102569
Cytomegaloviral hepatitis	0.310376	2.99618	I	STX8	0.508112
Other/unspecified cytomegaloviral diseases	0.757269	0.353997	I	STX8	0.12075
Cytomegaloviral pneumonitis	0.332288	-3.47311	I	STX8	0.478485
Enteropathogenic Escherichia coli infection	0.0378962	-6.13446	I	STX8	1.4214
Respiratory tuberculosis	0.500117	0.389849	I	STX8	0.300928
Enteritis due to Yersinia enterocolitica	0.156532	3.01837	I	STX8	0.805396
Malignant neoplasm of adrenal gland (controls excluding all cancers)	0.0214141	5.82964	II	PTGES2	1.6693
Acute lymphocytic leukaemia (controls excluding all cancers)	0.790455	-0.448328	II	PTGES2	0.102123
Acute myeloid leukaemia (controls excluding all cancers)	0.377449	1.36474	II	PTGES2	0.423141
Malignant neoplasm of anus and anal canal (controls excluding all cancers)	0.239983	2.81221	II	PTGES2	0.619819
Brain astrocytoma (controls excluding all cancers)	0.484237	-1.77615	II	PTGES2	0.314942
Basal cell carcinoma (controls excluding all cancers)	0.000118049	-0.698669	II	PTGES2	3.92794
Basal cell carcinoma, including avohilmo (controls excluding all cancers)	6.62e-05	-0.714729	II	PTGES2	4.17945
Malignant neoplasm of intrahepatic ducts, biliary tract and gallbladder (controls excluding all cancers)	0.548363	-0.418528	II	PTGES2	0.260932
Malignant neoplasm of bladder (controls excluding all cancers)	0.229467	-0.636647	II	PTGES2	0.639281
Malignant neoplasm of bone and articular cartilage (controls excluding all cancers)	0.0695759	2.89782	II	PTGES2	1.15754
Malignant neoplasm of brain (controls excluding all cancers)	0.276024	-0.916195	II	PTGES2	0.559053
Malignant neoplasm of breast, HER-negative (controls excluding all cancers)	0.523565	-0.200563	II	PTGES2	0.281029
Malignant neoplasm of breast, HER-positive (controls excluding all cancers)	0.568596	-0.141584	II	PTGES2	0.245196
Malignant neoplasm of breast (controls excluding all cancers)	0.572928	-0.107493	II	PTGES2	0.2419
Malignant neoplasm of bronchus and lung (controls excluding all cancers)	0.468083	-0.228178	II	PTGES2	0.329677
Malignant neoplasm (controls excluding all cancers)	0.00474799	-0.278582	II	PTGES2	2.32349
Adenocarcinomas of cervix (controls excluding all cancers)	0.223561	-2.6543	II	PTGES2	0.650603
Squamous cell neoplasms and carcinoma of cervix (controls excluding all cancers)	0.970042	-0.0687019	II	PTGES2	0.0132093
Malignant neoplasm of cervix uteri (controls excluding all cancers)	0.70405	-0.454538	II	PTGES2	0.152396
Chondrosarcoma (controls excluding all cancers)	0.485264	1.85272	II	PTGES2	0.314022
Chronic lymphocytic leukaemia (controls excluding all cancers)	0.708839	0.351636	II	PTGES2	0.149452
Chronic myeloid leukaemia (controls excluding all cancers)	0.834067	-0.468102	II	PTGES2	0.0787989
Colon adenocarcinoma (controls excluding all cancers)	0.025161	-0.965858	II	PTGES2	1.59927
Malignant neoplasm of colon (controls excluding all cancers)	0.125263	-0.582004	II	PTGES2	0.902178
Colorectal adenocarcinoma (controls excluding all cancers)	0.0668091	-0.604349	II	PTGES2	1.17516
Colorectal cancer (controls excluding all cancers)	0.291462	-0.314571	II	PTGES2	0.535418
Colorectal neuroendocrine tumor and carcinoma (controls excluding all cancers)	0.137623	1.88697	II	PTGES2	0.861309
Malignant neoplasm of corpus uteri (controls excluding all cancers)	0.695085	0.209425	II	PTGES2	0.157962
Diffuse large B-cell lymphoma (controls excluding all cancers)	0.12364	-1.14692	II	PTGES2	0.907839
Malignant neoplasm of eye and adnexa (controls excluding all cancers)	0.61274	0.819028	II	PTGES2	0.212724
Fibrosarcoma (controls excluding all cancers)	0.865512	0.292074	II	PTGES2	0.0627268
Gastrointestinal stromal tumor and sarcoma (controls excluding all cancers)	0.0124388	3.75083	II	PTGES2	1.90522
Brain glioblastoma and astrocytoma (controls excluding all cancers)	0.467615	-0.94371	II	PTGES2	0.330111
Brain glioblastoma (controls excluding all cancers)	0.665875	-0.65161	II	PTGES2	0.176607
Malignant neoplasm of head and neck (controls excluding all cancers)	0.452002	0.38307	II	PTGES2	0.344859
Hepatocellular carcinoma (controls excluding all cancers)	0.779149	-0.30377	II	PTGES2	0.108379
Malignant neoplasm of hypopharynx (controls excluding all cancers)	0.86122	-0.421169	II	PTGES2	0.0648857
Chromophobe cell carcinoma of kidney (controls excluding all cancers)	0.49906	-1.5788	II	PTGES2	0.301847
Clear cell adenocarcinoma of kidney (controls excluding all cancers)	0.405884	-0.654831	II	PTGES2	0.391599
Malignant neoplasm of kidney, except renal pelvis (controls excluding all cancers)	0.972776	0.0169613	II	PTGES2	0.011987
Adenocarcinoma and Papillary adenocarcinoma of kidney (controls excluding all cancers)	0.601171	0.837724	II	PTGES2	0.221002
Leiomyosarcoma (controls excluding all cancers)	0.146516	2.56755	II	PTGES2	0.834116
Malignant neoplasm of lip (controls excluding all cancers)	0.0556202	-3.10193	II	PTGES2	1.25477
Liposarcoma (controls excluding all cancers)	0.0289511	4.00547	II	PTGES2	1.53833
Neuroendocrine tumor and carcinoma of lung (controls excluding all cancers)	0.455587	-1.34693	II	PTGES2	0.341428
Non-small cell lung cancer (controls excluding all cancers)	0.161832	-0.474734	II	PTGES2	0.790937
Waldenstrom macroglobulinemia, lymphoplasmacytic lymphoma (controls excluding all cancers)	0.895522	0.338779	II	PTGES2	0.0479237
Mantle cell lymphoma (controls excluding all cancers)	0.295254	1.75701	II	PTGES2	0.529804
Marginal zone B-cell lymphoma (controls excluding all cancers)	0.519479	-1.07818	II	PTGES2	0.284432
Malignant melanoma (controls excluding all cancers)	0.894858	-0.0493315	II	PTGES2	0.0482459
Malignant melanoma of skin (controls excluding all cancers)	0.847101	0.0828601	II	PTGES2	0.072065
Brain meningioma (controls excluding all cancers)	0.229825	0.790608	II	PTGES2	0.638603
Mesothelioma (controls excluding all cancers)	0.300577	1.32189	II	PTGES2	0.522044
Multiple myeloma (controls excluding all cancers)	0.956904	-0.05218	II	PTGES2	0.0191314
Myelodysplastic syndrome (controls excluding all cancers)	0.730779	-0.577616	II	PTGES2	0.136214
Malignant neoplasm of nasal cavity and sinuses (controls excluding all cancers)	0.367885	1.75254	II	PTGES2	0.434288
Malignant neoplasm of nasopharynx (controls excluding all cancers)	0.609707	1.39954	II	PTGES2	0.214879
Non-Hodgkin lymphoma, all (controls excluding all cancers)	0.795358	-0.192206	II	PTGES2	0.0994373
Non-small cell lung cancer, adenocarcinoma (controls excluding all cancers)	0.831229	0.129432	II	PTGES2	0.0802791
Non-small cell lung cancer, squamous (controls excluding all cancers)	0.0779904	-1.10975	II	PTGES2	1.10796
Malignant neoplasm of oesophagus (controls excluding all cancers)	0.602352	-0.503653	II	PTGES2	0.22015
Malignant neoplasm of oral cavity (controls excluding all cancers)	0.258204	0.946754	II	PTGES2	0.588038
Osteosarcoma (controls excluding all cancers)	0.208952	3.7471	II	PTGES2	0.679952
Other malignant neoplasms of skin (=non-melanoma skin cancer) (controls excluding all cancers)	7.11e-05	-0.743369	II	PTGES2	4.14792
Endometroid carcinoma of ovary (controls excluding all cancers)	0.795138	0.399057	II	PTGES2	0.0995576
Malignant neoplasm of ovary (controls excluding all cancers)	0.137453	-1.07886	II	PTGES2	0.861845
Granulosa cell carcinoma of ovary (controls excluding all cancers)	0.819842	0.697337	II	PTGES2	0.0862698
Mucinous and mucinous cystic tumor (controls excluding all cancers)	0.821293	-0.481717	II	PTGES2	0.0855018
Serous carcinoma of ovary (controls excluding all cancers)	0.440453	-0.614545	II	PTGES2	0.356101
Adenocarcinoma and ductal carcinoma of pancreas (controls excluding all cancers)	0.0724958	-1.59688	II	PTGES2	1.13969
Malignant neoplasm of pancreas (controls excluding all cancers)	0.760917	0.181773	II	PTGES2	0.118662
Neuroendocrine tumor and carcinoma of pancreas (controls excluding all cancers)	0.583797	-1.15366	II	PTGES2	0.233738
Malignant neoplasm of parotid gland (controls excluding all cancers)	0.125327	2.71234	II	PTGES2	0.901956
Malignant neoplasm of penis (controls excluding all cancers)	0.574186	1.49721	II	PTGES2	0.240947
Malignant neoplasm of prostate (controls excluding all cancers)	0.0186933	-0.534657	II	PTGES2	1.72831
Adenocarcinoma and papilloma adenocarcinoma of rectum	0.929646	-0.0431541	II	PTGES2	0.0316824
Adenocarcinoma, papilloma adenocarcinoma and mucinous carcinomas of rectum (controls excluding all cancers)	0.916619	-0.0506212	II	PTGES2	0.0378112
Malignant neoplasm of rectum (controls excluding all cancers)	0.895905	-0.0639654	II	PTGES2	0.0477382
Neuroendocrine tumor and carcinoma of rectum (controls excluding all cancers)	0.778245	-0.728789	II	PTGES2	0.108884
Malignant neoplasm of renal pelvis (controls excluding all cancers)	0.441731	-1.57092	II	PTGES2	0.354842
Small cell lung cancer (controls excluding all cancers)	0.789373	0.241387	II	PTGES2	0.102718
Malignant neoplasm of skin (controls excluding all cancers)	0.000262856	-0.636572	II	PTGES2	3.58028
Adenocarcinoma of small intestine (controls excluding all cancers)	0.00383953	-6.33973	II	PTGES2	2.41572
Malignant neoplasm of small intestine (controls excluding all cancers)	0.784201	0.286162	II	PTGES2	0.105573
Neuroendocrine tumor and carcinoma of small intestine (controls excluding all cancers)	0.138085	1.96752	II	PTGES2	0.859852
Squamous cell neoplasms and carcinomas of the skin (controls excluding all cancers)	0.230745	-0.504381	II	PTGES2	0.636867
Adenocarcinoma and papillary adenocarcinoma of stomach (controls excluding all cancers)	0.799455	-0.218758	II	PTGES2	0.0972061
Malignant neoplasm of stomach (controls excluding all cancers)	0.914237	0.0695125	II	PTGES2	0.038941
Neuroendocrine tumor and carcinoma of stomach (controls excluding all cancers)	0.909098	-0.248507	II	PTGES2	0.0413895
Malignant neoplasm of testis (controls excluding all cancers)	0.0793645	-2.05027	II	PTGES2	1.10037
Non-seminoma of testis (controls excluding all cancers)	0.145055	-2.68047	II	PTGES2	0.838467
Seminoma of testis (controls excluding all cancers)	0.154965	-2.02356	II	PTGES2	0.809767
Malignant neoplasm of thymus (controls excluding all cancers)	0.111866	4.51755	II	PTGES2	0.951303
Follicular adenocarcinoma of thyroid gland (controls excluding all cancers)	0.873198	0.301944	II	PTGES2	0.0588875
Malignant neoplasm of thyroid gland (controls excluding all cancers)	0.993353	-0.00457419	II	PTGES2	0.00289622
Papillary adenocarcinoma of thyroid gland (controls excluding all cancers)	0.653394	-0.280108	II	PTGES2	0.184825
Malignant cancer of tonsil and base of tongue	0.862317	-0.192396	II	PTGES2	0.0643332
Malignant neoplasm of urinary organs (controls excluding all cancers)	0.843952	0.0931843	II	PTGES2	0.0736825
Malignant neoplasm of vulva (controls excluding all cancers)	0.664662	0.722554	II	PTGES2	0.177399
Benign neoplasm	0.230449	-0.647815	II	PTGES2	0.637426
Benign neoplasm	0.242767	-1.00615	II	PTGES2	0.61481
Benign neoplasm	0.628624	0.698641	II	PTGES2	0.201609
Benign neoplasm	0.266771	0.447238	II	PTGES2	0.573861
Benign neoplasm	0.603169	-0.76498	II	PTGES2	0.219561
Benign neoplasm of bone and articular cartilage	0.684993	-0.188753	II	PTGES2	0.164314
Benign neoplasm	0.350713	-1.51561	II	PTGES2	0.455048
Benign neoplasm	0.98984	0.00985815	II	PTGES2	0.00443517
Benign neoplasm	0.940763	-0.105293	II	PTGES2	0.0265196
Benign neoplasm	0.902621	0.169878	II	PTGES2	0.0444947
Benign neoplasm	0.904337	0.135761	II	PTGES2	0.0436698
Benign neoplasm	0.167579	-2.00376	II	PTGES2	0.775782
Benign neoplasm of brain and other parts of central nervous system	0.578271	-0.302182	II	PTGES2	0.237868
Benign neoplasm	0.570367	1.07199	II	PTGES2	0.243845
Benign neoplasm	0.803645	0.451415	II	PTGES2	0.0949359
Benign neoplasm	0.804175	0.273034	II	PTGES2	0.0946495
Benign neoplasm of breast	0.0835702	-0.666328	II	PTGES2	1.07795
Benign neoplasm	0.980099	-0.0314081	II	PTGES2	0.00873014
Benign neoplasm	0.53447	-0.283892	II	PTGES2	0.272077
Benign neoplasm	0.46294	2.01077	II	PTGES2	0.334476
Other benign neoplasm of uterus	0.588888	0.995683	II	PTGES2	0.229967
Benign neoplasm	0.278303	0.672854	II	PTGES2	0.555482
Benign neoplasm	0.765545	0.811545	II	PTGES2	0.11603
Benign neoplasm	0.673019	1.00193	II	PTGES2	0.171973
Benign neoplasm	0.119634	-0.285231	II	PTGES2	0.922144
Benign neoplasm	0.0027435	-0.810704	II	PTGES2	2.5617
Benign neoplasm of colon, rectum, anus and anal canal	0.030931	-0.359008	II	PTGES2	1.50961
Benign neoplasm	0.316826	0.786221	II	PTGES2	0.49918
Other benign neoplasms of connective and other soft tissue	0.816111	0.0991678	II	PTGES2	0.0882509
Benign neoplasm	0.500686	1.79565	II	PTGES2	0.300435
Benign neoplasm	0.92685	-0.269249	II	PTGES2	0.0329907
Benign neoplasm	0.00130892	-5.5441	II	PTGES2	2.88309
Benign neoplasm	0.458302	1.35798	II	PTGES2	0.338848
Benign neoplasm	0.214063	0.821374	II	PTGES2	0.669459
Other benign neoplasm of uterus	0.0402648	-3.4454	II	PTGES2	1.39507
Benign neoplasm	0.826104	-0.188541	II	PTGES2	0.0829654
Benign neoplasm	0.252242	-0.65872	II	PTGES2	0.598183
Benign neoplasm	0.560948	1.08907	II	PTGES2	0.251078
Benign neoplasm	0.254843	-1.03962	II	PTGES2	0.593727
Benign neoplasm	0.318406	0.698178	II	PTGES2	0.497019
Benign neoplasm of middle ear and respiratory system	0.311828	0.484703	II	PTGES2	0.506085
Benign neoplasm	0.315589	-2.41915	II	PTGES2	0.500878
Benign neoplasm of other and unspecified endocrine glands	0.673758	-0.162712	II	PTGES2	0.171496
Benign neoplasm	0.512378	-1.26459	II	PTGES2	0.29041
Benign neoplasm	0.401915	2.11124	II	PTGES2	0.395866
Benign neoplasm	0.803007	0.677254	II	PTGES2	0.0952805
Benign neoplasm of eye and adnexa	0.116834	0.703823	II	PTGES2	0.932431
Benign neoplasm	0.876373	0.400256	II	PTGES2	0.0573112
Benign neoplasm of other and unspecified female genital organs	0.709087	0.250351	II	PTGES2	0.149301
Benign neoplasm	0.422667	-1.90959	II	PTGES2	0.374001
Haemangioma and lymphangioma, any site	0.261093	-0.514423	II	PTGES2	0.583204
Benign neoplasm	0.924763	0.242021	II	PTGES2	0.0339696
Haemangioma, any site	0.262985	-0.533266	II	PTGES2	0.580069
Benign neoplasm	0.626217	1.02847	II	PTGES2	0.203275
Benign neoplasm of other and unspecified intrathoracic organs	0.713213	-0.517134	II	PTGES2	0.146781
Benign neoplasm	0.726027	-0.94691	II	PTGES2	0.139047
Benign neoplasm	0.243833	0.945873	II	PTGES2	0.612907
Benign neoplasm	0.373405	0.681875	II	PTGES2	0.42782
Leiomyoma of uterus	0.502395	-0.0971985	II	PTGES2	0.298955
Benign neoplasm	0.247295	-1.09778	II	PTGES2	0.606785
Benign lipomatous neoplasm of of intra-abdominal organs	0.288703	2.88001	II	PTGES2	0.539548
Benign lipomatous neoplasm of other sites/unspecified	0.967736	-0.0183033	II	PTGES2	0.0142429
Benign lipomatous neoplasm of skin and subcutaneous tissue of head, face and neck	0.536578	-0.336658	II	PTGES2	0.270367
Benign lipomatous neoplasm of skin and subcutaneous tissue of limbs	0.494822	-0.336687	II	PTGES2	0.305551
Benign lipomatous neoplasm of skin and subcutaneous tissue of other and unspecified sites	0.958909	0.0847686	II	PTGES2	0.0182227
Benign lipomatous neoplasm of skin and subcutaneous tissue of trunk	0.508004	0.247311	II	PTGES2	0.294133
Benign lipomatous neoplasm	0.902872	0.0290268	II	PTGES2	0.044374
Benign neoplasm	0.686751	0.376166	II	PTGES2	0.163201
Benign neoplasm	0.684705	0.402186	II	PTGES2	0.164496
Lymphangioma, anys site	0.670687	0.679665	II	PTGES2	0.17348
Benign neoplasm	0.243694	3.09877	II	PTGES2	0.613155
Benign neoplasm of male genital organs	0.109226	1.58543	II	PTGES2	0.961675
Benign neoplasm	0.755593	-0.806741	II	PTGES2	0.121712
Melanocytic naevi	0.0202391	-0.558495	II	PTGES2	1.69381
Melanocytic naevi of ear and external auricular canal	0.324603	-1.85335	II	PTGES2	0.488648
Melanocytic naevi of eyelid, including canthus	0.632083	-0.71112	II	PTGES2	0.199226
Melanocytic naevi of other and unspecified parts of face	0.238062	-0.675877	II	PTGES2	0.62331
Melanocytic naevi of lip	0.961379	-0.0721391	II	PTGES2	0.0171054
Melanocytic naevi of lower limb, including hip	0.214576	-0.84421	II	PTGES2	0.668418
Melanocytic naevi, other sites/unspecified	0.137348	-0.741423	II	PTGES2	0.862179
Melanocytic naevi of scalp and neck	0.629262	-0.440925	II	PTGES2	0.201168
Melanocytic naevi of trunk	0.136633	-0.587742	II	PTGES2	0.864443
Melanocytic naevi of upper limb, including shoulder	0.348686	-0.884728	II	PTGES2	0.457566
Benign neoplasm of meninges	0.0140914	1.09485	II	PTGES2	1.85105
Benign neoplasm	0.0336082	0.999164	II	PTGES2	1.47355
Beningn neoplasm	0.00775715	3.18157	II	PTGES2	2.1103
Benign neoplasm	0.945632	0.0996656	II	PTGES2	0.024278
Benign neoplasm	0.939606	0.0571234	II	PTGES2	0.0270541
Benign neoplasm of mouth and pharynx	0.55977	0.236358	II	PTGES2	0.25199
Benign neoplasm	0.247834	1.78252	II	PTGES2	0.60584
Benign neoplasm	0.69251	-0.441124	II	PTGES2	0.159574
Benign neoplasm	0.535938	0.807598	II	PTGES2	0.270886
Benign neoplasm	0.416587	1.51957	II	PTGES2	0.380294
Benign neoplasm	0.240577	1.79035	II	PTGES2	0.618746
Benign neoplasm of other and unspecified sites	0.89932	0.0982173	II	PTGES2	0.0460858
Benign neoplasm of other and ill-defined parts of digestive system	0.144123	-0.469931	II	PTGES2	0.841266
Benign neoplasm of ovary	0.0953655	-0.531273	II	PTGES2	1.02061
Benign neoplasm	0.210317	-1.21873	II	PTGES2	0.677126
Benign neoplasm	0.0981097	2.32858	II	PTGES2	1.00829
Benign neoplasm	0.385751	-0.429126	II	PTGES2	0.413693
Benign neoplasm	0.73849	0.827099	II	PTGES2	0.131656
Benign neoplasm	0.68184	1.26272	II	PTGES2	0.166318
Benign neoplasm	0.870542	0.189059	II	PTGES2	0.0602105
Benign neoplasm	0.246799	1.94923	II	PTGES2	0.607657
Benign neoplasm	0.665319	1.29922	II	PTGES2	0.17697
Benign neoplasm	0.903187	0.0748207	II	PTGES2	0.0442225
Benign neoplasm	0.0697696	3.2526	II	PTGES2	1.15633
Benign neoplasm	0.172226	-1.00791	II	PTGES2	0.763902
Benign neoplasm	0.422286	-0.265547	II	PTGES2	0.374393
Benign neoplasm	0.319694	-0.305538	II	PTGES2	0.495265
Benign neoplasm	0.169137	-4.4482	II	PTGES2	0.771762
Benign neoplasm	0.651291	0.907253	II	PTGES2	0.186225
Benign neoplasm of soft tissue of retroperitoneum and peritoneum	0.0856789	-3.29652	II	PTGES2	1.06713
Benign neoplasm	0.652401	1.28142	II	PTGES2	0.185486
Benign neoplasm of major salivary glands	0.513729	-0.284584	II	PTGES2	0.289266
Benign neoplasm	0.768208	-0.137778	II	PTGES2	0.114521
Benign neoplasm	0.435903	0.649688	II	PTGES2	0.36061
Benign neoplasm	0.784557	-0.623958	II	PTGES2	0.105375
Benign neoplasm	0.380963	0.28663	II	PTGES2	0.419117
Other benign neoplasms of skin	0.718058	-0.0754506	II	PTGES2	0.14384
Benign neoplasm	0.185796	-0.950315	II	PTGES2	0.730964
Benign neoplasm	0.379066	-1.001	II	PTGES2	0.421285
Benign neoplasm	0.485281	-0.837115	II	PTGES2	0.314007
Benign neoplasm	0.318307	-0.442201	II	PTGES2	0.497154
Benign neoplasm	0.826245	-0.478229	II	PTGES2	0.0828912
Benign neoplasm	0.370918	-2.81754	II	PTGES2	0.430722
Benign neoplasm of thyroid gland	0.406724	-0.64095	II	PTGES2	0.390701
Benign neoplasm	0.339828	0.820725	II	PTGES2	0.468741
Benign neoplasm	0.33428	-1.29835	II	PTGES2	0.47589
Benign neoplasm	0.707629	-0.174431	II	PTGES2	0.150194
Benign neoplasm of urinary organs	0.769876	0.197166	II	PTGES2	0.113579
Benign neoplasm	0.387666	2.24974	II	PTGES2	0.411542
Benign neoplasm	0.224343	2.18821	II	PTGES2	0.649087
Other benign neoplasm of uterus	0.414953	0.572095	II	PTGES2	0.382001
Other benign neoplasms of uterus	0.81085	0.146297	II	PTGES2	0.0910597
Benign neoplasm	0.29912	-1.01093	II	PTGES2	0.524155
Benign neoplasm	0.569705	0.72016	II	PTGES2	0.24435
Benign neoplasm	0.131457	3.28161	II	PTGES2	0.881216
Follicular lymphoma (controls excluding all cancers)	0.308527	-0.711877	II	PTGES2	0.510706
Hodgkin lymphoma (controls excluding all cancers)	0.257831	-0.932141	II	PTGES2	0.588665
Malignant immunoproliferative diseases (controls excluding all cancers)	0.0993853	-2.51594	II	PTGES2	1.00268
Carcinoma in situ, bladder (controls excluding all cancers)	0.869297	-0.150819	II	PTGES2	0.0608316
Carcinoma in situ of breast (controls excluding all cancers)	0.119367	2.38103	II	PTGES2	0.923116
Carcinoma in situ of breast, intraductal (controls excluding all cancers)	0.11605	-0.776565	II	PTGES2	0.935355
Carcinoma in situ of breast, lobular (controls excluding all cancers)	0.072774	3.16755	II	PTGES2	1.13802
Carcinoma in situ of cervix uteri (controls excluding all cancers)	0.353327	-0.448482	II	PTGES2	0.451823
Carcinoma in situ of colon (controls excluding all cancers)	0.0765708	-3.70542	II	PTGES2	1.11594
Carcinoma in situ of endometrium (controls excluding all cancers)	0.259088	2.38039	II	PTGES2	0.586553
Melanoma in situ (controls excluding all cancers)	0.0555662	-1.47367	II	PTGES2	1.25519
Carcinoma in situ of lip, oral cavity and pharynx (controls excluding all cancers)	0.136502	4.96354	II	PTGES2	0.864862
Carcinoma in situ of prostate (controls excluding all cancers)	0.869196	0.34468	II	PTGES2	0.0608823
Carcinoma in situ of rectum (controls excluding all cancers)	0.123521	-4.04549	II	PTGES2	0.908261
Carcinoma in situ of skin (controls excluding all cancers)	0.622895	-0.259241	II	PTGES2	0.205585
Carcinoma in situ of vagina (controls excluding all cancers)	0.657102	1.14528	II	PTGES2	0.182367
Carcinoma in situ of vulva (controls excluding all cancers)	0.448579	1.42812	II	PTGES2	0.348161
Benign leiomyoma with endometriosis (controls excluding all cancers)	0.412121	-0.279307	II	PTGES2	0.384975
Leukaemia of unspecified cell type (controls excluding all cancers)	0.273248	-1.69622	II	PTGES2	0.563443
Lymphoid leukaemia (controls excluding all cancers)	0.782367	-0.165436	II	PTGES2	0.106589
Monocytic leukaemia (controls excluding all cancers)	0.560663	-1.51909	II	PTGES2	0.251298
Multiple myeloma and malignant plasma cell neoplasms (controls excluding all cancers)	0.935279	0.0536982	II	PTGES2	0.029059
Myeloid leukaemia (controls excluding all cancers)	0.595049	0.470824	II	PTGES2	0.225447
Non-follicular lymphoma (controls excluding all cancers)	0.151942	-0.652147	II	PTGES2	0.818322
Other and unspecified types of non-Hodgkin lymphoma (controls excluding all cancers)	0.0312758	-1.50727	II	PTGES2	1.50479
Other leukaemias of specified cell type (controls excluding all cancers)	0.402237	-2.43885	II	PTGES2	0.395518
Primary_lymphoid and hematopoietic malignant neoplasms (controls excluding all cancers)	0.229467	-0.325318	II	PTGES2	0.639281
Other and unspecified malignant neoplasms of lymphoid, haematopoietic and related tissue (controls excluding all cancers)	0.227038	1.79268	II	PTGES2	0.643902
Mature T/NK-cell lymphomas (controls excluding all cancers)	0.900245	0.159204	II	PTGES2	0.0456392
Melanoma of uvea (controls excluding all cancers)	0.44038	1.14716	II	PTGES2	0.356172
Malignant neoplasm of adrenal gland (controls excluding all cancers)	0.617542	-0.234617	II	RNASET2	0.209333
Acute lymphocytic leukaemia (controls excluding all cancers)	0.951421	0.0247959	II	RNASET2	0.0216273
Acute myeloid leukaemia (controls excluding all cancers)	0.00660194	0.631603	II	RNASET2	2.18033
Malignant neoplasm of anus and anal canal (controls excluding all cancers)	0.145407	-0.533645	II	RNASET2	0.837416
Brain astrocytoma (controls excluding all cancers)	0.654592	-0.174096	II	RNASET2	0.184029
Basal cell carcinoma (controls excluding all cancers)	0.00333022	0.119674	II	RNASET2	2.47753
Basal cell carcinoma, including avohilmo (controls excluding all cancers)	0.00128621	0.118989	II	RNASET2	2.89069
Malignant neoplasm of intrahepatic ducts, biliary tract and gallbladder (controls excluding all cancers)	0.234607	-0.125735	II	RNASET2	0.629659
Malignant neoplasm of bladder (controls excluding all cancers)	0.783601	0.0219454	II	RNASET2	0.105905
Malignant neoplasm of bone and articular cartilage (controls excluding all cancers)	0.186696	0.322973	II	RNASET2	0.728866
Malignant neoplasm of brain (controls excluding all cancers)	0.940026	0.00993909	II	RNASET2	0.02686
Malignant neoplasm of breast, HER-negative (controls excluding all cancers)	0.782533	-0.0150404	II	RNASET2	0.106497
Malignant neoplasm of breast, HER-positive (controls excluding all cancers)	0.311647	-0.0383887	II	RNASET2	0.506337
Malignant neoplasm of breast (controls excluding all cancers)	0.227703	-0.0351886	II	RNASET2	0.642632
Malignant neoplasm of bronchus and lung (controls excluding all cancers)	0.00364962	0.144923	II	RNASET2	2.43775
Malignant neoplasm (controls excluding all cancers)	0.122905	0.0359786	II	RNASET2	0.910429
Adenocarcinomas of cervix (controls excluding all cancers)	0.512293	-0.241988	II	RNASET2	0.290482
Squamous cell neoplasms and carcinoma of cervix (controls excluding all cancers)	0.763548	0.143979	II	RNASET2	0.117164
Malignant neoplasm of cervix uteri (controls excluding all cancers)	0.66864	-0.0934107	II	RNASET2	0.174807
Chondrosarcoma (controls excluding all cancers)	0.65084	0.183715	II	RNASET2	0.186526
Chronic lymphocytic leukaemia (controls excluding all cancers)	0.446034	-0.108463	II	RNASET2	0.350632
Chronic myeloid leukaemia (controls excluding all cancers)	0.191793	0.540649	II	RNASET2	0.717168
Colon adenocarcinoma (controls excluding all cancers)	0.794626	-0.0171177	II	RNASET2	0.0998375
Malignant neoplasm of colon (controls excluding all cancers)	0.149906	0.0832842	II	RNASET2	0.824182
Colorectal adenocarcinoma (controls excluding all cancers)	0.593334	0.0267759	II	RNASET2	0.226701
Colorectal cancer (controls excluding all cancers)	0.0716815	0.0817942	II	RNASET2	1.14459
Colorectal neuroendocrine tumor and carcinoma (controls excluding all cancers)	0.0210779	0.448784	II	RNASET2	1.67617
Malignant neoplasm of corpus uteri (controls excluding all cancers)	0.487744	0.0684678	II	RNASET2	0.311808
Diffuse large B-cell lymphoma (controls excluding all cancers)	0.944875	0.00950913	II	RNASET2	0.0246258
Malignant neoplasm of eye and adnexa (controls excluding all cancers)	0.385018	0.245983	II	RNASET2	0.414519
Fibrosarcoma (controls excluding all cancers)	0.661083	-0.134213	II	RNASET2	0.179744
Gastrointestinal stromal tumor and sarcoma (controls excluding all cancers)	0.0410905	-0.461383	II	RNASET2	1.38626
Brain glioblastoma and astrocytoma (controls excluding all cancers)	0.383297	-0.172792	II	RNASET2	0.416464
Brain glioblastoma (controls excluding all cancers)	0.647683	-0.138664	II	RNASET2	0.188638
Malignant neoplasm of head and neck (controls excluding all cancers)	0.542644	-0.0467493	II	RNASET2	0.265485
Hepatocellular carcinoma (controls excluding all cancers)	0.297226	-0.170721	II	RNASET2	0.526913
Malignant neoplasm of hypopharynx (controls excluding all cancers)	0.0829694	0.739866	II	RNASET2	1.08108
Chromophobe cell carcinoma of kidney (controls excluding all cancers)	0.642002	-0.166747	II	RNASET2	0.192464
Clear cell adenocarcinoma of kidney (controls excluding all cancers)	0.011249	0.302524	II	RNASET2	1.94889
Malignant neoplasm of kidney, except renal pelvis (controls excluding all cancers)	0.00643465	0.232246	II	RNASET2	2.19148
Adenocarcinoma and Papillary adenocarcinoma of kidney (controls excluding all cancers)	0.528367	0.224042	II	RNASET2	0.277064
Leiomyosarcoma (controls excluding all cancers)	0.438995	-0.331977	II	RNASET2	0.357541
Malignant neoplasm of lip (controls excluding all cancers)	0.678562	-0.102046	II	RNASET2	0.168411
Liposarcoma (controls excluding all cancers)	0.0744712	-0.497287	II	RNASET2	1.12801
Neuroendocrine tumor and carcinoma of lung (controls excluding all cancers)	0.877656	0.0425088	II	RNASET2	0.0566756
Non-small cell lung cancer (controls excluding all cancers)	0.048137	0.126036	II	RNASET2	1.31752
Waldenstrom macroglobulinemia, lymphoplasmacytic lymphoma (controls excluding all cancers)	0.436978	0.310867	II	RNASET2	0.35954
Mantle cell lymphoma (controls excluding all cancers)	0.571684	-0.143425	II	RNASET2	0.242844
Marginal zone B-cell lymphoma (controls excluding all cancers)	0.0134293	-0.632144	II	RNASET2	1.87195
Malignant melanoma (controls excluding all cancers)	0.961087	-0.00277031	II	RNASET2	0.0172375
Malignant melanoma of skin (controls excluding all cancers)	0.690023	-0.0260281	II	RNASET2	0.161137
Brain meningioma (controls excluding all cancers)	0.80692	-0.0326719	II	RNASET2	0.0931697
Mesothelioma (controls excluding all cancers)	0.255197	0.228607	II	RNASET2	0.593124
Multiple myeloma (controls excluding all cancers)	0.375039	0.155844	II	RNASET2	0.425924
Myelodysplastic syndrome (controls excluding all cancers)	0.254954	0.291706	II	RNASET2	0.593539
Malignant neoplasm of nasal cavity and sinuses (controls excluding all cancers)	0.24745	0.340976	II	RNASET2	0.606512
Malignant neoplasm of nasopharynx (controls excluding all cancers)	0.910393	-0.0597963	II	RNASET2	0.0407713
Non-Hodgkin lymphoma, all (controls excluding all cancers)	0.258042	-0.153784	II	RNASET2	0.588309
Non-small cell lung cancer, adenocarcinoma (controls excluding all cancers)	0.0306585	0.21283	II	RNASET2	1.51345
Non-small cell lung cancer, squamous (controls excluding all cancers)	0.423068	0.105578	II	RNASET2	0.373589
Malignant neoplasm of oesophagus (controls excluding all cancers)	0.944964	-0.0101631	II	RNASET2	0.0245849
Malignant neoplasm of oral cavity (controls excluding all cancers)	0.126828	-0.272385	II	RNASET2	0.896784
Osteosarcoma (controls excluding all cancers)	0.400548	0.451011	II	RNASET2	0.397345
Other malignant neoplasms of skin (=non-melanoma skin cancer) (controls excluding all cancers)	0.0237544	0.122811	II	RNASET2	1.62426
Endometroid carcinoma of ovary (controls excluding all cancers)	0.165098	0.351234	II	RNASET2	0.782258
Malignant neoplasm of ovary (controls excluding all cancers)	0.894283	0.0232077	II	RNASET2	0.0485253
Granulosa cell carcinoma of ovary (controls excluding all cancers)	0.769375	-0.13813	II	RNASET2	0.113862
Mucinous and mucinous cystic tumor (controls excluding all cancers)	0.157444	0.548584	II	RNASET2	0.802875
Serous carcinoma of ovary (controls excluding all cancers)	0.437983	-0.094304	II	RNASET2	0.358543
Adenocarcinoma and ductal carcinoma of pancreas (controls excluding all cancers)	0.332085	0.131214	II	RNASET2	0.47875
Malignant neoplasm of pancreas (controls excluding all cancers)	0.353871	0.0843335	II	RNASET2	0.451156
Neuroendocrine tumor and carcinoma of pancreas (controls excluding all cancers)	0.296767	0.35354	II	RNASET2	0.527585
Malignant neoplasm of parotid gland (controls excluding all cancers)	0.265342	0.325417	II	RNASET2	0.576194
Malignant neoplasm of penis (controls excluding all cancers)	0.831786	-0.0886245	II	RNASET2	0.0799885
Malignant neoplasm of prostate (controls excluding all cancers)	0.508422	0.0251382	II	RNASET2	0.293776
Adenocarcinoma and papilloma adenocarcinoma of rectum	0.594005	0.0654636	II	RNASET2	0.22621
Adenocarcinoma, papilloma adenocarcinoma and mucinous carcinomas of rectum (controls excluding all cancers)	0.439233	0.0889277	II	RNASET2	0.357305
Malignant neoplasm of rectum (controls excluding all cancers)	0.21192	0.139254	II	RNASET2	0.673829
Neuroendocrine tumor and carcinoma of rectum (controls excluding all cancers)	0.94135	0.0287523	II	RNASET2	0.0262489
Malignant neoplasm of renal pelvis (controls excluding all cancers)	0.365492	0.280482	II	RNASET2	0.437122
Small cell lung cancer (controls excluding all cancers)	0.0336995	0.290482	II	RNASET2	1.47238
Malignant neoplasm of skin (controls excluding all cancers)	0.020943	0.112659	II	RNASET2	1.67896
Adenocarcinoma of small intestine (controls excluding all cancers)	0.195371	-0.592511	II	RNASET2	0.70914
Malignant neoplasm of small intestine (controls excluding all cancers)	0.0779559	0.28234	II	RNASET2	1.10815
Neuroendocrine tumor and carcinoma of small intestine (controls excluding all cancers)	0.0313723	0.437515	II	RNASET2	1.50345
Squamous cell neoplasms and carcinomas of the skin (controls excluding all cancers)	0.603817	0.0513738	II	RNASET2	0.219095
Adenocarcinoma and papillary adenocarcinoma of stomach (controls excluding all cancers)	0.139436	0.192833	II	RNASET2	0.855625
Malignant neoplasm of stomach (controls excluding all cancers)	0.401105	-0.0818241	II	RNASET2	0.396742
Neuroendocrine tumor and carcinoma of stomach (controls excluding all cancers)	0.124647	-0.511061	II	RNASET2	0.904319
Malignant neoplasm of testis (controls excluding all cancers)	0.633774	-0.101989	II	RNASET2	0.198065
Non-seminoma of testis (controls excluding all cancers)	0.814194	0.0655632	II	RNASET2	0.0892721
Seminoma of testis (controls excluding all cancers)	0.616414	-0.140776	II	RNASET2	0.210127
Malignant neoplasm of thymus (controls excluding all cancers)	0.680055	-0.177415	II	RNASET2	0.167456
Follicular adenocarcinoma of thyroid gland (controls excluding all cancers)	0.787966	-0.0914655	II	RNASET2	0.103493
Malignant neoplasm of thyroid gland (controls excluding all cancers)	0.697862	-0.032605	II	RNASET2	0.15623
Papillary adenocarcinoma of thyroid gland (controls excluding all cancers)	0.950888	0.00587646	II	RNASET2	0.0218709
Malignant cancer of tonsil and base of tongue	0.372719	-0.195755	II	RNASET2	0.428619
Malignant neoplasm of urinary organs (controls excluding all cancers)	0.00154783	0.226652	II	RNASET2	2.81028
Malignant neoplasm of vulva (controls excluding all cancers)	0.851185	0.0482111	II	RNASET2	0.0699763
Benign neoplasm	0.611591	-0.0637605	II	RNASET2	0.213539
Benign neoplasm	0.959601	-0.00949704	II	RNASET2	0.0179093
Benign neoplasm	0.232866	0.262973	II	RNASET2	0.632893
Benign neoplasm	0.277067	0.0671433	II	RNASET2	0.557415
Benign neoplasm	0.854685	-0.0412716	II	RNASET2	0.068194
Benign neoplasm of bone and articular cartilage	0.273494	-0.0959907	II	RNASET2	0.563053
Benign neoplasm	0.0161504	-0.599737	II	RNASET2	1.79182
Benign neoplasm	0.255988	-0.133947	II	RNASET2	0.59178
Benign neoplasm	0.24271	-0.382346	II	RNASET2	0.614912
Benign neoplasm	0.57896	-0.119817	II	RNASET2	0.237352
Benign neoplasm	0.471194	-0.153871	II	RNASET2	0.3268
Benign neoplasm	0.915437	0.0188944	II	RNASET2	0.0383713
Benign neoplasm	0.125482	0.340974	II	RNASET2	0.901417
Benign neoplasm of brain and other parts of central nervous system	0.512174	0.0546547	II	RNASET2	0.290583
Benign neoplasm	0.293454	0.303559	II	RNASET2	0.53246
Benign neoplasm	0.846246	-0.0536419	II	RNASET2	0.0725032
Benign neoplasm	0.296324	0.222933	II	RNASET2	0.528234
Benign neoplasm of breast	0.900276	0.0085014	II	RNASET2	0.0456244
Benign neoplasm	0.512753	0.125479	II	RNASET2	0.290092
Benign neoplasm	0.138095	0.167511	II	RNASET2	0.859821
Benign neoplasm	0.779754	0.158845	II	RNASET2	0.108042
Other benign neoplasm of uterus	0.929102	-0.0250994	II	RNASET2	0.0319364
Benign neoplasm	0.829456	-0.0271917	II	RNASET2	0.0812068
Benign neoplasm	0.386092	0.364095	II	RNASET2	0.413309
Benign neoplasm	0.330802	-0.354921	II	RNASET2	0.480432
Benign neoplasm	0.593526	0.0149739	II	RNASET2	0.22656
Benign neoplasm	0.977567	-0.00118977	II	RNASET2	0.00985344
Benign neoplasm of colon, rectum, anus and anal canal	0.836684	-0.00524752	II	RNASET2	0.0774386
Benign neoplasm	0.471526	0.0907547	II	RNASET2	0.326495
Other benign neoplasms of connective and other soft tissue	0.751645	-0.0205781	II	RNASET2	0.123988
Benign neoplasm	0.944843	0.0283644	II	RNASET2	0.0246406
Benign neoplasm	0.620565	-0.301717	II	RNASET2	0.207213
Benign neoplasm	0.884306	0.0484524	II	RNASET2	0.0533974
Benign neoplasm	0.687084	-0.112877	II	RNASET2	0.16299
Benign neoplasm	0.887249	0.0143086	II	RNASET2	0.0519543
Other benign neoplasm of uterus	0.211886	-0.32404	II	RNASET2	0.673898
Benign neoplasm	0.768945	-0.0385565	II	RNASET2	0.114104
Benign neoplasm	0.0208527	0.203231	II	RNASET2	1.68084
Benign neoplasm	0.354183	0.266244	II	RNASET2	0.450772
Benign neoplasm	0.914914	-0.0178575	II	RNASET2	0.0386197
Benign neoplasm	0.81581	-0.0348736	II	RNASET2	0.0884108
Benign neoplasm of middle ear and respiratory system	0.609306	-0.039225	II	RNASET2	0.215165
Benign neoplasm	0.482112	-0.265777	II	RNASET2	0.316852
Benign neoplasm of other and unspecified endocrine glands	0.140221	-0.0940147	II	RNASET2	0.853187
Benign neoplasm	0.0211362	-0.684761	II	RNASET2	1.67497
Benign neoplasm	0.132151	0.586826	II	RNASET2	0.878929
Benign neoplasm	0.644515	-0.29502	II	RNASET2	0.190767
Benign neoplasm of eye and adnexa	0.80845	-0.0166285	II	RNASET2	0.0923469
Benign neoplasm	0.602613	0.243557	II	RNASET2	0.219961
Benign neoplasm of other and unspecified female genital organs	0.15218	0.218088	II	RNASET2	0.817643
Benign neoplasm	0.522476	0.232871	II	RNASET2	0.281933
Haemangioma and lymphangioma, any site	0.893595	-0.00937453	II	RNASET2	0.0488592
Benign neoplasm	0.588243	-0.211688	II	RNASET2	0.230443
Haemangioma, any site	0.855083	-0.0133225	II	RNASET2	0.0679918
Benign neoplasm	0.260333	0.364732	II	RNASET2	0.584471
Benign neoplasm of other and unspecified intrathoracic organs	0.41259	-0.242101	II	RNASET2	0.384481
Benign neoplasm	0.322323	-0.46634	II	RNASET2	0.491708
Benign neoplasm	0.355892	-0.139998	II	RNASET2	0.448682
Benign neoplasm	0.449548	-0.0882898	II	RNASET2	0.347224
Leiomyoma of uterus	0.52313	0.014184	II	RNASET2	0.281391
Benign neoplasm	0.658579	-0.0656679	II	RNASET2	0.181392
Benign lipomatous neoplasm of of intra-abdominal organs	0.701307	0.160375	II	RNASET2	0.154092
Benign lipomatous neoplasm of other sites/unspecified	0.621058	0.0397717	II	RNASET2	0.206868
Benign lipomatous neoplasm of skin and subcutaneous tissue of head, face and neck	0.145912	-0.121431	II	RNASET2	0.83591
Benign lipomatous neoplasm of skin and subcutaneous tissue of limbs	0.132708	-0.113417	II	RNASET2	0.877101
Benign lipomatous neoplasm of skin and subcutaneous tissue of other and unspecified sites	0.219687	0.541634	II	RNASET2	0.658196
Benign lipomatous neoplasm of skin and subcutaneous tissue of trunk	0.93301	-0.00480299	II	RNASET2	0.0301135
Benign lipomatous neoplasm	0.414248	-0.0297559	II	RNASET2	0.38274
Benign neoplasm	0.737223	0.0580905	II	RNASET2	0.132401
Benign neoplasm	0.506894	0.101688	II	RNASET2	0.295083
Lymphangioma, anys site	0.840289	0.0522943	II	RNASET2	0.0755715
Benign neoplasm	0.3749	-0.3634	II	RNASET2	0.426085
Benign neoplasm of male genital organs	0.998003	0.000519255	II	RNASET2	0.000867979
Benign neoplasm	0.879285	-0.0710046	II	RNASET2	0.0558705
Melanocytic naevi	0.890054	0.00647228	II	RNASET2	0.0505838
Melanocytic naevi of ear and external auricular canal	0.361246	-0.262651	II	RNASET2	0.442197
Melanocytic naevi of eyelid, including canthus	0.869263	-0.0478133	II	RNASET2	0.060849
Melanocytic naevi of other and unspecified parts of face	0.650109	-0.0400279	II	RNASET2	0.187014
Melanocytic naevi of lip	0.755121	-0.0983119	II	RNASET2	0.121984
Melanocytic naevi of lower limb, including hip	0.0676222	-0.19063	II	RNASET2	1.16991
Melanocytic naevi, other sites/unspecified	0.0082773	0.202663	II	RNASET2	2.08211
Melanocytic naevi of scalp and neck	0.842015	0.032269	II	RNASET2	0.0746799
Melanocytic naevi of trunk	0.852404	0.01699	II	RNASET2	0.0693545
Melanocytic naevi of upper limb, including shoulder	0.633351	0.0689932	II	RNASET2	0.198355
Benign neoplasm of meninges	0.613338	-0.0565872	II	RNASET2	0.2123
Benign neoplasm	0.655898	-0.0514108	II	RNASET2	0.183163
Beningn neoplasm	0.934613	-0.0198111	II	RNASET2	0.029368
Benign neoplasm	0.25049	0.256177	II	RNASET2	0.601209
Benign neoplasm	0.781679	-0.0319408	II	RNASET2	0.106972
Benign neoplasm of mouth and pharynx	0.683443	-0.0252698	II	RNASET2	0.165298
Benign neoplasm	0.790946	0.0833508	II	RNASET2	0.101853
Benign neoplasm	0.651399	0.0770038	II	RNASET2	0.186153
Benign neoplasm	0.596861	0.13109	II	RNASET2	0.224127
Benign neoplasm	0.964063	-0.0127556	II	RNASET2	0.0158944
Benign neoplasm	0.869151	0.0384554	II	RNASET2	0.0609047
Benign neoplasm of other and unspecified sites	0.414344	-0.111196	II	RNASET2	0.382639
Benign neoplasm of other and ill-defined parts of digestive system	0.698256	-0.03304	II	RNASET2	0.155985
Benign neoplasm of ovary	0.087003	0.0838256	II	RNASET2	1.06047
Benign neoplasm	0.11223	-0.237318	II	RNASET2	0.94989
Benign neoplasm	0.627473	-0.109739	II	RNASET2	0.202405
Benign neoplasm	0.921631	-0.00983804	II	RNASET2	0.035443
Benign neoplasm	0.787652	-0.11977	II	RNASET2	0.103666
Benign neoplasm	0.846099	-0.107372	II	RNASET2	0.072579
Benign neoplasm	0.368133	-0.220399	II	RNASET2	0.433995
Benign neoplasm	0.611684	-0.156248	II	RNASET2	0.213473
Benign neoplasm	0.169396	0.638049	II	RNASET2	0.771096
Benign neoplasm	0.168868	-0.135434	II	RNASET2	0.772452
Benign neoplasm	0.848822	0.0638235	II	RNASET2	0.0711834
Benign neoplasm	0.201617	-0.143614	II	RNASET2	0.695474
Benign neoplasm	0.649377	-0.0230229	II	RNASET2	0.187503
Benign neoplasm	0.660205	-0.0206357	II	RNASET2	0.180321
Benign neoplasm	0.884347	-0.0707926	II	RNASET2	0.0533771
Benign neoplasm	0.487447	-0.305594	II	RNASET2	0.312072
Benign neoplasm of soft tissue of retroperitoneum and peritoneum	0.796677	-0.0756774	II	RNASET2	0.0987178
Benign neoplasm	0.182188	-0.575808	II	RNASET2	0.739481
Benign neoplasm of major salivary glands	0.822735	-0.0179922	II	RNASET2	0.0847401
Benign neoplasm	0.866526	-0.0166869	II	RNASET2	0.0622185
Benign neoplasm	0.945596	0.00875169	II	RNASET2	0.0242943
Benign neoplasm	0.398036	-0.347745	II	RNASET2	0.400078
Benign neoplasm	0.470643	-0.0361132	II	RNASET2	0.327309
Other benign neoplasms of skin	0.697072	0.0175281	II	RNASET2	0.156722
Benign neoplasm	0.587984	-0.0599929	II	RNASET2	0.230635
Benign neoplasm	0.604466	-0.142612	II	RNASET2	0.218628
Benign neoplasm	0.737361	-0.0911209	II	RNASET2	0.13232
Benign neoplasm	0.749394	-0.0228504	II	RNASET2	0.12529
Benign neoplasm	0.471388	-0.237694	II	RNASET2	0.326621
Benign neoplasm	0.633953	-0.229922	II	RNASET2	0.197943
Benign neoplasm of thyroid gland	0.562513	0.0684034	II	RNASET2	0.249867
Benign neoplasm	0.384033	-0.113581	II	RNASET2	0.415632
Benign neoplasm	0.695663	0.141691	II	RNASET2	0.157601
Benign neoplasm	0.266355	0.079161	II	RNASET2	0.57454
Benign neoplasm of urinary organs	0.248263	-0.118215	II	RNASET2	0.605088
Benign neoplasm	0.982138	-0.00881723	II	RNASET2	0.00782767
Benign neoplasm	0.894758	0.0365873	II	RNASET2	0.0482944
Other benign neoplasm of uterus	0.41047	0.103353	II	RNASET2	0.386719
Other benign neoplasms of uterus	0.839666	0.0216947	II	RNASET2	0.0758935
Benign neoplasm	0.154163	0.244412	II	RNASET2	0.812019
Benign neoplasm	0.370186	0.245359	II	RNASET2	0.43158
Benign neoplasm	0.269711	-0.371688	II	RNASET2	0.569102
Follicular lymphoma (controls excluding all cancers)	0.686579	-0.042914	II	RNASET2	0.163309
Hodgkin lymphoma (controls excluding all cancers)	0.879716	-0.0228846	II	RNASET2	0.0556577
Malignant immunoproliferative diseases (controls excluding all cancers)	0.179001	0.311758	II	RNASET2	0.747145
Carcinoma in situ, bladder (controls excluding all cancers)	0.798787	0.0356614	II	RNASET2	0.0975689
Carcinoma in situ of breast (controls excluding all cancers)	0.648108	0.137138	II	RNASET2	0.188353
Carcinoma in situ of breast, intraductal (controls excluding all cancers)	0.62633	0.0367488	II	RNASET2	0.203197
Carcinoma in situ of breast, lobular (controls excluding all cancers)	0.721241	0.0961499	II	RNASET2	0.141919
Carcinoma in situ of cervix uteri (controls excluding all cancers)	0.729088	-0.0285811	II	RNASET2	0.13722
Carcinoma in situ of colon (controls excluding all cancers)	0.0309185	0.690139	II	RNASET2	1.50978
Carcinoma in situ of endometrium (controls excluding all cancers)	0.788292	0.0873947	II	RNASET2	0.103313
Melanoma in situ (controls excluding all cancers)	0.806014	0.0287665	II	RNASET2	0.0936576
Carcinoma in situ of lip, oral cavity and pharynx (controls excluding all cancers)	0.491382	0.415706	II	RNASET2	0.308581
Carcinoma in situ of prostate (controls excluding all cancers)	0.853091	0.0581068	II	RNASET2	0.0690046
Carcinoma in situ of rectum (controls excluding all cancers)	0.256812	0.454252	II	RNASET2	0.590384
Carcinoma in situ of skin (controls excluding all cancers)	0.218924	0.10271	II	RNASET2	0.659706
Carcinoma in situ of vagina (controls excluding all cancers)	0.12053	-0.673483	II	RNASET2	0.918906
Carcinoma in situ of vulva (controls excluding all cancers)	0.667446	0.129732	II	RNASET2	0.175584
Benign leiomyoma with endometriosis (controls excluding all cancers)	0.726598	0.0182553	II	RNASET2	0.138706
Leukaemia of unspecified cell type (controls excluding all cancers)	0.711402	-0.0874077	II	RNASET2	0.147885
Lymphoid leukaemia (controls excluding all cancers)	0.321988	0.0914833	II	RNASET2	0.492161
Monocytic leukaemia (controls excluding all cancers)	0.823962	-0.133976	II	RNASET2	0.084093
Multiple myeloma and malignant plasma cell neoplasms (controls excluding all cancers)	0.849534	0.0190138	II	RNASET2	0.0708192
Myeloid leukaemia (controls excluding all cancers)	0.0167453	0.322379	II	RNASET2	1.77611
Non-follicular lymphoma (controls excluding all cancers)	0.954394	0.00396978	II	RNASET2	0.0202721
Other and unspecified types of non-Hodgkin lymphoma (controls excluding all cancers)	0.837541	0.021932	II	RNASET2	0.0769941
Other leukaemias of specified cell type (controls excluding all cancers)	0.564462	0.255373	II	RNASET2	0.248365
Primary_lymphoid and hematopoietic malignant neoplasms (controls excluding all cancers)	0.625731	0.0200898	II	RNASET2	0.203612
Other and unspecified malignant neoplasms of lymphoid, haematopoietic and related tissue (controls excluding all cancers)	0.129207	-0.355259	II	RNASET2	0.888713
Mature T/NK-cell lymphomas (controls excluding all cancers)	0.563962	0.109921	II	RNASET2	0.24875
Melanoma of uvea (controls excluding all cancers)	0.583001	0.142779	II	RNASET2	0.234331
Malignant neoplasm of adrenal gland (controls excluding all cancers)	0.62421	1.89795	II	SF3B4	0.20467
Acute lymphocytic leukaemia (controls excluding all cancers)	0.815195	0.599072	II	SF3B4	0.0887384
Acute myeloid leukaemia (controls excluding all cancers)	0.337382	2.25592	II	SF3B4	0.471878
Malignant neoplasm of anus and anal canal (controls excluding all cancers)	0.228382	4.5473	II	SF3B4	0.641338
Brain astrocytoma (controls excluding all cancers)	0.238806	4.54534	II	SF3B4	0.621955
Basal cell carcinoma (controls excluding all cancers)	0.000304671	-0.997706	II	SF3B4	3.51617
Basal cell carcinoma, including avohilmo (controls excluding all cancers)	9.92e-05	-1.06084	II	SF3B4	4.00327
Malignant neoplasm of intrahepatic ducts, biliary tract and gallbladder (controls excluding all cancers)	0.165483	-1.472	II	SF3B4	0.781246
Malignant neoplasm of bladder (controls excluding all cancers)	0.401947	0.672079	II	SF3B4	0.395832
Malignant neoplasm of bone and articular cartilage (controls excluding all cancers)	0.591403	1.3171	II	SF3B4	0.228116
Malignant neoplasm of brain (controls excluding all cancers)	0.614549	0.643815	II	SF3B4	0.211444
Malignant neoplasm of breast, HER-negative (controls excluding all cancers)	0.227665	-0.587011	II	SF3B4	0.642704
Malignant neoplasm of breast, HER-positive (controls excluding all cancers)	0.461487	0.281889	II	SF3B4	0.335841
Malignant neoplasm of breast (controls excluding all cancers)	0.706462	0.110707	II	SF3B4	0.150911
Malignant neoplasm of bronchus and lung (controls excluding all cancers)	0.466852	-0.347902	II	SF3B4	0.330821
Malignant neoplasm (controls excluding all cancers)	0.406393	-0.125941	II	SF3B4	0.391054
Adenocarcinomas of cervix (controls excluding all cancers)	0.222209	4.16808	II	SF3B4	0.653238
Squamous cell neoplasms and carcinoma of cervix (controls excluding all cancers)	0.0810676	4.97013	II	SF3B4	1.09115
Malignant neoplasm of cervix uteri (controls excluding all cancers)	0.0585585	3.56136	II	SF3B4	1.23241
Chondrosarcoma (controls excluding all cancers)	0.527294	2.53258	II	SF3B4	0.277947
Chronic lymphocytic leukaemia (controls excluding all cancers)	0.64011	-0.671421	II	SF3B4	0.193746
Chronic myeloid leukaemia (controls excluding all cancers)	0.746671	1.09275	II	SF3B4	0.126871
Colon adenocarcinoma (controls excluding all cancers)	0.0146173	-1.61962	II	SF3B4	1.83513
Malignant neoplasm of colon (controls excluding all cancers)	0.0175348	-1.38395	II	SF3B4	1.7561
Colorectal adenocarcinoma (controls excluding all cancers)	0.388068	-0.437448	II	SF3B4	0.411092
Colorectal cancer (controls excluding all cancers)	0.473681	-0.327349	II	SF3B4	0.324514
Colorectal neuroendocrine tumor and carcinoma (controls excluding all cancers)	0.345808	-1.85315	II	SF3B4	0.461165
Malignant neoplasm of corpus uteri (controls excluding all cancers)	0.437542	-0.643569	II	SF3B4	0.35898
Diffuse large B-cell lymphoma (controls excluding all cancers)	0.6768	-0.473369	II	SF3B4	0.16954
Malignant neoplasm of eye and adnexa (controls excluding all cancers)	0.95236	-0.14557	II	SF3B4	0.0211988
Fibrosarcoma (controls excluding all cancers)	0.571462	-1.49832	II	SF3B4	0.243013
Gastrointestinal stromal tumor and sarcoma (controls excluding all cancers)	0.167491	3.10608	II	SF3B4	0.776009
Brain glioblastoma and astrocytoma (controls excluding all cancers)	0.480807	1.38688	II	SF3B4	0.31803
Brain glioblastoma (controls excluding all cancers)	0.920385	0.228482	II	SF3B4	0.0360304
Malignant neoplasm of head and neck (controls excluding all cancers)	0.871657	0.12492	II	SF3B4	0.0596542
Hepatocellular carcinoma (controls excluding all cancers)	0.619484	-0.815718	II	SF3B4	0.20797
Malignant neoplasm of hypopharynx (controls excluding all cancers)	0.770317	-1.0757	II	SF3B4	0.11333
Chromophobe cell carcinoma of kidney (controls excluding all cancers)	0.938464	-0.278886	II	SF3B4	0.0275823
Clear cell adenocarcinoma of kidney (controls excluding all cancers)	0.549161	0.717271	II	SF3B4	0.260301
Malignant neoplasm of kidney, except renal pelvis (controls excluding all cancers)	0.597081	-0.4016	II	SF3B4	0.223967
Adenocarcinoma and Papillary adenocarcinoma of kidney (controls excluding all cancers)	0.243862	2.8438	II	SF3B4	0.612855
Leiomyosarcoma (controls excluding all cancers)	0.444852	-2.0846	II	SF3B4	0.351784
Malignant neoplasm of lip (controls excluding all cancers)	0.299655	2.56099	II	SF3B4	0.523379
Liposarcoma (controls excluding all cancers)	0.211282	-3.50512	II	SF3B4	0.675137
Neuroendocrine tumor and carcinoma of lung (controls excluding all cancers)	0.553335	1.65566	II	SF3B4	0.257012
Non-small cell lung cancer (controls excluding all cancers)	0.0665457	-0.948179	II	SF3B4	1.17688
Waldenstrom macroglobulinemia, lymphoplasmacytic lymphoma (controls excluding all cancers)	0.205419	4.93894	II	SF3B4	0.687358
Mantle cell lymphoma (controls excluding all cancers)	0.490536	1.7461	II	SF3B4	0.309329
Marginal zone B-cell lymphoma (controls excluding all cancers)	0.594314	1.35448	II	SF3B4	0.225984
Malignant melanoma (controls excluding all cancers)	0.128004	-0.873977	II	SF3B4	0.892775
Malignant melanoma of skin (controls excluding all cancers)	0.37416	-0.585755	II	SF3B4	0.426943
Brain meningioma (controls excluding all cancers)	0.451399	0.762971	II	SF3B4	0.34544
Mesothelioma (controls excluding all cancers)	0.314973	-1.98816	II	SF3B4	0.501726
Multiple myeloma (controls excluding all cancers)	0.421795	1.19461	II	SF3B4	0.374898
Myelodysplastic syndrome (controls excluding all cancers)	0.0208669	5.89369	II	SF3B4	1.68054
Malignant neoplasm of nasal cavity and sinuses (controls excluding all cancers)	0.38312	2.56171	II	SF3B4	0.416665
Malignant neoplasm of nasopharynx (controls excluding all cancers)	0.92441	0.390974	II	SF3B4	0.0341352
Non-Hodgkin lymphoma, all (controls excluding all cancers)	0.0993763	1.86231	II	SF3B4	1.00272
Non-small cell lung cancer, adenocarcinoma (controls excluding all cancers)	0.0951237	-1.55056	II	SF3B4	1.02171
Non-small cell lung cancer, squamous (controls excluding all cancers)	0.812954	-0.226251	II	SF3B4	0.0899338
Malignant neoplasm of oesophagus (controls excluding all cancers)	0.644862	-0.680453	II	SF3B4	0.190534
Malignant neoplasm of oral cavity (controls excluding all cancers)	0.332599	-1.24409	II	SF3B4	0.478079
Osteosarcoma (controls excluding all cancers)	0.515603	2.96751	II	SF3B4	0.287685
Other malignant neoplasms of skin (=non-melanoma skin cancer) (controls excluding all cancers)	0.000410887	-1.00642	II	SF3B4	3.38628
Endometroid carcinoma of ovary (controls excluding all cancers)	0.740326	0.788221	II	SF3B4	0.130577
Malignant neoplasm of ovary (controls excluding all cancers)	0.668753	-0.478456	II	SF3B4	0.174735
Granulosa cell carcinoma of ovary (controls excluding all cancers)	0.964652	0.212958	II	SF3B4	0.0156294
Mucinous and mucinous cystic tumor (controls excluding all cancers)	0.660584	1.48113	II	SF3B4	0.180072
Serous carcinoma of ovary (controls excluding all cancers)	0.053072	-2.36668	II	SF3B4	1.27513
Adenocarcinoma and ductal carcinoma of pancreas (controls excluding all cancers)	0.791093	0.360528	II	SF3B4	0.101773
Malignant neoplasm of pancreas (controls excluding all cancers)	0.293832	0.957666	II	SF3B4	0.531902
Neuroendocrine tumor and carcinoma of pancreas (controls excluding all cancers)	0.243525	3.79853	II	SF3B4	0.613456
Malignant neoplasm of parotid gland (controls excluding all cancers)	0.0132542	6.66794	II	SF3B4	1.87765
Malignant neoplasm of penis (controls excluding all cancers)	0.347508	-3.84135	II	SF3B4	0.459036
Malignant neoplasm of prostate (controls excluding all cancers)	0.587808	0.186976	II	SF3B4	0.230764
Adenocarcinoma and papilloma adenocarcinoma of rectum	0.191343	0.982065	II	SF3B4	0.718188
Adenocarcinoma, papilloma adenocarcinoma and mucinous carcinomas of rectum (controls excluding all cancers)	0.13728	1.10094	II	SF3B4	0.862392
Malignant neoplasm of rectum (controls excluding all cancers)	0.121699	1.15615	II	SF3B4	0.914715
Neuroendocrine tumor and carcinoma of rectum (controls excluding all cancers)	0.377328	-3.49113	II	SF3B4	0.423281
Malignant neoplasm of renal pelvis (controls excluding all cancers)	0.327859	3.07417	II	SF3B4	0.484313
Small cell lung cancer (controls excluding all cancers)	0.652515	0.624937	II	SF3B4	0.18541
Malignant neoplasm of skin (controls excluding all cancers)	0.000413769	-0.937154	II	SF3B4	3.38324
Adenocarcinoma of small intestine (controls excluding all cancers)	0.00141087	-9.77852	II	SF3B4	2.85051
Malignant neoplasm of small intestine (controls excluding all cancers)	0.821677	-0.357725	II	SF3B4	0.0852988
Neuroendocrine tumor and carcinoma of small intestine (controls excluding all cancers)	0.1159	3.19137	II	SF3B4	0.935916
Squamous cell neoplasms and carcinomas of the skin (controls excluding all cancers)	0.0737629	-1.13778	II	SF3B4	1.13216
Adenocarcinoma and papillary adenocarcinoma of stomach (controls excluding all cancers)	0.454227	0.976563	II	SF3B4	0.342727
Malignant neoplasm of stomach (controls excluding all cancers)	0.204103	1.24845	II	SF3B4	0.69015
Neuroendocrine tumor and carcinoma of stomach (controls excluding all cancers)	0.2328	-4.03648	II	SF3B4	0.633017
Malignant neoplasm of testis (controls excluding all cancers)	0.283108	-1.93352	II	SF3B4	0.548048
Non-seminoma of testis (controls excluding all cancers)	0.224152	-3.45653	II	SF3B4	0.649458
Seminoma of testis (controls excluding all cancers)	0.89244	0.295585	II	SF3B4	0.049421
Malignant neoplasm of thymus (controls excluding all cancers)	0.71929	-1.54734	II	SF3B4	0.143096
Follicular adenocarcinoma of thyroid gland (controls excluding all cancers)	0.781902	-0.788681	II	SF3B4	0.106847
Malignant neoplasm of thyroid gland (controls excluding all cancers)	0.267731	0.928512	II	SF3B4	0.572302
Papillary adenocarcinoma of thyroid gland (controls excluding all cancers)	0.236324	1.13124	II	SF3B4	0.626493
Malignant cancer of tonsil and base of tongue	0.788623	-0.457865	II	SF3B4	0.103131
Malignant neoplasm of urinary organs (controls excluding all cancers)	0.539152	-0.445414	II	SF3B4	0.268289
Malignant neoplasm of vulva (controls excluding all cancers)	0.397213	-2.17161	II	SF3B4	0.400977
Benign neoplasm	0.614077	-0.418173	II	SF3B4	0.211777
Benign neoplasm	0.498285	0.891421	II	SF3B4	0.302522
Benign neoplasm	0.10043	-3.62452	II	SF3B4	0.998137
Benign neoplasm	0.0250818	-1.39057	II	SF3B4	1.60064
Benign neoplasm	0.927518	-0.204713	II	SF3B4	0.0326779
Benign neoplasm of bone and articular cartilage	0.39557	0.604035	II	SF3B4	0.402776
Benign neoplasm	0.532862	-1.54667	II	SF3B4	0.273385
Benign neoplasm	0.296911	-1.22937	II	SF3B4	0.527374
Benign neoplasm	0.16924	4.55976	II	SF3B4	0.771497
Benign neoplasm	0.308065	2.21837	II	SF3B4	0.511358
Benign neoplasm	0.0100406	5.41727	II	SF3B4	1.99824
Benign neoplasm	0.937498	0.13514	II	SF3B4	0.0280295
Benign neoplasm	0.816065	0.513696	II	SF3B4	0.0882754
Benign neoplasm of brain and other parts of central nervous system	0.630726	0.399774	II	SF3B4	0.200159
Benign neoplasm	0.780329	0.802266	II	SF3B4	0.107722
Benign neoplasm	0.408283	2.27883	II	SF3B4	0.389039
Benign neoplasm	0.955363	0.094134	II	SF3B4	0.0198318
Benign neoplasm of breast	0.925462	-0.0555974	II	SF3B4	0.0336415
Benign neoplasm	0.669051	0.831954	II	SF3B4	0.174541
Benign neoplasm	0.68636	-0.282721	II	SF3B4	0.163448
Benign neoplasm	0.0157008	-10.1393	II	SF3B4	1.80408
Other benign neoplasm of uterus	0.590201	1.50689	II	SF3B4	0.229
Benign neoplasm	0.382418	0.825104	II	SF3B4	0.417462
Benign neoplasm	0.355726	4.00885	II	SF3B4	0.448885
Benign neoplasm	0.817051	0.83843	II	SF3B4	0.0877508
Benign neoplasm	0.756317	0.0872097	II	SF3B4	0.121296
Benign neoplasm	0.147976	0.613229	II	SF3B4	0.82981
Benign neoplasm of colon, rectum, anus and anal canal	0.306148	0.260897	II	SF3B4	0.514068
Benign neoplasm	0.477866	0.856438	II	SF3B4	0.320694
Other benign neoplasms of connective and other soft tissue	0.806632	0.159177	II	SF3B4	0.0933243
Benign neoplasm	0.711117	1.50223	II	SF3B4	0.148059
Benign neoplasm	0.221612	5.43536	II	SF3B4	0.654407
Benign neoplasm	0.831608	-0.698364	II	SF3B4	0.0800812
Benign neoplasm	0.517713	-1.82295	II	SF3B4	0.285911
Benign neoplasm	0.832157	-0.212886	II	SF3B4	0.0797947
Other benign neoplasm of uterus	0.0114264	-6.45924	II	SF3B4	1.94209
Benign neoplasm	0.5234	-0.840221	II	SF3B4	0.281166
Benign neoplasm	0.944581	0.0611886	II	SF3B4	0.0247606
Benign neoplasm	0.922134	0.280096	II	SF3B4	0.0352059
Benign neoplasm	0.793589	0.36327	II	SF3B4	0.100404
Benign neoplasm	0.884679	-0.155851	II	SF3B4	0.0532144
Benign neoplasm of middle ear and respiratory system	0.816564	-0.170869	II	SF3B4	0.0880098
Benign neoplasm	0.0176208	-6.66835	II	SF3B4	1.75397
Benign neoplasm of other and unspecified endocrine glands	0.878881	-0.0899855	II	SF3B4	0.0560697
Benign neoplasm	0.124907	-4.56845	II	SF3B4	0.903413
Benign neoplasm	0.137614	5.68385	II	SF3B4	0.861336
Benign neoplasm	0.274514	4.59293	II	SF3B4	0.561436
Benign neoplasm of eye and adnexa	0.480644	0.484964	II	SF3B4	0.318176
Benign neoplasm	0.18555	-5.21648	II	SF3B4	0.73154
Benign neoplasm of other and unspecified female genital organs	0.108889	1.65445	II	SF3B4	0.963016
Benign neoplasm	0.534893	-2.27301	II	SF3B4	0.271733
Haemangioma and lymphangioma, any site	0.21392	0.869136	II	SF3B4	0.669749
[truncated: 7,622 more rows]
