# Supplementary material for: PTGES2 and RNASET2 identified as novel potential biomarkers and therapeutic targets for basal cell carcinoma: insights from proteome-wide mendelian randomization, colocalization, and MR-PheWAS analyses
Source: Front Pharmacol. 2024 Jul 5;15:1418560. doi: 10.3389/fphar.2024.1418560 (PMC11257982; doi:10.3389/fphar.2024.1418560)
Supplement: Supplementary file 1 [file DataSheet1.ZIP › Table S15.xlsx]

## Sheet: coloc共定位结果
Table S15. The colocalization results of identified proteins with BMI or gastrointestinal endpoints (PP.H4)
Protein	BMI	KELA_REIMBURSEMENT_202
PTGES2 (UKB-PPP)	0.00899898	0.0142113
RNASET2 (UKB-PPP)	0.0297181	0.0195889
PTGES2 (deCODE)	0.00549936	0.0220464
RNASET2 (deCODE)	0.000144064	5.32836e-05
