# Supplementary material for: PTGES2 and RNASET2 identified as novel potential biomarkers and therapeutic targets for basal cell carcinoma: insights from proteome-wide mendelian randomization, colocalization, and MR-PheWAS analyses
Source: Front Pharmacol. 2024 Jul 5;15:1418560. doi: 10.3389/fphar.2024.1418560 (PMC11257982; doi:10.3389/fphar.2024.1418560)
Supplement: Supplementary file 1 [file DataSheet1.ZIP › Table S16.xlsx]

## Sheet: coloc共定位结果
Table S16. The colocalization results between STX8 and other embolism and thrombosis
PP.H.abf	UKB-PPP	deCODE
PP.H0.abf	6.20068e-27	3.62718e-08
PP.H1.abf	0.060011	0.085762
PP.H2.abf	8.0385e-27	3.35673e-08
PP.H3.abf	0.0769588	0.0787373
PP.H4.abf	0.86303	0.835501
