# Supplementary material for: PTGES2 and RNASET2 identified as novel potential biomarkers and therapeutic targets for basal cell carcinoma: insights from proteome-wide mendelian randomization, colocalization, and MR-PheWAS analyses
Source: Front Pharmacol. 2024 Jul 5;15:1418560. doi: 10.3389/fphar.2024.1418560 (PMC11257982; doi:10.3389/fphar.2024.1418560)
Supplement: Supplementary file 1 [file DataSheet1.ZIP › Table S2.xlsx]

## Sheet: Sheet1
Table S2. The MR results between UKB-PPP Plasma protein and skin cancer
id.exposure	exposure	method	nsnp	b	se	pval	lo_ci	up_ci	or	or_lci95	or_uci95	p_fdr
ukb-ppp-A1BG-OID30771	Alpha-1B-glycoprotein | Inflammation_II	Inverse variance weighted	2	0.176515	0.134058	0.187938	-0.0862392	0.43927	1.19305	0.917375	1.55157	0.995824
ukb-ppp-AAMDC-OID30236	Mth938 domain-containing protein | Cardiometabolic_II	Inverse variance weighted	3	0.0192771	0.0214285	0.368332	-0.0227227	0.061277	1.01946	0.977533	1.06319	0.995824
ukb-ppp-ABHD14B-OID20921	Protein ABHD14B | Neurology	Inverse variance weighted	2	0.0462836	0.0402933	0.250694	-0.0326913	0.125259	1.04737	0.967837	1.13344	0.995824
ukb-ppp-ABO-OID30675	Histo-blood group ABO system transferase | Inflammation_II	Inverse variance weighted	6	-0.0240627	0.0205005	0.24049	-0.0642436	0.0161182	0.976225	0.937777	1.01625	0.995824
ukb-ppp-ACAA1-OID21269	3-ketoacyl-CoA thiolase, peroxisomal | Oncology	Inverse variance weighted	2	0.0939615	0.0882469	0.286986	-0.0790026	0.266925	1.09852	0.924038	1.30594	0.995824
ukb-ppp-ACADSB-OID30356	Short/branched chain specific acyl-CoA dehydrogenase, mitochondrial | Cardiometabolic_II	Inverse variance weighted	2	-0.00751136	0.0616413	0.903013	-0.128328	0.113306	0.992517	0.879565	1.11997	0.995824
ukb-ppp-ACAN-OID20159	Aggrecan core protein | Cardiometabolic	Inverse variance weighted	2	0.0524046	0.109278	0.631545	-0.16178	0.266589	1.0538	0.850628	1.3055	0.995824
ukb-ppp-ACE-OID30696	Angiotensin-converting enzyme | Inflammation_II	Inverse variance weighted	5	-0.0389691	0.0278748	0.162111	-0.0936037	0.0156655	0.96178	0.910644	1.01579	0.995824
ukb-ppp-ACHE-OID30585	Acetylcholinesterase | Inflammation_II	Inverse variance weighted	4	0.0274929	0.0335574	0.412627	-0.0382796	0.0932654	1.02787	0.962444	1.09775	0.995824
ukb-ppp-ACP5-OID20314	Tartrate-resistant acid phosphatase type 5 | Cardiometabolic	Inverse variance weighted	3	0.135133	0.087855	0.124015	-0.0370627	0.307329	1.14469	0.963616	1.35979	0.995824
ukb-ppp-ACP6-OID21432	Lysophosphatidic acid phosphatase type 6 | Oncology	Inverse variance weighted	10	-0.00799299	0.0209023	0.702166	-0.0489615	0.0329755	0.992039	0.952218	1.03353	0.995824
ukb-ppp-ACVRL1-OID20999	Serine/threonine-protein kinase receptor R3 | Neurology	Inverse variance weighted	4	-0.00190722	0.0361631	0.95794	-0.0727869	0.0689725	0.998095	0.929799	1.07141	0.995824
ukb-ppp-ACY3-OID30086	N-acyl-aromatic-L-amino acid amidohydrolase | Cardiometabolic_II	Inverse variance weighted	3	-0.00245667	0.0384219	0.949019	-0.0777637	0.0728503	0.997546	0.925183	1.07557	0.995824
ukb-ppp-ACYP1-OID30642	Acylphosphatase-1 | Inflammation_II	Inverse variance weighted	2	0.0341788	0.0569296	0.548259	-0.0774032	0.145761	1.03477	0.925517	1.15692	0.995824
ukb-ppp-ADA-OID20645	Adenosine deaminase | Inflammation	Inverse variance weighted	6	-0.0100935	0.0206107	0.624332	-0.0504904	0.0303034	0.989957	0.950763	1.03077	0.995824
ukb-ppp-ADAM12-OID30491	Disintegrin and metalloproteinase domain-containing protein 12 | Inflammation_II	Inverse variance weighted	3	-0.0270051	0.058715	0.645562	-0.142086	0.0880762	0.973356	0.867546	1.09207	0.995824
ukb-ppp-ADAM15-OID20109	Disintegrin and metalloproteinase domain-containing protein 15 | Cardiometabolic	Inverse variance weighted (multiplicative random effects)	6	-0.0341539	0.0376239	0.363998	-0.107897	0.0395889	0.966423	0.89772	1.04038	0.995824
ukb-ppp-ADAM22-OID21001	Disintegrin and metalloproteinase domain-containing protein 22 | Neurology	Inverse variance weighted	6	0.0346113	0.0325458	0.287572	-0.0291786	0.0984011	1.03522	0.971243	1.10341	0.995824
ukb-ppp-ADAM23-OID20651	Disintegrin and metalloproteinase domain-containing protein 23 | Inflammation	Inverse variance weighted	8	-0.0076923	0.0201924	0.703241	-0.0472695	0.0318849	0.992337	0.95383	1.0324	0.995824
ukb-ppp-ADAM8-OID21039	Disintegrin and metalloproteinase domain-containing protein 8 | Neurology	Inverse variance weighted	6	-0.0179321	0.0412187	0.663528	-0.0987208	0.0628566	0.982228	0.905996	1.06487	0.995824
ukb-ppp-ADAM9-OID31488	Disintegrin and metalloproteinase domain-containing protein 9 | Oncology_II	Inverse variance weighted	6	-0.00339905	0.0778605	0.965179	-0.156006	0.149208	0.996607	0.855554	1.16091	0.995824
ukb-ppp-ADAMTS13-OID20249	A disintegrin and metalloproteinase with thrombospondin motifs 13 | Cardiometabolic	Inverse variance weighted	6	-0.0790429	0.0307715	0.0102079	-0.139355	-0.0187308	0.924	0.869919	0.981444	0.623169
ukb-ppp-ADAMTS15-OID21275	A disintegrin and metalloproteinase with thrombospondin motifs 15 | Oncology	Inverse variance weighted	2	-0.112273	0.0963121	0.243727	-0.301045	0.0764987	0.8938	0.740045	1.0795	0.995824
ukb-ppp-ADAMTS16-OID20089	A disintegrin and metalloproteinase with thrombospondin motifs 16 | Cardiometabolic	Inverse variance weighted	4	0.0122232	0.0884497	0.890088	-0.161138	0.185585	1.0123	0.851174	1.20392	0.995824
ukb-ppp-ADAMTS8-OID21502	A disintegrin and metalloproteinase with thrombospondin motifs 8 | Oncology	Inverse variance weighted	7	0.0298429	0.0310405	0.336342	-0.0309964	0.0906822	1.03029	0.969479	1.09492	0.995824
ukb-ppp-ADAMTSL2-OID30370	ADAMTS-like protein 2 | Cardiometabolic_II	Inverse variance weighted	3	0.0216156	0.0863705	0.802381	-0.147671	0.190902	1.02185	0.862715	1.21034	0.995824
ukb-ppp-ADAMTSL4-OID30275	ADAMTS-like protein 4 | Cardiometabolic_II	Inverse variance weighted	3	0.102924	0.0828102	0.213908	-0.0593839	0.265232	1.10841	0.942345	1.30373	0.995824
ukb-ppp-ADAMTSL5-OID30355	ADAMTS-like protein 5 | Cardiometabolic_II	Inverse variance weighted	3	0.026321	0.0325747	0.41908	-0.0375255	0.0901674	1.02667	0.96317	1.09436	0.995824
ukb-ppp-ADD1-OID30655	Alpha-adducin | Inflammation_II	Inverse variance weighted	2	0.0669401	0.073784	0.364278	-0.0776766	0.211557	1.06923	0.925264	1.2356	0.995824
ukb-ppp-ADGRB3-OID20974	Adhesion G protein-coupled receptor B3 | Neurology	Inverse variance weighted	12	-0.0319976	0.017308	0.0644989	-0.0659214	0.00192612	0.968509	0.936204	1.00193	0.995824
ukb-ppp-ADGRD1-OID30588	Adhesion G-protein coupled receptor D1 | Inflammation_II	Inverse variance weighted	5	-0.0296884	0.0323265	0.358414	-0.0930484	0.0336716	0.970748	0.911149	1.03424	0.995824
ukb-ppp-ADGRE1-OID31483	Adhesion G protein-coupled receptor E1 | Oncology_II	Inverse variance weighted	3	0.0220554	0.0318438	0.488554	-0.0403585	0.0844693	1.0223	0.960445	1.08814	0.995824
ukb-ppp-ADGRE2-OID20755	Adhesion G protein-coupled receptor E2 | Inflammation	Inverse variance weighted	3	0.0406807	0.0427364	0.341148	-0.0430826	0.124444	1.04152	0.957832	1.13252	0.995824
ukb-ppp-ADGRE5-OID20260	CD97 antigen | Cardiometabolic	Inverse variance weighted	3	-0.00882887	0.0416144	0.831983	-0.0903932	0.0727354	0.99121	0.913572	1.07545	0.995824
ukb-ppp-ADGRG1-OID21294	Adhesion G-protein coupled receptor G1 | Oncology	Inverse variance weighted	2	-0.0325431	0.124551	0.793875	-0.276664	0.211578	0.967981	0.758309	1.23563	0.995824
ukb-ppp-ADH1B-OID30612	All-trans-retinol dehydrogenase | Inflammation_II	Inverse variance weighted	2	0.18929	0.130916	0.148209	-0.0673059	0.445885	1.20839	0.934909	1.56187	0.995824
ukb-ppp-ADIPOQ-OID30748	Adiponectin | Inflammation_II	Inverse variance weighted	4	-0.00478919	0.0503632	0.924241	-0.103501	0.0939227	0.995222	0.901675	1.09847	0.995824
ukb-ppp-AFAP1-OID30569	Actin filament-associated protein 1 | Inflammation_II	Inverse variance weighted	7	0.0115875	0.0203915	0.569866	-0.0283799	0.0515548	1.01165	0.972019	1.05291	0.995824
ukb-ppp-AFM-OID30741	Afamin | Inflammation_II	Inverse variance weighted	2	-0.0259745	0.200489	0.896918	-0.418932	0.366983	0.97436	0.657749	1.44337	0.995824
ukb-ppp-AFP-OID20978	Alpha-fetoprotein | Neurology	Inverse variance weighted	2	-0.015757	0.111291	0.887409	-0.233887	0.202373	0.984366	0.791451	1.22431	0.995824
ukb-ppp-AGER-OID20756	Advanced glycosylation end product-specific receptor | Inflammation	Inverse variance weighted	2	0.0317951	0.0720177	0.658858	-0.10936	0.17295	1.03231	0.896408	1.18881	0.995824
ukb-ppp-AGRN-OID20786	Agrin | Inflammation	Inverse variance weighted	2	0.0319492	0.0356084	0.369593	-0.0378433	0.101742	1.03247	0.962864	1.1071	0.995824
ukb-ppp-AGRP-OID20658	Agouti-related protein | Inflammation	Inverse variance weighted	3	-0.118482	0.116981	0.31114	-0.347765	0.110801	0.888268	0.706265	1.11717	0.995824
ukb-ppp-AGT-OID30709	Angiotensinogen | Inflammation_II	Inverse variance weighted	4	-0.0424419	0.0263852	0.107715	-0.094157	0.00927312	0.958446	0.91014	1.00932	0.995824
ukb-ppp-AHCY-OID20199	Adenosylhomocysteinase | Cardiometabolic	Inverse variance weighted	3	-0.0385153	0.0381147	0.312251	-0.11322	0.0361895	0.962217	0.892954	1.03685	0.995824
ukb-ppp-AHNAK2-OID30244	Protein AHNAK2 | Cardiometabolic_II	Inverse variance weighted	2	0.0263253	0.0941633	0.779807	-0.158235	0.210885	1.02667	0.853649	1.23477	0.995824
ukb-ppp-AHSG-OID30706	Alpha-2-HS-glycoprotein | Inflammation_II	Inverse variance weighted	4	-0.00372062	0.0265528	0.888564	-0.0557641	0.0483228	0.996286	0.945762	1.04951	0.995824
ukb-ppp-AIF1L-OID30204	Allograft inflammatory factor 1-like | Cardiometabolic_II	Inverse variance weighted	2	0.0530199	0.033526	0.113774	-0.0126911	0.118731	1.05445	0.987389	1.12607	0.995824
ukb-ppp-AKR7L-OID30488	Aflatoxin B1 aldehyde reductase member 4 | Inflammation_II	Inverse variance weighted	2	-0.0254684	0.0634999	0.688363	-0.149928	0.0989914	0.974853	0.86077	1.10406	0.995824
ukb-ppp-ALCAM-OID20273	CD166 antigen | Cardiometabolic	Inverse variance weighted	4	-0.0505759	0.0787626	0.520788	-0.204951	0.103799	0.950682	0.814688	1.10938	0.995824
ukb-ppp-ALDH3A1-OID20512	Aldehyde dehydrogenase, dimeric NADP-preferring | Inflammation	Inverse variance weighted	3	0.026423	0.0305309	0.386791	-0.0334176	0.0862635	1.02678	0.967135	1.09009	0.995824
ukb-ppp-ALDH5A1-OID31047	Succinate-semialdehyde dehydrogenase, mitochondrial | Neurology_II	Inverse variance weighted	2	-0.00519749	0.0717843	0.94228	-0.145895	0.1355	0.994816	0.864249	1.14511	0.995824
ukb-ppp-ALPP-OID21383	Alkaline phosphatase, placental type | Oncology	Inverse variance weighted	6	-0.00317596	0.0240583	0.894975	-0.0503301	0.0439782	0.996829	0.950915	1.04496	0.995824
ukb-ppp-AMBP-OID21413	Protein AMBP [Cleaved into: Alpha-1-microglobulin | Oncology	Inverse variance weighted	4	-0.00538586	0.0734554	0.94155	-0.149358	0.138587	0.994629	0.86126	1.14865	0.995824
ukb-ppp-AMIGO2-OID21370	Amphoterin-induced protein 2 | Oncology	Inverse variance weighted	2	0.135446	0.0901427	0.132948	-0.0412332	0.312126	1.14505	0.959605	1.36633	0.995824
ukb-ppp-AMN-OID20492	Protein amnionless [Cleaved into: Soluble protein amnionless] | Inflammation	Inverse variance weighted	10	-0.0290232	0.0191559	0.129747	-0.0665688	0.00852245	0.971394	0.935599	1.00856	0.995824
ukb-ppp-AMPD3-OID31139	AMP deaminase 3 | Neurology_II	Inverse variance weighted	4	0.00764762	0.0418633	0.855049	-0.0744045	0.0896998	1.00768	0.928296	1.09385	0.995824
ukb-ppp-AMY1A_AMY1B_AMY1C-OID30707	Alpha-amylase 1A_Alpha-amylase 1B_Alpha-amylase 1C | Inflammation_II	Inverse variance weighted	10	0.00347242	0.0302595	0.90864	-0.0558362	0.0627811	1.00348	0.945694	1.06479	0.995824
ukb-ppp-AMY2A-OID20333	Pancreatic alpha-amylase | Cardiometabolic	Inverse variance weighted	5	-0.0219263	0.0249893	0.380253	-0.0709053	0.0270527	0.978312	0.93155	1.02742	0.995824
ukb-ppp-AMY2B-OID20340	Alpha-amylase 2B | Cardiometabolic	Inverse variance weighted	5	-0.0209024	0.0249791	0.402708	-0.0698615	0.0280567	0.979315	0.932523	1.02845	0.995824
ukb-ppp-ANG-OID20403	Angiogenin | Cardiometabolic	Inverse variance weighted	4	-0.0126677	0.0282367	0.653702	-0.0680117	0.0426762	0.987412	0.93425	1.0436	0.995824
ukb-ppp-ANGPT1-OID20740	Angiopoietin-1 | Inflammation	Inverse variance weighted	2	-0.235991	0.213219	0.268381	-0.653901	0.181919	0.789788	0.520013	1.19952	0.995824
ukb-ppp-ANGPT2-OID21463	Angiopoietin-2 | Oncology	Inverse variance weighted	3	0.0486738	0.0794015	0.53987	-0.106953	0.204301	1.04988	0.898568	1.22667	0.995824
ukb-ppp-ANGPTL1-OID20211	Angiopoietin-related protein 1 | Cardiometabolic	Inverse variance weighted	3	-0.024425	0.0297969	0.412379	-0.0828269	0.033977	0.975871	0.92051	1.03456	0.995824
ukb-ppp-ANGPTL3-OID20407	Angiopoietin-related protein 3 | Cardiometabolic	Inverse variance weighted	4	-0.0550547	0.0392768	0.161002	-0.132037	0.0219279	0.946433	0.876308	1.02217	0.995824
ukb-ppp-ANGPTL4-OID20703	Angiopoietin-related protein 4 | Inflammation	Inverse variance weighted	2	-0.00868004	0.0372431	0.815712	-0.0816766	0.0643165	0.991358	0.92157	1.06643	0.995824
ukb-ppp-ANGPTL7-OID21412	Angiopoietin-related protein 7 | Oncology	Inverse variance weighted	3	0.0450624	0.0319471	0.158382	-0.0175539	0.107679	1.04609	0.982599	1.11369	0.995824
ukb-ppp-ANPEP-OID20350	Aminopeptidase N | Cardiometabolic	Inverse variance weighted (multiplicative random effects)	3	0.0426472	0.049814	0.391926	-0.0549881	0.140283	1.04357	0.946496	1.1506	0.995824
ukb-ppp-ANXA2-OID30263	Annexin A2 | Cardiometabolic_II	Inverse variance weighted	6	-0.0302523	0.032421	0.350764	-0.0937975	0.0332928	0.970201	0.910467	1.03385	0.995824
ukb-ppp-AOC1-OID20452	Amiloride-sensitive amine oxidase [copper-containing] | Inflammation	Inverse variance weighted	2	0.0344505	0.0408831	0.399418	-0.0456803	0.114581	1.03505	0.955347	1.1214	0.995824
ukb-ppp-AOC3-OID20389	Membrane primary amine oxidase | Cardiometabolic	Inverse variance weighted	5	0.0602313	0.0443414	0.174352	-0.0266779	0.147141	1.06208	0.973675	1.15852	0.995824
ukb-ppp-AP1G2-OID31348	AP-1 complex subunit gamma-like 2 | Oncology_II	Inverse variance weighted	2	0.104856	0.0518568	0.0431736	0.00321648	0.206495	1.11055	1.00322	1.22936	0.92807
ukb-ppp-APBB1IP-OID21359	Amyloid beta A4 precursor protein-binding family B member 1-interacting protein | Oncology	Inverse variance weighted	2	-0.0868195	0.0506329	0.0864031	-0.18606	0.0124211	0.916843	0.830224	1.0125	0.995824
ukb-ppp-APCS-OID30778	Serum amyloid P-component | Inflammation_II	Inverse variance weighted	2	-0.00475378	0.0459832	0.917661	-0.0948808	0.0853733	0.995257	0.909481	1.08912	0.995824
ukb-ppp-APEX1-OID21434	APEX nuclease | Oncology	Inverse variance weighted	2	0.0245346	0.026812	0.360161	-0.028017	0.0770861	1.02484	0.972372	1.08014	0.995824
ukb-ppp-APOBR-OID30246	Apolipoprotein B receptor | Cardiometabolic_II	Inverse variance weighted	3	0.00123402	0.0179063	0.945057	-0.0338623	0.0363304	1.00123	0.966705	1.037	0.995824
ukb-ppp-APOC1-OID30749	Apolipoprotein C-I | Inflammation_II	Inverse variance weighted	2	-0.00888929	0.114301	0.938011	-0.23292	0.215141	0.99115	0.792217	1.24004	0.995824
ukb-ppp-APOD-OID30746	Apolipoprotein D | Inflammation_II	Inverse variance weighted	2	0.0353136	0.0759228	0.641842	-0.113495	0.184122	1.03594	0.892709	1.20216	0.995824
ukb-ppp-APOE-OID30727	Apolipoprotein E | Inflammation_II	Inverse variance weighted	7	0.0154463	0.0174158	0.375126	-0.0186887	0.0495813	1.01557	0.981485	1.05083	0.995824
ukb-ppp-APOH-OID21072	Beta-2-glycoprotein 1 | Neurology	Inverse variance weighted	7	0.037025	0.0295267	0.209861	-0.0208474	0.0948974	1.03772	0.979368	1.09955	0.995824
ukb-ppp-APOM-OID20374	Apolipoprotein M | Cardiometabolic	Inverse variance weighted	2	-0.0780563	0.145873	0.592582	-0.363967	0.207855	0.924912	0.694914	1.23103	0.995824
ukb-ppp-APRT-OID20927	Adenine phosphoribosyltransferase | Neurology	Inverse variance weighted	2	0.241733	0.224669	0.281947	-0.198617	0.682084	1.27345	0.819864	1.978	0.995824
ukb-ppp-ARG1-OID21445	Arginase-1 | Oncology	Inverse variance weighted	3	0.042953	0.0503419	0.393534	-0.0557171	0.141623	1.04389	0.945807	1.15214	0.995824
ukb-ppp-ARHGAP25-OID21255	Rho GTPase-activating protein 25 | Oncology	Inverse variance weighted	2	-0.1133	0.1575	0.471914	-0.422	0.195399	0.892883	0.655734	1.2158	0.995824
ukb-ppp-ARHGEF10-OID30994	Rho guanine nucleotide exchange factor 10 | Neurology_II	Inverse variance weighted	2	-0.0310546	0.0367304	0.397846	-0.103046	0.040937	0.969423	0.902085	1.04179	0.995824
ukb-ppp-ARHGEF5-OID30871	Rho guanine nucleotide exchange factor 5 | Neurology_II	Inverse variance weighted	3	0.0139734	0.0282548	0.620919	-0.0414061	0.0693529	1.01407	0.959439	1.07181	0.995824
ukb-ppp-ARL2BP-OID30121	ADP-ribosylation factor-like protein 2-binding protein | Cardiometabolic_II	Inverse variance weighted	2	-0.00893411	0.100385	0.929083	-0.205689	0.187821	0.991106	0.814086	1.20662	0.995824
ukb-ppp-ARSA-OID21138	Arylsulfatase A | Neurology	Inverse variance weighted	6	-0.0400245	0.0315518	0.204607	-0.101866	0.021817	0.960766	0.903151	1.02206	0.995824
ukb-ppp-ARSB-OID21331	Arylsulfatase B | Oncology	Inverse variance weighted	4	-0.0269903	0.0457676	0.555375	-0.116695	0.0627142	0.973371	0.889857	1.06472	0.995824
ukb-ppp-ART3-OID20346	Ecto-ADP-ribosyltransferase 3 | Cardiometabolic	Inverse variance weighted	5	-0.00299863	0.0526366	0.95457	-0.106166	0.100169	0.997006	0.899275	1.10536	0.995824
ukb-ppp-ART5-OID30828	Ecto-ADP-ribosyltransferase 5 | Neurology_II	Inverse variance weighted	2	-0.0151457	0.0546543	0.78169	-0.122268	0.0919767	0.984968	0.884911	1.09634	0.995824
ukb-ppp-ASAH1-OID30415	Acid ceramidase | Cardiometabolic_II	Inverse variance weighted	9	-0.0203229	0.0229998	0.376906	-0.0654025	0.0247567	0.979882	0.93669	1.02507	0.995824
ukb-ppp-ASAH2-OID20996	Neutral ceramidase | Neurology	Inverse variance weighted	3	-0.0323145	0.0665193	0.627115	-0.162692	0.0980634	0.968202	0.849853	1.10303	0.995824
ukb-ppp-ASGR2-OID30679	Asialoglycoprotein receptor 2 | Inflammation_II	Inverse variance weighted	2	-0.0734157	0.0509274	0.149422	-0.173233	0.026402	0.929214	0.840941	1.02675	0.995824
ukb-ppp-ASPN-OID30315	Asporin | Cardiometabolic_II	Inverse variance weighted	2	-0.0588463	0.0446504	0.187525	-0.146361	0.0286685	0.942852	0.863846	1.02908	0.995824
ukb-ppp-ASRGL1-OID30283	Isoaspartyl peptidase/L-asparaginase | Cardiometabolic_II	Inverse variance weighted	4	-0.0381098	0.0300575	0.204835	-0.0970226	0.0208029	0.962607	0.907535	1.02102	0.995824
ukb-ppp-ATP6V1G2-OID30167	V-type proton ATPase subunit G 2 | Cardiometabolic_II	Inverse variance weighted	2	-0.243342	0.0868242	0.00506767	-0.413518	-0.0731668	0.784003	0.66132	0.929446	0.573056
ukb-ppp-ATRAID-OID31451	All-trans retinoic acid-induced differentiation factor | Oncology_II	Inverse variance weighted	4	-0.0823541	0.0398965	0.0389995	-0.160551	-0.00415693	0.920946	0.851674	0.995852	0.92807
ukb-ppp-ATRN-OID30735	Attractin, Isoform 2 | Inflammation_II	Inverse variance weighted	4	0.00018029	0.0290446	0.995047	-0.056747	0.0571076	1.00018	0.944833	1.05877	0.995824
ukb-ppp-ATXN3-OID31149	Ataxin-3 | Neurology_II	Inverse variance weighted	2	-0.0139364	0.0636215	0.826609	-0.138635	0.110762	0.98616	0.870546	1.11713	0.995824
ukb-ppp-AXL-OID20363	Tyrosine-protein kinase receptor UFO | Cardiometabolic	Inverse variance weighted	3	0.0679417	0.0540533	0.208776	-0.0380028	0.173886	1.0703	0.96271	1.18992	0.995824
ukb-ppp-B3GNT7-OID30281	UDP-GlcNAc:betaGal beta-1,3-N-acetylglucosaminyltransferase 7 | Cardiometabolic_II	Inverse variance weighted (multiplicative random effects)	6	0.00547843	0.0483247	0.90974	-0.089238	0.100195	1.00549	0.914628	1.10539	0.995824
ukb-ppp-B4GAT1-OID21127	Beta-1,4-glucuronyltransferase 1 | Neurology	Inverse variance weighted	2	-0.0329843	0.0391155	0.399087	-0.109651	0.0436821	0.967554	0.896147	1.04465	0.995824
ukb-ppp-BANK1-OID20594	B-cell scaffold protein with ankyrin repeats | Inflammation	Inverse variance weighted	4	-0.0151482	0.0859306	0.860071	-0.183572	0.153276	0.984966	0.832292	1.16565	0.995824
ukb-ppp-BCAM-OID21076	Basal cell adhesion molecule | Neurology	Inverse variance weighted	4	-0.117383	0.0437554	0.00730314	-0.203143	-0.0316219	0.889245	0.816161	0.968873	0.603335
ukb-ppp-BCAN-OID20998	Brevican core protein | Neurology	Inverse variance weighted	2	0.0380129	0.0570649	0.505325	-0.0738343	0.14986	1.03874	0.928826	1.16167	0.995824
ukb-ppp-BCAT1-OID30312	Branched-chain-amino-acid aminotransferase, cytosolic | Cardiometabolic_II	Inverse variance weighted	3	-0.00162356	0.0357017	0.963728	-0.0715989	0.0683518	0.998378	0.930904	1.07074	0.995824
ukb-ppp-BCHE-OID30717	Cholinesterase | Inflammation_II	Inverse variance weighted	7	-0.0128807	0.0256344	0.615332	-0.0631241	0.0373627	0.987202	0.938827	1.03807	0.995824
ukb-ppp-BCL2L15-OID30498	Bcl-2-like protein 15 | Inflammation_II	Inverse variance weighted	2	-0.0647042	0.0669566	0.333863	-0.195939	0.0665306	0.937345	0.822062	1.06879	0.995824
ukb-ppp-BGLAP-OID30389	Osteocalcin | Cardiometabolic_II	Inverse variance weighted	2	-0.225193	0.108589	0.0380964	-0.438026	-0.0123591	0.798362	0.645309	0.987717	0.92807
ukb-ppp-BLMH-OID20336	Bleomycin hydrolase | Cardiometabolic	Inverse variance weighted	3	0.0515859	0.03461	0.136095	-0.0162497	0.119421	1.05294	0.983882	1.12684	0.995824
ukb-ppp-BLVRB-OID21141	Flavin reductase | Neurology	Inverse variance weighted	3	-0.029468	0.102351	0.773415	-0.230076	0.17114	0.970962	0.794473	1.18666	0.995824
ukb-ppp-BMP10-OID30575	Bone morphogenetic protein 10 | Inflammation_II	Inverse variance weighted	3	0.0422787	0.0440402	0.337053	-0.04404	0.128597	1.04319	0.956916	1.13723	0.995824
ukb-ppp-BMP6-OID20111	Bone morphogenetic protein 6 | Cardiometabolic	Inverse variance weighted	2	0.024896	0.0757993	0.742574	-0.123671	0.173463	1.02521	0.883671	1.18942	0.995824
ukb-ppp-BMPER-OID30615	BMP-binding endothelial regulator protein | Inflammation_II	Inverse variance weighted	4	0.00625633	0.051492	0.903294	-0.094668	0.107181	1.00628	0.909675	1.11314	0.995824
ukb-ppp-BOC-OID20116	Brother of CDO | Cardiometabolic	Inverse variance weighted	3	-0.0857888	0.0504473	0.0890252	-0.184666	0.0130879	0.917788	0.831382	1.01317	0.995824
ukb-ppp-BOLA2_BOLA2B-OID30267	BolA-like protein 2 | Cardiometabolic_II	Inverse variance weighted	3	-0.0273154	0.0640278	0.669658	-0.15281	0.098179	0.973054	0.858293	1.10316	0.995824
ukb-ppp-BPIFA2-OID30279	BPI fold-containing family A member 2 | Cardiometabolic_II	Inverse variance weighted (multiplicative random effects)	3	-0.0269099	0.188299	0.886361	-0.395976	0.342156	0.973449	0.673023	1.40798	0.995824
ukb-ppp-BPIFB1-OID20308	BPI fold-containing family B member 1 | Cardiometabolic	Inverse variance weighted	5	0.0118158	0.0286411	0.67994	-0.0443209	0.0679524	1.01189	0.956647	1.07031	0.995824
ukb-ppp-BPIFB2-OID30311	BPI fold-containing family B member 2 | Cardiometabolic_II	Inverse variance weighted	4	-0.0195658	0.0506349	0.699194	-0.11881	0.0796786	0.980624	0.887976	1.08294	0.995824
ukb-ppp-BRSK2-OID31042	Serine/threonine-protein kinase BRSK2 | Neurology_II	Inverse variance weighted	2	0.0494108	0.0315677	0.117528	-0.0124619	0.111283	1.05065	0.987615	1.11771	0.995824
ukb-ppp-BST1-OID21051	ADP-ribosyl cyclase/cyclic ADP-ribose hydrolase 2 | Neurology	Inverse variance weighted	18	-0.00881128	0.0148283	0.552364	-0.0378747	0.0202521	0.991227	0.962834	1.02046	0.995824
ukb-ppp-BST2-OID21029	Bone marrow stromal antigen 2 | Neurology	Inverse variance weighted	2	0.0189755	0.0498291	0.703343	-0.0786895	0.116641	1.01916	0.924327	1.12372	0.995824
ukb-ppp-BTC-OID21199	Probetacellulin [Cleaved into: Betacellulin | Oncology	Inverse variance weighted	4	-0.00912618	0.0240294	0.7041	-0.0562238	0.0379714	0.990915	0.945328	1.0387	0.995824
ukb-ppp-BTD-OID30754	Biotinidase | Inflammation_II	Inverse variance weighted	5	0.0855019	0.0366259	0.0195713	0.0137152	0.157289	1.08926	1.01381	1.17033	0.865722
ukb-ppp-BTN1A1-OID31363	Butyrophilin subfamily 1 member A1 | Oncology_II	Inverse variance weighted	2	-0.0123514	0.0441887	0.77985	-0.0989613	0.0742585	0.987725	0.905778	1.07709	0.995824
ukb-ppp-BTN2A1-OID20713	Butyrophilin subfamily 2 member A1 | Inflammation	Inverse variance weighted (multiplicative random effects)	7	0.0858206	0.0671607	0.201306	-0.0458143	0.217456	1.08961	0.955219	1.24291	0.995824
ukb-ppp-BTN3A2-OID20540	Butyrophilin subfamily 3 member A2 | Inflammation	Inverse variance weighted	4	0.00967376	0.0225513	0.667947	-0.0345267	0.0538742	1.00972	0.966063	1.05535	0.995824
ukb-ppp-C1QA-OID20654	Complement C1q subcomponent subunit A | Inflammation	Inverse variance weighted	4	0.0528534	0.0319974	0.0985743	-0.00986142	0.115568	1.05428	0.990187	1.12251	0.995824
ukb-ppp-C1QL2-OID30515	Complement C1q-like protein 2 | Inflammation_II	Inverse variance weighted (multiplicative random effects)	4	-0.00433677	0.064848	0.946681	-0.131439	0.122765	0.995673	0.876833	1.13062	0.995824
ukb-ppp-C1QTNF9-OID30620	Complement C1q and tumor necrosis factor-related protein 9A | Inflammation_II	Inverse variance weighted	6	-0.0115699	0.0184286	0.530119	-0.04769	0.0245501	0.988497	0.953429	1.02485	0.995824
ukb-ppp-C1RL-OID30721	Complement C1r subcomponent-like protein | Inflammation_II	Inverse variance weighted	2	0.101849	0.107254	0.342313	-0.108369	0.312068	1.10722	0.897296	1.36625	0.995824
ukb-ppp-C1S-OID30731	Complement C1s subcomponent | Inflammation_II	Inverse variance weighted	2	0.0372276	0.0766267	0.627087	-0.112961	0.187416	1.03793	0.893186	1.20613	0.995824
ukb-ppp-C4BPB-OID21481	C4b-binding protein beta chain | Oncology	Inverse variance weighted	3	-0.123485	0.0534936	0.0209761	-0.228333	-0.0186379	0.883835	0.795859	0.981535	0.867465
ukb-ppp-C7-OID30766	Complement component C7 | Inflammation_II	Inverse variance weighted	10	0.0242857	0.0251778	0.334762	-0.0250629	0.0736342	1.02458	0.975249	1.07641	0.995824
ukb-ppp-C8B-OID30719	Complement component C8 beta chain | Inflammation_II	Inverse variance weighted	6	-0.0340842	0.03052	0.264087	-0.0939034	0.025735	0.96649	0.910371	1.02607	0.995824
ukb-ppp-C9-OID30698	Complement component C9 | Inflammation_II	Inverse variance weighted	3	0.0868035	0.090713	0.338616	-0.0909939	0.264601	1.09068	0.913023	1.30291	0.995824
ukb-ppp-CA12-OID21344	Carbonic anhydrase 12 | Oncology	Inverse variance weighted	4	-0.0284415	0.0321807	0.3768	-0.0915157	0.0346326	0.971959	0.912547	1.03524	0.995824
ukb-ppp-CA13-OID20225	Carbonic anhydrase 13 | Cardiometabolic	Inverse variance weighted	2	0.0525119	0.040402	0.193691	-0.0266759	0.1317	1.05392	0.973677	1.14077	0.995824
ukb-ppp-CA14-OID21401	Carbonic anhydrase 14 | Oncology	Inverse variance weighted (multiplicative random effects)	3	-0.0275851	0.274496	0.919953	-0.565598	0.510427	0.972792	0.568021	1.666	0.995824
ukb-ppp-CA2-OID21149	Carbonic anhydrase 2 | Neurology	Inverse variance weighted	2	0.180867	0.100833	0.072856	-0.0167652	0.378499	1.19826	0.983375	1.46009	0.995824
ukb-ppp-CA3-OID20271	Carbonic anhydrase 3 | Cardiometabolic	Inverse variance weighted	4	0.032579	0.0750407	0.664179	-0.114501	0.179659	1.03312	0.891811	1.19681	0.995824
ukb-ppp-CA4-OID20241	Carbonic anhydrase 4 | Cardiometabolic	Inverse variance weighted	4	-0.000532373	0.0294581	0.985581	-0.0582702	0.0572054	0.999468	0.943395	1.05887	0.995824
ukb-ppp-CA5A-OID20075	Carbonic anhydrase 5A, mitochondrial | Cardiometabolic	Inverse variance weighted	5	-0.0266284	0.0447635	0.551932	-0.114365	0.0611081	0.973723	0.891932	1.06301	0.995824
ukb-ppp-CA6-OID21096	Carbonic anhydrase 6 | Neurology	Inverse variance weighted	7	-0.0140558	0.0302715	0.642416	-0.073388	0.0452764	0.986043	0.92924	1.04632	0.995824
ukb-ppp-CA9-OID21417	Carbonic anhydrase 9 | Oncology	Inverse variance weighted	3	0.089159	0.0813215	0.272914	-0.0702311	0.248549	1.09325	0.932178	1.28216	0.995824
ukb-ppp-CALB1-OID21306	Calbindin | Oncology	Inverse variance weighted	2	0.0264294	0.143501	0.853876	-0.254833	0.307691	1.02678	0.775046	1.36028	0.995824
ukb-ppp-CALCB-OID31100	Calcitonin gene-related peptide 2 | Neurology_II	Inverse variance weighted	2	-0.0827489	0.0912723	0.36461	-0.261643	0.0961449	0.920582	0.769786	1.10092	0.995824
ukb-ppp-CAMKK1-OID21182	Calcium/calmodulin-dependent protein kinase kinase 1 | Oncology	Inverse variance weighted	2	0.0605686	0.0378234	0.109299	-0.0135653	0.134702	1.06244	0.986526	1.1442	0.995824
ukb-ppp-CAPG-OID21431	Macrophage-capping protein | Oncology	Inverse variance weighted	5	-0.0200871	0.0237191	0.397065	-0.0665765	0.0264023	0.980113	0.935591	1.02675	0.995824
ukb-ppp-CAPS-OID31126	Calcyphosin | Neurology_II	Inverse variance weighted	3	0.113288	0.0902954	0.209609	-0.0636906	0.290267	1.11995	0.938295	1.33678	0.995824
ukb-ppp-CARHSP1-OID20859	Calcium-regulated heat-stable protein 1 | Neurology	Inverse variance weighted	2	-0.133273	0.106427	0.210483	-0.34187	0.0753253	0.875227	0.71044	1.07823	0.995824
ukb-ppp-CAT-OID30712	Catalase | Inflammation_II	Inverse variance weighted	2	0.0118364	0.0635489	0.852244	-0.112719	0.136392	1.01191	0.893401	1.14613	0.995824
ukb-ppp-CBLN4-OID21386	Cerebellin-4 | Oncology	Inverse variance weighted	6	0.00741046	0.0367563	0.840221	-0.0646319	0.0794529	1.00744	0.937412	1.08269	0.995824
ukb-ppp-CC2D1A-OID20958	Coiled-coil and C2 domain-containing protein 1A | Neurology	Inverse variance weighted	2	0.218346	0.171479	0.202906	-0.117752	0.554444	1.24402	0.888917	1.74097	0.995824
ukb-ppp-CCDC50-OID31001	Coiled-coil domain-containing protein 50 | Neurology_II	Inverse variance weighted	2	-0.0251491	0.0554583	0.650204	-0.133847	0.0835491	0.975164	0.874724	1.08714	0.995824
ukb-ppp-CCDC80-OID20226	Coiled-coil domain-containing protein 80 | Cardiometabolic	Inverse variance weighted	2	0.00659441	0.126034	0.958272	-0.240432	0.253621	1.00662	0.786288	1.28868	0.995824
ukb-ppp-CCL14-OID20401	C-C motif chemokine 14 | Cardiometabolic	Inverse variance weighted	5	0.0086572	0.0268005	0.746677	-0.0438718	0.0611862	1.00869	0.957077	1.0631	0.995824
ukb-ppp-CCL15-OID20328	C-C motif chemokine 15 | Cardiometabolic	Inverse variance weighted	5	-0.0268395	0.0208823	0.198696	-0.0677689	0.0140898	0.973517	0.934476	1.01419	0.995824
ukb-ppp-CCL16-OID20334	C-C motif chemokine 16 | Cardiometabolic	Inverse variance weighted	6	-0.000718037	0.0185985	0.969203	-0.037171	0.0357349	0.999282	0.963511	1.03638	0.995824
ukb-ppp-CCL17-OID20745	C-C motif chemokine 17 | Inflammation	Inverse variance weighted	2	-0.00496834	0.100217	0.96046	-0.201393	0.191457	0.995044	0.817591	1.21101	0.995824
ukb-ppp-CCL18-OID20395	C-C motif chemokine 18 | Cardiometabolic	Inverse variance weighted	5	0.0371722	0.0284559	0.191447	-0.0186013	0.0929457	1.03787	0.981571	1.0974	0.995824
ukb-ppp-CCL21-OID20686	C-C motif chemokine 21 | Inflammation	Inverse variance weighted	2	-0.0234406	0.221995	0.915907	-0.458552	0.411671	0.976832	0.632199	1.50934	0.995824
ukb-ppp-CCL22-OID20765	C-C motif chemokine 22 | Inflammation	Inverse variance weighted	2	0.0747342	0.0646816	0.24792	-0.0520418	0.20151	1.0776	0.949289	1.22325	0.995824
ukb-ppp-CCL23-OID20693	C-C motif chemokine 23 | Inflammation	Inverse variance weighted	7	0.0706063	0.0283768	0.0128403	0.0149877	0.126225	1.07316	1.0151	1.13454	0.715707
ukb-ppp-CCL24-OID20772	C-C motif chemokine 24 | Inflammation	Inverse variance weighted	8	0.0343099	0.0169399	0.0428276	0.00110766	0.0675121	1.03491	1.00111	1.06984	0.92807
ukb-ppp-CCL25-OID20674	C-C motif chemokine 25 | Inflammation	Inverse variance weighted	7	0.0242721	0.0300168	0.418734	-0.0345607	0.083105	1.02457	0.96603	1.08666	0.995824
ukb-ppp-CCL26-OID20546	C-C motif chemokine 26 | Inflammation	Inverse variance weighted	2	0.0179526	0.0384756	0.640789	-0.0574596	0.0933648	1.01811	0.94416	1.09786	0.995824
ukb-ppp-CCL27-OID20121	C-C motif chemokine 27 | Cardiometabolic	Inverse variance weighted	2	-0.00649888	0.0775197	0.933187	-0.158437	0.14544	0.993522	0.853476	1.15655	0.995824
ukb-ppp-CCL3-OID20610	C-C motif chemokine 3 | Inflammation	Inverse variance weighted	2	-0.0986908	0.0343354	0.00404906	-0.165988	-0.0313934	0.906023	0.847056	0.969094	0.573056
ukb-ppp-CCL4-OID20695	C-C motif chemokine 4 | Inflammation	Inverse variance weighted	3	0.0231142	0.0509549	0.650102	-0.0767574	0.122986	1.02338	0.926114	1.13087	0.995824
ukb-ppp-CCL8-OID21466	C-C motif chemokine 8 | Oncology	Inverse variance weighted	8	-0.0149732	0.0235399	0.524727	-0.0611113	0.031165	0.985138	0.940719	1.03166	0.995824
ukb-ppp-CCN1-OID21368	CCN family member 1 | Oncology	Inverse variance weighted	3	0.172551	0.0907074	0.0571335	-0.00523492	0.350338	1.18833	0.994779	1.41955	0.995824
ukb-ppp-CCN2-OID20709	CCN family member 2 | Inflammation	Inverse variance weighted	3	0.0144543	0.0274668	0.598717	-0.0393806	0.0682892	1.01456	0.961385	1.07067	0.995824
ukb-ppp-CCN3-OID20299	CCN family member 3 | Cardiometabolic	Inverse variance weighted	5	-0.0375433	0.0602553	0.533238	-0.155644	0.0805571	0.963153	0.855864	1.08389	0.995824
ukb-ppp-CCN4-OID21444	WNT1-inducible-signaling pathway protein 1 | Oncology	Inverse variance weighted	7	-0.0317011	0.0248223	0.201559	-0.0803527	0.0169505	0.968796	0.922791	1.0171	0.995824
ukb-ppp-CCN5-OID21068	WNT1-inducible-signaling pathway protein 2 | Neurology	Inverse variance weighted	3	0.058483	0.0435117	0.178924	-0.0268	0.143766	1.06023	0.973556	1.15461	0.995824
ukb-ppp-CCS-OID20973	Copper chaperone for superoxide dismutase | Neurology	Inverse variance weighted	7	0.0316164	0.0282311	0.26275	-0.0237165	0.0869493	1.03212	0.976563	1.09084	0.995824
ukb-ppp-CD101-OID31480	Immunoglobulin superfamily member 2 | Oncology_II	Inverse variance weighted	10	0.0186234	0.0222481	0.402548	-0.0249828	0.0622297	1.0188	0.975327	1.06421	0.995824
ukb-ppp-CD109-OID21108	CD109 antigen | Neurology	Inverse variance weighted	8	-0.0422379	0.0181941	0.0202587	-0.0778982	-0.00657754	0.958642	0.925059	0.993444	0.865722
ukb-ppp-CD14-OID20378	Monocyte differentiation antigen CD14 | Cardiometabolic	Inverse variance weighted	3	-0.0472768	0.0352383	0.179715	-0.116344	0.0217902	0.953823	0.890169	1.02203	0.995824
ukb-ppp-CD164-OID21080	Sialomucin core protein 24 | Neurology	Inverse variance weighted	2	0.0248565	0.0686568	0.717322	-0.109711	0.159424	1.02517	0.896093	1.17283	0.995824
ukb-ppp-CD164L2-OID30922	CD164 sialomucin-like 2 protein | Neurology_II	Inverse variance weighted	3	-0.0166004	0.0320758	0.604782	-0.079469	0.0462682	0.983537	0.923607	1.04736	0.995824
ukb-ppp-CD177-OID21119	CD177 antigen | Neurology	Inverse variance weighted	6	0.0197036	0.0164384	0.230671	-0.0125157	0.0519229	1.0199	0.987562	1.05329	0.995824
ukb-ppp-CD1C-OID21483	T-cell surface glycoprotein CD1c | Oncology	Inverse variance weighted	3	0.0574896	0.119887	0.63156	-0.177489	0.292468	1.05917	0.83737	1.33973	0.995824
ukb-ppp-CD200-OID20603	OX-2 membrane glycoprotein | Inflammation	Inverse variance weighted	5	0.00705984	0.0445372	0.874051	-0.0802331	0.0943528	1.00708	0.922901	1.09895	0.995824
ukb-ppp-CD200R1-OID20595	Cell surface glycoprotein CD200 receptor 1 | Inflammation	Inverse variance weighted	6	-0.0141121	0.0174848	0.419605	-0.0483822	0.0201581	0.985987	0.95277	1.02036	0.995824
ukb-ppp-CD207-OID21298	C-type lectin domain family 4 member K | Oncology	Inverse variance weighted	4	0.0313329	0.0282229	0.266915	-0.0239839	0.0866497	1.03183	0.976301	1.09051	0.995824
ukb-ppp-CD209-OID20262	CD209 antigen | Cardiometabolic	Inverse variance weighted (multiplicative random effects)	4	0.0261573	0.0529111	0.621049	-0.0775484	0.129863	1.0265	0.925382	1.13867	0.995824
ukb-ppp-CD22-OID20637	B-cell receptor CD22 | Inflammation	Inverse variance weighted	2	0.0880226	0.0407187	0.0306397	0.00821381	0.167831	1.09201	1.00825	1.18274	0.92807
ukb-ppp-CD226-OID30556	CD226 antigen | Inflammation_II	Inverse variance weighted	2	-0.131745	0.161453	0.414501	-0.448193	0.184703	0.876564	0.638781	1.20286	0.995824
ukb-ppp-CD244-OID20628	Natural killer cell receptor 2B4 | Inflammation	Inverse variance weighted	2	0.0042948	0.0324259	0.894629	-0.0592599	0.0678495	1.0043	0.942462	1.0702	0.995824
ukb-ppp-CD27-OID21527	CD27 antigen | Oncology	Inverse variance weighted	3	-0.0706934	0.0405108	0.0809759	-0.150094	0.00870774	0.931748	0.860627	1.00875	0.995824
ukb-ppp-CD274-OID20966	Programmed cell death 1 ligand 1 | Neurology	Inverse variance weighted	3	0.0088535	0.0382039	0.816737	-0.0660262	0.0837332	1.00889	0.936106	1.08734	0.995824
ukb-ppp-CD276-OID20680	CD276 antigen | Inflammation	Inverse variance weighted	5	0.0363569	0.044534	0.41428	-0.0509297	0.123643	1.03703	0.950345	1.13161	0.995824
ukb-ppp-CD28-OID21265	T-cell-specific surface glycoprotein CD28 | Oncology	Inverse variance weighted (multiplicative random effects)	3	-0.0431519	0.106891	0.686434	-0.252659	0.166355	0.957766	0.776733	1.18099	0.995824
ukb-ppp-CD2AP-OID20177	CD2-associated protein | Cardiometabolic	Inverse variance weighted	2	-0.0204772	0.0431099	0.634787	-0.104973	0.0640182	0.979731	0.900349	1.06611	0.995824
ukb-ppp-CD300A-OID30576	CMRF35-like molecule 8 | Inflammation_II	Inverse variance weighted	3	-0.0535905	0.0567652	0.345132	-0.16485	0.0576693	0.94782	0.848021	1.05936	0.995824
ukb-ppp-CD300C-OID21010	CMRF35-like molecule 6 | Neurology	Inverse variance weighted	4	-0.0309161	0.0298528	0.30038	-0.0894277	0.0275954	0.969557	0.914454	1.02798	0.995824
ukb-ppp-CD300E-OID21418	CMRF35-like molecule 2 | Oncology	Inverse variance weighted	2	0.0103654	0.0373611	0.781444	-0.0628624	0.0835931	1.01042	0.939073	1.08719	0.995824
ukb-ppp-CD300LF-OID21469	CMRF35-like molecule 1 | Oncology	Inverse variance weighted	7	0.0277313	0.0179264	0.121875	-0.00740448	0.0628671	1.02812	0.992623	1.06489	0.995824
ukb-ppp-CD302-OID21328	CD302 antigen | Oncology	Inverse variance weighted	3	0.0286727	0.0380641	0.451285	-0.045933	0.103278	1.02909	0.955106	1.1088	0.995824
ukb-ppp-CD33-OID21472	Myeloid cell surface antigen CD33 | Oncology	Inverse variance weighted	5	0.00109715	0.0293967	0.970228	-0.0565204	0.0587147	1.0011	0.945047	1.06047	0.995824
ukb-ppp-CD36-OID30485	Platelet glycoprotein 4 | Inflammation_II	Inverse variance weighted	2	0.00484458	0.0595786	0.935192	-0.111929	0.121619	1.00486	0.894107	1.12932	0.995824
ukb-ppp-CD38-OID21316	ADP-ribosyl cyclase/cyclic ADP-ribose hydrolase 1 | Oncology	Inverse variance weighted	3	0.0213041	0.0404649	0.598552	-0.058007	0.100615	1.02153	0.943643	1.10585	0.995824
ukb-ppp-CD4-OID20584	T-cell surface glycoprotein CD4 | Inflammation	Inverse variance weighted	3	0.0313305	0.030954	0.31146	-0.0293393	0.0920003	1.03183	0.971087	1.09637	0.995824
ukb-ppp-CD40-OID20724	Tumor necrosis factor receptor superfamily member 5 | Inflammation	Inverse variance weighted	3	-0.0506626	0.0350429	0.148253	-0.119347	0.0180215	0.950599	0.8875	1.01818	0.995824
ukb-ppp-CD48-OID20692	CD48 antigen | Inflammation	Inverse variance weighted	4	0.0402465	0.0205351	0.050009	-2.32153e-06	0.0804954	1.04107	0.999998	1.08382	0.992828
ukb-ppp-CD5-OID21449	T-cell surface glycoprotein CD5 | Oncology	Inverse variance weighted (multiplicative random effects)	3	-0.053769	0.114372	0.638267	-0.277938	0.1704	0.947651	0.757343	1.18578	0.995824
ukb-ppp-CD55-OID20377	Complement decay-accelerating factor | Cardiometabolic	Inverse variance weighted	4	0.0106007	0.0347008	0.759995	-0.057413	0.0786143	1.01066	0.944204	1.08179	0.995824
ukb-ppp-CD58-OID20716	Lymphocyte function-associated antigen 3 | Inflammation	Inverse variance weighted	3	-0.0425406	0.050427	0.398889	-0.141377	0.0562963	0.958352	0.868162	1.05791	0.995824
ukb-ppp-CD59-OID20339	CD59 glycoprotein | Cardiometabolic	Inverse variance weighted	3	0.0254305	0.0419801	0.544665	-0.0568506	0.107712	1.02576	0.944735	1.11373	0.995824
ukb-ppp-CD5L-OID30775	CD5 antigen-like | Inflammation_II	Inverse variance weighted	4	-0.078154	0.0545386	0.151857	-0.18505	0.0287416	0.924822	0.831063	1.02916	0.995824
ukb-ppp-CD6-OID20649	T-cell differentiation antigen CD6 | Inflammation	Inverse variance weighted	5	-0.0457178	0.0253663	0.0714974	-0.0954358	0.00400013	0.955311	0.908977	1.00401	0.995824
ukb-ppp-CD7-OID30543	T-cell antigen CD7 | Inflammation_II	Inverse variance weighted	2	0.0117561	0.0248966	0.636786	-0.0370412	0.0605535	1.01183	0.963636	1.06242	0.995824
ukb-ppp-CD70-OID20599	CD70 antigen | Inflammation	Inverse variance weighted	4	-0.0193663	0.0193515	0.316941	-0.0572953	0.0185627	0.98082	0.944315	1.01874	0.995824
ukb-ppp-CD72-OID30641	B-cell differentiation antigen CD72 | Inflammation_II	Inverse variance weighted	2	-0.0264483	0.0735739	0.719237	-0.170653	0.117757	0.973898	0.843114	1.12497	0.995824
ukb-ppp-CD80-OID30291	T-lymphocyte activation antigen CD80 | Cardiometabolic_II	Inverse variance weighted	4	-0.0226797	0.0265762	0.393446	-0.0747691	0.0294097	0.977576	0.927958	1.02985	0.995824
ukb-ppp-CD83-OID20565	CD83 antigen | Inflammation	Inverse variance weighted	3	0.101563	0.0705344	0.149893	-0.0366843	0.239811	1.1069	0.96398	1.27101	0.995824
ukb-ppp-CD86-OID31500	T-lymphocyte activation antigen CD86 | Oncology_II	Inverse variance weighted	3	-0.0657269	0.0756061	0.384665	-0.213915	0.082461	0.936387	0.807417	1.08596	0.995824
ukb-ppp-CD8A-OID21018	T-cell surface glycoprotein CD8 alpha chain | Neurology	Inverse variance weighted	3	-0.0241305	0.0528379	0.647895	-0.127693	0.0794318	0.976158	0.880124	1.08267	0.995824
ukb-ppp-CDA-OID30345	Cytidine deaminase | Cardiometabolic_II	Inverse variance weighted	4	-0.018908	0.0268637	0.481527	-0.0715608	0.0337449	0.98127	0.93094	1.03432	0.995824
ukb-ppp-CDCP1-OID20940	CUB domain-containing protein 1 | Neurology	Inverse variance weighted	3	0.0307078	0.0485674	0.527209	-0.0644843	0.1259	1.03118	0.937551	1.13417	0.995824
ukb-ppp-CDH15-OID21005	Cadherin-15 | Neurology	Inverse variance weighted (multiplicative random effects)	5	-0.0281989	0.059983	0.638273	-0.145765	0.0893678	0.972195	0.86436	1.09348	0.995824
ukb-ppp-CDH17-OID20134	Cadherin-17 | Cardiometabolic	Inverse variance weighted	4	0.0619504	0.0453677	0.17209	-0.0269703	0.150871	1.06391	0.97339	1.16285	0.995824
ukb-ppp-CDH2-OID20170	Cadherin-2 | Cardiometabolic	Inverse variance weighted	3	0.00578426	0.0947555	0.951324	-0.179936	0.191505	1.0058	0.835323	1.21107	0.995824
ukb-ppp-CDH23-OID31074	Cadherin-23 | Neurology_II	Inverse variance weighted	2	-0.040986	0.0850529	0.629885	-0.20769	0.125718	0.959843	0.812459	1.13396	0.995824
ukb-ppp-CDH5-OID20243	Cadherin-5 | Cardiometabolic	Inverse variance weighted	2	0.00859545	0.101666	0.932622	-0.190669	0.20786	1.00863	0.826406	1.23104	0.995824
ukb-ppp-CDH6-OID20157	Cadherin-6 | Cardiometabolic	Inverse variance weighted	5	-0.0474504	0.0257645	0.0655191	-0.0979487	0.00304794	0.953658	0.906695	1.00305	0.995824
ukb-ppp-CDHR1-OID20808	Cadherin-related family member 1 | Neurology	Inverse variance weighted (multiplicative random effects)	4	0.0507288	0.0838865	0.545357	-0.113689	0.215146	1.05204	0.892536	1.24004	0.995824
ukb-ppp-CDKN1A-OID21319	Cyclin-dependent kinase inhibitor 1 | Oncology	Inverse variance weighted	2	-0.0106509	0.0810683	0.895473	-0.169545	0.148243	0.989406	0.844049	1.15979	0.995824
ukb-ppp-CDNF-OID21318	Cerebral dopamine neurotrophic factor | Oncology	Inverse variance weighted	6	-0.0163671	0.0287807	0.569571	-0.0727773	0.0400431	0.983766	0.929808	1.04086	0.995824
ukb-ppp-CDON-OID20754	Cell adhesion molecule-related/down-regulated by oncogenes | Inflammation	Inverse variance weighted	3	-0.20264	0.0869564	0.0197869	-0.373075	-0.0322056	0.816572	0.688614	0.968307	0.865722
ukb-ppp-CEACAM1-OID21528	Carcinoembryonic antigen-related cell adhesion molecule 1 | Oncology	Inverse variance weighted	3	0.00386833	0.0397821	0.922537	-0.0741046	0.0818413	1.00388	0.928575	1.08528	0.995824
ukb-ppp-CEACAM16-OID31495	Carcinoembryonic antigen-related cell adhesion molecule 16 | Oncology_II	Inverse variance weighted	4	0.0145678	0.0415819	0.726084	-0.0669328	0.0960684	1.01467	0.935258	1.10083	0.995824
ukb-ppp-CEACAM19-OID31443	Carcinoembryonic antigen-related cell adhesion molecule 19 | Oncology_II	Inverse variance weighted	2	0.0968032	0.0779498	0.214286	-0.0559785	0.249585	1.10164	0.945559	1.28349	0.995824
ukb-ppp-CEACAM20-OID31308	Carcinoembryonic antigen-related cell adhesion molecule 20 | Oncology_II	Inverse variance weighted	2	0.00483577	0.0898205	0.957064	-0.171212	0.180884	1.00485	0.842643	1.19828	0.995824
ukb-ppp-CEACAM21-OID20548	Carcinoembryonic antigen-related cell adhesion molecule 21 | Inflammation	Inverse variance weighted (multiplicative random effects)	16	0.00473251	0.0167035	0.776929	-0.0280064	0.0374714	1.00474	0.972382	1.03818	0.995824
ukb-ppp-CEACAM5-OID21171	Carcinoembryonic antigen-related cell adhesion molecule 5 | Oncology	Inverse variance weighted	4	0.0647044	0.0359174	0.0716281	-0.00569382	0.135103	1.06684	0.994322	1.14465	0.995824
ukb-ppp-CELA2A-OID30411	Chymotrypsin-like elastase family member 2A | Cardiometabolic_II	Inverse variance weighted	3	-0.125155	0.117845	0.288222	-0.35613	0.105821	0.88236	0.700381	1.11162	0.995824
ukb-ppp-CELA3A-OID20298	Chymotrypsin-like elastase family member 3A | Cardiometabolic	Inverse variance weighted	2	-0.051442	0.0474096	0.277897	-0.144365	0.0414808	0.949859	0.865572	1.04235	0.995824
ukb-ppp-CELSR2-OID30593	Cadherin EGF LAG seven-pass G-type receptor 2 | Inflammation_II	Inverse variance weighted	5	0.0178589	0.0401993	0.656855	-0.0609317	0.0966495	1.01802	0.940888	1.10147	0.995824
ukb-ppp-CEMIP2-OID30499	Cell surface hyaluronidase | Inflammation_II	Inverse variance weighted	3	-0.00669001	0.0596463	0.910695	-0.123597	0.110217	0.993332	0.883736	1.11652	0.995824
ukb-ppp-CEP85-OID21241	Centrosomal protein of 85 kDa | Oncology	Inverse variance weighted	2	0.138083	0.113718	0.22465	-0.0848045	0.36097	1.14807	0.918692	1.43472	0.995824
ukb-ppp-CES1-OID20244	Liver carboxylesterase 1 | Cardiometabolic	Inverse variance weighted	5	-0.0044809	0.0423676	0.915771	-0.0875214	0.0785596	0.995529	0.916199	1.08173	0.995824
ukb-ppp-CES2-OID21366	Cocaine esterase | Oncology	Inverse variance weighted	2	-0.104861	0.0813009	0.197125	-0.26421	0.0544891	0.90045	0.767812	1.056	0.995824
ukb-ppp-CES3-OID21340	Carboxylesterase 3 | Oncology	Inverse variance weighted	4	0.0461726	0.0326712	0.157582	-0.017863	0.110208	1.04726	0.982296	1.11651	0.995824
ukb-ppp-CFB-OID30755	Complement factor B | Inflammation_II	Inverse variance weighted	4	-0.00117095	0.0250015	0.962644	-0.0501739	0.047832	0.99883	0.951064	1.04899	0.995824
ukb-ppp-CFH-OID30790	Complement factor H | Inflammation_II	Inverse variance weighted	2	0.0378063	0.0898236	0.673832	-0.138248	0.21386	1.03853	0.870883	1.23845	0.995824
ukb-ppp-CFHR2-OID30720	Complement factor H-related protein 2 | Inflammation_II	Inverse variance weighted	8	0.00576952	0.0212685	0.786183	-0.0359167	0.0474557	1.00579	0.964721	1.0486	0.995824
ukb-ppp-CFHR4-OID30758	Complement factor H-related protein 4 | Inflammation_II	Inverse variance weighted	9	0.0191606	0.0206525	0.353531	-0.0213182	0.0596394	1.01935	0.978907	1.06145	0.995824
ukb-ppp-CFHR5-OID30716	Complement factor H-related protein 5 | Inflammation_II	Inverse variance weighted	7	-0.0102326	0.0260816	0.694814	-0.0613525	0.0408873	0.98982	0.940492	1.04173	0.995824
ukb-ppp-CGREF1-OID20152	Cell growth regulator with EF hand domain protein 1 | Cardiometabolic	Inverse variance weighted	12	-0.021023	0.0302575	0.48718	-0.0803277	0.0382818	0.979196	0.922814	1.03902	0.995824
ukb-ppp-CHAD-OID30660	Chondroadherin | Inflammation_II	Inverse variance weighted	2	-0.0385305	0.0652832	0.555053	-0.166486	0.0894246	0.962202	0.846635	1.09354	0.995824
ukb-ppp-CHCHD10-OID31116	Coiled-coil-helix-coiled-coil-helix domain-containing protein 10, mitochondrial | Neurology_II	Inverse variance weighted	2	0.0217255	0.0952628	0.819601	-0.16499	0.208441	1.02196	0.847902	1.23176	0.995824
ukb-ppp-CHGA-OID30403	Chromogranin-A | Cardiometabolic_II	Inverse variance weighted	2	0.0972842	0.165686	0.557096	-0.22746	0.422029	1.10217	0.796554	1.52505	0.995824
ukb-ppp-CHGB-OID21038	Secretogranin-1 | Neurology	Inverse variance weighted	6	-0.0240544	0.0216684	0.26695	-0.0665244	0.0184156	0.976233	0.93564	1.01859	0.995824
ukb-ppp-CHI3L1-OID20399	Chitinase-3-like protein 1 | Cardiometabolic	Inverse variance weighted	7	-0.028232	0.0169115	0.0950379	-0.0613785	0.00491446	0.972163	0.940467	1.00493	0.995824
ukb-ppp-CHIT1-OID20312	Chitotriosidase-1 | Cardiometabolic	Inverse variance weighted	10	0.000562417	0.0223977	0.979967	-0.043337	0.0444618	1.00056	0.957589	1.04547	0.995824
ukb-ppp-CHMP6-OID30327	Charged multivesicular body protein 6 | Cardiometabolic_II	Inverse variance weighted	2	0.0234475	0.0571675	0.681692	-0.0886007	0.135496	1.02372	0.915211	1.1451	0.995824
ukb-ppp-CHRDL2-OID20223	Chordin-like protein 2 | Cardiometabolic	Inverse variance weighted	2	0.105052	0.0834418	0.208035	-0.0584937	0.268598	1.11077	0.943184	1.30813	0.995824
ukb-ppp-CILP-OID30399	Cartilage intermediate layer protein 1 | Cardiometabolic_II	Inverse variance weighted	2	-0.117796	0.0359885	0.00106352	-0.188334	-0.0472586	0.888877	0.828338	0.953841	0.340859
ukb-ppp-CIT-OID30970	Citron Rho-interacting kinase | Neurology_II	Inverse variance weighted	2	0.0451155	0.17298	0.794237	-0.293926	0.384157	1.04615	0.745332	1.46838	0.995824
ukb-ppp-CKAP4-OID20617	Cytoskeleton-associated protein 4 | Inflammation	Inverse variance weighted	2	0.0068718	0.0471395	0.884098	-0.0855216	0.0992652	1.0069	0.918033	1.10436	0.995824
ukb-ppp-CLEC10A-OID20928	C-type lectin domain family 10 member A | Neurology	Inverse variance weighted	5	0.0406274	0.0191589	0.0339598	0.00307593	0.0781789	1.04146	1.00308	1.08132	0.92807
ukb-ppp-CLEC11A-OID21112	C-type lectin domain family 11 member A | Neurology	Inverse variance weighted	3	-0.00868519	0.0350613	0.804355	-0.0774054	0.060035	0.991352	0.925515	1.06187	0.995824
ukb-ppp-CLEC12A-OID30552	C-type lectin domain family 12 member A | Inflammation_II	Inverse variance weighted	3	0.0180427	0.0284596	0.526097	-0.0377381	0.0738235	1.01821	0.962965	1.07662	0.995824
ukb-ppp-CLEC1A-OID20099	C-type lectin domain family 1 member A | Cardiometabolic	Inverse variance weighted	3	-0.00750185	0.0333547	0.822048	-0.072877	0.0578733	0.992526	0.929715	1.05958	0.995824
ukb-ppp-CLEC1B-OID21061	C-type lectin domain family 1 member B | Neurology	Inverse variance weighted	2	-0.089375	0.166611	0.591662	-0.415933	0.237183	0.914503	0.659725	1.26767	0.995824
ukb-ppp-CLEC3B-OID30756	Tetranectin | Inflammation_II	Inverse variance weighted	3	-0.0932476	0.0457918	0.0417166	-0.183	-0.00349558	0.910968	0.832768	0.996511	0.92807
ukb-ppp-CLEC4G-OID20590	C-type lectin domain family 4 member G | Inflammation	Inverse variance weighted	2	-0.00863472	0.0785709	0.912491	-0.162634	0.145364	0.991402	0.849902	1.15646	0.995824
ukb-ppp-CLEC4M-OID30405	C-type lectin domain family 4 member M | Cardiometabolic_II	Inverse variance weighted	5	0.0179268	0.0257207	0.485815	-0.0324858	0.0683394	1.01809	0.968036	1.07073	0.995824
ukb-ppp-CLEC5A-OID20165	C-type lectin domain family 5 member A | Cardiometabolic	Inverse variance weighted	3	0.00682199	0.0455604	0.880974	-0.0824765	0.0961205	1.00685	0.920833	1.10089	0.995824
ukb-ppp-CLEC7A-OID20636	C-type lectin domain family 7 member A | Inflammation	Inverse variance weighted	4	0.00762423	0.0187808	0.684772	-0.0291861	0.0444345	1.00765	0.971236	1.04544	0.995824
ukb-ppp-CLGN-OID30957	Calmegin | Neurology_II	Inverse variance weighted	10	-0.00101276	0.0215406	0.9625	-0.0432324	0.0412068	0.998988	0.957689	1.04207	0.995824
ukb-ppp-CLIP2-OID20559	CAP-Gly domain-containing linker protein 2 | Inflammation	Inverse variance weighted	2	-0.0192135	0.0741219	0.795469	-0.164492	0.126065	0.98097	0.848324	1.13436	0.995824
ukb-ppp-CLMP-OID21419	CXADR-like membrane protein | Oncology	Inverse variance weighted	3	-0.0724162	0.080229	0.366729	-0.229665	0.0848327	0.930144	0.7948	1.08853	0.995824
ukb-ppp-CLPS-OID21156	Colipase | Neurology	Inverse variance weighted	5	-0.0350586	0.0377503	0.353047	-0.109049	0.0389321	0.965549	0.896686	1.0397	0.995824
ukb-ppp-CLSTN2-OID20664	Calsyntenin-2 | Inflammation	Inverse variance weighted	8	-0.0164434	0.0267646	0.538971	-0.068902	0.0360153	0.983691	0.933418	1.03667	0.995824
ukb-ppp-CLU-OID30732	Clusterin | Inflammation_II	Inverse variance weighted	2	-0.145174	0.099207	0.143373	-0.33962	0.0492718	0.864872	0.712041	1.05051	0.995824
ukb-ppp-CNDP1-OID20347	Beta-Ala-His dipeptidase | Cardiometabolic	Inverse variance weighted	5	0.0135568	0.036446	0.709915	-0.0578774	0.0849911	1.01365	0.943766	1.08871	0.995824
ukb-ppp-CNPY4-OID21317	Protein canopy homolog 4 | Oncology	Inverse variance weighted	2	0.0196472	0.0653153	0.763563	-0.108371	0.147665	1.01984	0.897295	1.15912	0.995824
ukb-ppp-CNTN1-OID20307	Contactin-1 | Cardiometabolic	Inverse variance weighted	3	-0.0365536	0.0482334	0.448542	-0.131091	0.0579839	0.964106	0.877138	1.0597	0.995824
ukb-ppp-CNTN2-OID21426	Contactin-2 | Oncology	Inverse variance weighted	5	0.0156492	0.0179804	0.384113	-0.0195925	0.0508908	1.01577	0.980598	1.05221	0.995824
ukb-ppp-CNTN3-OID21092	Contactin-3 | Neurology	Inverse variance weighted	4	0.0245646	0.0466466	0.598463	-0.0668627	0.115992	1.02487	0.935324	1.12299	0.995824
ukb-ppp-CNTN4-OID21117	Contactin-4 | Neurology	Inverse variance weighted	4	0.0360115	0.0268588	0.179995	-0.0166317	0.0886546	1.03667	0.983506	1.0927	0.995824
ukb-ppp-CNTN5-OID21006	Contactin-5 | Neurology	Inverse variance weighted	6	0.00312295	0.0242356	0.89747	-0.0443788	0.0506247	1.00313	0.956592	1.05193	0.995824
ukb-ppp-CNTNAP2-OID20556	Contactin-associated protein-like 2 | Inflammation	Inverse variance weighted	6	0.0336156	0.0244386	0.168973	-0.014284	0.0815152	1.03419	0.985817	1.08493	0.995824
ukb-ppp-COCH-OID30305	Cochlin | Cardiometabolic_II	Inverse variance weighted	5	0.0223241	0.0286086	0.435197	-0.0337487	0.0783969	1.02258	0.966814	1.08155	0.995824
ukb-ppp-COL15A1-OID30396	Collagen alpha-1(XV) chain | Cardiometabolic_II	Inverse variance weighted	2	-0.0438182	0.105383	0.677557	-0.250369	0.162733	0.957128	0.778514	1.17672	0.995824
ukb-ppp-COL18A1-OID20332	Collagen alpha-1 | Cardiometabolic	Inverse variance weighted	2	0.134861	0.0752229	0.0730022	-0.012576	0.282298	1.14438	0.987503	1.32617	0.995824
ukb-ppp-COL24A1-OID31464	Collagen alpha-1(XXIV) chain | Oncology_II	Inverse variance weighted	3	0.0283283	0.0469463	0.546229	-0.0636864	0.120343	1.02873	0.938299	1.12788	0.995824
ukb-ppp-COL28A1-OID30969	Collagen alpha-1(XXVIII) chain | Neurology_II	Inverse variance weighted	4	0.00515567	0.0185605	0.781184	-0.0312229	0.0415343	1.00517	0.969259	1.04241	0.995824
ukb-ppp-COL2A1-OID30286	Collagen alpha-1(II) chain | Cardiometabolic_II	Inverse variance weighted	4	-0.022653	0.0287688	0.431039	-0.0790398	0.0337339	0.977602	0.924003	1.03431	0.995824
ukb-ppp-COL4A1-OID20208	Collagen alpha-1 | Cardiometabolic	Inverse variance weighted	2	-0.0126065	0.0638815	0.84356	-0.137814	0.112601	0.987473	0.87126	1.11919	0.995824
ukb-ppp-COL5A1-OID30587	Collagen alpha-1(V) chain | Inflammation_II	Inverse variance weighted	4	-0.0265612	0.0378803	0.483186	-0.100807	0.0476842	0.973788	0.904108	1.04884	0.995824
ukb-ppp-COL6A3-OID20292	Collagen alpha-3 | Cardiometabolic	Inverse variance weighted	2	-0.0552168	0.105435	0.600485	-0.26187	0.151437	0.94628	0.769611	1.1635	0.995824
ukb-ppp-COL9A1-OID20550	Collagen alpha-1 | Inflammation	Inverse variance weighted	2	0.0261803	0.0602601	0.663958	-0.0919295	0.14429	1.02653	0.912169	1.15522	0.995824
ukb-ppp-COMP-OID20405	Cartilage oligomeric matrix protein | Cardiometabolic	Inverse variance weighted	3	0.00783888	0.0527575	0.881882	-0.0955658	0.111244	1.00787	0.908859	1.11767	0.995824
ukb-ppp-COMT-OID20086	Catechol O-methyltransferase | Cardiometabolic	Inverse variance weighted	5	0.0187208	0.0411826	0.649411	-0.061997	0.0994387	1.0189	0.939886	1.10455	0.995824
ukb-ppp-CPA2-OID21060	Carboxypeptidase A2 | Neurology	Inverse variance weighted	5	-0.00501627	0.0346921	0.885031	-0.0730128	0.0629803	0.994996	0.929589	1.06501	0.995824
ukb-ppp-CPA4-OID30606	Carboxypeptidase A4 | Inflammation_II	Inverse variance weighted	6	0.0187664	0.029002	0.517585	-0.0380776	0.0756104	1.01894	0.962638	1.07854	0.995824
ukb-ppp-CPB2-OID30734	Carboxypeptidase B2 | Inflammation_II	Inverse variance weighted	4	0.0252868	0.0397414	0.524591	-0.0526063	0.10318	1.02561	0.948753	1.10869	0.995824
ukb-ppp-CPE-OID21392	Carboxypeptidase E | Oncology	Inverse variance weighted	3	0.027251	0.0429171	0.525449	-0.0568665	0.111369	1.02763	0.94472	1.11781	0.995824
ukb-ppp-CPM-OID21054	Carboxypeptidase M | Neurology	Inverse variance weighted (multiplicative random effects)	3	-0.0292785	0.180542	0.871172	-0.383141	0.324584	0.971146	0.681717	1.38345	0.995824
ukb-ppp-CPOX-OID30495	Oxygen-dependent coproporphyrinogen-III oxidase, mitochondrial | Inflammation_II	Inverse variance weighted	3	-0.111625	0.115063	0.331986	-0.337148	0.113898	0.89438	0.713804	1.12064	0.995824
ukb-ppp-CPPED1-OID21053	Serine/threonine-protein phosphatase CPPED1 | Neurology	Inverse variance weighted	6	-0.0135356	0.0201652	0.502071	-0.0530595	0.0259883	0.986556	0.948324	1.02633	0.995824
ukb-ppp-CPQ-OID30406	Carboxypeptidase Q | Cardiometabolic_II	Inverse variance weighted	7	-0.0315737	0.0308988	0.306856	-0.0921353	0.028988	0.96892	0.911982	1.02941	0.995824
ukb-ppp-CPVL-OID21435	Probable serine carboxypeptidase CPVL | Oncology	Inverse variance weighted	6	0.00190063	0.030369	0.950097	-0.0576226	0.0614238	1.0019	0.944006	1.06335	0.995824
ukb-ppp-CPXM1-OID21479	Probable carboxypeptidase X1 | Oncology	Inverse variance weighted	2	-0.0568721	0.0464774	0.221084	-0.147968	0.0342236	0.944715	0.862459	1.03482	0.995824
ukb-ppp-CPXM2-OID30322	Inactive carboxypeptidase-like protein X2 | Cardiometabolic_II	Inverse variance weighted	4	-0.0107172	0.0297909	0.719036	-0.0691074	0.047673	0.98934	0.933226	1.04883	0.995824
ukb-ppp-CR1-OID30697	Complement receptor type 1 | Inflammation_II	Inverse variance weighted	3	-0.0358105	0.0243486	0.14136	-0.0835337	0.0119127	0.964823	0.91986	1.01198	0.995824
ukb-ppp-CR2-OID20393	Complement receptor type 2 | Cardiometabolic	Inverse variance weighted	4	-0.0495751	0.057338	0.387252	-0.161958	0.0628073	0.951634	0.850477	1.06482	0.995824
ukb-ppp-CRACR2A-OID21249	EF-hand calcium-binding domain-containing protein 4B | Oncology	Inverse variance weighted (multiplicative random effects)	3	0.00452048	0.118479	0.969565	-0.227698	0.236738	1.00453	0.796365	1.26711	0.995824
ukb-ppp-CREG1-OID21515	Protein CREG1 | Oncology	Inverse variance weighted	2	-0.0342018	0.0605193	0.57198	-0.15282	0.0844161	0.966376	0.858284	1.08808	0.995824
ukb-ppp-CRELD1-OID30619	Protein disulfide isomerase CRELD1 | Inflammation_II	Inverse variance weighted	7	0.023993	0.0319472	0.452641	-0.0386236	0.0866095	1.02428	0.962113	1.09047	0.995824
ukb-ppp-CRELD2-OID20751	Protein disulfide isomerase CRELD2 | Inflammation	Inverse variance weighted	4	0.0260678	0.0250952	0.298917	-0.0231187	0.0752544	1.02641	0.977146	1.07816	0.995824
ukb-ppp-CRH-OID21257	Corticoliberin | Oncology	Inverse variance weighted	3	0.0219573	0.0291098	0.450674	-0.0350979	0.0790124	1.0222	0.965511	1.08222	0.995824
ukb-ppp-CRHBP-OID20747	Corticotropin-releasing factor-binding protein | Inflammation	Inverse variance weighted	5	-0.0107319	0.022056	0.62656	-0.0539615	0.0324978	0.989326	0.947469	1.03303	0.995824
ukb-ppp-CRIM1-OID20701	Cysteine-rich motor neuron 1 protein | Inflammation	Inverse variance weighted	3	0.0767072	0.0782362	0.326861	-0.0766358	0.23005	1.07973	0.926227	1.25866	0.995824
ukb-ppp-CRIP2-OID20901	Cysteine-rich protein 2 | Neurology	Inverse variance weighted	2	-0.0315151	0.111106	0.776679	-0.249282	0.186252	0.968976	0.77936	1.20473	0.995824
ukb-ppp-CRISP2-OID21456	Cysteine-rich secretory protein 2 | Oncology	Inverse variance weighted	7	-0.0455521	0.03012	0.130444	-0.104587	0.0134832	0.95547	0.900696	1.01357	0.995824
ukb-ppp-CRISP3-OID30715	Cysteine-rich secretory protein 3 | Inflammation_II	Inverse variance weighted	7	0.010879	0.0220108	0.621126	-0.0322623	0.0540202	1.01094	0.968253	1.05551	0.995824
ukb-ppp-CRNN-OID21427	Cornulin | Oncology	Inverse variance weighted	11	3.32939e-05	0.0228096	0.998835	-0.0446736	0.0447402	1.00003	0.95631	1.04576	0.998835
ukb-ppp-CRTAC1-OID20279	Cartilage acidic protein 1 | Cardiometabolic	Inverse variance weighted	5	-0.00829013	0.0321358	0.796429	-0.0712764	0.0546961	0.991744	0.931205	1.05622	0.995824
ukb-ppp-CRTAM-OID20914	Cytotoxic and regulatory T-cell molecule | Neurology	Inverse variance weighted	4	0.043149	0.0317034	0.173507	-0.0189897	0.105288	1.04409	0.98119	1.11103	0.995824
ukb-ppp-CRYGD-OID31144	Gamma-crystallin D | Neurology_II	Inverse variance weighted	8	-0.000429435	0.028338	0.987909	-0.0559719	0.055113	0.999571	0.945566	1.05666	0.995824
ukb-ppp-CRYM-OID30815	Ketimine reductase mu-crystallin | Neurology_II	Inverse variance weighted	4	0.0235733	0.0283204	0.405195	-0.0319346	0.0790812	1.02385	0.96857	1.08229	0.995824
ukb-ppp-CRYZL1-OID30272	Quinone oxidoreductase-like protein 1 | Cardiometabolic_II	Inverse variance weighted	2	0.0838185	0.0973982	0.389472	-0.107082	0.274719	1.08743	0.898452	1.31616	0.995824
ukb-ppp-CSF1-OID20719	Macrophage colony-stimulating factor 1 | Inflammation	Inverse variance weighted	2	0.0479327	0.0561262	0.393096	-0.0620746	0.15794	1.0491	0.939813	1.1711	0.995824
ukb-ppp-CSF1R-OID30681	Macrophage colony-stimulating factor 1 receptor | Inflammation_II	Inverse variance weighted	3	0.0360719	0.0745976	0.628704	-0.110139	0.182283	1.03673	0.895709	1.19995	0.995824
ukb-ppp-CSF2RB-OID30553	Cytokine receptor common subunit beta | Inflammation_II	Inverse variance weighted (multiplicative random effects)	9	0.00359067	0.032389	0.911727	-0.0598917	0.0670731	1.0036	0.941866	1.06937	0.995824
ukb-ppp-CSF3R-OID30527	Granulocyte colony-stimulating factor receptor | Inflammation_II	Inverse variance weighted	5	-0.00753311	0.0205509	0.713948	-0.0478129	0.0327466	0.992495	0.953312	1.03329	0.995824
ukb-ppp-CSPG4-OID30397	Chondroitin sulfate proteoglycan 4 | Cardiometabolic_II	Inverse variance weighted	2	-0.143692	0.074183	0.0527463	-0.28909	0.00170679	0.866155	0.748945	1.00171	0.995824
ukb-ppp-CST1-OID30581	Cystatin-SN | Inflammation_II	Inverse variance weighted	6	-0.0172349	0.0259911	0.507261	-0.0681775	0.0337077	0.982913	0.934095	1.03428	0.995824
ukb-ppp-CST3-OID20400	Cystatin-C | Cardiometabolic	Inverse variance weighted	2	-0.00397421	0.0373887	0.915349	-0.0772561	0.0693077	0.996034	0.925653	1.07177	0.995824
ukb-ppp-CST5-OID20995	Cystatin-D | Neurology	Inverse variance weighted	7	0.00207196	0.0315878	0.947701	-0.0598401	0.063984	1.00207	0.941915	1.06608	0.995824
ukb-ppp-CST7-OID20704	Cystatin-F | Inflammation	Inverse variance weighted	6	-0.00546331	0.0317688	0.863461	-0.0677302	0.0568036	0.994552	0.934513	1.05845	0.995824
ukb-ppp-CSTB-OID20294	Cystatin-B | Cardiometabolic	Inverse variance weighted	4	-0.0440515	0.0312873	0.159141	-0.105374	0.0172716	0.956905	0.899987	1.01742	0.995824
ukb-ppp-CTBS-OID30710	Di-N-acetylchitobiase | Inflammation_II	Inverse variance weighted	6	-0.00581122	0.0194938	0.765623	-0.0440191	0.0323967	0.994206	0.956936	1.03293	0.995824
ukb-ppp-CTHRC1-OID30393	Collagen triple helix repeat-containing protein 1 | Cardiometabolic_II	Inverse variance weighted	2	0.255807	0.179499	0.154125	-0.0960118	0.607625	1.2915	0.908453	1.83607	0.995824
ukb-ppp-CTRB1-OID21150	Chymotrypsinogen B | Neurology	Inverse variance weighted	5	0.0297039	0.0256201	0.246294	-0.0205115	0.0799193	1.03015	0.979697	1.0832	0.995824
ukb-ppp-CTRC-OID20752	Chymotrypsin-C | Inflammation	Inverse variance weighted	5	0.0497478	0.0269656	0.0650581	-0.00310485	0.1026	1.05101	0.9969	1.10805	0.995824
ukb-ppp-CTSB-OID20276	Cathepsin B | Cardiometabolic	Inverse variance weighted	7	-0.00134135	0.0225114	0.952486	-0.0454637	0.042781	0.99866	0.955554	1.04371	0.995824
ukb-ppp-CTSC-OID20679	Dipeptidyl peptidase 1 | Inflammation	Inverse variance weighted	5	-0.0409853	0.0270502	0.129732	-0.0940037	0.0120331	0.959843	0.910279	1.01211	0.995824
ukb-ppp-CTSD-OID20358	Cathepsin D | Cardiometabolic	Inverse variance weighted	3	-0.0203105	0.0417998	0.627038	-0.102238	0.0616172	0.979894	0.902814	1.06356	0.995824
ukb-ppp-CTSE-OID30628	Cathepsin E | Inflammation_II	Inverse variance weighted	5	-0.0169927	0.0281679	0.546333	-0.0722018	0.0382164	0.983151	0.930343	1.03896	0.995824
ukb-ppp-CTSF-OID21500	Cathepsin F | Oncology	Inverse variance weighted	2	0.0336324	0.167415	0.840782	-0.2945	0.361765	1.0342	0.744904	1.43586	0.995824
ukb-ppp-CTSH-OID20113	Pro-cathepsin H [Cleaved into: Cathepsin H mini chain; Cathepsin H | Cardiometabolic	Inverse variance weighted	11	-0.0192603	0.011465	0.0929735	-0.0417318	0.00321117	0.980924	0.959127	1.00322	0.995824
ukb-ppp-CTSO-OID20660	Cathepsin O | Inflammation	Inverse variance weighted	4	0.0675047	0.0574071	0.239637	-0.0450132	0.180023	1.06984	0.955985	1.19724	0.995824
ukb-ppp-CTSS-OID21056	Cathepsin S | Neurology	Inverse variance weighted	6	0.0700008	0.0658312	0.287629	-0.0590284	0.19903	1.07251	0.94268	1.22022	0.995824
ukb-ppp-CTSV-OID21405	Cathepsin L2 | Oncology	Inverse variance weighted	5	-0.0051728	0.0504181	0.918282	-0.103992	0.0936466	0.994841	0.901232	1.09817	0.995824
ukb-ppp-CTSZ-OID20365	Cathepsin Z | Cardiometabolic	Inverse variance weighted	2	-0.0147491	0.032213	0.647052	-0.0778865	0.0483884	0.985359	0.925069	1.04958	0.995824
ukb-ppp-CX3CL1-OID20976	Fractalkine | Neurology	Inverse variance weighted	3	-0.0726681	0.0479139	0.129357	-0.166579	0.0212431	0.929909	0.846556	1.02147	0.995824
ukb-ppp-CXADR-OID20561	Coxsackievirus and adenovirus receptor | Inflammation	Inverse variance weighted	2	-0.126699	0.0858145	0.139828	-0.294896	0.0414971	0.880999	0.744609	1.04237	0.995824
ukb-ppp-CXCL1-OID20762	Growth-regulated alpha protein | Inflammation	Inverse variance weighted	11	0.0319735	0.037674	0.396055	-0.0418676	0.105815	1.03249	0.958997	1.11162	0.995824
ukb-ppp-CXCL10-OID20697	C-X-C motif chemokine 10 | Inflammation	Inverse variance weighted	2	-0.164349	0.142863	0.249979	-0.44436	0.115661	0.848445	0.641234	1.12262	0.995824
ukb-ppp-CXCL11-OID21042	C-X-C motif chemokine 11 | Neurology	Inverse variance weighted	3	0.0690112	0.044206	0.118494	-0.0176326	0.155655	1.07145	0.982522	1.16842	0.995824
ukb-ppp-CXCL12-OID20464	Stromal cell-derived factor 1 | Inflammation	Inverse variance weighted	3	0.0278117	0.0536611	0.604261	-0.0773641	0.132987	1.0282	0.925553	1.14224	0.995824
ukb-ppp-CXCL16-OID20282	C-X-C motif chemokine 16 | Cardiometabolic	Inverse variance weighted	2	0.134256	0.0896451	0.134227	-0.0414485	0.30996	1.14369	0.959399	1.36337	0.995824
ukb-ppp-CXCL5-OID20207	C-X-C motif chemokine 5 | Cardiometabolic	Inverse variance weighted	4	-0.0327302	0.0310371	0.291632	-0.0935629	0.0281026	0.9678	0.910681	1.0285	0.995824
ukb-ppp-CXCL6-OID20613	C-X-C motif chemokine 6 | Inflammation	Inverse variance weighted	4	0.0298376	0.0225275	0.185339	-0.0143164	0.0739916	1.03029	0.985786	1.0768	0.995824
ukb-ppp-CXCL8-OID20153	Interleukin-8 | Cardiometabolic	Inverse variance weighted	2	-0.0271694	0.265582	0.918517	-0.547709	0.493371	0.973196	0.578273	1.63783	0.995824
ukb-ppp-CXCL8-OID20631	Interleukin-8 | Inflammation	Inverse variance weighted	2	-0.0243068	0.261815	0.926031	-0.537464	0.48885	0.975986	0.584228	1.63044	0.995824
ukb-ppp-CXCL8-OID20997	Interleukin-8 | Neurology	Inverse variance weighted	2	-0.0265844	0.262221	0.919247	-0.540537	0.487369	0.973766	0.582435	1.62803	0.995824
ukb-ppp-CXCL8-OID21430	Interleukin-8 | Oncology	Inverse variance weighted	2	-0.0267662	0.253757	0.915995	-0.52413	0.470597	0.973589	0.59207	1.60095	0.995824
ukb-ppp-CYB5R2-OID31512	NADH-cytochrome b5 reductase 2 | Oncology_II	Inverse variance weighted	2	0.0595214	0.0369508	0.107217	-0.0129021	0.131945	1.06133	0.987181	1.14105	0.995824
ukb-ppp-CYTL1-OID30374	Cytokine-like protein 1 | Cardiometabolic_II	Inverse variance weighted	6	0.00850639	0.0156527	0.586823	-0.0221729	0.0391857	1.00854	0.978071	1.03996	0.995824
ukb-ppp-DAPK2-OID30505	Death-associated protein kinase 2 | Inflammation_II	Inverse variance weighted	7	-0.046102	0.0312865	0.140605	-0.107424	0.0152196	0.954945	0.898145	1.01534	0.995824
ukb-ppp-DARS1-OID20903	Aspartate--tRNA ligase, cytoplasmic | Neurology	Inverse variance weighted	2	-0.115573	0.109044	0.289205	-0.329299	0.0981543	0.890856	0.719428	1.10313	0.995824
ukb-ppp-DBH-OID30703	Dopamine beta-hydroxylase | Inflammation_II	Inverse variance weighted	6	0.0318303	0.0193563	0.100085	-0.00610801	0.0697686	1.03234	0.993911	1.07226	0.995824
ukb-ppp-DBI-OID21143	Acyl-CoA-binding protein | Neurology	Inverse variance weighted	4	-0.0160697	0.0404477	0.691149	-0.0953471	0.0632077	0.984059	0.909057	1.06525	0.995824
ukb-ppp-DCBLD2-OID21474	Discoidin, CUB and LCCL domain-containing protein 2 | Oncology	Inverse variance weighted	3	0.0311922	0.0482457	0.517938	-0.0633694	0.125754	1.03168	0.938597	1.134	0.995824
ukb-ppp-DCC-OID30953	Netrin receptor DCC | Neurology_II	Inverse variance weighted (multiplicative random effects)	3	-0.0128708	0.108688	0.905736	-0.2259	0.200158	0.987212	0.797798	1.2216	0.995824
ukb-ppp-DDAH1-OID21299	Dimethylarginine dimethylaminohydrolase 1 | Oncology	Inverse variance weighted	3	-0.0168146	0.0584606	0.773635	-0.131397	0.0977681	0.983326	0.876869	1.10271	0.995824
ukb-ppp-DDC-OID20215	Aromatic-L-amino-acid decarboxylase | Cardiometabolic	Inverse variance weighted (multiplicative random effects)	4	0.00104585	0.0552324	0.984893	-0.10721	0.109301	1.00105	0.898337	1.1155	0.995824
ukb-ppp-DDR1-OID21009	Epithelial discoidin domain-containing receptor 1 | Neurology	Inverse variance weighted	3	0.033911	0.0425583	0.425559	-0.0495032	0.117325	1.03449	0.951702	1.12449	0.995824
ukb-ppp-DDT-OID30372	D-dopachrome decarboxylase | Cardiometabolic_II	Inverse variance weighted	2	-0.0301161	0.0546107	0.581312	-0.137153	0.0769208	0.970333	0.871837	1.07996	0.995824
ukb-ppp-DDX58-OID21226	Antiviral innate immune response receptor RIG-I | Oncology	Inverse variance weighted	2	0.057624	0.0772008	0.455415	-0.0936895	0.208937	1.05932	0.910565	1.23237	0.995824
ukb-ppp-DECR1-OID20579	2,4-dienoyl-CoA reductase, mitochondrial | Inflammation	Inverse variance weighted	2	0.0177621	0.257091	0.944919	-0.486136	0.52166	1.01792	0.614998	1.68482	0.995824
ukb-ppp-DEFA1_DEFA1B-OID20344	Neutrophil defensin 1 | Cardiometabolic	Inverse variance weighted	3	0.177785	0.135135	0.188303	-0.0870787	0.442649	1.19457	0.916605	1.55683	0.995824
ukb-ppp-DEFB104A_DEFB104B-OID30849	Beta-defensin 104 | Neurology_II	Inverse variance weighted	3	0.169039	0.0827683	0.0411206	0.00681281	0.331265	1.18417	1.00684	1.39273	0.92807
ukb-ppp-DEFB4A_DEFB4B-OID21373	Beta-defensin 4A | Oncology	Inverse variance weighted	3	0.0329565	0.112252	0.769068	-0.187057	0.25297	1.03351	0.829396	1.28785	0.995824
ukb-ppp-DHRS4L2-OID31072	Dehydrogenase/reductase SDR family member 4-like 2 | Neurology_II	Inverse variance weighted	4	-0.0114642	0.0490562	0.815221	-0.107614	0.0846858	0.988601	0.897974	1.08838	0.995824
ukb-ppp-DKK1-OID21066	Dickkopf-related protein 1 | Neurology	Inverse variance weighted	2	-0.0953782	0.0786198	0.22507	-0.249473	0.0587167	0.909029	0.779211	1.06047	0.995824
ukb-ppp-DKK3-OID20264	Dickkopf-related protein 3 | Cardiometabolic	Inverse variance weighted	2	0.000858626	0.0254471	0.973083	-0.0490177	0.050735	1.00086	0.952164	1.05204	0.995824
ukb-ppp-DKKL1-OID21313	Dickkopf-like protein 1 | Oncology	Inverse variance weighted	10	0.0100967	0.017186	0.556871	-0.0235878	0.0437811	1.01015	0.976688	1.04475	0.995824
ukb-ppp-DLK1-OID20295	Protein delta homolog 1 | Cardiometabolic	Inverse variance weighted	4	-0.000740443	0.0427033	0.986166	-0.084439	0.0829581	0.99926	0.919028	1.0865	0.995824
ukb-ppp-DLL1-OID21525	Delta-like protein 1 | Oncology	Inverse variance weighted	4	0.0016823	0.0594069	0.977408	-0.114755	0.11812	1.00168	0.891584	1.12538	0.995824
ukb-ppp-DNAJA4-OID31130	DnaJ homolog subfamily A member 4 | Neurology_II	Inverse variance weighted	2	-0.0132502	0.0882544	0.880657	-0.186229	0.159729	0.986837	0.830084	1.17319	0.995824
ukb-ppp-DNAJB6-OID30613	DnaJ homolog subfamily B member 6 | Inflammation_II	Inverse variance weighted	2	0.0605482	0.0831152	0.466316	-0.102357	0.223454	1.06242	0.902707	1.25039	0.995824
ukb-ppp-DNER-OID20712	Delta and Notch-like epidermal growth factor-related receptor | Inflammation	Inverse variance weighted	5	0.0207687	0.0317551	0.513096	-0.0414714	0.0830088	1.02099	0.959377	1.08655	0.995824
ukb-ppp-DNM1-OID31458	Dynamin-1 | Oncology_II	Inverse variance weighted	3	-0.00701709	0.0469821	0.881272	-0.099102	0.0850678	0.993007	0.90565	1.08879	0.995824
ukb-ppp-DNMBP-OID20956	Dynamin-binding protein | Neurology	Inverse variance weighted	3	0.1197	0.0896896	0.182007	-0.0560918	0.295491	1.12716	0.945452	1.34379	0.995824
ukb-ppp-DNPEP-OID31118	Aspartyl aminopeptidase | Neurology_II	Inverse variance weighted	2	0.0808683	0.154632	0.600993	-0.22221	0.383946	1.08423	0.800747	1.46807	0.995824
ukb-ppp-DNPH1-OID20744	2'-deoxynucleoside 5'-phosphate N-hydrolase 1 | Inflammation	Inverse variance weighted (multiplicative random effects)	4	0.0553125	0.0614355	0.367943	-0.0651011	0.175726	1.05687	0.936973	1.19211	0.995824
ukb-ppp-DPEP1-OID20897	Dipeptidase 1 | Neurology	Inverse variance weighted (multiplicative random effects)	7	-0.123184	0.160191	0.441905	-0.437158	0.190791	0.884101	0.645869	1.21021	0.995824
ukb-ppp-DPEP2-OID21305	Dipeptidase 2 | Oncology	Inverse variance weighted	2	-0.0233222	0.0632816	0.712467	-0.147354	0.10071	0.976948	0.862988	1.10596	0.995824
ukb-ppp-DPP10-OID20527	Inactive dipeptidyl peptidase 10 | Inflammation	Inverse variance weighted	4	-0.0381664	0.0447236	0.393446	-0.125825	0.0494917	0.962553	0.881769	1.05074	0.995824
ukb-ppp-DPP4-OID20406	Dipeptidyl peptidase 4 | Cardiometabolic	Inverse variance weighted	2	0.041648	0.0451021	0.355791	-0.0467522	0.130048	1.04253	0.954324	1.13888	0.995824
ukb-ppp-DPP6-OID21354	Dipeptidyl aminopeptidase-like protein 6 | Oncology	Inverse variance weighted	3	0.0672412	0.0433288	0.120691	-0.0176833	0.152166	1.06955	0.982472	1.16435	0.995824
ukb-ppp-DPP7-OID20142	Dipeptidyl peptidase 2 | Cardiometabolic	Inverse variance weighted	7	-0.0257121	0.0211324	0.223713	-0.0671316	0.0157074	0.974616	0.935072	1.01583	0.995824
ukb-ppp-DPT-OID20278	Dermatopontin | Cardiometabolic	Inverse variance weighted	6	-0.043806	0.0440641	0.320153	-0.130172	0.0425596	0.95714	0.877945	1.04348	0.995824
ukb-ppp-DRAXIN-OID20917	Draxin | Neurology	Inverse variance weighted	3	-0.0252189	0.0486092	0.603893	-0.120493	0.0700551	0.975096	0.886483	1.07257	0.995824
ukb-ppp-DSC2-OID21079	Desmocollin-2 | Neurology	Inverse variance weighted	3	-0.01537	0.0434008	0.723234	-0.100436	0.0696956	0.984748	0.904443	1.07218	0.995824
ukb-ppp-DSCAM-OID30993	Down syndrome cell adhesion molecule | Neurology_II	Inverse variance weighted	6	-0.0322995	0.0209458	0.123062	-0.0733533	0.00875432	0.968217	0.929272	1.00879	0.995824
ukb-ppp-DSG2-OID21113	Desmoglein-2 | Neurology	Inverse variance weighted	3	-0.0808381	0.0443544	0.0683719	-0.167773	0.00609663	0.922343	0.845546	1.00612	0.995824
ukb-ppp-DSG3-OID21460	Desmoglein-3 | Oncology	Inverse variance weighted	2	-0.0409419	0.0412808	0.3213	-0.121852	0.0399685	0.959885	0.885279	1.04078	0.995824
ukb-ppp-DTYMK-OID30308	Thymidylate kinase | Cardiometabolic_II	Inverse variance weighted	2	0.30995	0.51927	0.550577	-0.707819	1.32772	1.36336	0.492717	3.77243	0.995824
ukb-ppp-DXO-OID31080	Decapping and exoribonuclease protein | Neurology_II	Inverse variance weighted	3	0.0455777	0.0410028	0.26632	-0.0347877	0.125943	1.04663	0.96581	1.13422	0.995824
ukb-ppp-EBI3_IL27-OID21389	Interleukin-27 | Oncology	Inverse variance weighted	4	0.000308076	0.0339887	0.992768	-0.0663098	0.0669259	1.00031	0.935841	1.06922	0.995824
ukb-ppp-ECE1-OID20891	Endothelin-converting enzyme 1 | Neurology	Inverse variance weighted	2	0.0832457	0.105788	0.431336	-0.124099	0.290591	1.08681	0.883292	1.33722	0.995824
ukb-ppp-ECHDC3-OID30293	Enoyl-CoA hydratase domain-containing protein 3, mitochondrial | Cardiometabolic_II	Inverse variance weighted	3	-0.064713	0.0507439	0.202208	-0.164171	0.0347451	0.937336	0.848597	1.03536	0.995824
ukb-ppp-ECHS1-OID30239	Enoyl-CoA hydratase, mitochondrial | Cardiometabolic_II	Inverse variance weighted	2	-0.016942	0.0677271	0.80247	-0.149687	0.115803	0.983201	0.860977	1.12277	0.995824
ukb-ppp-ECI2-OID30142	Enoyl-CoA delta isomerase 2 | Cardiometabolic_II	Inverse variance weighted	2	-0.0992045	0.0596651	0.0963747	-0.216148	0.0177391	0.905558	0.805616	1.0179	0.995824
ukb-ppp-ECM1-OID30736	Extracellular matrix protein 1 | Inflammation_II	Inverse variance weighted	4	0.0493998	0.0279229	0.0768689	-0.00532909	0.104129	1.05064	0.994685	1.10974	0.995824
ukb-ppp-EDAR-OID20525	Tumor necrosis factor receptor superfamily member EDAR | Inflammation	Inverse variance weighted	3	-0.0311368	0.0435106	0.47423	-0.116418	0.054144	0.969343	0.890103	1.05564	0.995824
ukb-ppp-EDIL3-OID20081	EGF-like repeat and discoidin I-like domain-containing protein 3 | Cardiometabolic	Inverse variance weighted	2	-0.00883527	0.12285	0.942666	-0.249622	0.231951	0.991204	0.779095	1.26106	0.995824
ukb-ppp-EDN1-OID30224	Endothelin-1 | Cardiometabolic_II	Inverse variance weighted	2	0.0602094	0.0485988	0.215379	-0.0350442	0.155463	1.06206	0.965563	1.1682	0.995824
ukb-ppp-EFCAB14-OID31460	EF-hand calcium-binding domain-containing protein 14 | Oncology_II	Inverse variance weighted	2	0.163971	0.102417	0.109372	-0.0367652	0.364708	1.17818	0.963902	1.44009	0.995824
ukb-ppp-EFCAB2-OID31313	Dynein regulatory complex protein 8 | Oncology_II	Inverse variance weighted	3	-0.0324698	0.0319323	0.309234	-0.0950571	0.0301176	0.968052	0.909321	1.03058	0.995824
ukb-ppp-EFEMP1-OID20414	EGF-containing fibulin-like extracellular matrix protein 1 | Cardiometabolic	Inverse variance weighted	2	-0.101194	0.0541504	0.0616564	-0.207329	0.00494074	0.903758	0.812752	1.00495	0.995824
ukb-ppp-EFHD1-OID31044	EF-hand domain-containing protein D1 | Neurology_II	Inverse variance weighted	4	-0.00381537	0.0565786	0.946236	-0.114709	0.107079	0.996192	0.891625	1.11302	0.995824
ukb-ppp-EFNA1-OID21125	Ephrin-A1 | Neurology	Inverse variance weighted	2	-0.0520858	0.0341739	0.127474	-0.119067	0.014895	0.949247	0.887749	1.01501	0.995824
ukb-ppp-EGFL7-OID21252	Epidermal growth factor-like protein 7 | Oncology	Inverse variance weighted	3	-0.0851149	0.0458349	0.0633129	-0.174951	0.00472155	0.918407	0.839498	1.00473	0.995824
ukb-ppp-EGFLAM-OID31496	Pikachurin | Oncology_II	Inverse variance weighted	6	-0.00747364	0.0327926	0.819719	-0.071747	0.0567998	0.992554	0.930766	1.05844	0.995824
ukb-ppp-EGFR-OID20319	Epidermal growth factor receptor | Cardiometabolic	Inverse variance weighted	3	-0.0849864	0.0607049	0.161515	-0.203968	0.0339952	0.918525	0.815488	1.03458	0.995824
ukb-ppp-EGLN1-OID20572	Egl nine homolog 1 | Inflammation	Inverse variance weighted	2	0.0468514	0.0871257	0.590753	-0.123915	0.217618	1.04797	0.883455	1.24311	0.995824
ukb-ppp-EIF2AK2-OID31442	Interferon-induced, double-stranded RNA-activated protein kinase | Oncology_II	Inverse variance weighted	2	-0.0385233	0.0678803	0.570362	-0.171569	0.0945221	0.962209	0.842342	1.09913	0.995824
ukb-ppp-ENDOU-OID31498	Poly(U)-specific endoribonuclease | Oncology_II	Inverse variance weighted (multiplicative random effects)	4	-0.0274822	0.0747889	0.713273	-0.174068	0.119104	0.972892	0.840239	1.12649	0.995824
ukb-ppp-ENG-OID20287	Endoglin | Cardiometabolic	Inverse variance weighted	4	-0.07009	0.0384393	0.0682434	-0.145431	0.00525095	0.93231	0.86465	1.00526	0.995824
ukb-ppp-ENPP2-OID20288	Ectonucleotide pyrophosphatase/phosphodiesterase family member 2 | Cardiometabolic	Inverse variance weighted	4	-0.00721391	0.0395116	0.85513	-0.0846567	0.0702289	0.992812	0.918828	1.07275	0.995824
ukb-ppp-ENPP5-OID20736	Ectonucleotide pyrophosphatase/phosphodiesterase family member 5 | Inflammation	Inverse variance weighted	7	0.0214937	0.0385121	0.576775	-0.05399	0.0969773	1.02173	0.947442	1.10184	0.995824
ukb-ppp-ENPP6-OID30273	Glycerophosphocholine cholinephosphodiesterase ENPP6 | Cardiometabolic_II	Inverse variance weighted	6	0.0335483	0.0386934	0.385925	-0.0422907	0.109387	1.03412	0.958591	1.11559	0.995824
ukb-ppp-ENPP7-OID20689	Ectonucleotide pyrophosphatase/phosphodiesterase family member 7 | Inflammation	Inverse variance weighted	5	-0.0710507	0.0222484	0.00140552	-0.114658	-0.0274438	0.931415	0.891671	0.972929	0.360376
ukb-ppp-ENTPD2-OID21260	Ectonucleoside triphosphate diphosphohydrolase 2 | Oncology	Inverse variance weighted	3	0.0527822	0.0460068	0.25127	-0.037391	0.142955	1.0542	0.963299	1.15368	0.995824
ukb-ppp-ENTPD5-OID20104	Ectonucleoside triphosphate diphosphohydrolase 5 | Cardiometabolic	Inverse variance weighted	3	0.0184428	0.0321857	0.566637	-0.0446413	0.0815268	1.01861	0.95634	1.08494	0.995824
ukb-ppp-ENTPD6-OID20100	Ectonucleoside triphosphate diphosphohydrolase 6 | Cardiometabolic	Inverse variance weighted (multiplicative random effects)	3	-0.0953951	0.0585554	0.103283	-0.210164	0.0193735	0.909014	0.810452	1.01956	0.995824
ukb-ppp-ENTR1-OID30231	Endosome-associated-trafficking regulator 1 | Cardiometabolic_II	Inverse variance weighted	2	-0.12854	0.1219	0.29167	-0.367465	0.110385	0.879379	0.692488	1.11671	0.995824
ukb-ppp-EPHA1-OID20677	Ephrin type-A receptor 1 | Inflammation	Inverse variance weighted	3	0.0202733	0.0526752	0.700331	-0.0829701	0.123517	1.02048	0.920379	1.13147	0.995824
ukb-ppp-EPHA2-OID21342	Ephrin type-A receptor 2 | Oncology	Inverse variance weighted	2	0.0132421	0.0797613	0.86814	-0.14309	0.169574	1.01333	0.866676	1.1848	0.995824
ukb-ppp-EPHA4-OID30622	Ephrin type-A receptor 4 | Inflammation_II	Inverse variance weighted	2	-0.0674325	0.0716862	0.346878	-0.207937	0.0730724	0.934791	0.812258	1.07581	0.995824
ukb-ppp-EPHB4-OID20242	Ephrin type-B receptor 4 | Cardiometabolic	Inverse variance weighted	2	0.0392312	0.0842143	0.641323	-0.125829	0.204291	1.04001	0.881766	1.22666	0.995824
ukb-ppp-EPHB6-OID20982	Ephrin type-B receptor 6 | Neurology	Inverse variance weighted	2	-0.0368326	0.0687553	0.592162	-0.171593	0.0979278	0.963837	0.842322	1.10288	0.995824
ukb-ppp-EPHX2-OID20119	Bifunctional epoxide hydrolase 2 [Includes: Cytosolic epoxide hydrolase 2 | Cardiometabolic	Inverse variance weighted	2	0.0314814	0.0969532	0.745403	-0.158547	0.22151	1.03198	0.853383	1.24796	0.995824
ukb-ppp-EPPK1-OID30250	Epiplakin | Cardiometabolic_II	Inverse variance weighted	6	-0.0260111	0.0306971	0.396802	-0.0861773	0.0341552	0.974324	0.917432	1.03475	0.995824
ukb-ppp-ERBB2-OID21520	Receptor tyrosine-protein kinase erbB-2 | Oncology	Inverse variance weighted	4	-0.0799974	0.0680609	0.239843	-0.213397	0.053402	0.923119	0.807835	1.05485	0.995824
ukb-ppp-ERBB3-OID20705	Receptor tyrosine-protein kinase erbB-3 | Inflammation	Inverse variance weighted	3	-0.0952916	0.0830149	0.251016	-0.258001	0.0674176	0.909108	0.772595	1.06974	0.995824
ukb-ppp-ERBB4-OID21510	Receptor tyrosine-protein kinase erbB-4 | Oncology	Inverse variance weighted	3	0.0218405	0.0442895	0.621921	-0.0649669	0.108648	1.02208	0.937098	1.11477	0.995824
ukb-ppp-ESM1-OID20758	Endothelial cell-specific molecule 1 | Inflammation	Inverse variance weighted	3	-0.0630897	0.0503326	0.21004	-0.161742	0.0355623	0.938859	0.850661	1.0362	0.995824
ukb-ppp-ESYT2-OID31134	Extended synaptotagmin-2 | Neurology_II	Inverse variance weighted	2	-0.116942	0.191313	0.541026	-0.491917	0.258032	0.889636	0.611453	1.29438	0.995824
ukb-ppp-EXTL1-OID30114	Exostosin-like 1 | Cardiometabolic_II	Inverse variance weighted	3	-0.00396155	0.0371561	0.915091	-0.0767875	0.0688644	0.996046	0.926087	1.07129	0.995824
ukb-ppp-F11-OID30773	Coagulation factor XI | Inflammation_II	Inverse variance weighted	3	-0.0370056	0.110823	0.738443	-0.254219	0.180208	0.963671	0.775522	1.19747	0.995824
ukb-ppp-F12-OID30739	Coagulation factor XII | Inflammation_II	Inverse variance weighted	7	-0.0145512	0.0215345	0.499222	-0.0567588	0.0276565	0.985554	0.944822	1.02804	0.995824
ukb-ppp-F13B-OID30781	Coagulation factor XIII B chain | Inflammation_II	Inverse variance weighted	5	-0.0592924	0.0302964	0.0503384	-0.118673	8.85511e-05	0.942431	0.888098	1.00009	0.992828
ukb-ppp-F2-OID30723	Prothrombin | Inflammation_II	Inverse variance weighted	3	-0.134274	0.0904851	0.137826	-0.311625	0.0430769	0.87435	0.732256	1.04402	0.995824
ukb-ppp-F3-OID21440	Tissue factor | Oncology	Inverse variance weighted	4	0.0634255	0.0757731	0.402567	-0.0850898	0.211941	1.06548	0.91843	1.23607	0.995824
ukb-ppp-F7-OID20372	Coagulation factor VII | Cardiometabolic	Inverse variance weighted	2	0.0575072	0.0385575	0.13584	-0.0180656	0.13308	1.05919	0.982097	1.14234	0.995824
ukb-ppp-FABP1-OID20778	Fatty acid-binding protein, liver | Inflammation	Inverse variance weighted	2	-0.0122351	0.048639	0.80139	-0.107567	0.0830973	0.987839	0.898016	1.08665	0.995824
ukb-ppp-FABP2-OID20200	Fatty acid-binding protein, intestinal | Cardiometabolic	Inverse variance weighted	2	0.00448372	0.0482191	0.925914	-0.0900257	0.0989932	1.00449	0.913908	1.10406	0.995824
ukb-ppp-FABP3-OID30351	Fatty acid-binding protein, heart | Cardiometabolic_II	Inverse variance weighted	2	0.22358	0.11733	0.0567075	-0.0063876	0.453547	1.25055	0.993633	1.57388	0.995824
ukb-ppp-FABP9-OID20501	Fatty acid-binding protein 9 | Inflammation	Inverse variance weighted	3	-0.00661766	0.100193	0.947339	-0.202997	0.189762	0.993404	0.816281	1.20896	0.995824
ukb-ppp-FAM13A-OID31463	Protein FAM13A | Oncology_II	Inverse variance weighted	3	-0.127976	0.0787666	0.104216	-0.282359	0.0264064	0.879874	0.754003	1.02676	0.995824
ukb-ppp-FAM171B-OID31338	Protein FAM171B | Oncology_II	Inverse variance weighted	2	0.0305827	0.0323579	0.344589	-0.0328389	0.0940042	1.03106	0.967694	1.09856	0.995824
ukb-ppp-FAM172A-OID30248	Cotranscriptional regulator FAM172A | Cardiometabolic_II	Inverse variance weighted	2	0.0280502	0.130654	0.830009	-0.228032	0.284133	1.02845	0.796099	1.32861	0.995824
ukb-ppp-FAM20A-OID30348	Pseudokinase FAM20A | Cardiometabolic_II	Inverse variance weighted	4	0.0918716	0.0456539	0.0441832	0.00238992	0.181353	1.09622	1.00239	1.19884	0.928571
ukb-ppp-FAM3B-OID21372	Protein FAM3B | Oncology	Inverse variance weighted	6	0.0393182	0.0208664	0.0595271	-0.00158	0.0802165	1.0401	0.998421	1.08352	0.995824
ukb-ppp-FAM3D-OID31514	Protein FAM3D | Oncology_II	Inverse variance weighted	4	-0.0502248	0.0315091	0.11094	-0.111983	0.0115329	0.951016	0.89406	1.0116	0.995824
ukb-ppp-FAP-OID20330	Prolyl endopeptidase FAP | Cardiometabolic	Inverse variance weighted	3	0.0154683	0.0376406	0.681112	-0.0583074	0.089244	1.01559	0.94336	1.09335	0.995824
ukb-ppp-FAS-OID20316	Tumor necrosis factor receptor superfamily member 6 | Cardiometabolic	Inverse variance weighted	4	0.0459424	0.0363706	0.206527	-0.0253441	0.117229	1.04701	0.974974	1.12438	0.995824
ukb-ppp-FBLN2-OID30378	Fibulin-2 | Cardiometabolic_II	Inverse variance weighted	3	0.02604	0.0373897	0.486148	-0.0472438	0.0993239	1.02638	0.953855	1.10442	0.995824
ukb-ppp-FBP1-OID20227	Fructose-1,6-bisphosphatase 1 | Cardiometabolic	Inverse variance weighted	3	-0.0204876	0.0498011	0.680788	-0.118098	0.0771226	0.979721	0.888609	1.08017	0.995824
ukb-ppp-FCAMR-OID30332	High affinity immunoglobulin alpha and immunoglobulin mu Fc receptor | Cardiometabolic_II	Inverse variance weighted (multiplicative random effects)	3	-0.032965	0.0630284	0.600961	-0.156501	0.0905707	0.967572	0.855131	1.0948	0.995824
ukb-ppp-FCAR-OID20564	Immunoglobulin alpha Fc receptor | Inflammation	Inverse variance weighted	4	-0.00722714	0.0381352	0.84969	-0.081972	0.0675178	0.992799	0.921298	1.06985	0.995824
ukb-ppp-FCER1A-OID30992	High affinity immunoglobulin epsilon receptor subunit alpha | Neurology_II	Inverse variance weighted	2	-0.0318517	0.144735	0.825817	-0.315532	0.251828	0.96865	0.729401	1.28637	0.995824
ukb-ppp-FCER2-OID21133	Low affinity immunoglobulin epsilon Fc receptor | Neurology	Inverse variance weighted	3	-0.0210726	0.0435395	0.628394	-0.10641	0.0642648	0.979148	0.899056	1.06637	0.995824
ukb-ppp-FCGR2A-OID20391	Low affinity immunoglobulin gamma Fc region receptor II-a | Cardiometabolic	Inverse variance weighted	7	0.0243688	0.0198987	0.220709	-0.0146326	0.0633702	1.02467	0.985474	1.06542	0.995824
ukb-ppp-FCGR2B-OID21215	Low affinity immunoglobulin gamma Fc region receptor II-b | Oncology	Inverse variance weighted	2	-0.0546157	0.0362402	0.131799	-0.125646	0.0164151	0.946849	0.881927	1.01655	0.995824
ukb-ppp-FCGR3B-OID20387	Low affinity immunoglobulin gamma Fc region receptor III-B | Cardiometabolic	Inverse variance weighted	5	0.0274852	0.0235769	0.243709	-0.0187256	0.0736959	1.02787	0.981449	1.07648	0.995824
ukb-ppp-FCN1-OID30690	Ficolin-1 | Inflammation_II	Inverse variance weighted	4	0.00671168	0.0284149	0.813276	-0.0489816	0.062405	1.00673	0.952199	1.06439	0.995824
ukb-ppp-FCN2-OID20382	Ficolin-2 | Cardiometabolic	Inverse variance weighted	6	0.0179507	0.018688	0.336781	-0.0186778	0.0545792	1.01811	0.981496	1.0561	0.995824
ukb-ppp-FCRL1-OID20172	Fc receptor-like protein 1 | Cardiometabolic	Inverse variance weighted (multiplicative random effects)	3	0.0172583	0.0737842	0.81506	-0.127359	0.161875	1.01741	0.880418	1.17571	0.995824
ukb-ppp-FCRL2-OID20639	Fc receptor-like protein 2 | Inflammation	Inverse variance weighted	9	-0.00629481	0.021852	0.773297	-0.0491247	0.0365351	0.993725	0.952062	1.03721	0.995824
ukb-ppp-FCRL3-OID20443	Fc receptor-like protein 3 | Inflammation	Inverse variance weighted	7	-0.00897684	0.0265992	0.735751	-0.0611113	0.0431576	0.991063	0.940719	1.0441	0.995824
ukb-ppp-FCRL5-OID21111	Fc receptor-like protein 5 | Neurology	Inverse variance weighted	6	0.0112609	0.0359001	0.75377	-0.0591034	0.0816251	1.01132	0.942609	1.08505	0.995824
ukb-ppp-FCRL6-OID20529	Fc receptor-like protein 6 | Inflammation	Inverse variance weighted	6	0.00491597	0.0166986	0.768456	-0.0278132	0.0376452	1.00493	0.97257	1.03836	0.995824
ukb-ppp-FCRLB-OID21193	Fc receptor-like B | Oncology	Inverse variance weighted	4	-0.019528	0.0210978	0.354657	-0.0608797	0.0218237	0.980661	0.940936	1.02206	0.995824
ukb-ppp-FETUB-OID20404	Fetuin-B | Cardiometabolic	Inverse variance weighted	6	0.00296055	0.0269294	0.912459	-0.0498211	0.0557422	1.00296	0.9514	1.05733	0.995824
ukb-ppp-FGA-OID30788	Fibrinogen alpha chain | Inflammation_II	Inverse variance weighted	2	0.142491	0.0825288	0.0842455	-0.019265	0.304248	1.15314	0.980919	1.3556	0.995824
ukb-ppp-FGF2-OID20503	Fibroblast growth factor 2 | Inflammation	Inverse variance weighted	5	0.00761835	0.0335247	0.820232	-0.05809	0.0733267	1.00765	0.943565	1.07608	0.995824
ukb-ppp-FGF21-OID21402	Fibroblast growth factor 21 | Oncology	Inverse variance weighted	2	-0.0636869	0.0900495	0.479416	-0.240184	0.11281	0.938299	0.786483	1.11942	0.995824
ukb-ppp-FGF5-OID20490	Fibroblast growth factor 5 | Inflammation	Inverse variance weighted	8	0.0125855	0.0312579	0.687217	-0.04868	0.073851	1.01267	0.952486	1.07665	0.995824
ukb-ppp-FGFBP1-OID21507	Fibroblast growth factor-binding protein 1 | Oncology	Inverse variance weighted	3	-0.0139625	0.0710225	0.844146	-0.153167	0.125241	0.986134	0.857987	1.13342	0.995824
ukb-ppp-FGFBP2-OID30395	Fibroblast growth factor-binding protein 2 | Cardiometabolic_II	Inverse variance weighted	3	0.00717082	0.021572	0.739578	-0.0351104	0.049452	1.0072	0.965499	1.0507	0.995824
ukb-ppp-FGFBP3-OID31108	Fibroblast growth factor-binding protein 3 | Neurology_II	Inverse variance weighted	2	0.030903	0.0333276	0.353797	-0.0344191	0.096225	1.03139	0.966167	1.10101	0.995824
ukb-ppp-FGFR4-OID30646	Fibroblast growth factor receptor 4 | Inflammation_II	Inverse variance weighted	5	-0.0127027	0.0405332	0.753984	-0.0921478	0.0667424	0.987378	0.91197	1.06902	0.995824
ukb-ppp-FGL1-OID30702	Fibrinogen-like protein 1 | Inflammation_II	Inverse variance weighted	4	-0.0225204	0.0195807	0.250089	-0.0608985	0.0158577	0.977731	0.940919	1.01598	0.995824
ukb-ppp-FGR-OID20828	Tyrosine-protein kinase Fgr | Neurology	Inverse variance weighted	2	0.102074	0.11773	0.385932	-0.128677	0.332826	1.10747	0.879258	1.3949	0.995824
ukb-ppp-FHIT-OID20872	Dinucleosidetriphosphatase | Neurology	Inverse variance weighted	2	-0.00800919	0.0946154	0.93254	-0.193455	0.177437	0.992023	0.824107	1.19415	0.995824
ukb-ppp-FKBP1B-OID20618	Peptidyl-prolyl cis-trans isomerase FKBP1B | Inflammation	Inverse variance weighted	2	-0.0781871	0.104492	0.454304	-0.282992	0.126617	0.924791	0.753526	1.13498	0.995824
ukb-ppp-FKBP5-OID20937	Peptidyl-prolyl cis-trans isomerase FKBP5 | Neurology	Inverse variance weighted	2	0.0142283	0.0904549	0.87501	-0.163063	0.19152	1.01433	0.849537	1.21109	0.995824
ukb-ppp-FLRT2-OID20946	Leucine-rich repeat transmembrane protein FLRT2 | Neurology	Inverse variance weighted	6	-0.0108908	0.0241786	0.6524	-0.0582809	0.0364993	0.989168	0.943385	1.03717	0.995824
ukb-ppp-FLT4-OID21491	Vascular endothelial growth factor receptor 3 | Oncology	Inverse variance weighted	2	-0.0444006	0.133412	0.73928	-0.305888	0.217087	0.956571	0.736469	1.24245	0.995824
ukb-ppp-FN1-OID30787	Fibronectin | Inflammation_II	Inverse variance weighted	2	0.068779	0.0311341	0.0271663	0.00775613	0.129802	1.0712	1.00779	1.1386	0.92807
ukb-ppp-FNDC1-OID31127	Fibronectin type III domain-containing protein 1 | Neurology_II	Inverse variance weighted	4	0.0142203	0.0300189	0.635706	-0.0446168	0.0730573	1.01432	0.956364	1.07579	0.995824
ukb-ppp-FOLR1-OID21529	Folate receptor alpha | Oncology	Inverse variance weighted	4	-0.0263077	0.091595	0.773945	-0.205834	0.153219	0.974035	0.813968	1.16558	0.995824
ukb-ppp-FOLR2-OID21062	Folate receptor beta | Neurology	Inverse variance weighted	2	-0.0471355	0.0966412	0.625736	-0.236552	0.142281	0.953958	0.789345	1.1529	0.995824
ukb-ppp-FOLR3-OID21485	Folate receptor gamma | Oncology	Inverse variance weighted	8	-0.0142207	0.0203503	0.484678	-0.0541072	0.0256658	0.98588	0.947331	1.026	0.995824
ukb-ppp-FOXO1-OID20515	Forkhead box protein O1 | Inflammation	Inverse variance weighted	2	-0.0376996	0.246705	0.878546	-0.521242	0.445843	0.963002	0.593782	1.56181	0.995824
ukb-ppp-FRZB-OID20968	Secreted frizzled-related protein 3 | Neurology	Inverse variance weighted	5	-0.0079681	0.0405785	0.844326	-0.087502	0.0715658	0.992064	0.916217	1.07419	0.995824
ukb-ppp-FSHB-OID30233	Follitropin subunit beta | Cardiometabolic_II	Inverse variance weighted	2	-0.122592	0.199531	0.53895	-0.513672	0.268488	0.884625	0.598295	1.30799	0.995824
ukb-ppp-FSTL1-OID30254	Follistatin-related protein 1 | Cardiometabolic_II	Inverse variance weighted	2	0.0245704	0.0602471	0.683401	-0.0935139	0.142655	1.02487	0.910725	1.15333	0.995824
ukb-ppp-FTCD-OID31137	Formimidoyltransferase-cyclodeaminase | Neurology_II	Inverse variance weighted	2	0.303616	0.225372	0.177922	-0.138112	0.745345	1.35475	0.871001	2.10717	0.995824
ukb-ppp-FUCA1-OID20261	Tissue alpha-L-fucosidase | Cardiometabolic	Inverse variance weighted	6	0.0125211	0.0452948	0.782213	-0.0762567	0.101299	1.0126	0.926578	1.10661	0.995824
ukb-ppp-FUOM-OID30626	Fucose mutarotase | Inflammation_II	Inverse variance weighted	2	0.0368101	0.105346	0.726773	-0.169668	0.243288	1.0375	0.843945	1.27544	0.995824
ukb-ppp-FURIN-OID21514	Furin | Oncology	Inverse variance weighted	2	-0.0754044	0.0576857	0.191159	-0.188468	0.0376596	0.927368	0.828227	1.03838	0.995824
ukb-ppp-FUT3_FUT5-OID21013	Galactoside 3_5 | Neurology	Inverse variance weighted	6	0.00761758	0.0216544	0.725003	-0.0348251	0.0500602	1.00765	0.965774	1.05133	0.995824
ukb-ppp-FUT8-OID20992	Alpha- | Neurology	Inverse variance weighted	11	-0.0190643	0.0198244	0.336222	-0.0579202	0.0197916	0.981116	0.943725	1.01999	0.995824
ukb-ppp-GAL-OID20727	Galanin peptides [Cleaved into: Galanin; Galanin message-associated peptide | Inflammation	Inverse variance weighted	3	0.124435	0.184464	0.499945	-0.237115	0.485984	1.13251	0.788901	1.62577	0.995824
ukb-ppp-GALNT10-OID21371	Polypeptide N-acetylgalactosaminyltransferase 10 | Oncology	Inverse variance weighted	3	0.0328853	0.0325102	0.311759	-0.0308346	0.0966052	1.03343	0.969636	1.10143	0.995824
ukb-ppp-GALNT2-OID21423	Polypeptide N-acetylgalactosaminyltransferase 2 | Oncology	Inverse variance weighted	3	0.00353209	0.0357141	0.921218	-0.0664674	0.0735316	1.00354	0.935693	1.0763	0.995824
ukb-ppp-GALNT3-OID20471	Polypeptide N-acetylgalactosaminyltransferase 3 | Inflammation	Inverse variance weighted	4	-0.00538223	0.030363	0.859302	-0.0648937	0.0541292	0.994632	0.937167	1.05562	0.995824
ukb-ppp-GALNT5-OID30295	Polypeptide N-acetylgalactosaminyltransferase 5 | Cardiometabolic_II	Inverse variance weighted	4	0.0711803	0.0455424	0.118066	-0.0180828	0.160443	1.07377	0.98208	1.17403	0.995824
ukb-ppp-GASK1A-OID30109	Golgi-associated kinase 1A | Cardiometabolic_II	Inverse variance weighted	7	0.0171559	0.0222039	0.439728	-0.0263637	0.0606755	1.0173	0.973981	1.06255	0.995824
ukb-ppp-GBP1-OID31128	Guanylate-binding protein 1 | Neurology_II	Inverse variance weighted	2	-0.00528083	0.0464041	0.909396	-0.096233	0.0856713	0.994733	0.908252	1.08945	0.995824
ukb-ppp-GBP4-OID20845	Guanylate-binding protein 4 | Neurology	Inverse variance weighted	5	-0.040718	0.0432181	0.346115	-0.125426	0.0439895	0.9601	0.882121	1.04497	0.995824
ukb-ppp-GC-OID30780	Vitamin D-binding protein | Inflammation_II	Inverse variance weighted	19	0.00614226	0.0162272	0.705048	-0.0256631	0.0379476	1.00616	0.974663	1.03868	0.995824
ukb-ppp-GCNT1-OID21379	Beta-1,3-galactosyl-O-glycosyl-glycoprotein beta-1,6-N-acetylglucosaminyltransferase | Oncology	Inverse variance weighted	5	-0.000753418	0.0431173	0.986059	-0.0852634	0.0837566	0.999247	0.91827	1.08736	0.995824
ukb-ppp-GDF15-OID20251	Growth/differentiation factor 15 | Cardiometabolic	Inverse variance weighted	5	0.0476215	0.0490049	0.331164	-0.048428	0.143671	1.04877	0.952726	1.1545	0.995824
ukb-ppp-GDNF-OID20861	Glial cell line-derived neurotrophic factor | Neurology	Inverse variance weighted	4	0.0263578	0.0480643	0.583427	-0.0678482	0.120564	1.02671	0.934402	1.12813	0.995824
ukb-ppp-GFAP-OID21247	Glial fibrillary acidic protein | Oncology	Inverse variance weighted	4	-0.11067	0.100905	0.272744	-0.308444	0.0871049	0.895235	0.734589	1.09101	0.995824
ukb-ppp-GFRA1-OID21457	GDNF family receptor alpha-1 | Oncology	Inverse variance weighted	2	0.0303789	0.0421091	0.470643	-0.0521549	0.112913	1.03085	0.949182	1.11953	0.995824
ukb-ppp-GFRA2-OID21330	GDNF family receptor alpha-2 | Oncology	Inverse variance weighted	5	0.0292937	0.0296168	0.322618	-0.0287551	0.0873426	1.02973	0.971654	1.09127	0.995824
ukb-ppp-GFRAL-OID31091	GDNF family receptor alpha-like | Neurology_II	Inverse variance weighted	6	0.0572949	0.0261284	0.02832	0.00608335	0.108507	1.05897	1.0061	1.11461	0.92807
ukb-ppp-GGACT-OID30290	Gamma-glutamylaminecyclotransferase | Cardiometabolic_II	Inverse variance weighted	5	0.0328081	0.0273719	0.230681	-0.0208407	0.0864569	1.03335	0.979375	1.0903	0.995824
ukb-ppp-GGH-OID20416	Gamma-glutamyl hydrolase | Cardiometabolic	Inverse variance weighted	10	-0.0176984	0.0250254	0.479432	-0.0667481	0.0313514	0.982457	0.935431	1.03185	0.995824
ukb-ppp-GGT1-OID21075	Glutathione hydrolase 1 proenzyme | Neurology	Inverse variance weighted	2	-0.0613775	0.0389994	0.115533	-0.137816	0.0150614	0.940468	0.871259	1.01518	0.995824
ukb-ppp-GGT5-OID20909	Glutathione hydrolase 5 proenzyme | Neurology	Inverse variance weighted	5	0.000217168	0.034702	0.995007	-0.0677987	0.068233	1.00022	0.934449	1.07061	0.995824
ukb-ppp-GHR-OID30574	Growth hormone receptor | Inflammation_II	Inverse variance weighted	3	-0.142516	0.0547606	0.00925375	-0.249847	-0.0351856	0.867173	0.77892	0.965426	0.603335
ukb-ppp-GHRL-OID20175	Appetite-regulating hormone | Cardiometabolic	Inverse variance weighted	2	0.00543012	0.0457977	0.905618	-0.0843334	0.0951937	1.00544	0.919125	1.09987	0.995824
ukb-ppp-GIMAP7-OID30639	GTPase IMAP family member 7 | Inflammation_II	Inverse variance weighted	5	0.0119832	0.0250856	0.632869	-0.0371846	0.061151	1.01206	0.963498	1.06306	0.995824
ukb-ppp-GIPC2-OID31153	PDZ domain-containing protein GIPC2 | Neurology_II	Inverse variance weighted	3	-0.014542	0.0422526	0.73072	-0.097357	0.068273	0.985563	0.907232	1.07066	0.995824
ukb-ppp-GLB1-OID20949	Beta-galactosidase | Neurology	Inverse variance weighted	2	0.0235566	0.0829084	0.776312	-0.138944	0.186057	1.02384	0.870277	1.20449	0.995824
ukb-ppp-GLO1-OID20107	Lactoylglutathione lyase | Cardiometabolic	Inverse variance weighted (multiplicative random effects)	3	0.0188585	0.0633341	0.765885	-0.105276	0.142993	1.01904	0.900076	1.15372	0.995824
ukb-ppp-GLRX-OID20195	Glutaredoxin-1 | Cardiometabolic	Inverse variance weighted	5	-0.00406378	0.0207068	0.844412	-0.0446492	0.0365216	0.995944	0.956333	1.0372	0.995824
ukb-ppp-GLRX5-OID30663	Glutaredoxin-related protein 5, mitochondrial | Inflammation_II	Inverse variance weighted	2	-0.0690092	0.0732306	0.346011	-0.212541	0.0745228	0.933318	0.808527	1.07737	0.995824
ukb-ppp-GLT8D2-OID20825	Glycosyltransferase 8 domain-containing protein 2 | Neurology	Inverse variance weighted	2	-0.00493651	0.0400227	0.901836	-0.0833811	0.0735081	0.995076	0.92	1.07628	0.995824
ukb-ppp-GM2A-OID30413	Ganglioside GM2 activator | Cardiometabolic_II	Inverse variance weighted	8	-0.0336193	0.0297313	0.258152	-0.0918926	0.0246541	0.96694	0.912203	1.02496	0.995824
ukb-ppp-GMPR-OID20641	GMP reductase 1 | Inflammation	Inverse variance weighted	2	-0.0232363	0.0986186	0.813729	-0.216529	0.170056	0.977032	0.805309	1.18537	0.995824
ukb-ppp-GMPR2-OID30623	GMP reductase 2 | Inflammation_II	Inverse variance weighted	2	0.244858	0.178725	0.170678	-0.105442	0.595158	1.27744	0.899926	1.81332	0.995824
ukb-ppp-GNLY-OID21132	Granulysin | Neurology	Inverse variance weighted	6	-0.0266619	0.030228	0.377763	-0.0859088	0.032585	0.97369	0.917678	1.03312	0.995824
ukb-ppp-GNPDA1-OID30197	Glucosamine-6-phosphate isomerase 1 | Cardiometabolic_II	Inverse variance weighted	2	-0.207268	0.0926043	0.0252071	-0.388773	-0.0257639	0.812802	0.677888	0.974565	0.923618
ukb-ppp-GNPDA2-OID30597	Glucosamine-6-phosphate isomerase 2 | Inflammation_II	Inverse variance weighted	3	0.0214027	0.0435508	0.623114	-0.0639569	0.106762	1.02163	0.938045	1.11267	0.995824
ukb-ppp-GOLGA3-OID31026	Golgin subfamily A member 3 | Neurology_II	Inverse variance weighted	2	-0.208407	0.0924165	0.0241278	-0.389544	-0.027271	0.811876	0.677366	0.973097	0.923618
ukb-ppp-GP6-OID21091	Platelet glycoprotein VI | Neurology	Inverse variance weighted	2	0.0286005	0.0495725	0.563978	-0.0685616	0.125763	1.02901	0.933736	1.13401	0.995824
ukb-ppp-GPA33-OID21376	Cell surface A33 antigen | Oncology	Inverse variance weighted	2	-0.00931775	0.0856669	0.913387	-0.177225	0.158589	0.990726	0.837591	1.17186	0.995824
ukb-ppp-GPC1-OID21438	Glypican-1 [Cleaved into: Secreted glypican-1] | Oncology	Inverse variance weighted	3	0.000770778	0.0302156	0.979649	-0.0584518	0.0599933	1.00077	0.943224	1.06183	0.995824
ukb-ppp-GPC5-OID20944	Glypican-5 [Cleaved into: Secreted glypican-5] | Neurology	Inverse variance weighted	5	0.0315732	0.030457	0.299901	-0.0281226	0.091269	1.03208	0.972269	1.09556	0.995824
ukb-ppp-GPHA2-OID31437	Glycoprotein hormone alpha-2 | Oncology_II	Inverse variance weighted	3	0.0478248	0.0605174	0.429373	-0.0707894	0.166439	1.04899	0.931658	1.18109	0.995824
ukb-ppp-GPIHBP1-OID31469	Glycosylphosphatidylinositol-anchored high density lipoprotein-binding protein 1 | Oncology_II	Inverse variance weighted	3	-0.0628616	0.0361877	0.0823691	-0.133789	0.00806615	0.939073	0.874774	1.0081	0.995824
ukb-ppp-GPNMB-OID20173	Transmembrane glycoprotein NMB | Cardiometabolic	Inverse variance weighted	5	0.0128809	0.027061	0.634077	-0.0401586	0.0659205	1.01296	0.960637	1.06814	0.995824
ukb-ppp-GPR15L-OID31511	Protein GPR15L | Oncology_II	Inverse variance weighted	4	0.0553086	0.0375107	0.140353	-0.0182123	0.12883	1.05687	0.981953	1.1375	0.995824
ukb-ppp-GPR37-OID20095	Prosaposin receptor GPR37 | Cardiometabolic	Inverse variance weighted	5	0.0323598	0.0320878	0.313225	-0.0305322	0.0952518	1.03289	0.969929	1.09994	0.995824
ukb-ppp-GRHPR-OID30289	Glyoxylate reductase/hydroxypyruvate reductase | Cardiometabolic_II	Inverse variance weighted	3	0.0065558	0.0384	0.864441	-0.0687082	0.0818198	1.00658	0.933599	1.08526	0.995824
ukb-ppp-GRIK2-OID30977	Glutamate receptor ionotropic, kainate 2 | Neurology_II	Inverse variance weighted	3	-0.00310684	0.0339714	0.927131	-0.0696908	0.0634771	0.996898	0.932682	1.06554	0.995824
ukb-ppp-GRK5-OID20066	G protein-coupled receptor kinase 5 | Cardiometabolic	Inverse variance weighted	2	0.0616195	0.0426846	0.148851	-0.0220423	0.145281	1.06356	0.978199	1.15636	0.995824
ukb-ppp-GRP-OID30264	Gastrin-releasing peptide | Cardiometabolic_II	Inverse variance weighted	4	-0.0355333	0.0327639	0.278132	-0.0997506	0.028684	0.965091	0.905063	1.0291	0.995824
ukb-ppp-GSN-OID30714	Gelsolin | Inflammation_II	Inverse variance weighted	3	-0.0346359	0.0823854	0.674184	-0.196111	0.126839	0.965957	0.821921	1.13523	0.995824
ukb-ppp-GSTM4-OID30164	Glutathione S-transferase Mu 4 | Cardiometabolic_II	Inverse variance weighted	2	0.148773	0.260604	0.568083	-0.362012	0.659558	1.16041	0.696274	1.93394	0.995824
ukb-ppp-GSTT2B-OID31097	Glutathione S-transferase theta-2B | Neurology_II	Inverse variance weighted (multiplicative random effects)	6	-0.00230983	0.0279527	0.934143	-0.057097	0.0524774	0.997693	0.944502	1.05388	0.995824
ukb-ppp-GUCA2A-OID21101	Guanylin | Neurology	Inverse variance weighted	2	-0.0837719	0.114625	0.464879	-0.308436	0.140893	0.919641	0.734595	1.1513	0.995824
ukb-ppp-GUSB-OID20296	Beta-glucuronidase | Cardiometabolic	Inverse variance weighted	4	0.0410235	0.0701319	0.558583	-0.0964351	0.178482	1.04188	0.908069	1.1954	0.995824
ukb-ppp-GZMA-OID20663	Granzyme A | Inflammation	Inverse variance weighted	2	-0.157794	0.190971	0.408651	-0.532097	0.216509	0.854026	0.587372	1.24173	0.995824
ukb-ppp-GZMB-OID20604	Granzyme B | Inflammation	Inverse variance weighted	2	-0.0464239	0.0406941	0.253952	-0.126184	0.0333365	0.954637	0.881452	1.0339	0.995824
ukb-ppp-GZMH-OID20096	Granzyme H | Cardiometabolic	Inverse variance weighted	3	-0.00637688	0.0648454	0.921663	-0.133474	0.12072	0.993643	0.87505	1.12831	0.995824
ukb-ppp-HAGH-OID21459	Hydroxyacylglutathione hydrolase, mitochondrial | Oncology	Inverse variance weighted	2	-0.0156837	0.116455	0.892868	-0.243935	0.212567	0.984439	0.783539	1.23685	0.995824
ukb-ppp-HAVCR1-OID21422	Hepatitis A virus cellular receptor 1 | Oncology	Inverse variance weighted (multiplicative random effects)	8	0.00572824	0.0395467	0.884831	-0.0717833	0.0832398	1.00574	0.930733	1.0868	0.995824
ukb-ppp-HCG22-OID30088	Protein PBMUCL2 | Cardiometabolic_II	Inverse variance weighted (multiplicative random effects)	4	0.0302594	0.0581837	0.603017	-0.0837807	0.1443	1.03072	0.919633	1.15523	0.995824
ukb-ppp-HDDC2-OID31447	5'-deoxynucleotidase HDDC2 | Oncology_II	Inverse variance weighted	5	-0.0615374	0.0291239	0.0346051	-0.11862	-0.00445448	0.940318	0.888145	0.995555	0.92807
ukb-ppp-HDGF-OID21455	Hepatoma-derived growth factor | Oncology	Inverse variance weighted	10	-0.0128723	0.0180835	0.476573	-0.0483161	0.0225714	0.98721	0.952833	1.02283	0.995824
ukb-ppp-HEG1-OID30579	Protein HEG homolog 1 | Inflammation_II	Inverse variance weighted	2	-0.00655	0.0851238	0.938666	-0.173393	0.160293	0.993471	0.840807	1.17385	0.995824
ukb-ppp-HGFAC-OID30718	Hepatocyte growth factor activator | Inflammation_II	Inverse variance weighted	10	-0.00365095	0.0251868	0.884746	-0.053017	0.0457151	0.996356	0.948364	1.04678	0.995824
ukb-ppp-HIP1R-OID31141	Huntingtin-interacting protein 1-related protein | Neurology_II	Inverse variance weighted	2	-0.0984191	0.0859243	0.252037	-0.266831	0.0699926	0.906269	0.765803	1.0725	0.995824
ukb-ppp-HLA-A-OID31048	HLA class I histocompatibility antigen, A alpha chain | Neurology_II	Inverse variance weighted	7	0.0525164	0.0191536	0.00610927	0.0149754	0.0900574	1.05392	1.01509	1.09424	0.602468
ukb-ppp-HLA-DRA-OID20520	HLA class II histocompatibility antigen, DR alpha chain | Inflammation	Inverse variance weighted (multiplicative random effects)	3	0.121665	0.109509	0.266563	-0.0929713	0.336302	1.12938	0.91122	1.39976	0.995824
ukb-ppp-HLA-E-OID20532	HLA class I histocompatibility antigen, alpha chain E | Inflammation	Inverse variance weighted	8	0.029736	0.0308717	0.335441	-0.0307725	0.0902445	1.03018	0.969696	1.09444	0.995824
ukb-ppp-HMBS-OID21385	Porphobilinogen deaminase | Oncology	Inverse variance weighted	2	0.0894733	0.090915	0.325045	-0.08872	0.267667	1.0936	0.915102	1.30691	0.995824
ukb-ppp-HMCN2-OID30592	Hemicentin-2 | Inflammation_II	Inverse variance weighted	8	0.0042529	0.0158464	0.788405	-0.0268061	0.0353119	1.00426	0.97355	1.03594	0.995824
ukb-ppp-HNMT-OID20975	Histamine N-methyltransferase | Neurology	Inverse variance weighted	6	-0.0357326	0.0333801	0.284406	-0.101158	0.0296924	0.964898	0.903791	1.03014	0.995824
ukb-ppp-HPGDS-OID21266	Hematopoietic prostaglandin D synthase | Oncology	Inverse variance weighted	7	0.00136061	0.0209386	0.948189	-0.0396791	0.0424004	1.00136	0.961098	1.04331	0.995824
ukb-ppp-HRC-OID30211	Sarcoplasmic reticulum histidine-rich calcium-binding protein | Cardiometabolic_II	Inverse variance weighted	2	-0.157073	0.173428	0.365095	-0.496992	0.182845	0.854641	0.608358	1.20063	0.995824
ukb-ppp-HRG-OID30770	Histidine-rich glycoprotein | Inflammation_II	Inverse variance weighted	5	-0.0315965	0.0252322	0.210486	-0.0810516	0.0178586	0.968897	0.922146	1.01802	0.995824
ukb-ppp-HS1BP3-OID30243	HCLS1-binding protein 3 | Cardiometabolic_II	Inverse variance weighted	2	-0.0466744	0.107567	0.664353	-0.257505	0.164156	0.954398	0.772978	1.1784	0.995824
ukb-ppp-HS3ST3B1-OID21303	Heparan sulfate glucosamine 3-O-sulfotransferase 3B1 | Oncology	Inverse variance weighted	4	-0.0682296	0.0319237	0.0325761	-0.1308	-0.00565909	0.934046	0.877393	0.994357	0.92807
ukb-ppp-HS6ST1-OID21441	Heparan-sulfate 6-O-sulfotransferase 1 | Oncology	Inverse variance weighted	3	0.0647472	0.0463376	0.162325	-0.0260744	0.155569	1.06689	0.974263	1.16832	0.995824
ukb-ppp-HSBP1-OID30232	Heat shock factor-binding protein 1 | Cardiometabolic_II	Inverse variance weighted	5	0.0108253	0.0212508	0.610468	-0.0308263	0.0524769	1.01088	0.969644	1.05388	0.995824
ukb-ppp-HSD17B14-OID31098	17-beta-hydroxysteroid dehydrogenase 14 | Neurology_II	Inverse variance weighted (multiplicative random effects)	6	-0.0257506	0.0269744	0.339763	-0.0786204	0.0271192	0.974578	0.924391	1.02749	0.995824
ukb-ppp-HSDL2-OID30256	Hydroxysteroid dehydrogenase-like protein 2 | Cardiometabolic_II	Inverse variance weighted	3	-0.0266866	0.0268509	0.320281	-0.0793143	0.0259411	0.973666	0.92375	1.02628	0.995824
ukb-ppp-HSPB1-OID20230	Heat shock protein beta-1 | Cardiometabolic	Inverse variance weighted	5	0.0206965	0.0334697	0.536333	-0.044904	0.0862971	1.02091	0.956089	1.09013	0.995824
ukb-ppp-HSPG2-OID20383	Basement membrane-specific heparan sulfate proteoglycan core protein | Cardiometabolic	Inverse variance weighted	3	0.0214501	0.055247	0.697825	-0.0868339	0.129734	1.02168	0.916829	1.13853	0.995824
ukb-ppp-HYAL1-OID20357	Hyaluronidase-1 | Cardiometabolic	Inverse variance weighted	2	-0.0815169	0.0391895	0.037519	-0.158328	-0.00470552	0.921717	0.85357	0.995306	0.92807
ukb-ppp-ICAM1-OID20411	Intercellular adhesion molecule 1 | Cardiometabolic	Inverse variance weighted	4	0.030972	0.0241742	0.200123	-0.0164094	0.0783534	1.03146	0.983724	1.0815	0.995824
ukb-ppp-ICAM3-OID20277	Intercellular adhesion molecule 3 | Cardiometabolic	Inverse variance weighted	4	0.037392	0.0374451	0.317996	-0.0360003	0.110784	1.0381	0.96464	1.11715	0.995824
ukb-ppp-ICAM5-OID20145	Intercellular adhesion molecule 5 | Cardiometabolic	Inverse variance weighted	11	0.0160184	0.0218333	0.463151	-0.0267749	0.0588118	1.01615	0.97358	1.06058	0.995824
ukb-ppp-ICOSLG-OID21351	ICOS ligand | Oncology	Inverse variance weighted	3	-0.0032583	0.0531684	0.951134	-0.107468	0.100952	0.996747	0.898105	1.10622	0.995824
ukb-ppp-IDI2-OID20823	Isopentenyl-diphosphate delta-isomerase 2 | Neurology	Inverse variance weighted	4	-0.0276134	0.0354488	0.436	-0.0970929	0.0418662	0.972764	0.907472	1.04275	0.995824
ukb-ppp-IDO1-OID30230	Indoleamine 2,3-dioxygenase 1 | Cardiometabolic_II	Inverse variance weighted	2	0.00180484	0.0442139	0.967439	-0.0848543	0.088464	1.00181	0.918646	1.09249	0.995824
ukb-ppp-IDO1-OID30563	Indoleamine 2,3-dioxygenase 1 | Inflammation_II	Inverse variance weighted	4	-0.0239599	0.0392783	0.541859	-0.100945	0.0530255	0.976325	0.903982	1.05446	0.995824
ukb-ppp-IDO1-OID31050	Indoleamine 2,3-dioxygenase 1 | Neurology_II	Inverse variance weighted	2	0.00137343	0.0453292	0.975829	-0.0874718	0.0902186	1.00137	0.916245	1.09441	0.995824
ukb-ppp-IDO1-OID31474	Indoleamine 2,3-dioxygenase 1 | Oncology_II	Inverse variance weighted	4	-0.0199435	0.0381191	0.600843	-0.0946569	0.05477	0.980254	0.909685	1.0563	0.995824
ukb-ppp-IFI30-OID31505	Gamma-interferon-inducible lysosomal thiol reductase | Oncology_II	Inverse variance weighted	4	-0.0430581	0.0391199	0.27104	-0.119733	0.0336169	0.957856	0.887157	1.03419	0.995824
ukb-ppp-IFNAR1-OID31491	Interferon alpha/beta receptor 1 | Oncology_II	Inverse variance weighted	5	0.0198382	0.025777	0.441531	-0.0306847	0.0703612	1.02004	0.969781	1.0729	0.995824
ukb-ppp-IFNGR1-OID20678	Interferon gamma receptor 1 | Inflammation	Inverse variance weighted	2	-0.187104	0.0597519	0.00174004	-0.304218	-0.0699905	0.829357	0.7377	0.932403	0.371789
ukb-ppp-IFNGR2-OID20941	Interferon gamma receptor 2 | Neurology	Inverse variance weighted	9	-0.00446934	0.0157794	0.776994	-0.035397	0.0264583	0.995541	0.965222	1.02681	0.995824
ukb-ppp-IFNLR1-OID20506	Interferon lambda receptor 1 | Inflammation	Inverse variance weighted	4	-0.00988657	0.0288053	0.731432	-0.066345	0.0465718	0.990162	0.935808	1.04767	0.995824
ukb-ppp-IGDCC4-OID30402	Immunoglobulin superfamily DCC subclass member 4 | Cardiometabolic_II	Inverse variance weighted	8	0.00765812	0.0366592	0.834526	-0.0641939	0.0795102	1.00769	0.937823	1.08276	0.995824
ukb-ppp-IGF1R-OID21274	Insulin-like growth factor 1 receptor | Oncology	Inverse variance weighted	2	0.0109711	0.190306	0.954028	-0.36203	0.383972	1.01103	0.696262	1.4681	0.995824
ukb-ppp-IGF2R-OID21146	Cation-independent mannose-6-phosphate receptor | Neurology	Inverse variance weighted	5	0.00728898	0.0275826	0.79158	-0.0467729	0.0613509	1.00732	0.954304	1.06327	0.995824
ukb-ppp-IGFBP3-OID20398	Insulin-like growth factor-binding protein 3 | Cardiometabolic	Inverse variance weighted	6	0.0153277	0.0268198	0.567656	-0.0372391	0.0678946	1.01545	0.963446	1.07025	0.995824
ukb-ppp-IGFBP6-OID20413	Insulin-like growth factor-binding protein 6 | Cardiometabolic	Inverse variance weighted	2	-0.0118841	0.106851	0.91144	-0.221312	0.197543	0.988186	0.801467	1.21841	0.995824
ukb-ppp-IGFBP7-OID20236	Insulin-like growth factor-binding protein 7 | Cardiometabolic	Inverse variance weighted	4	0.0126712	0.0327133	0.698505	-0.051447	0.0767893	1.01275	0.949854	1.07981	0.995824
ukb-ppp-IGFBPL1-OID20155	Insulin-like growth factor-binding protein-like 1 | Cardiometabolic	Inverse variance weighted	5	0.0119537	0.0206438	0.56256	-0.0285082	0.0524155	1.01203	0.971894	1.05381	0.995824
ukb-ppp-IGLC2-OID30740	Immunoglobulin lambda constant 2 | Inflammation_II	Inverse variance weighted	3	0.0438763	0.0576843	0.44688	-0.069185	0.156938	1.04485	0.933154	1.16992	0.995824
ukb-ppp-IGSF21-OID30210	Immunoglobulin superfamily member 21 | Cardiometabolic_II	Inverse variance weighted	4	0.035402	0.0577917	0.540155	-0.0778697	0.148674	1.03604	0.925085	1.16029	0.995824
ukb-ppp-IGSF3-OID21312	Immunoglobulin superfamily member 3 | Oncology	Inverse variance weighted	2	-0.00548177	0.107753	0.959426	-0.216678	0.205715	0.994533	0.805189	1.2284	0.995824
ukb-ppp-IGSF9-OID30330	Protein turtle homolog A | Cardiometabolic_II	Inverse variance weighted	3	-0.00434506	0.040551	0.91467	-0.083825	0.0751349	0.995664	0.919592	1.07803	0.995824
ukb-ppp-IL10RB-OID20696	Interleukin-10 receptor subunit beta | Inflammation	Inverse variance weighted	6	0.00462858	0.0203455	0.820036	-0.0352485	0.0445057	1.00464	0.965365	1.04551	0.995824
ukb-ppp-IL12B-OID20666	Interleukin-12 subunit beta | Inflammation	Inverse variance weighted	7	-0.00895985	0.0269401	0.739448	-0.0617624	0.0438427	0.99108	0.940106	1.04482	0.995824
ukb-ppp-IL12RB1-OID20486	Interleukin-12 receptor subunit beta-1 | Inflammation	Inverse variance weighted	3	-0.0203251	0.038515	0.597694	-0.0958146	0.0551643	0.97988	0.908632	1.05671	0.995824
ukb-ppp-IL15RA-OID20498	Interleukin-15 receptor subunit alpha | Inflammation	Inverse variance weighted	3	-0.00936375	0.0539929	0.862317	-0.11519	0.0964623	0.99068	0.891197	1.10127	0.995824
ukb-ppp-IL16-OID20633	Pro-interleukin-16 [Cleaved into: Interleukin-16 | Inflammation	Inverse variance weighted	7	0.0186986	0.0278615	0.502139	-0.0359099	0.0733071	1.01887	0.964727	1.07606	0.995824
ukb-ppp-IL17D-OID20481	Interleukin-17D | Inflammation	Inverse variance weighted	6	0.00350563	0.0304215	0.908259	-0.0561205	0.0631318	1.00351	0.945425	1.06517	0.995824
ukb-ppp-IL17F-OID20456	Interleukin-17F | Inflammation	Inverse variance weighted (multiplicative random effects)	3	0.0627715	0.137426	0.647839	-0.206583	0.332126	1.06478	0.813359	1.39393	0.995824
ukb-ppp-IL17RA-OID21089	Interleukin-17 receptor A | Neurology	Inverse variance weighted (multiplicative random effects)	7	-0.00864923	0.0332862	0.794984	-0.0738902	0.0565918	0.991388	0.928774	1.05822	0.995824
ukb-ppp-IL17RB-OID20585	Interleukin-17 receptor B | Inflammation	Inverse variance weighted	7	-0.00429601	0.0255839	0.866648	-0.0544405	0.0458485	0.995713	0.947015	1.04692	0.995824
ukb-ppp-IL18-OID20694	Interleukin-18 | Inflammation	Inverse variance weighted	3	0.0341165	0.0463655	0.461843	-0.05676	0.124993	1.03471	0.944821	1.13314	0.995824
ukb-ppp-IL18BP-OID20348	Interleukin-18-binding protein | Cardiometabolic	Inverse variance weighted	2	0.00712164	0.083041	0.931657	-0.155639	0.169882	1.00715	0.855868	1.18516	0.995824
ukb-ppp-IL18R1-OID20652	Interleukin-18 receptor 1 | Inflammation	Inverse variance weighted	6	0.0115195	0.0216298	0.594326	-0.0308749	0.0539139	1.01159	0.969597	1.05539	0.995824
ukb-ppp-IL19-OID20158	Interleukin-19 | Cardiometabolic	Inverse variance weighted	2	0.021282	0.0635132	0.737565	-0.103204	0.145768	1.02151	0.901943	1.15693	0.995824
ukb-ppp-IL1R1-OID21116	Interleukin-1 receptor type 1 | Neurology	Inverse variance weighted	3	0.0800714	0.0546854	0.143135	-0.0271121	0.187255	1.08336	0.973252	1.20593	0.995824
ukb-ppp-IL1R2-OID20757	Interleukin-1 receptor type 2 | Inflammation	Inverse variance weighted	6	-0.0284035	0.0284785	0.318588	-0.0842214	0.0274145	0.971996	0.919228	1.02779	0.995824
ukb-ppp-IL1RAP-OID21126	Interleukin-1 receptor accessory protein | Neurology	Inverse variance weighted	6	-0.0254509	0.0187535	0.174739	-0.0622077	0.0113058	0.97487	0.939688	1.01137	0.995824
ukb-ppp-IL1RL1-OID20250	Interleukin-1 receptor-like 1 | Cardiometabolic	Inverse variance weighted	7	0.000402666	0.0231632	0.98613	-0.0449972	0.0458025	1.0004	0.956	1.04687	0.995824
ukb-ppp-IL1RL2-OID20487	Interleukin-1 receptor-like 2 | Inflammation	Inverse variance weighted	6	0.00240884	0.0257931	0.925593	-0.0481456	0.0529633	1.00241	0.952995	1.05439	0.995824
ukb-ppp-IL1RN-OID20700	Interleukin-1 receptor antagonist protein | Inflammation	Inverse variance weighted	3	0.0463941	0.0429913	0.28052	-0.0378689	0.130657	1.04749	0.962839	1.13958	0.995824
ukb-ppp-IL22-OID31407	Interleukin-22 | Oncology_II	Inverse variance weighted	2	-0.117368	0.20324	0.563612	-0.515719	0.280982	0.889258	0.597071	1.32443	0.995824
ukb-ppp-IL22RA1-OID20449	Interleukin-22 receptor subunit alpha-1 | Inflammation	Inverse variance weighted	3	-0.0524935	0.070999	0.459691	-0.191651	0.0866645	0.948861	0.825595	1.09053	0.995824
ukb-ppp-IL2RA-OID20267	Interleukin-2 receptor subunit alpha | Cardiometabolic	Inverse variance weighted	5	0.0287152	0.0438608	0.512668	-0.0572519	0.114682	1.02913	0.944356	1.12152	0.995824
ukb-ppp-IL31RA-OID30475	Interleukin-31 receptor subunit alpha | Inflammation_II	Inverse variance weighted	10	0.00444274	0.0231802	0.848008	-0.0409905	0.0498759	1.00445	0.959838	1.05114	0.995824
ukb-ppp-IL32-OID20605	Interleukin-32 | Inflammation	Inverse variance weighted	3	0.0884336	0.05295	0.0948924	-0.0153483	0.192216	1.09246	0.984769	1.21193	0.995824
ukb-ppp-IL34-OID20809	Interleukin-34 | Neurology	Inverse variance weighted	10	-0.0266173	0.0295448	0.367635	-0.0845251	0.0312905	0.973734	0.918949	1.03179	0.995824
ukb-ppp-IL4R-OID20576	Interleukin-4 receptor subunit alpha | Inflammation	Inverse variance weighted	4	-0.00372128	0.0325676	0.909029	-0.0675538	0.0601112	0.996286	0.934677	1.06195	0.995824
ukb-ppp-IL5RA-OID20601	Interleukin-5 receptor subunit alpha | Inflammation	Inverse variance weighted	3	-0.0108899	0.0302023	0.718424	-0.0700864	0.0483066	0.989169	0.932313	1.04949	0.995824
ukb-ppp-IL6R-OID20385	Interleukin-6 receptor subunit alpha | Cardiometabolic	Inverse variance weighted	7	0.00575293	0.0171101	0.736697	-0.0277828	0.0392887	1.00577	0.9726	1.04007	0.995824
ukb-ppp-IL7-OID20535	Interleukin-7 | Inflammation	Inverse variance weighted	2	0.213119	0.153183	0.164142	-0.0871186	0.513357	1.23753	0.916568	1.67089	0.995824
ukb-ppp-IL7R-OID21136	Interleukin-7 receptor subunit alpha | Neurology	Inverse variance weighted (multiplicative random effects)	5	-0.050897	0.0356707	0.153621	-0.120812	0.0190176	0.950377	0.886201	1.0192	0.995824
ukb-ppp-INHBB-OID30625	Inhibin beta B chain | Inflammation_II	Inverse variance weighted	3	-0.0083619	0.0279673	0.764948	-0.0631777	0.0464539	0.991673	0.938777	1.04755	0.995824
ukb-ppp-INHBC-OID21093	Inhibin beta C chain | Neurology	Inverse variance weighted (multiplicative random effects)	7	0.0109162	0.0491397	0.8242	-0.0853975	0.10723	1.01098	0.918147	1.11319	0.995824
ukb-ppp-INSL4-OID31370	Early placenta insulin-like peptide | Oncology_II	Inverse variance weighted	2	-0.12385	0.0808152	0.125396	-0.282248	0.0345475	0.883512	0.754087	1.03515	0.995824
ukb-ppp-INSL5-OID31448	Insulin-like peptide INSL5 | Oncology_II	Inverse variance weighted	2	-0.0415893	0.08004	0.603338	-0.198468	0.115289	0.959264	0.819986	1.1222	0.995824
ukb-ppp-IPCEF1-OID20977	Interactor protein for cytohesin exchange factors 1 | Neurology	Inverse variance weighted	2	0.0613298	0.109478	0.575343	-0.153248	0.275908	1.06325	0.857917	1.31773	0.995824
ukb-ppp-ISLR2-OID20889	Immunoglobulin superfamily containing leucine-rich repeat protein 2 | Neurology	Inverse variance weighted	4	-0.0849894	0.0448958	0.0583529	-0.172985	0.00300634	0.918522	0.84115	1.00301	0.995824
ukb-ppp-ISM1-OID20538	Isthmin-1 | Inflammation	Inverse variance weighted	5	-0.0357386	0.0406654	0.379486	-0.115443	0.0439657	0.964892	0.890971	1.04495	0.995824
ukb-ppp-ITGA11-OID20581	Integrin alpha-11 | Inflammation	Inverse variance weighted	4	-0.0863372	0.0643002	0.179363	-0.212366	0.0396913	0.917285	0.808669	1.04049	0.995824
ukb-ppp-ITGA2-OID30570	Integrin alpha-2 | Inflammation_II	Inverse variance weighted	7	-0.00711615	0.0251296	0.77704	-0.0563701	0.0421378	0.992909	0.945189	1.04304	0.995824
ukb-ppp-ITGA6-OID20528	Integrin alpha-6 | Inflammation	Inverse variance weighted	4	-0.0163166	0.0608085	0.788448	-0.135501	0.102868	0.983816	0.873278	1.10835	0.995824
ukb-ppp-ITGAV-OID21416	Integrin alpha-V | Oncology	Inverse variance weighted	2	0.0516452	0.171858	0.763788	-0.285197	0.388487	1.053	0.751866	1.47475	0.995824
ukb-ppp-ITGB6-OID20493	Integrin beta-6 | Inflammation	Inverse variance weighted	3	0.012461	0.0413057	0.762898	-0.0684982	0.0934203	1.01254	0.933795	1.09792	0.995824
ukb-ppp-ITGB7-OID21393	Integrin beta-7 | Oncology	Inverse variance weighted	2	0.0337771	0.0726209	0.641849	-0.10856	0.176114	1.03435	0.897125	1.19257	0.995824
ukb-ppp-ITGBL1-OID30408	Integrin beta-like protein 1 | Cardiometabolic_II	Inverse variance weighted	3	0.0406174	0.0542455	0.453995	-0.0657038	0.146939	1.04145	0.936408	1.15828	0.995824
ukb-ppp-ITIH3-OID20352	Inter-alpha-trypsin inhibitor heavy chain H3 | Cardiometabolic	Inverse variance weighted (multiplicative random effects)	4	-0.0251264	0.0676922	0.710498	-0.157803	0.10755	0.975187	0.854018	1.11355	0.995824
ukb-ppp-ITIH4-OID30762	Inter-alpha-trypsin inhibitor heavy chain H4 | Inflammation_II	Inverse variance weighted	3	-0.00153926	0.0399484	0.969264	-0.0798381	0.0767596	0.998462	0.923266	1.07978	0.995824
ukb-ppp-ITPA-OID30082	Inosine triphosphate pyrophosphatase | Cardiometabolic_II	Inverse variance weighted (multiplicative random effects)	5	0.00289624	0.036848	0.937351	-0.0693259	0.0751184	1.0029	0.933023	1.07801	0.995824
ukb-ppp-JAM2-OID21064	Junctional adhesion molecule B | Neurology	Inverse variance weighted	2	0.0270989	0.152896	0.859322	-0.272577	0.326775	1.02747	0.761415	1.38649	0.995824
ukb-ppp-JAM3-OID30586	Junctional adhesion molecule C | Inflammation_II	Inverse variance weighted	3	0.0467287	0.114168	0.68232	-0.17704	0.270498	1.04784	0.837746	1.31062	0.995824
ukb-ppp-KAZALD1-OID21339	Kazal-type serine protease inhibitor domain-containing protein 1 | Oncology	Inverse variance weighted	9	0.00996491	0.0132151	0.450816	-0.0159367	0.0358665	1.01001	0.98419	1.03652	0.995824
ukb-ppp-KDR-OID21497	Vascular endothelial growth factor receptor 2 | Oncology	Inverse variance weighted	6	-0.0248009	0.0210693	0.239153	-0.0660968	0.016495	0.975504	0.93604	1.01663	0.995824
ukb-ppp-KEL-OID20881	Kell blood group glycoprotein | Neurology	Inverse variance weighted	3	-0.0287961	0.0375231	0.442829	-0.102341	0.0447492	0.971615	0.902721	1.04577	0.995824
ukb-ppp-KHK-OID30241	Ketohexokinase | Cardiometabolic_II	Inverse variance weighted	4	-0.0263448	0.0295204	0.372164	-0.0842049	0.0315152	0.973999	0.919243	1.03202	0.995824
ukb-ppp-KIAA0319-OID31094	Dyslexia-associated protein KIAA0319 | Neurology_II	Inverse variance weighted	5	-0.0329795	0.0308114	0.284454	-0.0933697	0.0274108	0.967558	0.910857	1.02779	0.995824
ukb-ppp-KIR2DL3-OID21196	Killer cell immunoglobulin-like receptor 2DL3 | Oncology	Inverse variance weighted	4	0.00815563	0.0127842	0.523509	-0.0169014	0.0332127	1.00819	0.983241	1.03377	0.995824
ukb-ppp-KIR2DS4-OID31432	Killer cell immunoglobulin-like receptor 2DS4 | Oncology_II	Inverse variance weighted	5	0.00335995	0.0112211	0.764611	-0.0186334	0.0253533	1.00337	0.981539	1.02568	0.995824
ukb-ppp-KIR3DL1-OID21185	Killer cell immunoglobulin-like receptor 3DL1 | Oncology	Inverse variance weighted	4	0.00945597	0.0131283	0.471357	-0.0162755	0.0351875	1.0095	0.983856	1.03581	0.995824
ukb-ppp-KIRREL2-OID20873	Kin of IRRE-like protein 2 | Neurology	Inverse variance weighted	2	0.0107178	0.0584068	0.854404	-0.10376	0.125195	1.01078	0.901442	1.13337	0.995824
ukb-ppp-KIT-OID20370	Mast/stem cell growth factor receptor Kit | Cardiometabolic	Inverse variance weighted	2	0.242861	0.291183	0.404254	-0.327858	0.813579	1.27489	0.720466	2.25597	0.995824
ukb-ppp-KLB-OID20888	Beta-klotho | Neurology	Inverse variance weighted	7	-0.00212037	0.0286281	0.940958	-0.0582314	0.0539906	0.997882	0.943432	1.05547	0.995824
ukb-ppp-KLK1-OID21499	Kallikrein-1 | Oncology	Inverse variance weighted	3	-0.0491917	0.0415384	0.236315	-0.130607	0.0322235	0.951999	0.877563	1.03275	0.995824
ukb-ppp-KLK10-OID21523	Kallikrein-10 | Oncology	Inverse variance weighted	5	-0.0115285	0.0235706	0.624769	-0.0577268	0.0346699	0.988538	0.943908	1.03528	0.995824
ukb-ppp-KLK11-OID21518	Kallikrein-11 | Oncology	Inverse variance weighted	3	-0.0149489	0.0265515	0.573424	-0.0669898	0.037092	0.985162	0.935205	1.03779	0.995824
ukb-ppp-KLK12-OID21201	Kallikrein-12 | Oncology	Inverse variance weighted	5	-0.00218777	0.0157005	0.889178	-0.0329607	0.0285852	0.997815	0.967577	1.029	0.995824
ukb-ppp-KLK13-OID21291	Kallikrein-13 | Oncology	Inverse variance weighted	4	-0.005922	0.024226	0.806884	-0.053405	0.041561	0.994096	0.947996	1.04244	0.995824
ukb-ppp-KLK14-OID21407	Kallikrein-14 | Oncology	Inverse variance weighted	3	-0.0244701	0.0288809	0.39684	-0.0810766	0.0321363	0.975827	0.922123	1.03266	0.995824
ukb-ppp-KLK15-OID31427	Kallikrein-15 | Oncology_II	Inverse variance weighted	5	0.00770848	0.0221187	0.727461	-0.0356441	0.0510611	1.00774	0.964984	1.05239	0.995824
ukb-ppp-KLK4-OID21391	Kallikrein-4 | Oncology	Inverse variance weighted	4	-0.0434092	0.0329419	0.187587	-0.107975	0.0211569	0.95752	0.89765	1.02138	0.995824
ukb-ppp-KLK6-OID21526	Kallikrein-6 | Oncology	Inverse variance weighted	2	0.0676888	0.0552002	0.220108	-0.0405036	0.175881	1.07003	0.960306	1.1923	0.995824
ukb-ppp-KLK7-OID30652	Kallikrein-7 | Inflammation_II	Inverse variance weighted	2	0.0770608	0.0643866	0.231367	-0.0491371	0.203259	1.08011	0.952051	1.22539	0.995824
ukb-ppp-KLK8-OID21517	Kallikrein-8 | Oncology	Inverse variance weighted	6	-0.0031468	0.0351455	0.928656	-0.072032	0.0657384	0.996858	0.930501	1.06795	0.995824
ukb-ppp-KLKB1-OID30760	Plasma kallikrein | Inflammation_II	Inverse variance weighted	3	0.0192008	0.0244609	0.432477	-0.0287426	0.0671442	1.01939	0.971667	1.06945	0.995824
ukb-ppp-KLRB1-OID20629	Killer cell lectin-like receptor subfamily B member 1 | Inflammation	Inverse variance weighted	2	-0.181252	0.238428	0.447137	-0.64857	0.286066	0.834225	0.522793	1.33118	0.995824
ukb-ppp-KLRD1-OID20632	Natural killer cells antigen CD94 | Inflammation	Inverse variance weighted	5	-0.0116062	0.0265958	0.662553	-0.063734	0.0405216	0.988461	0.938255	1.04135	0.995824
ukb-ppp-KLRF1-OID30464	Killer cell lectin-like receptor subfamily F member 1 | Inflammation_II	Inverse variance weighted	2	-0.0165483	0.110649	0.881114	-0.233419	0.200323	0.983588	0.791821	1.2218	0.995824
ukb-ppp-KLRK1-OID31082	NKG2-D type II integral membrane protein | Neurology_II	Inverse variance weighted	4	0.00468772	0.0263207	0.858644	-0.0469008	0.0562762	1.0047	0.954182	1.05789	0.995824
ukb-ppp-KYNU-OID20669	Kynureninase | Inflammation	Inverse variance weighted	4	0.0219612	0.0545256	0.687118	-0.0849089	0.128831	1.0222	0.918596	1.1375	0.995824
ukb-ppp-LACTB2-OID20150	Endoribonuclease LACTB2 | Cardiometabolic	Inverse variance weighted	2	-0.0419535	0.0988972	0.671411	-0.235792	0.151885	0.958914	0.789945	1.16403	0.995824
ukb-ppp-LAG3-OID21315	Lymphocyte activation gene 3 protein | Oncology	Inverse variance weighted	2	0.0165902	0.107644	0.877514	-0.194392	0.227573	1.01673	0.823335	1.25555	0.995824
ukb-ppp-LAIR1-OID20737	Leukocyte-associated immunoglobulin-like receptor 1 | Inflammation	Inverse variance weighted	5	-0.000835752	0.0444848	0.985011	-0.088026	0.0863545	0.999165	0.915737	1.09019	0.995824
ukb-ppp-LAIR2-OID20965	Leukocyte-associated immunoglobulin-like receptor 2 | Neurology	Inverse variance weighted	5	0.0120476	0.0345938	0.727646	-0.0557563	0.0798515	1.01212	0.94577	1.08313	0.995824
ukb-ppp-LAMA4-OID20769	Laminin subunit alpha-4 | Inflammation	Inverse variance weighted	2	0.0236645	0.074685	0.751351	-0.122718	0.170047	1.02395	0.884513	1.18536	0.995824
ukb-ppp-LAMB1-OID30280	Laminin subunit beta-1 | Cardiometabolic_II	Inverse variance weighted	5	-0.00409491	0.0203704	0.840681	-0.0440209	0.0358311	0.995913	0.956934	1.03648	0.995824
ukb-ppp-LAYN-OID20970	Layilin | Neurology	Inverse variance weighted	3	0.0286699	0.0372323	0.441283	-0.0443054	0.101645	1.02908	0.956662	1.10699	0.995824
ukb-ppp-LBP-OID20355	Lipopolysaccharide-binding protein | Cardiometabolic	Inverse variance weighted	4	-0.0530463	0.0202244	0.0087187	-0.0926861	-0.0134066	0.948336	0.91148	0.986683	0.603335
ukb-ppp-LCAT-OID30677	Phosphatidylcholine-sterol acyltransferase | Inflammation_II	Inverse variance weighted	4	-0.00999943	0.0777699	0.897692	-0.162429	0.14243	0.99005	0.850077	1.15307	0.995824
ukb-ppp-LCN15-OID31032	Lipocalin-15 | Neurology_II	Inverse variance weighted	3	0.000687256	0.0197695	0.972268	-0.038061	0.0394355	1.00069	0.962654	1.04022	0.995824
ukb-ppp-LCP1-OID30367	Plastin-2 | Cardiometabolic_II	Inverse variance weighted	7	0.0316644	0.0206536	0.125247	-0.00881664	0.0721454	1.03217	0.991222	1.07481	0.995824
ukb-ppp-LECT2-OID30320	Leukocyte cell-derived chemotaxin-2 | Cardiometabolic_II	Inverse variance weighted	8	0.0134075	0.026058	0.606884	-0.0376661	0.0644812	1.0135	0.963034	1.06661	0.995824
ukb-ppp-LEFTY2-OID21454	Left-right determination factor 2 | Oncology	Inverse variance weighted	6	0.018754	0.0246189	0.446197	-0.0294991	0.067007	1.01893	0.970932	1.0693	0.995824
ukb-ppp-LEG1-OID30608	Protein LEG1 homolog | Inflammation_II	Inverse variance weighted	4	-0.0847087	0.0304235	0.00536402	-0.144339	-0.0250787	0.91878	0.865594	0.975233	0.573056
ukb-ppp-LEPR-OID20128	Leptin receptor | Cardiometabolic	Inverse variance weighted	3	0.0460245	0.0533866	0.388634	-0.0586133	0.150662	1.0471	0.943071	1.1626	0.995824
ukb-ppp-LGALS1-OID20154	Galectin-1 | Cardiometabolic	Inverse variance weighted	4	0.0399901	0.0384595	0.298433	-0.0353905	0.115371	1.0408	0.965228	1.12229	0.995824
ukb-ppp-LGALS3-OID20284	Galectin-3 | Cardiometabolic	Inverse variance weighted	6	0.00474033	0.0316855	0.881076	-0.0573633	0.066844	1.00475	0.944251	1.06913	0.995824
ukb-ppp-LGALS3BP-OID30765	Galectin-3-binding protein | Inflammation_II	Inverse variance weighted	3	0.075704	0.0850639	0.373484	-0.0910212	0.242429	1.07864	0.912998	1.27434	0.995824
ukb-ppp-LGALS4-OID20748	Galectin-4 | Inflammation	Inverse variance weighted	3	-0.0866874	0.0920331	0.346236	-0.267072	0.0936974	0.916964	0.765618	1.09823	0.995824
ukb-ppp-LGALS7_LGALS7B-OID21406	Galectin-7 | Oncology	Inverse variance weighted (multiplicative random effects)	3	0.0826923	0.0749852	0.270122	-0.0642787	0.229663	1.08621	0.937744	1.25818	0.995824
ukb-ppp-LGALS8-OID21041	Galectin-8 | Neurology	Inverse variance weighted	2	0.079045	0.0390329	0.0428582	0.00254062	0.155549	1.08225	1.00254	1.1683	0.92807
ukb-ppp-LGALS9-OID20781	Galectin-9 | Inflammation	Inverse variance weighted	5	-0.0221297	0.0322815	0.493014	-0.0854015	0.0411421	0.978113	0.918144	1.042	0.995824
ukb-ppp-LGMN-OID20773	Legumain | Inflammation	Inverse variance weighted	3	0.0110645	0.0524466	0.832914	-0.0917308	0.11386	1.01113	0.912351	1.12059	0.995824
ukb-ppp-LHPP-OID20749	Phospholysine phosphohistidine inorganic pyrophosphate phosphatase | Inflammation	Inverse variance weighted	4	0.00618434	0.0261066	0.812743	-0.0449845	0.0573532	1.0062	0.956012	1.05903	0.995824
ukb-ppp-LIFR-OID20606	Leukemia inhibitory factor receptor | Inflammation	Inverse variance weighted	4	0.0482395	0.0463434	0.297915	-0.0425934	0.139073	1.04942	0.958301	1.14921	0.995824
ukb-ppp-LILRA2-OID21152	Leukocyte immunoglobulin-like receptor subfamily A member 2 | Neurology	Inverse variance weighted	7	0.0322758	0.0181057	0.0746469	-0.00321145	0.067763	1.0328	0.996794	1.07011	0.995824
ukb-ppp-LILRA3-OID30376	Leukocyte immunoglobulin-like receptor subfamily A member 3 | Cardiometabolic_II	Inverse variance weighted	6	0.0183456	0.0247332	0.458246	-0.0301315	0.0668227	1.01851	0.970318	1.06911	0.995824
ukb-ppp-LILRA5-OID20209	Leukocyte immunoglobulin-like receptor subfamily A member 5 | Cardiometabolic	Inverse variance weighted	4	0.0147775	0.0274215	0.589955	-0.0389687	0.0685236	1.01489	0.961781	1.07093	0.995824
ukb-ppp-LILRA6-OID30346	Leukocyte immunoglobulin-like receptor subfamily A member 6 | Cardiometabolic_II	Inverse variance weighted	10	-0.0129578	0.0236216	0.583309	-0.0592563	0.0333406	0.987126	0.942465	1.0339	0.995824
ukb-ppp-LILRB1-OID20323	Leukocyte immunoglobulin-like receptor subfamily B member 1 | Cardiometabolic	Inverse variance weighted	4	0.0214521	0.0274153	0.433929	-0.0322819	0.0751862	1.02168	0.968234	1.07808	0.995824
ukb-ppp-LILRB2-OID20301	Leukocyte immunoglobulin-like receptor subfamily B member 2 | Cardiometabolic	Inverse variance weighted	5	-0.0063765	0.011991	0.594884	-0.0298789	0.0171259	0.993644	0.970563	1.01727	0.995824
ukb-ppp-LILRB4-OID20429	Leukocyte immunoglobulin-like receptor subfamily B member 4 | Inflammation	Inverse variance weighted	3	0.0277589	0.0876744	0.751537	-0.144083	0.199601	1.02815	0.865816	1.22092	0.995824
ukb-ppp-LILRB5-OID20324	Leukocyte immunoglobulin-like receptor subfamily B member 5 | Cardiometabolic	Inverse variance weighted	5	-0.0212227	0.0204908	0.300333	-0.0613847	0.0189393	0.979001	0.940461	1.01912	0.995824
ukb-ppp-LIPF-OID30266	Gastric triacylglycerol lipase | Cardiometabolic_II	Inverse variance weighted	3	-0.00952622	0.0390258	0.807153	-0.0860169	0.0669644	0.990519	0.917579	1.06926	0.995824
ukb-ppp-LPA-OID30747	Apolipoprotein(a) | Inflammation_II	Inverse variance weighted	6	-0.0132816	0.021035	0.527775	-0.0545102	0.027947	0.986806	0.946949	1.02834	0.995824
ukb-ppp-LPL-OID20188	Lipoprotein lipase | Cardiometabolic	Inverse variance weighted	4	0.00378908	0.0439639	0.931318	-0.0823802	0.0899584	1.0038	0.920922	1.09413	0.995824
ukb-ppp-LPO-OID20963	Lactoperoxidase | Neurology	Inverse variance weighted	2	0.0103663	0.0399567	0.795297	-0.0679488	0.0886814	1.01042	0.934308	1.09273	0.995824
ukb-ppp-LRG1-OID30751	Leucine-rich alpha-2-glycoprotein | Inflammation_II	Inverse variance weighted	2	-0.0507813	0.035944	0.157718	-0.121232	0.019669	0.950487	0.885829	1.01986	0.995824
ukb-ppp-LRIG1-OID21429	Leucine-rich repeats and immunoglobulin-like domains protein 1 | Oncology	Inverse variance weighted	7	0.00263577	0.0232424	0.909711	-0.0429193	0.0481909	1.00264	0.957989	1.04937	0.995824
ukb-ppp-LRP11-OID20185	Low-density lipoprotein receptor-related protein 11 | Cardiometabolic	Inverse variance weighted	5	0.0484866	0.0297952	0.103668	-0.00991207	0.106885	1.04968	0.990137	1.11281	0.995824
ukb-ppp-LRPAP1-OID21059	Alpha-2-macroglobulin receptor-associated protein | Neurology	Inverse variance weighted	4	-0.0273433	0.0525249	0.602661	-0.130292	0.0756056	0.973027	0.877839	1.07854	0.995824
ukb-ppp-LRRC25-OID21333	Leucine-rich repeat-containing protein 25 | Oncology	Inverse variance weighted	3	-0.00341883	0.0465609	0.941466	-0.0946782	0.0878405	0.996587	0.909666	1.09181	0.995824
ukb-ppp-LRRC37A2-OID31440	Leucine-rich repeat-containing protein 37A2 | Oncology_II	Inverse variance weighted	10	0.00493191	0.0168472	0.769717	-0.0280885	0.0379523	1.00494	0.972302	1.03868	0.995824
ukb-ppp-LRRC38-OID30924	Leucine-rich repeat-containing protein 38 | Neurology_II	Inverse variance weighted	2	0.0117484	0.0331402	0.722959	-0.0532063	0.0767032	1.01182	0.948184	1.07972	0.995824
ukb-ppp-LRRN1-OID20438	Leucine-rich repeat neuronal protein 1 | Inflammation	Inverse variance weighted	4	0.00722211	0.0730982	0.921297	-0.13605	0.150495	1.00725	0.872799	1.16241	0.995824
ukb-ppp-LRTM2-OID31020	Leucine-rich repeat and transmembrane domain-containing protein 2 | Neurology_II	Inverse variance weighted	2	0.0467871	0.0482085	0.331789	-0.0477014	0.141276	1.0479	0.953418	1.15174	0.995824
ukb-ppp-LTA-OID20586	Lymphotoxin-alpha | Inflammation	Inverse variance weighted (multiplicative random effects)	5	-0.0220436	0.0374751	0.556385	-0.0954949	0.0514077	0.978198	0.908923	1.05275	0.995824
ukb-ppp-LTBP2-OID20254	Latent-transforming growth factor beta-binding protein 2 | Cardiometabolic	Inverse variance weighted	2	-0.0340749	0.089861	0.704542	-0.210203	0.142053	0.966499	0.81042	1.15264	0.995824
ukb-ppp-LTBP3-OID21191	Latent-transforming growth factor beta-binding protein 3 | Oncology	Inverse variance weighted	10	0.00982464	0.0340095	0.772674	-0.056834	0.0764833	1.00987	0.944751	1.07948	0.995824
ukb-ppp-LUZP2-OID31402	Leucine zipper protein 2 | Oncology_II	Inverse variance weighted	4	-0.0210408	0.0782675	0.788059	-0.174445	0.132364	0.979179	0.839923	1.14152	0.995824
ukb-ppp-LXN-OID21003	Latexin | Neurology	Inverse variance weighted	2	0.0748661	0.058537	0.200913	-0.0398664	0.189599	1.07774	0.960918	1.20876	0.995824
ukb-ppp-LY6D-OID20708	Lymphocyte antigen 6D | Inflammation	Inverse variance weighted	5	-0.00373794	0.0414438	0.928134	-0.0849678	0.0774919	0.996269	0.918542	1.08057	0.995824
ukb-ppp-LY75-OID20580	Lymphocyte antigen 75 | Inflammation	Inverse variance weighted	10	0.00376399	0.0237042	0.873834	-0.0426963	0.0502242	1.00377	0.958202	1.05151	0.995824
ukb-ppp-LY9-OID20670	T-lymphocyte surface antigen Ly-9 | Inflammation	Inverse variance weighted	4	0.0077032	0.026496	0.771258	-0.044229	0.0596354	1.00773	0.956735	1.06145	0.995824
ukb-ppp-LY96-OID20945	Lymphocyte antigen 96 | Neurology	Inverse variance weighted	2	-0.0867894	0.216323	0.688271	-0.510783	0.337204	0.91687	0.600026	1.40102	0.995824
ukb-ppp-LYPD3-OID21530	Ly6/PLAUR domain-containing protein 3 | Oncology	Inverse variance weighted	4	-0.0148225	0.0319279	0.64247	-0.0774012	0.0477563	0.985287	0.925518	1.04891	0.995824
ukb-ppp-LYPD8-OID21251	Ly6/PLAUR domain-containing protein 8 | Oncology	Inverse variance weighted	3	0.0947981	0.0403038	0.0186683	0.0158027	0.173794	1.09944	1.01593	1.18981	0.865722
ukb-ppp-LYVE1-OID30728	Lymphatic vessel endothelial hyaluronic acid receptor 1 | Inflammation_II	Inverse variance weighted	3	-0.0574292	0.0481827	0.233298	-0.151867	0.0370088	0.944189	0.859102	1.0377	0.995824
ukb-ppp-MAD1L1-OID20904	Mitotic spindle assembly checkpoint protein MAD1 | Neurology	Inverse variance weighted	2	-0.0278389	0.10197	0.784845	-0.2277	0.172022	0.972545	0.796363	1.1877	0.995824
ukb-ppp-MAMDC2-OID30309	MAM domain-containing protein 2 | Cardiometabolic_II	Inverse variance weighted	2	0.12217	0.0512884	0.0172181	0.0216446	0.222695	1.12995	1.02188	1.24944	0.865722
ukb-ppp-MAMDC4-OID31342	Apical endosomal glycoprotein | Oncology_II	Inverse variance weighted	3	-0.00171332	0.0802023	0.982956	-0.15891	0.155483	0.998288	0.853073	1.16822	0.995824
ukb-ppp-MAN1A2-OID30262	Mannosyl-oligosaccharide 1,2-alpha-mannosidase IB | Cardiometabolic_II	Inverse variance weighted	4	-0.0738794	0.0552449	0.181123	-0.182159	0.0344007	0.928784	0.833468	1.035	0.995824
ukb-ppp-MAN2B2-OID30306	Epididymis-specific alpha-mannosidase | Cardiometabolic_II	Inverse variance weighted	5	-0.00277395	0.0266912	0.917227	-0.0550888	0.0495409	0.99723	0.946401	1.05079	0.995824
ukb-ppp-MANSC4-OID30141	MANSC domain-containing protein 4 | Cardiometabolic_II	Inverse variance weighted	5	-0.0323328	0.0205813	0.116187	-0.0726722	0.00800654	0.968184	0.929906	1.00804	0.995824
ukb-ppp-MAP2-OID31138	Microtubule-associated protein 2 | Neurology_II	Inverse variance weighted	2	-0.00303035	0.210436	0.988511	-0.415485	0.409424	0.996974	0.66002	1.50595	0.995824
ukb-ppp-MAP2K1-OID31468	Dual specificity mitogen-activated protein kinase kinase 1 | Oncology_II	Inverse variance weighted	2	-0.14585	0.151955	0.337145	-0.443681	0.151982	0.864288	0.64167	1.16414	0.995824
ukb-ppp-MAP4K5-OID20899	Mitogen-activated protein kinase kinase kinase kinase 5 | Neurology	Inverse variance weighted	2	-0.0196622	0.0817959	0.810035	-0.179982	0.140658	0.98053	0.835285	1.15103	0.995824
ukb-ppp-MAPKAPK2-OID31293	MAP kinase-activated protein kinase 2 | Oncology_II	Inverse variance weighted	2	-0.0301373	0.0704959	0.669012	-0.168309	0.108035	0.970312	0.845093	1.11409	0.995824
ukb-ppp-MARCO-OID20210	Macrophage receptor MARCO | Cardiometabolic	Inverse variance weighted	3	-0.0325353	0.0403506	0.420061	-0.111623	0.0465519	0.967988	0.894382	1.04765	0.995824
ukb-ppp-MASP1-OID20954	Mannan-binding lectin serine protease 1 | Neurology	Inverse variance weighted	4	0.0246919	0.0479258	0.606406	-0.0692427	0.118626	1.025	0.9331	1.12595	0.995824
ukb-ppp-MATN2-OID20767	Matrilin-2 | Inflammation	Inverse variance weighted	3	0.0482531	0.0308396	0.117665	-0.0121924	0.108699	1.04944	0.987882	1.11483	0.995824
ukb-ppp-MATN3-OID20979	Matrilin-3 | Neurology	Inverse variance weighted	10	0.0229105	0.0288756	0.427533	-0.0336857	0.0795066	1.02317	0.966875	1.08275	0.995824
ukb-ppp-MBL2-OID30759	Mannose-binding protein C | Inflammation_II	Inverse variance weighted	6	0.0015614	0.0162338	0.923376	-0.0302569	0.0333797	1.00156	0.970196	1.03394	0.995824
ukb-ppp-MCAM-OID20343	Cell surface glycoprotein MUC18 | Cardiometabolic	Inverse variance weighted	2	0.0515552	0.102737	0.615796	-0.149809	0.252919	1.05291	0.860872	1.28778	0.995824
ukb-ppp-MCEMP1-OID30501	Mast cell-expressed membrane protein 1 | Inflammation_II	Inverse variance weighted	4	0.0763865	0.0523758	0.144722	-0.0262702	0.179043	1.07938	0.974072	1.19607	0.995824
ukb-ppp-MDGA1-OID20951	MAM domain-containing glycosylphosphatidylinositol anchor protein 1 | Neurology	Inverse variance weighted (multiplicative random effects)	11	0.0315327	0.0244619	0.19738	-0.0164127	0.079478	1.03204	0.983721	1.08272	0.995824
ukb-ppp-MDK-OID21489	Midkine | Oncology	Inverse variance weighted	3	0.0349539	0.0910842	0.701161	-0.143571	0.213479	1.03557	0.866259	1.23798	0.995824
ukb-ppp-MECR-OID30274	Enoyl-[acyl-carrier-protein] reductase, mitochondrial | Cardiometabolic_II	Inverse variance weighted	2	-0.0765773	0.146929	0.602238	-0.364559	0.211404	0.926281	0.694503	1.23541	0.995824
ukb-ppp-MEGF10-OID20746	Multiple epidermal growth factor-like domains protein 10 | Inflammation	Inverse variance weighted	4	-0.0896471	0.0655623	0.171513	-0.218149	0.038855	0.914254	0.804005	1.03962	0.995824
ukb-ppp-MEGF9-OID20285	Multiple epidermal growth factor-like domains protein 9 | Cardiometabolic	Inverse variance weighted	3	0.00733289	0.0385338	0.849076	-0.0681933	0.0828591	1.00736	0.93408	1.08639	0.995824
ukb-ppp-MELTF-OID30347	Melanotransferrin | Cardiometabolic_II	Inverse variance weighted	6	0.00285588	0.0268126	0.915176	-0.0496969	0.0554086	1.00286	0.951518	1.05697	0.995824
ukb-ppp-MEP1A-OID31459	Meprin A subunit alpha | Oncology_II	Inverse variance weighted	3	0.0243777	0.0512411	0.634257	-0.0760549	0.12481	1.02468	0.926765	1.13293	0.995824
ukb-ppp-MEP1B-OID20168	Meprin A subunit beta | Cardiometabolic	Inverse variance weighted	8	-9.85637e-05	0.0151484	0.994809	-0.0297895	0.0295924	0.999901	0.97065	1.03003	0.995824
ukb-ppp-MEPE-OID20753	Matrix extracellular phosphoglycoprotein | Inflammation	Inverse variance weighted	3	0.086683	0.0619178	0.161522	-0.0346758	0.208042	1.09055	0.965918	1.23126	0.995824
ukb-ppp-MERTK-OID20657	Tyrosine-protein kinase Mer | Inflammation	Inverse variance weighted	2	-0.0645589	0.0752886	0.391177	-0.212124	0.0830067	0.937481	0.808864	1.08655	0.995824
ukb-ppp-MFAP4-OID30598	Microfibril-associated glycoprotein 4 | Inflammation_II	Inverse variance weighted	3	-0.0656698	0.0644213	0.308022	-0.191936	0.060596	0.93644	0.82536	1.06247	0.995824
ukb-ppp-MFGE8-OID21134	Lactadherin | Neurology	Inverse variance weighted (multiplicative random effects)	4	0.00588366	0.0546156	0.914211	-0.101163	0.11293	1.0059	0.903786	1.11955	0.995824
ukb-ppp-MGMT-OID20588	Methylated-DNA--protein-cysteine methyltransferase | Inflammation	Inverse variance weighted	4	-0.0243521	0.0310594	0.43301	-0.0852286	0.0365243	0.975942	0.918302	1.0372	0.995824
ukb-ppp-MIA-OID21531	Melanoma-derived growth regulatory protein | Oncology	Inverse variance weighted	4	0.00490942	0.0131378	0.708637	-0.0208406	0.0306595	1.00492	0.979375	1.03113	0.995824
ukb-ppp-MICB_MICA-OID20593	MHC class I polypeptide-related sequence B_A | Inflammation	Inverse variance weighted (multiplicative random effects)	6	-0.0150918	0.0246907	0.541045	-0.0634855	0.033302	0.985022	0.938488	1.03386	0.995824
ukb-ppp-MIF-OID21073	Macrophage migration inhibitory factor | Neurology	Inverse variance weighted	2	-0.0508093	0.0903424	0.573838	-0.22788	0.126262	0.95046	0.796219	1.13458	0.995824
ukb-ppp-MILR1-OID20482	Allergin-1 | Inflammation	Inverse variance weighted (multiplicative random effects)	13	0.010913	0.0275242	0.691746	-0.0430345	0.0648605	1.01097	0.957878	1.06701	0.995824
ukb-ppp-MINDY1-OID31399	Ubiquitin carboxyl-terminal hydrolase MINDY-1 | Oncology_II	Inverse variance weighted	2	0.0290191	0.0580398	0.617085	-0.0847389	0.142777	1.02944	0.918752	1.15347	0.995824
ukb-ppp-MINK1-OID31156	Misshapen-like kinase 1 | Neurology_II	Inverse variance weighted	2	-0.259979	0.138814	0.0610879	-0.532054	0.0120964	0.771068	0.587397	1.01217	0.995824
ukb-ppp-MLN-OID20541	Promotilin [Cleaved into: Motilin; Motilin-associated peptide | Inflammation	Inverse variance weighted	6	-0.0347609	0.027662	0.208887	-0.0889785	0.0194566	0.965836	0.914865	1.01965	0.995824
ukb-ppp-MME-OID21307	Neprilysin | Oncology	Inverse variance weighted	2	-0.161589	0.156051	0.300442	-0.467448	0.144271	0.850791	0.626599	1.1552	0.995824
ukb-ppp-MMP1-OID20672	Interstitial collagenase | Inflammation	Inverse variance weighted	6	0.0175464	0.0330032	0.594963	-0.0471398	0.0822326	1.0177	0.953954	1.08571	0.995824
ukb-ppp-MMP10-OID20687	Stromelysin-2 | Inflammation	Inverse variance weighted	5	-0.0238472	0.0328827	0.468317	-0.0882972	0.0406029	0.976435	0.915489	1.04144	0.995824
ukb-ppp-MMP12-OID21439	Macrophage metalloelastase | Oncology	Inverse variance weighted	5	-0.00720986	0.022457	0.748171	-0.0512255	0.0368058	0.992816	0.950064	1.03749	0.995824
ukb-ppp-MMP3-OID21083	Stromelysin-1 | Neurology	Inverse variance weighted	8	-0.0251549	0.0310322	0.417592	-0.0859781	0.0356683	0.975159	0.917614	1.03631	0.995824
ukb-ppp-MMP7-OID20087	Matrilysin | Cardiometabolic	Inverse variance weighted	3	-0.038498	0.0335603	0.251329	-0.104276	0.0272802	0.962234	0.900976	1.02766	0.995824
ukb-ppp-MMP8-OID21019	Neutrophil collagenase | Neurology	Inverse variance weighted	6	0.0240523	0.0293591	0.412646	-0.0334915	0.0815961	1.02434	0.967063	1.08502	0.995824
ukb-ppp-MOCS2-OID30638	Molybdopterin synthase catalytic subunit | Inflammation_II	Inverse variance weighted	7	0.00532458	0.0252866	0.833224	-0.0442372	0.0548864	1.00534	0.956727	1.05642	0.995824
ukb-ppp-MOG-OID21384	Myelin-oligodendrocyte glycoprotein | Oncology	Inverse variance weighted (multiplicative random effects)	3	-0.0407876	0.108412	0.706747	-0.253274	0.171699	0.960033	0.776255	1.18732	0.995824
ukb-ppp-MPI-OID21288	Mannose-6-phosphate isomerase | Oncology	Inverse variance weighted	3	-0.0178943	0.049102	0.715536	-0.114134	0.0783457	0.982265	0.892138	1.0815	0.995824
ukb-ppp-MPO-OID21100	Myeloperoxidase | Neurology	Inverse variance weighted	3	0.0903363	0.0308906	0.00345125	0.0297907	0.150882	1.09454	1.03024	1.16286	0.573056
ukb-ppp-MRC1-OID30694	Macrophage mannose receptor 1 | Inflammation_II	Inverse variance weighted	3	0.159898	0.0898855	0.0752548	-0.0162775	0.336074	1.17339	0.983854	1.39944	0.995824
ukb-ppp-MRI1-OID30891	Methylthioribose-1-phosphate isomerase | Neurology_II	Inverse variance weighted	2	-0.035681	0.0226573	0.1153	-0.0800894	0.00872733	0.964948	0.923034	1.00877	0.995824
ukb-ppp-MSMB-OID20275	Beta-microseminoprotein | Cardiometabolic	Inverse variance weighted (multiplicative random effects)	4	-0.0815723	0.0891842	0.360376	-0.256373	0.0932287	0.921666	0.773853	1.09771	0.995824
ukb-ppp-MSR1-OID21063	Macrophage scavenger receptor types I and II | Neurology	Inverse variance weighted	3	-0.0587318	0.031656	0.0635518	-0.120778	0.00331404	0.94296	0.886231	1.00332	0.995824
ukb-ppp-MST1-OID30713	Hepatocyte growth factor-like protein | Inflammation_II	Inverse variance weighted	9	-0.00318646	0.0156959	0.839125	-0.0339504	0.0275774	0.996819	0.966619	1.02796	0.995824
ukb-ppp-MTHFD2-OID31078	Bifunctional methylenetetrahydrofolate dehydrogenase/cyclohydrolase, mitochondrial | Neurology_II	Inverse variance weighted	3	0.0753629	0.100306	0.452455	-0.121237	0.271963	1.07828	0.885824	1.31254	0.995824
ukb-ppp-MTHFSD-OID31305	Methenyltetrahydrofolate synthase domain-containing protein | Oncology_II	Inverse variance weighted	2	-0.178871	0.137234	0.192439	-0.44785	0.0901085	0.836214	0.639001	1.09429	0.995824
ukb-ppp-MTIF3-OID31513	Translation initiation factor IF-3, mitochondrial | Oncology_II	Inverse variance weighted	2	-0.0309367	0.159228	0.845947	-0.343023	0.28115	0.969537	0.709622	1.32465	0.995824
ukb-ppp-MTUS1-OID31315	Microtubule-associated tumor suppressor 1 | Oncology_II	Inverse variance weighted	5	-0.111337	0.0625273	0.0749754	-0.23389	0.0112165	0.894637	0.791449	1.01128	0.995824
ukb-ppp-MUC13-OID20866	Mucin-13 | Neurology	Inverse variance weighted	3	0.00675168	0.0472192	0.886301	-0.085798	0.0993013	1.00677	0.91778	1.1044	0.995824
ukb-ppp-MUC16-OID21378	Mucin-16 | Oncology	Inverse variance weighted	2	-0.172892	0.110384	0.117283	-0.389245	0.0434605	0.841228	0.677568	1.04442	0.995824
ukb-ppp-MUC2-OID30377	Mucin-2 | Cardiometabolic_II	Inverse variance weighted	3	-0.0462303	0.0611931	0.449959	-0.166169	0.0737081	0.954822	0.846903	1.07649	0.995824
ukb-ppp-MYOC-OID21121	Myocilin | Neurology	Inverse variance weighted	3	-0.00227099	0.0695916	0.973967	-0.138671	0.134129	0.997732	0.870515	1.14354	0.995824
ukb-ppp-NAAA-OID20931	N-acylethanolamine-hydrolyzing acid amidase | Neurology	Inverse variance weighted (multiplicative random effects)	6	-0.0115399	0.0378192	0.760265	-0.0856655	0.0625857	0.988526	0.917901	1.06459	0.995824
ukb-ppp-NAGA-OID30509	Alpha-N-acetylgalactosaminidase | Inflammation_II	Inverse variance weighted	3	-0.0123933	0.0764903	0.871286	-0.162314	0.137528	0.987683	0.850174	1.14743	0.995824
ukb-ppp-NAGK-OID30271	N-acetyl-D-glucosamine kinase | Cardiometabolic_II	Inverse variance weighted	2	-0.0256709	0.0477588	0.590915	-0.119278	0.0679364	0.974656	0.887561	1.0703	0.995824
ukb-ppp-NAGPA-OID30643	N-acetylglucosamine-1-phosphodiester alpha-N-acetylglucosaminidase | Inflammation_II	Inverse variance weighted	2	0.0198071	0.0758627	0.794022	-0.128884	0.168498	1.02	0.879076	1.18353	0.995824
ukb-ppp-NAP1L4-OID31475	Nucleosome assembly protein 1-like 4 | Oncology_II	Inverse variance weighted (multiplicative random effects)	3	0.0452689	0.0789849	0.566554	-0.109542	0.200079	1.04631	0.896245	1.2215	0.995824
ukb-ppp-NAPRT-OID31114	Nicotinate phosphoribosyltransferase | Neurology_II	Inverse variance weighted	3	0.0013395	0.0295515	0.963846	-0.0565814	0.0592604	1.00134	0.94499	1.06105	0.995824
ukb-ppp-NCAM1-OID20354	Neural cell adhesion molecule 1 | Cardiometabolic	Inverse variance weighted	5	-0.00846536	0.0336305	0.80126	-0.0743811	0.0574504	0.99157	0.928318	1.05913	0.995824
ukb-ppp-NCAM2-OID21095	Neural cell adhesion molecule 2 | Neurology	Inverse variance weighted	6	-0.00897732	0.0195682	0.646399	-0.047331	0.0293763	0.991063	0.953772	1.02981	0.995824
ukb-ppp-NCR1-OID20566	Natural cytotoxicity triggering receptor 1 | Inflammation	Inverse variance weighted	3	-0.0331981	0.0341038	0.330333	-0.100041	0.0336453	0.967347	0.9048	1.03422	0.995824
ukb-ppp-NCR3LG1-OID31490	Natural cytotoxicity triggering receptor 3 ligand 1 | Oncology_II	Inverse variance weighted	5	0.0176157	0.0376494	0.639864	-0.056177	0.0914085	1.01777	0.945372	1.09572	0.995824
ukb-ppp-NCS1-OID21458	Neuronal calcium sensor 1 | Oncology	Inverse variance weighted	2	-0.0162405	0.0825655	0.844064	-0.178069	0.145588	0.983891	0.836885	1.15672	0.995824
ukb-ppp-NECTIN2-OID20222	Nectin-2 | Cardiometabolic	Inverse variance weighted	2	-0.0539608	0.0583361	0.354966	-0.168299	0.0603779	0.947469	0.845101	1.06224	0.995824
ukb-ppp-NECTIN4-OID21490	Nectin-4 | Oncology	Inverse variance weighted	3	0.0403978	0.0331719	0.223287	-0.0246191	0.105415	1.04122	0.975682	1.11117	0.995824
ukb-ppp-NELL1-OID21494	Protein kinase C-binding protein NELL1 | Oncology	Inverse variance weighted	3	0.0227337	0.0303292	0.453517	-0.0367116	0.082179	1.02299	0.963954	1.08565	0.995824
ukb-ppp-NELL2-OID20706	Protein kinase C-binding protein NELL2 | Inflammation	Inverse variance weighted	2	0.037461	0.0580245	0.518534	-0.0762671	0.151189	1.03817	0.926569	1.16322	0.995824
ukb-ppp-NFASC-OID20634	Neurofascin | Inflammation	Inverse variance weighted	4	0.0342229	0.0262271	0.191938	-0.0171822	0.0856279	1.03482	0.982965	1.0894	0.995824
ukb-ppp-NFATC1-OID20545	Nuclear factor of activated T-cells, cytoplasmic 1 | Inflammation	Inverse variance weighted	3	0.0130894	0.120099	0.913212	-0.222305	0.248484	1.01318	0.800671	1.28208	0.995824
ukb-ppp-NHLRC3-OID30614	NHL repeat-containing protein 3 | Inflammation_II	Inverse variance weighted	4	0.034701	0.0344336	0.313567	-0.0327889	0.102191	1.03531	0.967743	1.10759	0.995824
ukb-ppp-NID1-OID20362	Nidogen-1 | Cardiometabolic	Inverse variance weighted	3	0.00356987	0.05586	0.949044	-0.105916	0.113056	1.00358	0.8995	1.11969	0.995824
ukb-ppp-NID2-OID21085	Nidogen-2 | Neurology	Inverse variance weighted	4	0.0231626	0.0257422	0.368231	-0.0272921	0.0736173	1.02343	0.973077	1.07639	0.995824
ukb-ppp-NINJ1-OID21167	Ninjurin-1 | Oncology	Inverse variance weighted	2	-0.0207107	0.0457377	0.650682	-0.110357	0.0689352	0.979502	0.895515	1.07137	0.995824
ukb-ppp-NME3-OID20789	Nucleoside diphosphate kinase 3 | Inflammation	Inverse variance weighted	2	0.0175281	0.115523	0.879401	-0.208897	0.243953	1.01768	0.811479	1.27628	0.995824
ukb-ppp-NMI-OID31378	N-myc-interactor | Oncology_II	Inverse variance weighted	5	-0.0102066	0.0278742	0.71424	-0.0648399	0.0444267	0.989845	0.937217	1.04543	0.995824
ukb-ppp-NMNAT1-OID20913	Nicotinamide/nicotinic acid mononucleotide adenylyltransferase 1 | Neurology	Inverse variance weighted	3	-0.0135098	0.16512	0.934792	-0.337145	0.310126	0.986581	0.713805	1.3636	0.995824
ukb-ppp-NOS1-OID20863	Nitric oxide synthase, brain | Neurology	Inverse variance weighted	2	-0.0872006	0.0727741	0.230825	-0.229838	0.0554367	0.916493	0.794662	1.057	0.995824
ukb-ppp-NOS2-OID30087	Nitric oxide synthase, inducible | Cardiometabolic_II	Inverse variance weighted	2	0.0055736	0.10604	0.958082	-0.202265	0.213413	1.00559	0.816878	1.2379	0.995824
ukb-ppp-NOTCH1-OID20311	Neurogenic locus notch homolog protein 1 | Cardiometabolic	Inverse variance weighted	2	-0.0529373	0.193266	0.784155	-0.431739	0.325864	0.948439	0.649379	1.38523	0.995824
ukb-ppp-NOTCH2-OID30407	Neurogenic locus notch homolog protein 2 | Cardiometabolic_II	Inverse variance weighted	2	0.0274175	0.0698521	0.694684	-0.109493	0.164328	1.0278	0.896289	1.1786	0.995824
ukb-ppp-NOTCH3-OID20253	Neurogenic locus notch homolog protein 3 | Cardiometabolic	Inverse variance weighted	2	-0.317241	0.120541	0.0084931	-0.553502	-0.0809809	0.728155	0.574933	0.922211	0.603335
ukb-ppp-NPC2-OID30418	NPC intracellular cholesterol transporter 2 | Cardiometabolic_II	Inverse variance weighted	3	0.0611086	0.0991697	0.537761	-0.133264	0.255481	1.06301	0.875234	1.29108	0.995824
ukb-ppp-NPHS1-OID30540	Nephrin | Inflammation_II	Inverse variance weighted (multiplicative random effects)	9	0.00439187	0.0303481	0.884935	-0.0550903	0.0638741	1.0044	0.9464	1.06596	0.995824
ukb-ppp-NPL-OID30329	N-acetylneuraminate lyase | Cardiometabolic_II	Inverse variance weighted	4	-0.0293726	0.0639615	0.646074	-0.154737	0.0959918	0.971055	0.85664	1.10075	0.995824
ukb-ppp-NPPC-OID20568	C-type natriuretic peptide [Cleaved into: CNP-22; CNP-29; CNP-53] | Inflammation	Inverse variance weighted	2	-0.0543105	0.462151	0.906451	-0.960126	0.851505	0.947138	0.382845	2.34317	0.995824
ukb-ppp-NPTX1-OID21074	Neuronal pentraxin-1 | Neurology	Inverse variance weighted	5	0.0426189	0.0376392	0.257508	-0.031154	0.116392	1.04354	0.969326	1.12344	0.995824
ukb-ppp-NPTX2-OID30390	Neuronal pentraxin-2 | Cardiometabolic_II	Inverse variance weighted	6	0.0924504	0.076233	0.225231	-0.0569662	0.241867	1.09686	0.944626	1.27362	0.995824
ukb-ppp-NPTXR-OID20191	Neuronal pentraxin receptor | Cardiometabolic	Inverse variance weighted	7	0.00235735	0.0163306	0.885223	-0.0296506	0.0343653	1.00236	0.970785	1.03496	0.995824
ukb-ppp-NRCAM-OID20229	Neuronal cell adhesion molecule | Cardiometabolic	Inverse variance weighted	6	0.0122529	0.0423939	0.772562	-0.0708391	0.0953449	1.01233	0.931612	1.10004	0.995824
ukb-ppp-NRP1-OID20390	Neuropilin-1 | Cardiometabolic	Inverse variance weighted	4	0.0105547	0.0512135	0.83672	-0.0898238	0.110933	1.01061	0.914092	1.11732	0.995824
ukb-ppp-NRP2-OID21081	Neuropilin-2 | Neurology	Inverse variance weighted	4	0.0589932	0.0522599	0.258964	-0.0434361	0.161423	1.06077	0.957494	1.17518	0.995824
ukb-ppp-NT5C-OID30294	5'(3')-deoxyribonucleotidase, cytosolic type | Cardiometabolic_II	Inverse variance weighted	3	-0.0506235	0.0380554	0.183433	-0.125212	0.0239651	0.950637	0.88231	1.02425	0.995824
ukb-ppp-NT5E-OID21498	5'-nucleotidase | Oncology	Inverse variance weighted	9	-0.0135196	0.0247033	0.584188	-0.0619381	0.034899	0.986571	0.939941	1.03552	0.995824
ukb-ppp-NTF3-OID20591	Neurotrophin-3 | Inflammation	Inverse variance weighted	5	0.114073	0.0564856	0.0434354	0.00336082	0.224784	1.12083	1.00337	1.25205	0.92807
ukb-ppp-NTproBNP-OID20125	NT-proBNP | Cardiometabolic	Inverse variance weighted	2	-0.0506249	0.0620092	0.414266	-0.172163	0.0709132	0.950635	0.841842	1.07349	0.995824
ukb-ppp-NTRK2-OID20136	BDNF/NT-3 growth factors receptor | Cardiometabolic	Inverse variance weighted	2	-0.00759123	0.147485	0.95895	-0.296661	0.281479	0.992438	0.743296	1.32509	0.995824
ukb-ppp-NTRK3-OID21057	NT-3 growth factor receptor | Neurology	Inverse variance weighted	3	-0.047592	0.0454386	0.29492	-0.136652	0.0414678	0.953523	0.872274	1.04234	0.995824
ukb-ppp-NUB1-OID20510	NEDD8 ultimate buster 1 | Inflammation	Inverse variance weighted	3	0.142189	0.0585793	0.0152117	0.027374	0.257005	1.15279	1.02775	1.29305	0.812559
ukb-ppp-NUCB2-OID21448	Nucleobindin-2 | Oncology	Inverse variance weighted	3	0.00562509	0.030652	0.854394	-0.0544528	0.0657029	1.00564	0.947003	1.06791	0.995824
ukb-ppp-NUDT2-OID21308	Diadenosine tetraphosphatase | Oncology	Inverse variance weighted	4	-0.00987156	0.0366836	0.787853	-0.0817714	0.0620283	0.990177	0.921483	1.06399	0.995824
ukb-ppp-NUMB-OID30568	Protein numb homolog | Inflammation_II	Inverse variance weighted	2	-0.188061	0.125338	0.133504	-0.433724	0.0576023	0.828564	0.648091	1.05929	0.995824
ukb-ppp-NXPH3-OID30565	Neurexophilin-3 | Inflammation_II	Inverse variance weighted	5	0.0085668	0.0419625	0.838233	-0.0736797	0.0908133	1.0086	0.928969	1.09506	0.995824
ukb-ppp-OBP2B-OID20980	Odorant-binding protein 2b | Neurology	Inverse variance weighted	5	0.0218876	0.018329	0.232418	-0.0140372	0.0578124	1.02213	0.986061	1.05952	0.995824
ukb-ppp-ODAM-OID20793	Odontogenic ameloblast-associated protein | Neurology	Inverse variance weighted	5	-0.0110292	0.0434231	0.799501	-0.0961384	0.0740801	0.989031	0.908338	1.07689	0.995824
ukb-ppp-OGN-OID21123	Mimecan | Neurology	Inverse variance weighted	5	0.000370403	0.030202	0.990215	-0.0588256	0.0595664	1.00037	0.942871	1.06138	0.995824
ukb-ppp-OLFM4-OID30665	Olfactomedin-4 | Inflammation_II	Inverse variance weighted	4	-0.0435774	0.030153	0.148398	-0.102677	0.0155224	0.957358	0.902418	1.01564	0.995824
ukb-ppp-OPTC-OID21362	Opticin | Oncology	Inverse variance weighted	4	0.0456209	0.0400499	0.254661	-0.0328769	0.124119	1.04668	0.967658	1.13215	0.995824
ukb-ppp-ORM1-OID30768	Alpha-1-acid glycoprotein 1 | Inflammation_II	Inverse variance weighted	2	0.0215037	0.0989039	0.827881	-0.172348	0.215355	1.02174	0.841686	1.2403	0.995824
ukb-ppp-OSCAR-OID20776	Osteoclast-associated immunoglobulin-like receptor | Inflammation	Inverse variance weighted	5	0.0307969	0.0357642	0.389176	-0.0393008	0.100895	1.03128	0.961461	1.10616	0.995824
ukb-ppp-OSMR-OID20356	Oncostatin-M-specific receptor subunit beta | Cardiometabolic	Inverse variance weighted	7	-0.0208315	0.0259837	0.422719	-0.0717596	0.0300966	0.979384	0.930755	1.03055	0.995824
ukb-ppp-OXT-OID21047	Oxytocin-neurophysin 1 | Neurology	Inverse variance weighted	5	0.00652404	0.0470749	0.889775	-0.0857428	0.0987908	1.00655	0.91783	1.10384	0.995824
ukb-ppp-PADI4-OID20832	Protein-arginine deiminase type-4 | Neurology	Inverse variance weighted	2	-0.0530508	0.0879407	0.546338	-0.225415	0.119313	0.948332	0.798185	1.12672	0.995824
ukb-ppp-PAEP-OID20925	Glycodelin | Neurology	Inverse variance weighted	5	-0.0127386	0.0222124	0.566313	-0.056275	0.0307978	0.987342	0.945279	1.03128	0.995824
ukb-ppp-PALM2-OID31096	Paralemmin-2 | Neurology_II	Inverse variance weighted	4	0.0172547	0.0461777	0.708659	-0.0732536	0.107763	1.0174	0.929365	1.11378	0.995824
ukb-ppp-PAM-OID20291	Peptidyl-glycine alpha-amidating monooxygenase | Cardiometabolic	Inverse variance weighted	4	0.00792259	0.0277844	0.775533	-0.0465349	0.0623801	1.00795	0.954531	1.06437	0.995824
ukb-ppp-PAMR1-OID21153	Inactive serine protease PAMR1 | Neurology	Inverse variance weighted	5	0.0298252	0.0236123	0.206546	-0.0164549	0.0761053	1.03027	0.98368	1.07908	0.995824
ukb-ppp-PAPPA-OID20421	Pappalysin-1 | Inflammation	Inverse variance weighted	2	-0.0328583	0.129173	0.799206	-0.286037	0.22032	0.967676	0.751235	1.24648	0.995824
ukb-ppp-PBLD-OID20839	Phenazine biosynthesis-like domain-containing protein | Neurology	Inverse variance weighted	7	-0.0173296	0.0297726	0.560523	-0.0756839	0.0410248	0.98282	0.927109	1.04188	0.995824
ukb-ppp-PCDH12-OID31045	Protocadherin-12 | Neurology_II	Inverse variance weighted	4	-0.031225	0.0292351	0.285491	-0.0885258	0.0260758	0.969257	0.91528	1.02642	0.995824
ukb-ppp-PCDH17-OID20132	Protocadherin-17 | Cardiometabolic	Inverse variance weighted	2	-0.0879134	0.0830345	0.28971	-0.250661	0.0748342	0.91584	0.778286	1.07771	0.995824
ukb-ppp-PCDH9-OID31516	Protocadherin-9 | Oncology_II	Inverse variance weighted	6	-0.0375254	0.0309013	0.224609	-0.0980919	0.0230411	0.96317	0.906566	1.02331	0.995824
ukb-ppp-PCDHB15-OID31377	Protocadherin beta-15 | Oncology_II	Inverse variance weighted	9	0.0311428	0.0241543	0.197284	-0.0161996	0.0784851	1.03163	0.983931	1.08165	0.995824
ukb-ppp-PCSK7-OID31410	Proprotein convertase subtilisin/kexin type 7 | Oncology_II	Inverse variance weighted	3	-0.0197288	0.0302476	0.514245	-0.0790141	0.0395566	0.980465	0.924027	1.04035	0.995824
ukb-ppp-PCSK9-OID20235	Proprotein convertase subtilisin/kexin type 9 | Cardiometabolic	Inverse variance weighted (multiplicative random effects)	3	-0.0116356	0.0401556	0.771998	-0.0903407	0.0670695	0.988432	0.91362	1.06937	0.995824
ukb-ppp-PDCD1-OID21396	Programmed cell death protein 1 | Oncology	Inverse variance weighted	4	0.0567678	0.0452857	0.210006	-0.0319921	0.145528	1.05841	0.968514	1.15665	0.995824
ukb-ppp-PDCD1LG2-OID21273	Programmed cell death 1 ligand 2 | Oncology	Inverse variance weighted	6	-0.0254473	0.0317661	0.423082	-0.0877088	0.0368141	0.974874	0.916028	1.0375	0.995824
ukb-ppp-PDCD5-OID21021	Programmed cell death protein 5 | Neurology	Inverse variance weighted	4	0.00388233	0.0337156	0.908327	-0.0622003	0.0699649	1.00389	0.939695	1.07247	0.995824
ukb-ppp-PDGFRA-OID20133	Platelet-derived growth factor receptor alpha | Cardiometabolic	Inverse variance weighted	3	0.0379824	0.0364718	0.297681	-0.0335023	0.109467	1.03871	0.967053	1.11568	0.995824
ukb-ppp-PDGFRB-OID20268	Platelet-derived growth factor receptor beta | Cardiometabolic	Inverse variance weighted	6	0.0215168	0.0134651	0.11005	-0.00487481	0.0479084	1.02175	0.995137	1.04907	0.995824
ukb-ppp-PDIA5-OID31209	Protein disulfide-isomerase A5 | Oncology_II	Inverse variance weighted	2	0.0512534	0.0426669	0.229656	-0.0323737	0.134881	1.05259	0.968145	1.1444	0.995824
ukb-ppp-PDZD2-OID30151	PDZ domain-containing protein 2 | Cardiometabolic_II	Inverse variance weighted	3	-0.0248574	0.0437947	0.570314	-0.110695	0.0609803	0.975449	0.895212	1.06288	0.995824
ukb-ppp-PEAR1-OID20257	Platelet endothelial aggregation receptor 1 | Cardiometabolic	Inverse variance weighted	2	0.0412612	0.0501382	0.410537	-0.0570098	0.139532	1.04212	0.944585	1.14974	0.995824
ukb-ppp-PECR-OID30228	Peroxisomal trans-2-enoyl-CoA reductase | Cardiometabolic_II	Inverse variance weighted	2	-0.0409942	0.0436115	0.347225	-0.126473	0.0444844	0.959835	0.881198	1.04549	0.995824
ukb-ppp-PENK-OID30666	Proenkephalin-A | Inflammation_II	Inverse variance weighted	3	-0.0353884	0.0448216	0.429798	-0.123239	0.052462	0.96523	0.884053	1.05386	0.995824
ukb-ppp-PEPD-OID30688	Xaa-Pro dipeptidase | Inflammation_II	Inverse variance weighted	4	-0.000232413	0.0279008	0.993354	-0.0549181	0.0544532	0.999768	0.946563	1.05596	0.995824
ukb-ppp-PER3-OID30511	Period circadian protein homolog 3 | Inflammation_II	Inverse variance weighted	4	-0.00788851	0.0503884	0.875596	-0.10665	0.0908727	0.992143	0.89884	1.09513	0.995824
ukb-ppp-PGD-OID30344	6-phosphogluconate dehydrogenase, decarboxylating | Cardiometabolic_II	Inverse variance weighted	2	-0.0313637	0.0294326	0.286599	-0.0890516	0.0263241	0.969123	0.914798	1.02667	0.995824
ukb-ppp-PGLYRP1-OID20338	Peptidoglycan recognition protein 1 | Cardiometabolic	Inverse variance weighted	2	-0.0311703	0.103613	0.763542	-0.234252	0.171912	0.96931	0.791162	1.18757	0.995824
ukb-ppp-PGLYRP2-OID30742	N-acetylmuramoyl-L-alanine amidase | Inflammation_II	Inverse variance weighted	4	-0.0355278	0.0525559	0.49904	-0.138537	0.0674817	0.965096	0.870631	1.06981	0.995824
ukb-ppp-PGLYRP4-OID30101	Peptidoglycan recognition protein 4 | Cardiometabolic_II	Inverse variance weighted	4	0.0472841	0.0336103	0.159477	-0.0185922	0.11316	1.04842	0.98158	1.11981	0.995824
ukb-ppp-PHACTR2-OID31009	Phosphatase and actin regulator 2 | Neurology_II	Inverse variance weighted	2	0.0668897	0.0520755	0.198975	-0.0351782	0.168958	1.06918	0.965433	1.18407	0.995824
ukb-ppp-PHYKPL-OID30634	5-phosphohydroxy-L-lysine phospho-lyase | Inflammation_II	Inverse variance weighted	5	-0.0397138	0.0412388	0.335537	-0.120542	0.0411142	0.961064	0.88644	1.04197	0.995824
ukb-ppp-PI16-OID30676	Peptidase inhibitor 16 | Inflammation_II	Inverse variance weighted	3	0.0119237	0.0448918	0.79054	-0.0760643	0.0999117	1.012	0.926757	1.10507	0.995824
ukb-ppp-PI3-OID20326	Elafin | Cardiometabolic	Inverse variance weighted	2	0.00805035	0.0373087	0.829162	-0.0650746	0.0811753	1.00808	0.936998	1.08456	0.995824
ukb-ppp-PIGR-OID21102	Polymeric immunoglobulin receptor | Neurology	Inverse variance weighted	2	0.00571761	0.168794	0.972978	-0.325119	0.336554	1.00573	0.722442	1.40011	0.995824
ukb-ppp-PIK3AP1-OID20587	Phosphoinositide 3-kinase adapter protein 1 | Inflammation	Inverse variance weighted	3	0.00714266	0.0597261	0.904808	-0.10992	0.124206	1.00717	0.895905	1.13225	0.995824
ukb-ppp-PIK3IP1-OID21094	Phosphoinositide-3-kinase-interacting protein 1 | Neurology	Inverse variance weighted	2	0.0135419	0.0543549	0.803253	-0.0929937	0.120078	1.01363	0.911199	1.12758	0.995824
ukb-ppp-PILRA-OID21129	Paired immunoglobulin-like type 2 receptor alpha | Neurology	Inverse variance weighted	7	-0.0564768	0.0273035	0.0385948	-0.109992	-0.00296191	0.945088	0.895842	0.997042	0.92807
ukb-ppp-PILRB-OID20197	Paired immunoglobulin-like type 2 receptor beta | Cardiometabolic	Inverse variance weighted	7	-0.0377884	0.0183751	0.0397348	-0.0738037	-0.00177312	0.962917	0.928854	0.998228	0.92807
ukb-ppp-PINLYP-OID30651	phospholipase A2 inhibitor and Ly6/PLAUR domain-containing protein | Inflammation_II	Inverse variance weighted (multiplicative random effects)	4	-0.00965174	0.037095	0.794717	-0.0823579	0.0630544	0.990395	0.920942	1.06508	0.995824
ukb-ppp-PKD1-OID30328	Polycystin-1 | Cardiometabolic_II	Inverse variance weighted	2	-0.0307571	0.0367672	0.402854	-0.102821	0.0413067	0.969711	0.902289	1.04217	0.995824
ukb-ppp-PKLR-OID20682	Pyruvate kinase PKLR | Inflammation	Inverse variance weighted	2	-0.0142278	0.11245	0.899316	-0.234629	0.206174	0.985873	0.790864	1.22897	0.995824
ukb-ppp-PLA2G10-OID21002	Group 10 secretory phospholipase A2 | Neurology	Inverse variance weighted	2	0.165219	0.0910375	0.0695472	-0.0132143	0.343653	1.17965	0.986873	1.41009	0.995824
ukb-ppp-PLA2G15-OID21473	Group XV phospholipase A2 | Oncology	Inverse variance weighted (multiplicative random effects)	5	0.0245343	0.102978	0.811689	-0.177302	0.226371	1.02484	0.837526	1.25404	0.995824
ukb-ppp-PLA2G2A-OID20274	Phospholipase A2, membrane associated | Cardiometabolic	Inverse variance weighted	8	0.0294017	0.0202954	0.147425	-0.0103773	0.0691806	1.02984	0.989676	1.07163	0.995824
ukb-ppp-PLAU-OID21124	Urokinase-type plasminogen activator | Neurology	Inverse variance weighted	2	-0.0354872	0.113805	0.755174	-0.258546	0.187571	0.965135	0.772174	1.20632	0.995824
ukb-ppp-PLAUR-OID20764	Urokinase plasminogen activator surface receptor | Inflammation	Inverse variance weighted (multiplicative random effects)	3	0.119636	0.14307	0.403039	-0.160781	0.400053	1.12709	0.851478	1.4919	0.995824
ukb-ppp-PLB1-OID31110	Phospholipase B1, membrane-associated | Neurology_II	Inverse variance weighted	8	-0.00180192	0.0201637	0.928792	-0.0413227	0.0377189	0.9982	0.959519	1.03844	0.995824
ukb-ppp-PLCB2-OID31155	1-phosphatidylinositol 4,5-bisphosphate phosphodiesterase beta-2 | Neurology_II	Inverse variance weighted	2	-0.111554	0.079216	0.159064	-0.266818	0.0437092	0.894443	0.765813	1.04468	0.995824
ukb-ppp-PLG-OID30785	Plasminogen | Inflammation_II	Inverse variance weighted	9	-0.0270094	0.0337037	0.422913	-0.0930686	0.0390498	0.973352	0.911131	1.03982	0.995824
ukb-ppp-PLTP-OID20238	Phospholipid transfer protein | Cardiometabolic	Inverse variance weighted	5	0.0122198	0.0308814	0.692326	-0.0483077	0.0727473	1.01229	0.952841	1.07546	0.995824
ukb-ppp-PLXDC1-OID21258	Plexin domain-containing protein 1 | Oncology	Inverse variance weighted	3	-0.0572317	0.0272759	0.035883	-0.110692	-0.00377093	0.944375	0.895214	0.996236	0.92807
ukb-ppp-PLXDC2-OID31101	Plexin domain-containing protein 2 | Neurology_II	Inverse variance weighted	3	-0.0364004	0.107164	0.734104	-0.246441	0.17364	0.964254	0.781577	1.18963	0.995824
ukb-ppp-PLXNB2-OID20317	Plexin-B2 | Cardiometabolic	Inverse variance weighted	5	0.00631734	0.0203195	0.755876	-0.0335089	0.0461436	1.00634	0.967046	1.04722	0.995824
ukb-ppp-PM20D1-OID20149	N-fatty-acyl-amino acid synthase/hydrolase PM20D1 | Cardiometabolic	Inverse variance weighted	5	0.00937907	0.0190414	0.622322	-0.027942	0.0467001	1.00942	0.972445	1.04781	0.995824
ukb-ppp-PMM2-OID30125	Phosphomannomutase 2 | Cardiometabolic_II	Inverse variance weighted	3	0.00460999	0.0511088	0.928129	-0.0955632	0.104783	1.00462	0.908861	1.11047	0.995824
ukb-ppp-PNLIPRP1-OID31122	Inactive pancreatic lipase-related protein 1 | Neurology_II	Inverse variance weighted	3	-0.0524581	0.0557804	0.346993	-0.161788	0.0568716	0.948894	0.850622	1.05852	0.995824
ukb-ppp-PNLIPRP2-OID20775	Pancreatic lipase-related protein 2 | Inflammation	Inverse variance weighted	6	0.0416789	0.0186226	0.0252158	0.00517859	0.0781792	1.04256	1.00519	1.08132	0.923618
ukb-ppp-PNMA1-OID30194	Paraneoplastic antigen Ma1 | Cardiometabolic_II	Inverse variance weighted	2	0.312653	0.109127	0.00416966	0.0987636	0.526542	1.36705	1.10381	1.69307	0.573056
ukb-ppp-PODXL-OID21358	Podocalyxin | Oncology	Inverse variance weighted	3	-0.00610299	0.0445683	0.891082	-0.0934569	0.0812509	0.993916	0.910777	1.08464	0.995824
ukb-ppp-PODXL2-OID21487	Podocalyxin-like protein 2 | Oncology	Inverse variance weighted	4	0.0224297	0.0208632	0.282338	-0.0184622	0.0633216	1.02268	0.981707	1.06537	0.995824
ukb-ppp-POMC-OID30282	Pro-opiomelanocortin | Cardiometabolic_II	Inverse variance weighted	2	0.0237411	0.225126	0.916013	-0.417505	0.464987	1.02403	0.658688	1.59199	0.995824
ukb-ppp-PON1-OID30704	Serum paraoxonase/arylesterase 1 | Inflammation_II	Inverse variance weighted	6	0.0105141	0.0180688	0.560639	-0.0249007	0.0459289	1.01057	0.975407	1.047	0.995824
ukb-ppp-PON2-OID20088	Serum paraoxonase/arylesterase 2 | Cardiometabolic	Inverse variance weighted	7	-0.027041	0.0183144	0.139812	-0.0629372	0.00885517	0.973321	0.939002	1.00889	0.995824
ukb-ppp-PON3-OID20777	Serum paraoxonase/lactonase 3 | Inflammation	Inverse variance weighted	5	-0.0189121	0.0452914	0.676266	-0.107683	0.0698592	0.981266	0.897912	1.07236	0.995824
ukb-ppp-POSTN-OID30410	Periostin | Cardiometabolic_II	Inverse variance weighted	3	-0.00929305	0.0394898	0.813954	-0.086693	0.0681069	0.99075	0.916959	1.07048	0.995824
ukb-ppp-PPCDC-OID21027	Phosphopantothenoylcysteine decarboxylase | Neurology	Inverse variance weighted	4	-0.0041205	0.0229723	0.857649	-0.0491463	0.0409053	0.995888	0.952042	1.04175	0.995824
ukb-ppp-PPP1R14A-OID31011	Protein phosphatase 1 regulatory subunit 14A | Neurology_II	Inverse variance weighted	4	0.0718031	0.0671453	0.284904	-0.0598017	0.203408	1.07444	0.941951	1.22557	0.995824
ukb-ppp-PRAP1-OID30391	Proline-rich acidic protein 1 | Cardiometabolic_II	Inverse variance weighted	5	0.0549535	0.0358695	0.125512	-0.0153507	0.125258	1.05649	0.984767	1.13344	0.995824
ukb-ppp-PRCP-OID20337	Lysosomal Pro-X carboxypeptidase | Cardiometabolic	Inverse variance weighted	2	-0.0232163	0.163422	0.88703	-0.343524	0.297091	0.977051	0.709267	1.34594	0.995824
ukb-ppp-PRDX2-OID30668	Peroxiredoxin-2 | Inflammation_II	Inverse variance weighted	2	0.0257092	0.123672	0.835321	-0.216688	0.268107	1.02604	0.805181	1.30749	0.995824
ukb-ppp-PRDX5-OID20644	Peroxiredoxin-5, mitochondrial | Inflammation	Inverse variance weighted	2	0.0523626	0.140016	0.708422	-0.222068	0.326794	1.05376	0.800861	1.38652	0.995824
ukb-ppp-PRELP-OID20766	Prolargin | Inflammation	Inverse variance weighted	4	0.147113	0.111083	0.185388	-0.0706105	0.364836	1.15848	0.931825	1.44028	0.995824
ukb-ppp-PRG3-OID30383	Proteoglycan 3 | Cardiometabolic_II	Inverse variance weighted	2	-0.0361234	0.132815	0.785635	-0.296441	0.224194	0.964521	0.743459	1.25131	0.995824
ukb-ppp-PRND-OID31124	Prion-like protein doppel | Neurology_II	Inverse variance weighted	5	0.0189167	0.0293908	0.519817	-0.0386892	0.0765226	1.0191	0.96205	1.07953	0.995824
ukb-ppp-PROCR-OID30149	Endothelial protein C receptor | Cardiometabolic_II	Inverse variance weighted	2	-0.0953745	0.0221123	1.60915e-05	-0.138715	-0.0520344	0.909032	0.870476	0.949296	0.00687645
ukb-ppp-PROK1-OID20543	Prokineticin-1 | Inflammation	Inverse variance weighted	4	-0.0400068	0.0729421	0.583366	-0.182973	0.10296	0.960783	0.83279	1.10845	0.995824
ukb-ppp-PROS1-OID30737	Vitamin K-dependent protein S | Inflammation_II	Inverse variance weighted	4	-0.190459	0.0836858	0.0228534	-0.354483	-0.0264344	0.82658	0.701536	0.973912	0.915564
ukb-ppp-PRR4-OID30607	Proline-rich protein 4 | Inflammation_II	Inverse variance weighted	4	0.0178433	0.0322823	0.580451	-0.0454301	0.0811166	1.018	0.955586	1.0845	0.995824
ukb-ppp-PRRT3-OID30276	Proline-rich transmembrane protein 3 | Cardiometabolic_II	Inverse variance weighted	3	-0.0184838	0.0564795	0.743467	-0.129184	0.092216	0.981686	0.878813	1.0966	0.995824
ukb-ppp-PRSS2-OID20364	Trypsin-2 | Cardiometabolic	Inverse variance weighted	2	0.00105684	0.112105	0.992478	-0.218668	0.220782	1.00106	0.803588	1.24705	0.995824
ukb-ppp-PRSS22-OID30483	Brain-specific serine protease 4 | Inflammation_II	Inverse variance weighted	2	0.00479319	0.0884608	0.956788	-0.16859	0.178176	1.0048	0.844855	1.19504	0.995824
ukb-ppp-PRSS27-OID20212	Serine protease 27 | Cardiometabolic	Inverse variance weighted	4	-0.0177531	0.0407118	0.662787	-0.0975483	0.062042	0.982404	0.907059	1.06401	0.995824
ukb-ppp-PRSS53-OID31093	Serine protease 53 | Neurology_II	Inverse variance weighted	7	0.0276775	0.0227063	0.222868	-0.0168268	0.0721818	1.02806	0.983314	1.07485	0.995824
ukb-ppp-PRTFDC1-OID20867	Phosphoribosyltransferase domain-containing protein 1 | Neurology	Inverse variance weighted	2	-0.0130957	0.0789161	0.868201	-0.167771	0.14158	0.98699	0.845547	1.15209	0.995824
ukb-ppp-PRTG-OID21443	Protogenin | Oncology	Inverse variance weighted	4	0.0150663	0.0276849	0.586298	-0.039196	0.0693287	1.01518	0.961562	1.07179	0.995824
ukb-ppp-PSAP-OID30419	Prosaposin | Cardiometabolic_II	Inverse variance weighted	3	-0.0863682	0.048709	0.0762045	-0.181838	0.00910148	0.917256	0.833737	1.00914	0.995824
ukb-ppp-PSAPL1-OID31473	Proactivator polypeptide-like 1 | Oncology_II	Inverse variance weighted	5	0.0387103	0.0268981	0.15011	-0.01401	0.0914306	1.03947	0.986088	1.09574	0.995824
ukb-ppp-PSCA-OID31493	Prostate stem cell antigen | Oncology_II	Inverse variance weighted	6	0.0126925	0.0236447	0.591405	-0.0336512	0.0590362	1.01277	0.966909	1.06081	0.995824
ukb-ppp-PSG1-OID20916	Pregnancy-specific beta-1-glycoprotein 1 | Neurology	Inverse variance weighted (multiplicative random effects)	9	0.00738844	0.033088	0.823304	-0.057464	0.0722409	1.00742	0.944156	1.07491	0.995824
ukb-ppp-PSRC1-OID21169	Proline/serine-rich coiled-coil protein 1 | Oncology	Inverse variance weighted	2	0.0944302	0.0809505	0.243405	-0.0642327	0.253093	1.09903	0.937787	1.288	0.995824
ukb-ppp-PTGR1-OID30297	Prostaglandin reductase 1 | Cardiometabolic_II	Inverse variance weighted	11	0.034832	0.032641	0.285916	-0.0291444	0.0988083	1.03545	0.971276	1.10385	0.995824
ukb-ppp-PTH1R-OID20571	Parathyroid hormone/parathyroid hormone-related peptide receptor | Inflammation	Inverse variance weighted (multiplicative random effects)	7	0.102008	0.0792965	0.198298	-0.053413	0.257429	1.10739	0.947988	1.2936	0.995824
ukb-ppp-PTPRB-OID30324	Receptor-type tyrosine-protein phosphatase beta | Cardiometabolic_II	Inverse variance weighted	4	-0.0288717	0.0562406	0.607699	-0.139103	0.0813599	0.971541	0.870138	1.08476	0.995824
ukb-ppp-PTPRC-OID30380	Receptor-type tyrosine-protein phosphatase C | Cardiometabolic_II	Inverse variance weighted	3	0.0223715	0.121439	0.853841	-0.21565	0.260393	1.02262	0.806018	1.29744	0.995824
ukb-ppp-PTPRH-OID31433	Receptor-type tyrosine-protein phosphatase H | Oncology_II	Inverse variance weighted	7	0.031307	0.0179738	0.0815419	-0.00392173	0.0665356	1.0318	0.996086	1.0688	0.995824
ukb-ppp-PTPRM-OID20598	Receptor-type tyrosine-protein phosphatase mu | Inflammation	Inverse variance weighted	4	-0.00215515	0.0969325	0.982262	-0.192143	0.187832	0.997847	0.825189	1.20663	0.995824
ukb-ppp-PTPRN2-OID20912	Receptor-type tyrosine-protein phosphatase N2 | Neurology	Inverse variance weighted	2	-0.00918319	0.121062	0.939534	-0.246465	0.228098	0.990859	0.781559	1.25621	0.995824
ukb-ppp-PTPRS-OID20306	Receptor-type tyrosine-protein phosphatase S | Cardiometabolic	Inverse variance weighted	3	-0.0491426	0.032667	0.132491	-0.11317	0.0148847	0.952045	0.892999	1.015	0.995824
ukb-ppp-PTPRZ1-OID30343	Receptor-type tyrosine-protein phosphatase zeta | Cardiometabolic_II	Inverse variance weighted	3	0.0264399	0.0697465	0.704624	-0.110263	0.163143	1.02679	0.895598	1.1772	0.995824
ukb-ppp-PVALB-OID21420	Parvalbumin alpha | Oncology	Inverse variance weighted	5	-0.00336128	0.0279202	0.904175	-0.0580849	0.0513623	0.996644	0.94357	1.0527	0.995824
ukb-ppp-PVR-OID21011	Poliovirus receptor | Neurology	Inverse variance weighted	5	0.0609715	0.0214736	0.00452021	0.0188833	0.10306	1.06287	1.01906	1.10856	0.573056
ukb-ppp-PXDNL-OID31405	Peroxidasin-like protein | Oncology_II	Inverse variance weighted	3	0.0668511	0.0653145	0.306059	-0.0611652	0.194867	1.06914	0.940668	1.21515	0.995824
ukb-ppp-PXN-OID20822	Paxillin | Neurology	Inverse variance weighted	4	0.00603702	0.0332253	0.855818	-0.0590845	0.0711585	1.00606	0.942627	1.07375	0.995824
ukb-ppp-PYDC1-OID30202	Pyrin domain-containing protein 1 | Cardiometabolic_II	Inverse variance weighted	4	-0.0476208	0.0355362	0.180225	-0.117272	0.0220302	0.953495	0.889344	1.02227	0.995824
ukb-ppp-PZP-OID30730	Pregnancy zone protein | Inflammation_II	Inverse variance weighted	2	0.100398	0.198702	0.61337	-0.289059	0.489855	1.10561	0.748968	1.63208	0.995824
ukb-ppp-QDPR-OID20174	Dihydropteridine reductase | Cardiometabolic	Inverse variance weighted	3	0.0373114	0.0375012	0.319766	-0.0361909	0.110814	1.03802	0.964456	1.11719	0.995824
ukb-ppp-QPCT-OID20320	Glutaminyl-peptide cyclotransferase | Cardiometabolic	Inverse variance weighted	5	0.00656164	0.0234354	0.779486	-0.0393717	0.052495	1.00658	0.961393	1.0539	0.995824
ukb-ppp-QSOX1-OID30729	Sulfhydryl oxidase 1 | Inflammation_II	Inverse variance weighted	5	-0.00252832	0.0274185	0.926529	-0.0562685	0.0512119	0.997475	0.945285	1.05255	0.995824
ukb-ppp-RARRES1-OID21177	Retinoic acid receptor responder protein 1 | Oncology	Inverse variance weighted	5	-0.0288311	0.0298479	0.334078	-0.0873331	0.0296708	0.971581	0.916372	1.03012	0.995824
ukb-ppp-RASSF2-OID21194	Ras association domain-containing protein 2 | Oncology	Inverse variance weighted	3	0.0148825	0.0888394	0.86696	-0.159243	0.189008	1.01499	0.852789	1.20805	0.995824
ukb-ppp-RBKS-OID20986	Ribokinase | Neurology	Inverse variance weighted	3	-0.00445141	0.0205447	0.828466	-0.0447189	0.0358161	0.995558	0.956266	1.03647	0.995824
ukb-ppp-RBPMS2-OID30257	RNA-binding protein with multiple splicing 2 | Cardiometabolic_II	Inverse variance weighted	2	-0.107679	0.333111	0.746504	-0.760577	0.545219	0.897916	0.467397	1.72499	0.995824
ukb-ppp-RECK-OID30234	Reversion-inducing cysteine-rich protein with Kazal motifs | Cardiometabolic_II	Inverse variance weighted	2	0.0469088	0.0697352	0.501157	-0.0897722	0.18359	1.04803	0.914139	1.20152	0.995824
ukb-ppp-REG1A-OID20415	Lithostathine-1-alpha | Cardiometabolic	Inverse variance weighted	3	-0.0450606	0.0375448	0.230068	-0.118648	0.0285271	0.95594	0.88812	1.02894	0.995824
ukb-ppp-REG1B-OID20266	Lithostathine-1-beta | Cardiometabolic	Inverse variance weighted	3	0.00966596	0.0277715	0.7278	-0.0447661	0.064098	1.00971	0.956221	1.0662	0.995824
ukb-ppp-REG3A-OID20258	Regenerating islet-derived protein 3-alpha | Cardiometabolic	Inverse variance weighted	4	-0.0837184	0.0492745	0.0893149	-0.180296	0.0128595	0.91969	0.835023	1.01294	0.995824
ukb-ppp-REG3G-OID31408	Regenerating islet-derived protein 3-gamma | Oncology_II	Inverse variance weighted	2	-0.00109569	0.0340305	0.974315	-0.0677954	0.065604	0.998905	0.934452	1.0678	0.995824
ukb-ppp-REG4-OID20784	Regenerating islet-derived protein 4 | Inflammation	Inverse variance weighted	3	-0.0362205	0.0424178	0.393161	-0.119359	0.0469184	0.964428	0.887489	1.04804	0.995824
ukb-ppp-RELT-OID21142	Tumor necrosis factor receptor superfamily member 19L | Neurology	Inverse variance weighted (multiplicative random effects)	5	0.0304191	0.0419007	0.46785	-0.0517063	0.112545	1.03089	0.949608	1.11912	0.995824
ukb-ppp-REN-OID20201	Renin | Cardiometabolic	Inverse variance weighted	2	0.0898769	0.119048	0.450271	-0.143457	0.323211	1.09404	0.866358	1.38156	0.995824
ukb-ppp-RET-OID21346	Proto-oncogene tyrosine-protein kinase receptor Ret | Oncology	Inverse variance weighted (multiplicative random effects)	4	0.00220559	0.0505112	0.965171	-0.0967964	0.101208	1.00221	0.907741	1.10651	0.995824
ukb-ppp-RETN-OID20327	Resistin | Cardiometabolic	Inverse variance weighted	4	0.0474846	0.0381243	0.21294	-0.027239	0.122208	1.04863	0.973129	1.12999	0.995824
ukb-ppp-RGMA-OID21065	Repulsive guidance molecule A | Neurology	Inverse variance weighted	5	-0.0129334	0.0340542	0.704102	-0.0796796	0.0538128	0.98715	0.923412	1.05529	0.995824
ukb-ppp-RGMB-OID21045	RGM domain family member B | Neurology	Inverse variance weighted	2	0.000890142	0.0607464	0.988309	-0.118173	0.119953	1.00089	0.888543	1.12744	0.995824
ukb-ppp-RIDA-OID30635	2-iminobutanoate/2-iminopropanoate deaminase | Inflammation_II	Inverse variance weighted	2	0.0461891	0.035707	0.195818	-0.0237967	0.116175	1.04727	0.976484	1.12319	0.995824
ukb-ppp-RLN2-OID30601	Prorelaxin H2 | Inflammation_II	Inverse variance weighted	3	-0.135794	0.0767575	0.0768714	-0.286239	0.0146504	0.873022	0.751083	1.01476	0.995824
ukb-ppp-RNASE1-OID30672	Ribonuclease pancreatic | Inflammation_II	Inverse variance weighted	3	0.0590866	0.0478232	0.216636	-0.0346468	0.15282	1.06087	0.965946	1.16512	0.995824
ukb-ppp-RNASE10-OID30238	Inactive ribonuclease-like protein 10 | Cardiometabolic_II	Inverse variance weighted	5	0.00396516	0.014711	0.787517	-0.0248685	0.0327988	1.00397	0.975438	1.03334	0.995824
ukb-ppp-RNASE3-OID20203	Eosinophil cationic protein | Cardiometabolic	Inverse variance weighted	4	0.0507883	0.0440615	0.249046	-0.0355722	0.137149	1.0521	0.965053	1.147	0.995824
ukb-ppp-RNASE4-OID30705	Ribonuclease 4 | Inflammation_II	Inverse variance weighted	2	0.0439665	0.0530559	0.407284	-0.0600231	0.147956	1.04495	0.941743	1.15946	0.995824
ukb-ppp-RNASE6-OID30689	Ribonuclease K6 | Inflammation_II	Inverse variance weighted	2	0.0543799	0.0374144	0.146099	-0.0189524	0.127712	1.05589	0.981226	1.13623	0.995824
ukb-ppp-RNASET2-OID20321	Ribonuclease T2 | Cardiometabolic	Inverse variance weighted	4	0.159574	0.0313052	3.44411e-07	0.0982158	0.220932	1.17301	1.1032	1.24724	0.000441535
ukb-ppp-RNF149-OID30235	E3 ubiquitin-protein ligase RNF149 | Cardiometabolic_II	Inverse variance weighted	2	0.0531241	0.0367291	0.148072	-0.018865	0.125113	1.05456	0.981312	1.13328	0.995824
ukb-ppp-RNF43-OID31291	E3 ubiquitin-protein ligase RNF43 | Oncology_II	Inverse variance weighted	2	-0.116303	0.0871134	0.181851	-0.287045	0.0544391	0.890205	0.750478	1.05595	0.995824
ukb-ppp-ROBO1-OID20734	Roundabout homolog 1 | Inflammation	Inverse variance weighted	4	0.0559554	0.0450193	0.213897	-0.0322824	0.144193	1.05755	0.968233	1.15511	0.995824
ukb-ppp-ROBO2-OID21007	Roundabout homolog 2 | Neurology	Inverse variance weighted	5	0.000613866	0.0924596	0.994703	-0.180607	0.181835	1.00061	0.834763	1.19942	0.995824
ukb-ppp-ROR1-OID20224	Inactive tyrosine-protein kinase transmembrane receptor ROR1 | Cardiometabolic	Inverse variance weighted	2	-0.0143404	0.0481897	0.766022	-0.108792	0.0801113	0.985762	0.896917	1.08341	0.995824
ukb-ppp-RSPO1-OID20938	R-spondin-1 | Neurology	Inverse variance weighted	4	0.033647	0.0585414	0.565456	-0.0810942	0.148388	1.03422	0.922107	1.15996	0.995824
ukb-ppp-RSPO3-OID21415	R-spondin-3 | Oncology	Inverse variance weighted	2	0.0146843	0.0654723	0.822538	-0.113641	0.14301	1.01479	0.892578	1.15374	0.995824
ukb-ppp-RTBDN-OID21343	Retbindin | Oncology	Inverse variance weighted	2	-0.060929	0.0602044	0.311521	-0.17893	0.0570717	0.94089	0.836165	1.05873	0.995824
ukb-ppp-RTN4R-OID21424	Reticulon-4 receptor | Oncology	Inverse variance weighted	5	-0.0332872	0.0315196	0.290931	-0.0950656	0.0284912	0.967261	0.909313	1.0289	0.995824
ukb-ppp-S100A12-OID21374	Protein S100-A12 | Oncology	Inverse variance weighted	2	0.0290349	0.0916345	0.751353	-0.150569	0.208639	1.02946	0.860219	1.232	0.995824
ukb-ppp-S100A13-OID30529	Protein S100-A13 | Inflammation_II	Inverse variance weighted	3	-0.0801296	0.0718463	0.264725	-0.220948	0.0606891	0.922997	0.801758	1.06257	0.995824
ukb-ppp-S100A4-OID21519	Protein S100-A4 | Oncology	Inverse variance weighted	2	-0.0527076	0.0667047	0.429432	-0.183449	0.0780336	0.948657	0.832394	1.08116	0.995824
ukb-ppp-S100P-OID20103	Protein S100-P | Cardiometabolic	Inverse variance weighted	3	0.0664681	0.0586261	0.256894	-0.048439	0.181375	1.06873	0.952715	1.19886	0.995824
ukb-ppp-SAA4-OID30726	Serum amyloid A-4 protein | Inflammation_II	Inverse variance weighted	4	-0.0681775	0.0317863	0.0319629	-0.130479	-0.00587647	0.934095	0.877675	0.994141	0.92807
ukb-ppp-SAMD9L-OID20536	Sterile alpha motif domain-containing protein 9-like | Inflammation	Inverse variance weighted	3	-0.00503669	0.0504792	0.920521	-0.103976	0.0939025	0.994976	0.901247	1.09845	0.995824
ukb-ppp-SAT2-OID31306	Thialysine N-epsilon-acetyltransferase | Oncology_II	Inverse variance weighted (multiplicative random effects)	11	0.00487538	0.0425929	0.90887	-0.0786068	0.0883575	1.00489	0.924403	1.09238	0.995824
ukb-ppp-SBSN-OID30398	Suprabasin | Cardiometabolic_II	Inverse variance weighted	5	0.0465221	0.034842	0.181801	-0.0217681	0.114812	1.04762	0.978467	1.12166	0.995824
ukb-ppp-SCARA5-OID21058	Scavenger receptor class A member 5 | Neurology	Inverse variance weighted	3	0.0136911	0.0322175	0.670868	-0.0494552	0.0768374	1.01379	0.951748	1.07987	0.995824
ukb-ppp-SCARB2-OID20943	Lysosome membrane protein 2 | Neurology	Inverse variance weighted	4	0.0171734	0.0448331	0.701682	-0.0706995	0.105046	1.01732	0.931742	1.11076	0.995824
ukb-ppp-SCARF1-OID20297	Scavenger receptor class F member 1 | Cardiometabolic	Inverse variance weighted	2	-0.107387	0.163078	0.510215	-0.427019	0.212245	0.898178	0.652451	1.23645	0.995824
ukb-ppp-SCARF2-OID21048	Scavenger receptor class F member 2 | Neurology	Inverse variance weighted	2	-0.0096028	0.0416942	0.817847	-0.0913235	0.0721179	0.990443	0.912722	1.07478	0.995824
ukb-ppp-SCG3-OID20728	Secretogranin-3 | Inflammation	Inverse variance weighted	3	0.0314676	0.0243603	0.19644	-0.0162785	0.0792138	1.03197	0.983853	1.08244	0.995824
ukb-ppp-SCGB1A1-OID20688	Uteroglobin | Inflammation	Inverse variance weighted (multiplicative random effects)	4	0.00730487	0.0519652	0.888208	-0.0945469	0.109157	1.00733	0.909785	1.11534	0.995824
ukb-ppp-SCGB3A1-OID30577	Secretoglobin family 3A member 1 | Inflammation_II	Inverse variance weighted	2	-0.0419346	0.127831	0.742875	-0.292482	0.208613	0.958933	0.746408	1.23197	0.995824
ukb-ppp-SCGB3A2-OID20723	Secretoglobin family 3A member 2 | Inflammation	Inverse variance weighted	2	0.0235809	0.0506893	0.641785	-0.0757701	0.122932	1.02386	0.927029	1.13081	0.995824
ukb-ppp-SCLY-OID21425	Selenocysteine lyase | Oncology	Inverse variance weighted	2	-0.0740189	0.0568889	0.19322	-0.185521	0.0374833	0.928654	0.830671	1.03819	0.995824
ukb-ppp-SCN4B-OID30277	Sodium channel subunit beta-4 | Cardiometabolic_II	Inverse variance weighted	3	0.0448081	0.0434597	0.302529	-0.0403729	0.129989	1.04583	0.960431	1.13882	0.995824
ukb-ppp-SCPEP1-OID30278	Retinoid-inducible serine carboxypeptidase | Cardiometabolic_II	Inverse variance weighted	2	-0.0197538	0.05112	0.699186	-0.119949	0.0804413	0.98044	0.886966	1.08377	0.995824
ukb-ppp-SCRN1-OID20542	Secernin-1 | Inflammation	Inverse variance weighted	2	-0.00177051	0.113536	0.987558	-0.224302	0.220761	0.998231	0.799074	1.24702	0.995824
ukb-ppp-SDC1-OID20169	Syndecan-1 | Cardiometabolic	Inverse variance weighted	2	0.0331838	0.07323	0.650445	-0.110347	0.176715	1.03374	0.895523	1.19329	0.995824
ukb-ppp-SDC4-OID20216	Syndecan-4 | Cardiometabolic	Inverse variance weighted	3	-0.207628	0.121465	0.0873838	-0.445701	0.0304438	0.812509	0.640375	1.03091	0.995824
ukb-ppp-SDCCAG8-OID31423	Serologically defined colon cancer antigen 8 | Oncology_II	Inverse variance weighted	2	-0.0573877	0.0476693	0.22864	-0.150819	0.0360442	0.944228	0.860003	1.0367	0.995824
ukb-ppp-SDK2-OID30662	Protein sidekick-2 | Inflammation_II	Inverse variance weighted	5	-0.0469234	0.0259573	0.0706506	-0.0977997	0.00395286	0.95416	0.90683	1.00396	0.995824
ukb-ppp-SELL-OID30752	L-selectin | Inflammation_II	Inverse variance weighted (multiplicative random effects)	3	-0.013161	0.0876413	0.880631	-0.184938	0.158616	0.986925	0.831156	1.17189	0.995824
ukb-ppp-SELP-OID20379	P-selectin | Cardiometabolic	Inverse variance weighted	5	0.0518887	0.0383702	0.176273	-0.0233168	0.127094	1.05326	0.976953	1.13552	0.995824
ukb-ppp-SELPLG-OID20560	P-selectin glycoprotein ligand 1 | Inflammation	Inverse variance weighted	3	0.00856624	0.0141837	0.545878	-0.0192339	0.0363664	1.0086	0.98095	1.03704	0.995824
ukb-ppp-SEMA3F-OID20186	Semaphorin-3F | Cardiometabolic	Inverse variance weighted	2	-0.132415	0.318252	0.677359	-0.756188	0.491358	0.875977	0.469452	1.63453	0.995824
ukb-ppp-SEMA7A-OID20283	Semaphorin-7A | Cardiometabolic	Inverse variance weighted	2	0.0423145	0.0829236	0.609853	-0.120216	0.204845	1.04322	0.886729	1.22733	0.995824
ukb-ppp-SEPTIN9-OID21279	Septin-9 | Oncology	Inverse variance weighted	2	0.0266469	0.211627	0.8998	-0.388143	0.441437	1.02701	0.678315	1.55494	0.995824
ukb-ppp-SERPINA1-OID30750	Alpha-1-antitrypsin | Inflammation_II	Inverse variance weighted	2	-0.0724663	0.0671243	0.280328	-0.20403	0.0590973	0.930097	0.815438	1.06088	0.995824
ukb-ppp-SERPINA11-OID20281	Serpin A11 | Cardiometabolic	Inverse variance weighted	6	-0.0274738	0.0203714	0.177451	-0.0674018	0.0124542	0.9729	0.934819	1.01253	0.995824
ukb-ppp-SERPINA12-OID20219	Serpin A12 | Cardiometabolic	Inverse variance weighted	3	-0.0289114	0.0257603	0.261725	-0.0794016	0.0215788	0.971503	0.923669	1.02181	0.995824
ukb-ppp-SERPINA3-OID30786	Alpha-1-antichymotrypsin | Inflammation_II	Inverse variance weighted	6	-0.0262488	0.0379688	0.48936	-0.100668	0.04817	0.974093	0.904234	1.04935	0.995824
ukb-ppp-SERPINA4-OID30774	Kallistatin | Inflammation_II	Inverse variance weighted	5	-0.0103251	0.0199851	0.605407	-0.0494958	0.0288456	0.989728	0.951709	1.02927	0.995824
ukb-ppp-SERPINA5-OID30763	Plasma serine protease inhibitor | Inflammation_II	Inverse variance weighted	3	-0.0407108	0.0434341	0.348604	-0.125842	0.04442	0.960107	0.881755	1.04542	0.995824
ukb-ppp-SERPINA6-OID30743	Corticosteroid-binding globulin | Inflammation_II	Inverse variance weighted	2	-0.0165309	0.0457842	0.718054	-0.106268	0.0732062	0.983605	0.899184	1.07595	0.995824
ukb-ppp-SERPINA9-OID21284	Serpin A9 | Oncology	Inverse variance weighted	4	-0.0173182	0.0319233	0.587478	-0.0798878	0.0452514	0.982831	0.92322	1.04629	0.995824
ukb-ppp-SERPINB1-OID21088	Leukocyte elastase inhibitor | Neurology	Inverse variance weighted	2	-0.12655	0.0971607	0.192753	-0.316985	0.0638853	0.88113	0.728342	1.06597	0.995824
ukb-ppp-SERPINB8-OID20630	Serpin B8 | Inflammation	Inverse variance weighted	5	-0.00189595	0.0136722	0.889709	-0.0286934	0.0249015	0.998106	0.971714	1.02521	0.995824
ukb-ppp-SERPINB9-OID20932	Serpin B9 | Neurology	Inverse variance weighted	2	-0.00391434	0.0822123	0.962025	-0.165051	0.157222	0.996093	0.847851	1.17026	0.995824
ukb-ppp-SERPINC1-OID30789	Antithrombin-III | Inflammation_II	Inverse variance weighted	2	-0.0186146	0.302407	0.950917	-0.611332	0.574103	0.981558	0.542628	1.77554	0.995824
ukb-ppp-SERPINE2-OID30359	Glia-derived nexin | Cardiometabolic_II	Inverse variance weighted	3	0.0026945	0.0353986	0.939324	-0.0666867	0.0720757	1.0027	0.935488	1.07474	0.995824
ukb-ppp-SERPINF1-OID30757	Pigment epithelium-derived factor | Inflammation_II	Inverse variance weighted	3	0.0254185	0.0369176	0.491125	-0.04694	0.0977771	1.02574	0.954145	1.10272	0.995824
ukb-ppp-SERPING1-OID30777	Plasma protease C1 inhibitor | Inflammation_II	Inverse variance weighted	2	0.00620696	0.044445	0.888933	-0.0809053	0.0933192	1.00623	0.922281	1.09781	0.995824
ukb-ppp-SERPINI1-OID30604	Neuroserpin | Inflammation_II	Inverse variance weighted	4	0.0331461	0.0277388	0.232111	-0.0212219	0.0875141	1.0337	0.979002	1.09146	0.995824
ukb-ppp-SERPINI2-OID31504	Serpin I2 | Oncology_II	Inverse variance weighted	4	0.0622134	0.034735	0.0732791	-0.00586713	0.130294	1.06419	0.99415	1.13916	0.995824
ukb-ppp-SETMAR-OID20948	Histone-lysine N-methyltransferase SETMAR | Neurology	Inverse variance weighted	3	0.00362767	0.043541	0.9336	-0.0817127	0.088968	1.00363	0.921537	1.09305	0.995824
ukb-ppp-SEZ6L-OID21488	Seizure 6-like protein | Oncology	Inverse variance weighted	5	0.0362277	0.0492209	0.461717	-0.0602452	0.132701	1.03689	0.941534	1.14191	0.995824
ukb-ppp-SEZ6L2-OID21289	Seizure 6-like protein 2 | Oncology	Inverse variance weighted	3	-0.0177117	0.0578706	0.759561	-0.131138	0.0957147	0.982444	0.877097	1.10045	0.995824
ukb-ppp-SFRP1-OID20984	Secreted frizzled-related protein 1 | Neurology	Inverse variance weighted	3	0.0669573	0.0449231	0.136097	-0.0210921	0.155007	1.06925	0.979129	1.16767	0.995824
ukb-ppp-SFRP4-OID30648	Secreted frizzled-related protein 4 | Inflammation_II	Inverse variance weighted	2	0.00196473	0.0495803	0.96839	-0.0952126	0.0991421	1.00197	0.90918	1.10422	0.995824
ukb-ppp-SFTPA1-OID21165	Pulmonary surfactant-associated protein A1 | Oncology	Inverse variance weighted	3	0.0648174	0.0499577	0.194478	-0.0330997	0.162734	1.06696	0.967442	1.17672	0.995824
ukb-ppp-SFTPA2-OID21218	Pulmonary surfactant-associated protein A2 | Oncology	Inverse variance weighted	6	-0.0185155	0.0283469	0.513644	-0.0740754	0.0370445	0.981655	0.928602	1.03774	0.995824
ukb-ppp-SFTPD-OID20214	Pulmonary surfactant-associated protein D | Cardiometabolic	Inverse variance weighted	5	0.0291938	0.0264961	0.270542	-0.0227385	0.0811262	1.02962	0.977518	1.08451	0.995824
ukb-ppp-SGSH-OID30341	N-sulphoglucosamine sulphohydrolase | Cardiometabolic_II	Inverse variance weighted	6	-0.0156794	0.0224943	0.485779	-0.0597682	0.0284094	0.984443	0.941983	1.02882	0.995824
ukb-ppp-SH3BP1-OID31439	SH3 domain-binding protein 1 | Oncology_II	Inverse variance weighted	3	-0.0546932	0.0470586	0.24514	-0.146928	0.0375417	0.946776	0.863356	1.03826	0.995824
ukb-ppp-SH3GLB2-OID31145	Endophilin-B2 | Neurology_II	Inverse variance weighted	3	0.0195812	0.0381164	0.607447	-0.0551269	0.0942893	1.01977	0.946365	1.09888	0.995824
ukb-ppp-SHBG-OID30685	Sex hormone-binding globulin | Inflammation_II	Inverse variance weighted	2	0.00102707	0.0388198	0.978893	-0.0750598	0.0771139	1.00103	0.927688	1.08017	0.995824
ukb-ppp-SHISA5-OID30387	Protein shisa-5 | Cardiometabolic_II	Inverse variance weighted	4	-0.110125	0.103971	0.289513	-0.313907	0.0936576	0.895722	0.730587	1.09818	0.995824
ukb-ppp-SHMT1-OID20714	Serine hydroxymethyltransferase, cytosolic | Inflammation	Inverse variance weighted (multiplicative random effects)	5	0.00586416	0.0345287	0.86514	-0.0618122	0.0735405	1.00588	0.940059	1.07631	0.995824
ukb-ppp-SIAE-OID21503	Sialate O-acetylesterase | Oncology	Inverse variance weighted	2	0.0130128	0.0678988	0.848016	-0.120069	0.146095	1.0131	0.886859	1.15731	0.995824
ukb-ppp-SIGLEC1-OID20690	Sialoadhesin | Inflammation	Inverse variance weighted	4	-0.0905185	0.067463	0.179677	-0.222746	0.041709	0.913457	0.800318	1.04259	0.995824
ukb-ppp-SIGLEC10-OID20537	Sialic acid-binding Ig-like lectin 10 | Inflammation	Inverse variance weighted	6	0.0161226	0.0195887	0.410476	-0.0222712	0.0545163	1.01625	0.977975	1.05603	0.995824
ukb-ppp-SIGLEC5-OID21082	Sialic acid-binding Ig-like lectin 5 | Neurology	Inverse variance weighted	4	0.0184722	0.0240004	0.4415	-0.0285685	0.0655129	1.01864	0.971836	1.06771	0.995824
ukb-ppp-SIGLEC6-OID21394	Sialic acid-binding Ig-like lectin 6 | Oncology	Inverse variance weighted	6	0.0167104	0.0197615	0.397775	-0.0220222	0.0554429	1.01685	0.978219	1.05701	0.995824
ukb-ppp-SIGLEC7-OID20190	Sialic acid-binding Ig-like lectin 7 | Cardiometabolic	Inverse variance weighted	4	-0.00769802	0.0302938	0.799409	-0.0670739	0.0516779	0.992332	0.935126	1.05304	0.995824
ukb-ppp-SIGLEC8-OID30261	Sialic acid-binding Ig-like lectin 8 | Cardiometabolic_II	Inverse variance weighted	5	-0.00314511	0.0267144	0.906281	-0.0555054	0.0492152	0.99686	0.946007	1.05045	0.995824
ukb-ppp-SIGLEC9-OID21390	Sialic acid-binding Ig-like lectin 9 | Oncology	Inverse variance weighted	3	-0.0140529	0.0264546	0.595275	-0.0659038	0.0377981	0.986045	0.936221	1.03852	0.995824
ukb-ppp-SIRPA-OID20304	Tyrosine-protein phosphatase non-receptor type substrate 1 | Cardiometabolic	Inverse variance weighted (multiplicative random effects)	6	0.000423956	0.0217487	0.984448	-0.0422035	0.0430514	1.00042	0.958675	1.04399	0.995824
ukb-ppp-SIRPB1-OID20739	Signal-regulatory protein beta-1 | Inflammation	Inverse variance weighted	4	-0.00661084	0.0202546	0.744132	-0.0463099	0.0330882	0.993411	0.954746	1.03364	0.995824
ukb-ppp-SLA2-OID31017	Src-like-adapter 2 | Neurology_II	Inverse variance weighted	2	0.344653	0.132727	0.00941241	0.0845074	0.604798	1.4115	1.08818	1.83088	0.603335
ukb-ppp-SLAMF6-OID21254	SLAM family member 6 | Oncology	Inverse variance weighted	3	0.07529	0.0861994	0.382423	-0.0936607	0.244241	1.0782	0.910592	1.27665	0.995824
ukb-ppp-SLAMF7-OID20602	SLAM family member 7 | Inflammation	Inverse variance weighted	5	0.0118532	0.0234862	0.613778	-0.0341797	0.0578861	1.01192	0.966398	1.05959	0.995824
ukb-ppp-SLAMF8-OID21214	SLAM family member 8 | Oncology	Inverse variance weighted	6	-0.00876005	0.0154494	0.570704	-0.0390409	0.0215208	0.991278	0.961711	1.02175	0.995824
ukb-ppp-SLC39A5-OID20539	Zinc transporter ZIP5 | Inflammation	Inverse variance weighted	2	-0.0999243	0.115992	0.388975	-0.327268	0.12742	0.904906	0.72089	1.13589	0.995824
ukb-ppp-SLITRK6-OID20094	SLIT and NTRK-like protein 6 | Cardiometabolic	Inverse variance weighted	3	0.0276246	0.0268188	0.302988	-0.0249402	0.0801894	1.02801	0.975368	1.08349	0.995824
ukb-ppp-SLURP1-OID30404	Secreted Ly-6/uPAR-related protein 1 | Cardiometabolic_II	Inverse variance weighted	4	0.0153015	0.0309002	0.620466	-0.0452629	0.0758658	1.01542	0.955746	1.07882	0.995824
ukb-ppp-SMAD3-OID31418	Mothers against decapentaplegic homolog 3 | Oncology_II	Inverse variance weighted	2	-0.055051	0.0468731	0.240207	-0.146922	0.0368203	0.946437	0.863361	1.03751	0.995824
ukb-ppp-SMOC1-OID21461	SPARC-related modular calcium-binding protein 1 | Oncology	Inverse variance weighted	4	-0.0166966	0.0396781	0.6739	-0.0944656	0.0610724	0.983442	0.909859	1.06298	0.995824
ukb-ppp-SMOC2-OID20730	SPARC-related modular calcium-binding protein 2 | Inflammation	Inverse variance weighted	6	0.0566121	0.0354813	0.11059	-0.0129313	0.126156	1.05825	0.987152	1.13446	0.995824
ukb-ppp-SMPD1-OID21028	Sphingomyelin phosphodiesterase | Neurology	Inverse variance weighted	2	-0.509126	0.337018	0.130871	-1.16968	0.15143	0.601021	0.310466	1.1635	0.995824
ukb-ppp-SMPDL3A-OID20676	Acid sphingomyelinase-like phosphodiesterase 3a | Inflammation	Inverse variance weighted	5	0.0100873	0.0205382	0.623323	-0.0301676	0.0503422	1.01014	0.970283	1.05163	0.995824
ukb-ppp-SNCG-OID20971	Gamma-synuclein | Neurology	Inverse variance weighted	7	-0.0415128	0.0289817	0.152035	-0.098317	0.0152913	0.959337	0.906362	1.01541	0.995824
ukb-ppp-SNED1-OID30205	Sushi, nidogen and EGF-like domain-containing protein 1 | Cardiometabolic_II	Inverse variance weighted	3	-0.0120214	0.0654761	0.854328	-0.140355	0.116312	0.988051	0.86905	1.12335	0.995824
ukb-ppp-SNX15-OID30644	Sorting nexin-15 | Inflammation_II	Inverse variance weighted	4	-0.0604782	0.0425623	0.155336	-0.1439	0.0229439	0.941314	0.865974	1.02321	0.995824
ukb-ppp-SNX9-OID20135	Sorting nexin-9 | Cardiometabolic	Inverse variance weighted	2	-0.209873	0.1086	0.0532946	-0.42273	0.00298368	0.810687	0.655256	1.00299	0.995824
ukb-ppp-SOD2-OID21114	Superoxide dismutase [Mn], mitochondrial | Neurology	Inverse variance weighted	2	-0.0457218	0.0644352	0.477966	-0.172015	0.0805713	0.955308	0.841967	1.08391	0.995824
ukb-ppp-SOD3-OID30683	Extracellular superoxide dismutase | Inflammation_II	Inverse variance weighted	3	-0.00602224	0.0509571	0.905923	-0.105898	0.0938538	0.993996	0.899516	1.0984	0.995824
ukb-ppp-SORCS2-OID21262	VPS10 domain-containing receptor SorCS2 [Cleaved into: SorCS2 122 kDa chain; SorCS2 104 kDa chain; SorCS2 18 kDa chain] | Oncology	Inverse variance weighted	6	-0.00227908	0.0299831	0.93941	-0.061046	0.0564879	0.997724	0.94078	1.05811	0.995824
ukb-ppp-SORD-OID21453	Sorbitol dehydrogenase | Oncology	Inverse variance weighted	2	-0.0703343	0.0702043	0.316415	-0.207935	0.0672661	0.932082	0.81226	1.06958	0.995824
ukb-ppp-SORT1-OID20213	Sortilin | Cardiometabolic	Inverse variance weighted	2	0.100452	0.0856244	0.240729	-0.0673722	0.268275	1.10567	0.934847	1.30771	0.995824
ukb-ppp-SPAG1-OID30979	Sperm-associated antigen 1 | Neurology_II	Inverse variance weighted (multiplicative random effects)	4	0.0155931	0.0781679	0.841886	-0.137616	0.168802	1.01572	0.871433	1.18389	0.995824
ukb-ppp-SPARCL1-OID20361	SPARC-like protein 1 | Cardiometabolic	Inverse variance weighted	8	0.0212723	0.0238065	0.371562	-0.0253884	0.067933	1.0215	0.974931	1.07029	0.995824
ukb-ppp-SPESP1-OID30298	Sperm equatorial segment protein 1 | Cardiometabolic_II	Inverse variance weighted	4	0.0442421	0.0488144	0.36476	-0.0514342	0.139918	1.04524	0.949866	1.15018	0.995824
ukb-ppp-SPINK1-OID21097	Serine protease inhibitor Kazal-type 1 | Neurology	Inverse variance weighted	6	0.0249223	0.026309	0.343491	-0.0266434	0.0764879	1.02524	0.973708	1.07949	0.995824
ukb-ppp-SPINK2-OID30627	Serine protease inhibitor Kazal-type 2 | Inflammation_II	Inverse variance weighted	5	-0.017046	0.0237573	0.473061	-0.0636103	0.0295182	0.983098	0.938371	1.02996	0.995824
ukb-ppp-SPINK4-OID20509	Serine protease inhibitor Kazal-type 4 | Inflammation	Inverse variance weighted	9	-0.00975311	0.0190626	0.608907	-0.0471159	0.0276097	0.990294	0.953977	1.02799	0.995824
ukb-ppp-SPINK5-OID21148	Serine protease inhibitor Kazal-type 5 | Neurology	Inverse variance weighted	3	0.0321888	0.0242899	0.185107	-0.0154194	0.079797	1.03271	0.984699	1.08307	0.995824
ukb-ppp-SPINK6-OID21450	Serine protease inhibitor Kazal-type 6 | Oncology	Inverse variance weighted	2	0.209074	0.158695	0.187686	-0.101968	0.520115	1.23254	0.903058	1.68222	0.995824
ukb-ppp-SPINK8-OID30153	Serine protease inhibitor Kazal-type 8 | Cardiometabolic_II	Inverse variance weighted (multiplicative random effects)	3	-0.00491318	0.0643227	0.939114	-0.130986	0.121159	0.995099	0.87723	1.1288	0.995824
ukb-ppp-SPINT1-OID21109	Kunitz-type protease inhibitor 1 | Neurology	Inverse variance weighted	4	0.0109333	0.0506187	0.828993	-0.0882794	0.110146	1.01099	0.915505	1.11644	0.995824
ukb-ppp-SPINT2-OID20720	Kunitz-type protease inhibitor 2 | Inflammation	Inverse variance weighted	3	0.0479263	0.054829	0.382061	-0.0595385	0.155391	1.04909	0.942199	1.16811	0.995824
ukb-ppp-SPOCK1-OID20924	Testican-1 | Neurology	Inverse variance weighted	3	-0.107914	0.0721657	0.134819	-0.249359	0.0335306	0.897705	0.7793	1.0341	0.995824
ukb-ppp-SPON1-OID20759	Spondin-1 | Inflammation	Inverse variance weighted (multiplicative random effects)	3	0.0176088	0.0659002	0.789312	-0.111556	0.146773	1.01776	0.894442	1.15809	0.995824
ukb-ppp-SPON2-OID20221	Spondin-2 | Cardiometabolic	Inverse variance weighted	2	-0.0203612	0.049967	0.683647	-0.118296	0.0775742	0.979845	0.888433	1.08066	0.995824
ukb-ppp-SPP1-OID20322	Osteopontin | Cardiometabolic	Inverse variance weighted	2	0.0529196	0.117131	0.651413	-0.176656	0.282496	1.05434	0.838068	1.32644	0.995824
ukb-ppp-SPRR3-OID31131	Small proline-rich protein 3 | Neurology_II	Inverse variance weighted	4	0.0427955	0.0412445	0.299454	-0.0380437	0.123635	1.04372	0.962671	1.1316	0.995824
ukb-ppp-SPRY2-OID20475	Protein sprouty homolog 2 | Inflammation	Inverse variance weighted	2	0.078422	0.116689	0.501546	-0.150288	0.307132	1.08158	0.86046	1.35952	0.995824
ukb-ppp-SPTLC1-OID31086	Serine palmitoyltransferase 1 | Neurology_II	Inverse variance weighted	2	0.0543094	0.0611591	0.37454	-0.0655624	0.174181	1.05581	0.936541	1.19027	0.995824
ukb-ppp-SSC4D-OID20182	Scavenger receptor cysteine-rich domain-containing group B protein | Cardiometabolic	Inverse variance weighted	4	-0.0281526	0.0415155	0.497693	-0.109523	0.0532177	0.97224	0.896262	1.05466	0.995824
ukb-ppp-SSC5D-OID20351	Soluble scavenger receptor cysteine-rich domain-containing protein SSC5D | Cardiometabolic	Inverse variance weighted	3	0.0299317	0.048149	0.534174	-0.0644404	0.124304	1.03038	0.937592	1.13236	0.995824
ukb-ppp-ST3GAL1-OID21322	CMP-N-acetylneuraminate-beta-galactosamide-alpha-2,3-sialyltransferase 1 | Oncology	Inverse variance weighted	2	-0.114483	0.0424341	0.00697809	-0.197653	-0.0313116	0.891828	0.820654	0.969174	0.603335
ukb-ppp-ST6GAL1-OID20302	Beta-galactoside alpha-2,6-sialyltransferase 1 | Cardiometabolic	Inverse variance weighted	3	-0.111547	0.0504035	0.0268919	-0.210338	-0.0127563	0.894449	0.81031	0.987325	0.92807
ukb-ppp-STAB2-OID30401	Stabilin-2 | Cardiometabolic_II	Inverse variance weighted	6	-0.0966719	0.0409168	0.0181449	-0.176869	-0.016475	0.907854	0.83789	0.98366	0.865722
ukb-ppp-STAT2-OID30536	Signal transducer and activator of transcription 2 | Inflammation_II	Inverse variance weighted	2	-0.0992016	0.048236	0.0397256	-0.193744	-0.00465917	0.90556	0.823869	0.995352	0.92807
ukb-ppp-STC2-OID21157	Stanniocalcin-2 | Neurology	Inverse variance weighted	2	0.0507218	0.125666	0.686488	-0.195583	0.297027	1.05203	0.822355	1.34585	0.995824
ukb-ppp-STX16-OID21170	Syntaxin-16 | Oncology	Inverse variance weighted	2	0.0190757	0.143746	0.894427	-0.262666	0.300817	1.01926	0.768999	1.35096	0.995824
ukb-ppp-STX7-OID30560	Syntaxin-7 | Inflammation_II	Inverse variance weighted	7	-0.0278823	0.0314214	0.37488	-0.0894683	0.0337036	0.972503	0.914417	1.03428	0.995824
ukb-ppp-SULT1A1-OID21031	Sulfotransferase 1A1 | Neurology	Inverse variance weighted	2	0.0577796	0.0960385	0.547421	-0.130456	0.246015	1.05948	0.877695	1.27892	0.995824
ukb-ppp-SUMF2-OID21032	Inactive C-alpha-formylglycine-generating enzyme 2 | Neurology	Inverse variance weighted	5	-0.0149878	0.0251914	0.551873	-0.064363	0.0343874	0.985124	0.937665	1.03499	0.995824
ukb-ppp-SUSD1-OID20072	Sushi domain-containing protein 1 | Cardiometabolic	Inverse variance weighted	2	0.112473	0.151744	0.45857	-0.184945	0.409891	1.11904	0.83115	1.50665	0.995824
ukb-ppp-SUSD2-OID21098	Sushi domain-containing protein 2 | Neurology	Inverse variance weighted	5	-0.025884	0.0190141	0.173418	-0.0631517	0.0113837	0.974448	0.938801	1.01145	0.995824
ukb-ppp-SUSD5-OID30650	Sushi domain-containing protein 5 | Inflammation_II	Inverse variance weighted	5	-0.0210319	0.0482585	0.662969	-0.115619	0.0735548	0.979188	0.890815	1.07633	0.995824
ukb-ppp-SWAP70-OID31477	Switch-associated protein 70 | Oncology_II	Inverse variance weighted	3	0.0380832	0.0696637	0.584604	-0.0984576	0.174624	1.03882	0.906234	1.1908	0.995824
ukb-ppp-TACC3-OID21285	Transforming acidic coiled-coil-containing protein 3 | Oncology	Inverse variance weighted	2	-0.0948092	0.0512063	0.0640956	-0.195174	0.00555515	0.909546	0.822692	1.00557	0.995824
ukb-ppp-TACSTD2-OID21447	Tumor-associated calcium signal transducer 2 | Oncology	Inverse variance weighted	5	0.0192579	0.025611	0.452089	-0.0309397	0.0694555	1.01944	0.969534	1.07192	0.995824
ukb-ppp-TAFA5-OID21321	Chemokine-like protein TAFA-5 | Oncology	Inverse variance weighted	5	-0.0209107	0.0437001	0.632292	-0.106563	0.0647416	0.979306	0.898918	1.06688	0.995824
ukb-ppp-TBC1D17-OID20844	TBC1 domain family member 17 | Neurology	Inverse variance weighted	5	0.0555135	0.0342821	0.105379	-0.0116793	0.122706	1.05708	0.988389	1.13055	0.995824
ukb-ppp-TBCC-OID20942	Tubulin-specific chaperone C | Neurology	Inverse variance weighted	2	0.0453364	0.0858241	0.597327	-0.122879	0.213552	1.04638	0.884371	1.23807	0.995824
ukb-ppp-TCL1A-OID20987	T-cell leukemia/lymphoma protein 1A | Neurology	Inverse variance weighted	2	-0.0301648	0.0486501	0.535235	-0.125519	0.0651894	0.970286	0.882039	1.06736	0.995824
ukb-ppp-TCN1-OID30687	Transcobalamin-1 | Inflammation_II	Inverse variance weighted	8	-0.00116443	0.0255756	0.963686	-0.0512925	0.0489637	0.998836	0.950001	1.05018	0.995824
ukb-ppp-TCN2-OID20341	Transcobalamin-2 | Cardiometabolic	Inverse variance weighted	7	-0.0146432	0.0227985	0.520686	-0.0593284	0.0300419	0.985463	0.942397	1.0305	0.995824
ukb-ppp-TCTN3-OID30326	Tectonic-3 | Cardiometabolic_II	Inverse variance weighted	4	-0.00940937	0.034739	0.786499	-0.0774978	0.0586791	0.990635	0.925429	1.06043	0.995824
ukb-ppp-TDGF1-OID20816	Teratocarcinoma-derived growth factor 1 | Neurology	Inverse variance weighted (multiplicative random effects)	12	-0.0179297	0.0228022	0.431684	-0.0626221	0.0267627	0.98223	0.939298	1.02712	0.995824
ukb-ppp-TEK-OID21496	Angiopoietin-1 receptor | Oncology	Inverse variance weighted (multiplicative random effects)	6	0.0198769	0.0388808	0.609192	-0.0563294	0.0960832	1.02008	0.945228	1.10085	0.995824
ukb-ppp-TEX101-OID30971	Testis-expressed protein 101 | Neurology_II	Inverse variance weighted	2	-0.062814	0.0465763	0.177457	-0.154103	0.0284755	0.939118	0.857183	1.02888	0.995824
ukb-ppp-TF-OID30783	Serotransferrin | Inflammation_II	Inverse variance weighted (multiplicative random effects)	3	0.00613393	0.06717	0.927239	-0.125519	0.137787	1.00615	0.882039	1.14773	0.995824
ukb-ppp-TFF1-OID21154	Trefoil factor 1 | Neurology	Inverse variance weighted	4	0.0123117	0.0417869	0.768275	-0.0695906	0.0942141	1.01239	0.932776	1.09879	0.995824
ukb-ppp-TFF2-OID20787	Trefoil factor 2 | Inflammation	Inverse variance weighted	2	0.00918676	0.113062	0.93524	-0.212415	0.230789	1.00923	0.808629	1.25959	0.995824
ukb-ppp-TFF3-OID20371	Trefoil factor 3 | Cardiometabolic	Inverse variance weighted	3	0.0393069	0.0662125	0.552748	-0.0904696	0.169083	1.04009	0.913502	1.18422	0.995824
ukb-ppp-TFPI-OID20388	Tissue factor pathway inhibitor | Cardiometabolic	Inverse variance weighted	3	0.039016	0.035174	0.267332	-0.0299251	0.107957	1.03979	0.970518	1.114	0.995824
ukb-ppp-TFPI2-OID21512	Tissue factor pathway inhibitor 2 | Oncology	Inverse variance weighted	4	0.0508404	0.0535925	0.3428	-0.0542009	0.155882	1.05215	0.947242	1.16869	0.995824
ukb-ppp-TFRC-OID20369	Transferrin receptor protein 1 | Cardiometabolic	Inverse variance weighted	3	-0.00626723	0.0732847	0.931849	-0.149905	0.137371	0.993752	0.86079	1.14725	0.995824
ukb-ppp-TG-OID31359	Thyroglobulin | Oncology_II	Inverse variance weighted	2	-0.00447713	0.118146	0.969772	-0.236044	0.22709	0.995533	0.789746	1.25494	0.995824
ukb-ppp-TGFB1-OID20621	Transforming growth factor beta-1 proprotein [Cleaved into: Latency-associated peptide | Inflammation	Inverse variance weighted	2	0.0472406	0.0401334	0.239159	-0.0314207	0.125902	1.04837	0.969068	1.13417	0.995824
ukb-ppp-TGFBI-OID20417	Transforming growth factor-beta-induced protein ig-h3 | Cardiometabolic	Inverse variance weighted	3	-0.0201544	0.0292227	0.490394	-0.0774309	0.0371221	0.980047	0.925491	1.03782	0.995824
ukb-ppp-TGFBR2-OID21493	TGF-beta receptor type-2 | Oncology	Inverse variance weighted	2	0.258855	0.192991	0.179829	-0.119407	0.637117	1.29545	0.887446	1.89102	0.995824
ukb-ppp-TGFBR3-OID20255	Transforming growth factor beta receptor type 3 | Cardiometabolic	Inverse variance weighted	2	0.159731	0.105654	0.130577	-0.0473509	0.366812	1.17319	0.953753	1.44313	0.995824
ukb-ppp-TGOLN2-OID30691	Trans-Golgi network integral membrane protein 2 | Inflammation_II	Inverse variance weighted	4	0.0171583	0.0203244	0.398544	-0.0226774	0.0569941	1.01731	0.977578	1.05865	0.995824
ukb-ppp-THBD-OID20231	Thrombomodulin | Cardiometabolic	Inverse variance weighted	2	-0.0199175	0.0546202	0.715369	-0.126973	0.0871381	0.98028	0.880757	1.09105	0.995824
ukb-ppp-THBS2-OID21104	Thrombospondin-2 | Neurology	Inverse variance weighted	4	-0.0574785	0.0301855	0.0568875	-0.116642	0.00168513	0.944142	0.889904	1.00169	0.995824
ukb-ppp-THBS4-OID20368	Thrombospondin-4 | Cardiometabolic	Inverse variance weighted	3	0.00688322	0.0453599	0.879387	-0.0820222	0.0957886	1.00691	0.921252	1.10053	0.995824
ukb-ppp-THSD1-OID30476	Thrombospondin type-1 domain-containing protein 1 | Inflammation_II	Inverse variance weighted	4	0.0245403	0.0859403	0.775222	-0.143903	0.192983	1.02484	0.865972	1.21286	0.995824
ukb-ppp-THTPA-OID31375	Thiamine-triphosphatase | Oncology_II	Inverse variance weighted	2	0.0657779	0.0350819	0.0607951	-0.00298255	0.134538	1.06799	0.997022	1.14401	0.995824
ukb-ppp-THY1-OID21050	Thy-1 membrane glycoprotein | Neurology	Inverse variance weighted	3	0.0289121	0.0275053	0.29319	-0.0249982	0.0828225	1.02933	0.975312	1.08635	0.995824
ukb-ppp-TIMD4-OID20375	T-cell immunoglobulin and mucin domain-containing protein 4 | Cardiometabolic	Inverse variance weighted	2	0.041971	0.0596056	0.481342	-0.0748559	0.158798	1.04286	0.927877	1.1721	0.995824
ukb-ppp-TIMP2-OID30318	Metalloproteinase inhibitor 2 | Cardiometabolic_II	Inverse variance weighted	2	-0.134329	0.146929	0.360589	-0.42231	0.153652	0.874302	0.655531	1.16609	0.995824
ukb-ppp-TIMP3-OID20684	Metalloproteinase inhibitor 3 | Inflammation	Inverse variance weighted	4	0.0164035	0.0227589	0.471063	-0.0282039	0.0610108	1.01654	0.97219	1.06291	0.995824
ukb-ppp-TIMP4-OID21147	Metalloproteinase inhibitor 4 | Neurology	Inverse variance weighted	5	-0.0360644	0.0297839	0.225946	-0.0944409	0.0223121	0.964578	0.909882	1.02256	0.995824
ukb-ppp-TINAGL1-OID20180	Tubulointerstitial nephritis antigen-like | Cardiometabolic	Inverse variance weighted	2	-0.0453978	0.168291	0.787347	-0.375249	0.284453	0.955617	0.687118	1.32904	0.995824
ukb-ppp-TLR1-OID30532	Toll-like receptor 1 | Inflammation_II	Inverse variance weighted	8	0.00928247	0.03494	0.790494	-0.0591999	0.0777649	1.00933	0.942518	1.08087	0.995824
ukb-ppp-TLR3-OID20612	Toll-like receptor 3 | Inflammation	Inverse variance weighted	3	-0.0336167	0.0242312	0.165341	-0.0811097	0.0138764	0.966942	0.922093	1.01397	0.995824
ukb-ppp-TLR4-OID30428	Toll-like receptor 4 | Inflammation_II	Inverse variance weighted	2	0.0360241	0.0717352	0.61554	-0.104577	0.176625	1.03668	0.900706	1.19318	0.995824
ukb-ppp-TMEM132A-OID30287	Transmembrane protein 132A | Cardiometabolic_II	Inverse variance weighted	4	-0.0152522	0.0311381	0.624257	-0.0762828	0.0457784	0.984863	0.926554	1.04684	0.995824
ukb-ppp-TMEM25-OID31015	Transmembrane protein 25 | Neurology_II	Inverse variance weighted	5	0.00341763	0.0419922	0.935134	-0.078887	0.0857223	1.00342	0.924144	1.0895	0.995824
ukb-ppp-TMPRSS11D-OID31103	Transmembrane protease serine 11D | Neurology_II	Inverse variance weighted	2	-0.0852916	0.146263	0.559801	-0.371968	0.201385	0.918244	0.689376	1.2231	0.995824
ukb-ppp-TMPRSS15-OID21364	Enteropeptidase | Oncology	Inverse variance weighted	2	0.00331619	0.0935073	0.971709	-0.179958	0.18659	1.00332	0.835305	1.20513	0.995824
ukb-ppp-TMPRSS5-OID20947	Transmembrane protease serine 5 | Neurology	Inverse variance weighted	5	-0.00147448	0.029541	0.960192	-0.0593749	0.056426	0.998527	0.942353	1.05805	0.995824
ukb-ppp-TNC-OID20359	Tenascin | Cardiometabolic	Inverse variance weighted	3	0.0261746	0.0384249	0.495753	-0.0491383	0.101487	1.02652	0.952049	1.10682	0.995824
ukb-ppp-TNF-OID20074	Tumor necrosis factor | Cardiometabolic	Inverse variance weighted	2	-0.366535	0.174693	0.0358901	-0.708934	-0.0241374	0.693132	0.492169	0.976152	0.92807
ukb-ppp-TNFAIP2-OID31446	Tumor necrosis factor alpha-induced protein 2 | Oncology_II	Inverse variance weighted	2	-0.169456	0.250108	0.498069	-0.659669	0.320756	0.844124	0.517023	1.37817	0.995824
ukb-ppp-TNFRSF10A-OID20967	Tumor necrosis factor receptor superfamily member 10A | Neurology	Inverse variance weighted	4	0.0258412	0.0379385	0.495787	-0.0485183	0.100201	1.02618	0.95264	1.10539	0.995824
ukb-ppp-TNFRSF10B-OID20981	Tumor necrosis factor receptor superfamily member 10B | Neurology	Inverse variance weighted	3	0.153575	0.106642	0.14984	-0.0554435	0.362593	1.166	0.946066	1.43705	0.995824
ukb-ppp-TNFRSF10C-OID20265	Tumor necrosis factor receptor superfamily member 10C | Cardiometabolic	Inverse variance weighted	4	0.083121	0.0386592	0.0315474	0.00734908	0.158893	1.08667	1.00738	1.17221	0.92807
ukb-ppp-TNFRSF11A-OID20646	Tumor necrosis factor receptor superfamily member 11A | Inflammation	Inverse variance weighted	7	0.0173678	0.0222538	0.435131	-0.0262497	0.0609853	1.01752	0.974092	1.06288	0.995824
ukb-ppp-TNFRSF11B-OID20735	Tumor necrosis factor receptor superfamily member 11B | Inflammation	Inverse variance weighted	5	0.0717093	0.0471322	0.128147	-0.0206699	0.164088	1.07434	0.979542	1.17832	0.995824
ukb-ppp-TNFRSF12A-OID21482	Tumor necrosis factor receptor superfamily member 12A | Oncology	Inverse variance weighted	3	0.0235082	0.110425	0.831414	-0.192925	0.239941	1.02379	0.824544	1.27117	0.995824
ukb-ppp-TNFRSF13B-OID20702	Tumor necrosis factor receptor superfamily member 13B | Inflammation	Inverse variance weighted	2	-0.0504684	0.0905448	0.577264	-0.227936	0.126999	0.950784	0.796175	1.13542	0.995824
ukb-ppp-TNFRSF13C-OID20480	Tumor necrosis factor receptor superfamily member 13C | Inflammation	Inverse variance weighted	3	0.0197587	0.0356106	0.578995	-0.0500381	0.0895555	1.01996	0.951193	1.09369	0.995824
ukb-ppp-TNFRSF19-OID21446	Tumor necrosis factor receptor superfamily member 19 | Oncology	Inverse variance weighted	3	0.0651462	0.0400324	0.103666	-0.0133173	0.14361	1.06732	0.986771	1.15443	0.995824
ukb-ppp-TNFRSF1B-OID21145	Tumor necrosis factor receptor superfamily member 1B | Neurology	Inverse variance weighted	2	-0.00430863	0.0830245	0.958612	-0.167037	0.158419	0.995701	0.846169	1.17166	0.995824
ukb-ppp-TNFRSF21-OID21052	Tumor necrosis factor receptor superfamily member 21 | Neurology	Inverse variance weighted	3	-0.0929949	0.0823853	0.25899	-0.25447	0.0684803	0.911198	0.775327	1.07088	0.995824
ukb-ppp-TNFRSF4-OID20653	Tumor necrosis factor receptor superfamily member 4 | Inflammation	Inverse variance weighted	3	-0.0151512	0.0799237	0.849645	-0.171802	0.141499	0.984963	0.842146	1.152	0.995824
ukb-ppp-TNFRSF6B-OID20964	Tumor necrosis factor receptor superfamily member 6B | Neurology	Inverse variance weighted (multiplicative random effects)	6	0.0315909	0.0584986	0.589177	-0.0830664	0.146248	1.0321	0.92029	1.15748	0.995824
ukb-ppp-TNFRSF8-OID21049	Tumor necrosis factor receptor superfamily member 8 | Neurology	Inverse variance weighted	2	-0.0751589	0.0786247	0.339113	-0.229263	0.0789456	0.927596	0.795119	1.08215	0.995824
ukb-ppp-TNFSF10-OID20611	Tumor necrosis factor ligand superfamily member 10 | Inflammation	Inverse variance weighted	2	-0.013646	0.126723	0.914247	-0.262024	0.234732	0.986447	0.769493	1.26457	0.995824
ukb-ppp-TNFSF12-OID20624	Tumor necrosis factor ligand superfamily member 12 | Inflammation	Inverse variance weighted	4	0.0312337	0.0328977	0.342408	-0.0332458	0.0957131	1.03173	0.967301	1.10044	0.995824
ukb-ppp-TNFSF13-OID20733	Tumor necrosis factor ligand superfamily member 13 | Inflammation	Inverse variance weighted	2	0.0811641	0.0371661	0.0289755	0.00831851	0.15401	1.08455	1.00835	1.1665	0.92807
ukb-ppp-TNFSF13B-OID20272	Tumor necrosis factor ligand superfamily member 13B | Cardiometabolic	Inverse variance weighted	5	-0.104766	0.0595563	0.0785603	-0.221496	0.0119648	0.900536	0.801319	1.01204	0.995824
ukb-ppp-TNFSF14-OID20953	Tumor necrosis factor ligand superfamily member 14 | Neurology	Inverse variance weighted	5	-0.0241985	0.0326713	0.458896	-0.0882343	0.0398373	0.976092	0.915546	1.04064	0.995824
ukb-ppp-TNFSF8-OID30384	Tumor necrosis factor ligand superfamily member 8 | Cardiometabolic_II	Inverse variance weighted	2	-0.117028	0.0447493	0.00891783	-0.204736	-0.0293192	0.88956	0.814862	0.971106	0.603335
ukb-ppp-TNN-OID30412	Tenascin-N | Cardiometabolic_II	Inverse variance weighted	6	0.00818657	0.0184906	0.657953	-0.0280551	0.0444282	1.00822	0.972335	1.04543	0.995824
ukb-ppp-TNR-OID20957	Tenascin-R | Neurology	Inverse variance weighted (multiplicative random effects)	5	0.0136571	0.0528029	0.795911	-0.0898366	0.117151	1.01375	0.914081	1.12429	0.995824
ukb-ppp-TNXB-OID21107	Tenascin-X | Neurology	Inverse variance weighted (multiplicative random effects)	4	0.0828552	0.0870933	0.341432	-0.0878476	0.253558	1.08638	0.9159	1.2886	0.995824
ukb-ppp-TOR1AIP1-OID30195	Torsin-1A-interacting protein 1 | Cardiometabolic_II	Inverse variance weighted	3	-0.0339437	0.0211896	0.109177	-0.0754754	0.0075879	0.966626	0.927303	1.00762	0.995824
ukb-ppp-TP53I3-OID30632	Quinone oxidoreductase PIG3 | Inflammation_II	Inverse variance weighted	5	0.0252757	0.0286582	0.377792	-0.0308943	0.0814457	1.0256	0.969578	1.08485	0.995824
ukb-ppp-TPK1-OID30338	Thiamin pyrophosphokinase 1 | Cardiometabolic_II	Inverse variance weighted	4	0.00381886	0.0301356	0.89916	-0.0552469	0.0628846	1.00383	0.946252	1.0649	0.995824
ukb-ppp-TPMT-OID21270	Thiopurine S-methyltransferase | Oncology	Inverse variance weighted	3	-0.0383524	0.0304756	0.208225	-0.0980845	0.0213798	0.962374	0.906572	1.02161	0.995824
ukb-ppp-TPP1-OID20750	Tripeptidyl-peptidase 1 | Inflammation	Inverse variance weighted	4	0.0454097	0.0594567	0.44502	-0.0711254	0.161945	1.04646	0.931345	1.1758	0.995824
ukb-ppp-TPSAB1-OID20642	Tryptase alpha/beta-1 | Inflammation	Inverse variance weighted	6	-0.0182798	0.0178506	0.305815	-0.053267	0.0167074	0.981886	0.948127	1.01685	0.995824
ukb-ppp-TPSD1-OID30982	Tryptase delta | Neurology_II	Inverse variance weighted	3	-0.0247399	0.0340594	0.467609	-0.0914963	0.0420166	0.975564	0.912565	1.04291	0.995824
ukb-ppp-TRDMT1-OID31335	tRNA (cytosine(38)-C(5))-methyltransferase | Oncology_II	Inverse variance weighted	2	0.101047	0.0678756	0.136565	-0.0319895	0.234083	1.10633	0.968517	1.26375	0.995824
ukb-ppp-TREH-OID30388	Trehalase | Cardiometabolic_II	Inverse variance weighted (multiplicative random effects)	10	0.0316937	0.0266544	0.234416	-0.0205489	0.0839364	1.0322	0.979661	1.08756	0.995824
ukb-ppp-TREM2-OID20731	Triggering receptor expressed on myeloid cells 2 | Inflammation	Inverse variance weighted	3	-0.053721	0.0438087	0.220099	-0.139586	0.032144	0.947696	0.869718	1.03267	0.995824
ukb-ppp-TREML2-OID21120	Trem-like transcript 2 protein | Neurology	Inverse variance weighted	2	-0.0298627	0.0353524	0.39827	-0.0991533	0.039428	0.970579	0.905604	1.04022	0.995824
ukb-ppp-TRIM21-OID20533	E3 ubiquitin-protein ligase TRIM21 | Inflammation	Inverse variance weighted	2	0.0840691	0.103802	0.417998	-0.119383	0.287521	1.0877	0.887468	1.33312	0.995824
ukb-ppp-TRIM40-OID30885	E3 ubiquitin ligase TRIM40 | Neurology_II	Inverse variance weighted (multiplicative random effects)	3	0.0288998	0.10067	0.774055	-0.168413	0.226213	1.02932	0.845004	1.25384	0.995824
ukb-ppp-TRIM5-OID20526	Tripartite motif-containing protein 5 | Inflammation	Inverse variance weighted	3	0.0704694	0.0344097	0.0405646	0.00302642	0.137912	1.07301	1.00303	1.14787	0.92807
ukb-ppp-TRIM58-OID31429	E3 ubiquitin-protein ligase TRIM58 | Oncology_II	Inverse variance weighted	2	0.006928	0.053706	0.897359	-0.0983357	0.112192	1.00695	0.906345	1.11873	0.995824
ukb-ppp-TSPAN8-OID31470	Tetraspanin-8 | Oncology_II	Inverse variance weighted	7	-0.00473688	0.0314102	0.880128	-0.0663009	0.0568272	0.995274	0.935849	1.05847	0.995824
ukb-ppp-TST-OID20868	Thiosulfate sulfurtransferase | Neurology	Inverse variance weighted	2	-0.0633516	0.0902117	0.48252	-0.240167	0.113463	0.938613	0.786497	1.12015	0.995824
ukb-ppp-TTF2-OID30942	Transcription termination factor 2 | Neurology_II	Inverse variance weighted (multiplicative random effects)	4	0.0182598	0.049596	0.712746	-0.0789484	0.115468	1.01843	0.924088	1.1224	0.995824
ukb-ppp-TTR-OID30782	Transthyretin | Inflammation_II	Inverse variance weighted	2	0.156015	0.0831816	0.0607113	-0.0070212	0.319051	1.16884	0.993003	1.37582	0.995824
ukb-ppp-TXNDC15-OID21495	Thioredoxin domain-containing protein 15 | Oncology	Inverse variance weighted	6	0.0023458	0.014524	0.87169	-0.0261213	0.0308129	1.00235	0.974217	1.03129	0.995824
ukb-ppp-TXNDC5-OID21012	Thioredoxin domain-containing protein 5 | Neurology	Inverse variance weighted	2	0.171534	0.0858818	0.0457895	0.00320584	0.339863	1.18712	1.00321	1.40475	0.946809
ukb-ppp-TYRO3-OID20161	Tyrosine-protein kinase receptor TYRO3 | Cardiometabolic	Inverse variance weighted	4	0.0237252	0.0245551	0.333944	-0.0244029	0.0718532	1.02401	0.975892	1.0745	0.995824
ukb-ppp-UBE2L6-OID30321	Ubiquitin/ISG15-conjugating enzyme E2 L6 | Cardiometabolic_II	Inverse variance weighted	2	0.023583	0.0447979	0.598589	-0.0642209	0.111387	1.02386	0.937798	1.11783	0.995824
ukb-ppp-ULBP2-OID20919	UL16-binding protein 2 | Neurology	Inverse variance weighted	5	-0.00889944	0.0300115	0.766822	-0.0677219	0.0499231	0.99114	0.93452	1.05119	0.995824
ukb-ppp-UMOD-OID20237	Uromodulin | Cardiometabolic	Inverse variance weighted	8	0.00972451	0.0252968	0.70067	-0.0398572	0.0593063	1.00977	0.960927	1.0611	0.995824
ukb-ppp-UPB1-OID30352	Beta-ureidopropionase | Cardiometabolic_II	Inverse variance weighted	2	-0.206495	0.174594	0.236924	-0.5487	0.135711	0.813431	0.5777	1.14535	0.995824
ukb-ppp-UROD-OID30603	Uroporphyrinogen decarboxylase | Inflammation_II	Inverse variance weighted	3	0.0206811	0.0333026	0.534597	-0.044592	0.0859541	1.0209	0.956388	1.08976	0.995824
ukb-ppp-USP28-OID31084	Ubiquitin carboxyl-terminal hydrolase 28 | Neurology_II	Inverse variance weighted	2	-0.0755704	0.117572	0.520382	-0.306012	0.154871	0.927214	0.736378	1.16751	0.995824
ukb-ppp-UXS1-OID21189	UDP-glucuronic acid decarboxylase 1 | Oncology	Inverse variance weighted	2	-0.0256447	0.0737598	0.728081	-0.170214	0.118925	0.974681	0.843484	1.12628	0.995824
ukb-ppp-VASH1-OID20516	Tubulinyl-Tyr carboxypeptidase 1 | Inflammation	Inverse variance weighted	2	0.023107	0.0743506	0.755964	-0.12262	0.168834	1.02338	0.8846	1.18392	0.995824
ukb-ppp-VASN-OID20345	Vasorin | Cardiometabolic	Inverse variance weighted	3	0.0121286	0.0268519	0.651497	-0.0405012	0.0647583	1.0122	0.960308	1.0669	0.995824
ukb-ppp-VCAM1-OID20396	Vascular cell adhesion protein 1 | Cardiometabolic	Inverse variance weighted	2	-0.123469	0.116576	0.289543	-0.351959	0.105021	0.883849	0.703309	1.11073	0.995824
ukb-ppp-VCAN-OID21026	Versican core protein | Neurology	Inverse variance weighted	6	0.0246911	0.022005	0.261835	-0.0184388	0.067821	1.025	0.98173	1.07017	0.995824
ukb-ppp-VEGFA-OID20650	Vascular endothelial growth factor A | Inflammation	Inverse variance weighted (multiplicative random effects)	6	0.000858201	0.028785	0.976215	-0.0555604	0.0572768	1.00086	0.945955	1.05895	0.995824
ukb-ppp-VEGFB-OID30554	Vascular endothelial growth factor B | Inflammation_II	Inverse variance weighted	3	0.346097	0.0782904	9.83923e-06	0.192647	0.499546	1.41354	1.21246	1.64797	0.00630694
ukb-ppp-VEGFC-OID21524	Vascular endothelial growth factor C | Oncology	Inverse variance weighted	2	-0.0937037	0.232815	0.68733	-0.550021	0.362614	0.910553	0.576937	1.43708	0.995824
ukb-ppp-VGF-OID31067	Neurosecretory protein VGF | Neurology_II	Inverse variance weighted	2	-0.151234	0.142126	0.28729	-0.429801	0.127333	0.859646	0.650638	1.13579	0.995824
ukb-ppp-VIT-OID30334	Vitrin | Cardiometabolic_II	Inverse variance weighted	7	-0.0222626	0.0291741	0.445408	-0.0794438	0.0349187	0.977983	0.92363	1.03554	0.995824
ukb-ppp-VMO1-OID21381	Vitelline membrane outer layer protein 1 homolog | Oncology	Inverse variance weighted (multiplicative random effects)	7	0.0272537	0.032676	0.404248	-0.0367913	0.0912987	1.02763	0.963877	1.0956	0.995824
ukb-ppp-VNN1-OID30711	Pantetheinase | Inflammation_II	Inverse variance weighted	8	0.0313372	0.0193069	0.104566	-0.00650429	0.0691787	1.03183	0.993517	1.07163	0.995824
ukb-ppp-VNN2-OID21310	Vascular non-inflammatory molecule 2 | Oncology	Inverse variance weighted	8	0.000200513	0.0166547	0.990394	-0.0324427	0.0328437	1.0002	0.968078	1.03339	0.995824
ukb-ppp-VSIG10-OID31400	V-set and immunoglobulin domain-containing protein 10 | Oncology_II	Inverse variance weighted (multiplicative random effects)	4	0.031983	0.0348193	0.358335	-0.0362628	0.100229	1.0325	0.964387	1.10542	0.995824
ukb-ppp-VSIG10L-OID30189	V-set and immunoglobulin domain-containing protein 10-like | Cardiometabolic_II	Inverse variance weighted	2	-0.00669083	0.0514655	0.896562	-0.107563	0.0941815	0.993332	0.89802	1.09876	0.995824
ukb-ppp-VSIG2-OID31371	V-set and immunoglobulin domain-containing protein 2 | Oncology_II	Inverse variance weighted	2	0.00531569	0.0529666	0.920059	-0.0984988	0.10913	1.00533	0.906197	1.11531	0.995824
ukb-ppp-VSIR-OID20131	V-type immunoglobulin domain-containing suppressor of T-cell activation | Cardiometabolic	Inverse variance weighted	2	0.00470968	0.034128	0.89024	-0.0621812	0.0716005	1.00472	0.939713	1.07423	0.995824
ukb-ppp-VSNL1-OID31105	Visinin-like protein 1 | Neurology_II	Inverse variance weighted	2	0.0104852	0.0333894	0.753499	-0.0549581	0.0759286	1.01054	0.946525	1.07889	0.995824
ukb-ppp-VSTM1-OID20851	V-set and transmembrane domain-containing protein 1 | Neurology	Inverse variance weighted	5	0.0161742	0.0170545	0.342933	-0.0172526	0.049601	1.01631	0.982895	1.05085	0.995824
ukb-ppp-VSTM2L-OID20067	V-set and transmembrane domain-containing protein 2-like protein | Cardiometabolic	Inverse variance weighted	2	-0.105101	0.075049	0.161384	-0.252197	0.0419949	0.900233	0.777091	1.04289	0.995824
ukb-ppp-VWA1-OID21421	von Willebrand factor A domain-containing protein 1 | Oncology	Inverse variance weighted	4	-0.00804887	0.0335803	0.810571	-0.0738663	0.0577686	0.991983	0.928796	1.05947	0.995824
ukb-ppp-VWC2-OID20936	Brorin | Neurology	Inverse variance weighted	5	-0.0140375	0.0309548	0.650199	-0.0747089	0.0466338	0.986061	0.928014	1.04774	0.995824
ukb-ppp-VWC2L-OID31002	von Willebrand factor C domain-containing protein 2-like | Neurology_II	Inverse variance weighted	2	-0.209577	0.105928	0.0478742	-0.417197	-0.00195792	0.810927	0.658891	0.998044	0.974202
ukb-ppp-VWF-OID20256	von Willebrand factor | Cardiometabolic	Inverse variance weighted	2	-0.104427	0.0999754	0.296239	-0.300379	0.0915242	0.90084	0.740537	1.09584	0.995824
ukb-ppp-WARS-OID21084	Tryptophan--tRNA ligase, cytoplasmic | Neurology	Inverse variance weighted	2	0.0838703	0.0466802	0.0723835	-0.00762296	0.175364	1.08749	0.992406	1.19168	0.995824
ukb-ppp-WASF1-OID20091	Wiskott-Aldrich syndrome protein family member 1 | Cardiometabolic	Inverse variance weighted	3	-0.00896443	0.0447965	0.841391	-0.0967655	0.0788367	0.991076	0.907769	1.08203	0.995824
ukb-ppp-WFDC1-OID31366	WAP four-disulfide core domain protein 1 | Oncology_II	Inverse variance weighted	2	0.0288503	0.03241	0.373377	-0.0346733	0.0923738	1.02927	0.965921	1.09677	0.995824
ukb-ppp-WFDC12-OID21462	WAP four-disulfide core domain protein 12 | Oncology	Inverse variance weighted	4	0.0196312	0.0299518	0.512193	-0.0390743	0.0783368	1.01983	0.961679	1.08149	0.995824
ukb-ppp-WFIKKN2-OID20785	WAP, Kazal, immunoglobulin, Kunitz and NTR domain-containing protein 2 | Inflammation	Inverse variance weighted	5	-0.0110508	0.03188	0.728865	-0.0735356	0.051434	0.98901	0.929103	1.05278	0.995824
ukb-ppp-WIF1-OID21464	Wnt inhibitory factor 1 | Oncology	Inverse variance weighted	2	0.128155	0.0513785	0.0126193	0.0274534	0.228857	1.13673	1.02783	1.25716	0.715707
ukb-ppp-WNT9A-OID20460	Protein Wnt-9a | Inflammation	Inverse variance weighted	2	0.186461	0.218787	0.394075	-0.242361	0.615283	1.20498	0.784773	1.85018	0.995824
ukb-ppp-XCL1-OID21398	Lymphotactin | Oncology	Inverse variance weighted (multiplicative random effects)	7	0.013916	0.0351574	0.692238	-0.0549924	0.0828244	1.01401	0.946492	1.08635	0.995824
ukb-ppp-YOD1-OID30181	Ubiquitin thioesterase OTU1 | Cardiometabolic_II	Inverse variance weighted	2	0.00501423	0.0992725	0.959716	-0.18956	0.199588	1.00503	0.827323	1.2209	0.995824
ukb-ppp-ZBP1-OID30526	Z-DNA-binding protein 1 | Inflammation_II	Inverse variance weighted	4	0.00720558	0.0383097	0.850808	-0.0678815	0.0822927	1.00723	0.934371	1.08577	0.995824
ukb-ppp-ZBTB16-OID21205	Zinc finger and BTB domain-containing protein 16 | Oncology	Inverse variance weighted	3	-0.0223156	0.0349365	0.522987	-0.0907912	0.0461599	0.977932	0.913208	1.04724	0.995824
ukb-ppp-ZFYVE19-OID31452	Abscission/NoCut checkpoint regulator | Oncology_II	Inverse variance weighted	2	0.0524039	0.0337819	0.120844	-0.0138086	0.118616	1.0538	0.986286	1.12594	0.995824
ukb-ppp-ZP3-OID30265	Zona pellucida sperm-binding protein 3 | Cardiometabolic_II	Inverse variance weighted	8	-0.017038	0.0195767	0.384125	-0.0554084	0.0213323	0.983106	0.946099	1.02156	0.995824
ukb-ppp-AARSD1-OID21311	Alanyl-tRNA editing protein Aarsd1 | Oncology	Wald ratio	1	-0.0583675	0.0839801	0.487045	-0.222968	0.106233	0.943303	0.80014	1.11208	0.892928
ukb-ppp-ABL1-OID21280	Tyrosine-protein kinase ABL1 | Oncology	Wald ratio	1	0.246097	0.159686	0.123285	-0.0668876	0.559082	1.27902	0.9353	1.74907	0.584396
ukb-ppp-ACADM-OID31277	Medium-chain specific acyl-CoA dehydrogenase, mitochondrial | Oncology_II	Wald ratio	1	0.0444903	0.0841036	0.59681	-0.120353	0.209333	1.04549	0.886608	1.23286	0.901893
ukb-ppp-ACOT13-OID31522	Acyl-coenzyme A thioesterase 13 | Oncology_II	Wald ratio	1	0.0372704	0.174249	0.830631	-0.304258	0.378799	1.03797	0.737671	1.46053	0.977027
ukb-ppp-ACOX1-OID20124	Peroxisomal acyl-coenzyme A oxidase 1 | Cardiometabolic	Wald ratio	1	-0.0936618	0.157059	0.550943	-0.401497	0.214174	0.910591	0.669317	1.23884	0.901893
ukb-ppp-ACRBP-OID31385	Acrosin-binding protein | Oncology_II	Wald ratio	1	0.108047	0.0734604	0.141338	-0.035935	0.25203	1.1141	0.964703	1.28663	0.596242
ukb-ppp-ACRV1-OID30513	Acrosomal protein SP-10 | Inflammation_II	Wald ratio	1	-0.575825	0.222614	0.00969148	-1.01215	-0.139501	0.562241	0.363437	0.869792	0.218073
ukb-ppp-ACTA2-OID20079	Actin, aortic smooth muscle | Cardiometabolic	Wald ratio	1	-0.151158	0.175057	0.387872	-0.494269	0.191953	0.859712	0.610017	1.21161	0.833755
ukb-ppp-ACY1-OID20137	Aminoacylase-1 | Cardiometabolic	Wald ratio	1	-0.0335826	0.133014	0.800674	-0.29429	0.227125	0.966975	0.74506	1.25499	0.977027
ukb-ppp-ADA2-OID20394	Adenosine deaminase 2 | Cardiometabolic	Wald ratio	1	-0.026191	0.0528669	0.620307	-0.12981	0.0774281	0.974149	0.878262	1.0805	0.901893
ukb-ppp-ADAMTS1-OID30528	A disintegrin and metalloproteinase with thrombospondin motifs 1 | Inflammation_II	Wald ratio	1	-0.0934675	0.291554	0.748526	-0.664913	0.477978	0.910768	0.514318	1.61281	0.967729
ukb-ppp-ADAMTS4-OID30471	A disintegrin and metalloproteinase with thrombospondin motifs 4 | Inflammation_II	Wald ratio	1	0.0712192	0.08929	0.425093	-0.103789	0.246228	1.07382	0.901415	1.27919	0.859633
ukb-ppp-ADH4-OID20117	All-trans-retinol dehydrogenase [NAD | Cardiometabolic	Wald ratio	1	0.141634	0.0817769	0.0832807	-0.0186484	0.301917	1.15216	0.981524	1.35245	0.566296
ukb-ppp-ADM-OID21467	ADM | Oncology	Wald ratio	1	0.222977	0.0660692	0.000738409	0.0934817	0.352473	1.24979	1.09799	1.42258	0.0408771
ukb-ppp-AGR2-OID20896	Anterior gradient protein 2 homolog | Neurology	Wald ratio	1	0.0581979	0.0978514	0.552005	-0.133591	0.249987	1.05992	0.874948	1.28401	0.901893
ukb-ppp-AGXT-OID20139	Serine--pyruvate aminotransferase | Cardiometabolic	Wald ratio	1	-0.0200852	0.0393808	0.610035	-0.0972716	0.0571013	0.980115	0.90731	1.05876	0.901893
ukb-ppp-AHNAK-OID30260	Neuroblast differentiation-associated protein AHNAK | Cardiometabolic_II	Wald ratio	1	0.143473	0.0936026	0.125327	-0.0399877	0.326934	1.15428	0.960801	1.38671	0.584396
ukb-ppp-AHSP-OID21078	Alpha-hemoglobin-stabilizing protein | Neurology	Wald ratio	1	-0.0873981	0.214618	0.683842	-0.50805	0.333254	0.916312	0.601668	1.3955	0.951108
ukb-ppp-AKAP12-OID30571	A-kinase anchor protein 12 | Inflammation_II	Wald ratio	1	-0.366569	0.305584	0.230307	-0.965514	0.232376	0.693108	0.380787	1.26159	0.722057
ukb-ppp-AKR1B1-OID21244	Aldo-keto reductase family 1 member B1 | Oncology	Wald ratio	1	0.125554	0.0804794	0.118743	-0.0321859	0.283293	1.13378	0.968327	1.32749	0.583862
ukb-ppp-AKR1C4-OID20062	Aldo-keto reductase family 1 member C4 | Cardiometabolic	Wald ratio	1	-0.387242	0.212526	0.0684414	-0.803793	0.0293096	0.678927	0.447628	1.02974	0.514985
ukb-ppp-AKT3-OID21197	RAC-gamma serine/threonine-protein kinase | Oncology	Wald ratio	1	0.411648	0.192438	0.0324261	0.0344692	0.788827	1.5093	1.03507	2.20081	0.410043
ukb-ppp-AMBN-OID20437	Ameloblastin | Inflammation	Wald ratio	1	-0.223877	0.144263	0.120693	-0.506633	0.0588779	0.799413	0.602521	1.06065	0.583862
ukb-ppp-AMFR-OID20806	E3 ubiquitin-protein ligase AMFR | Neurology	Wald ratio	1	0.226027	0.269214	0.401144	-0.301633	0.753687	1.25361	0.739609	2.12482	0.845339
ukb-ppp-AMIGO1-OID30881	Amphoterin-induced protein 1 | Neurology_II	Wald ratio	1	-0.644804	0.229879	0.00503209	-1.09537	-0.194241	0.524766	0.334417	0.823459	0.139367
ukb-ppp-AMOTL2-OID31351	Angiomotin-like protein 2 | Oncology_II	Wald ratio	1	-0.379605	0.176088	0.0311012	-0.724737	-0.0344737	0.684131	0.484452	0.966114	0.410043
ukb-ppp-ANGPTL2-OID20726	Angiopoietin-related protein 2 | Inflammation	Wald ratio	1	0.31809	0.254553	0.211444	-0.180833	0.817014	1.3745	0.834575	2.26373	0.691463
ukb-ppp-ANKMY2-OID30518	Ankyrin repeat and MYND domain-containing protein 2 | Inflammation_II	Wald ratio	1	0.125201	0.134623	0.352364	-0.13866	0.389062	1.13338	0.870524	1.4756	0.816647
ukb-ppp-ANKRD54-OID21162	Ankyrin repeat domain-containing protein 54 | Oncology	Wald ratio	1	0.100173	0.151469	0.508394	-0.196706	0.397052	1.10536	0.821432	1.48743	0.901893
ukb-ppp-ANXA10-OID20886	Annexin A10 | Neurology	Wald ratio	1	0.114349	0.208221	0.582886	-0.293763	0.522462	1.12114	0.745453	1.68617	0.901893
ukb-ppp-ANXA11-OID20583	Annexin A11 | Inflammation	Wald ratio	1	0.334272	0.172292	0.0523622	-0.00342104	0.671965	1.39692	0.996585	1.95808	0.497832
ukb-ppp-ANXA3-OID21036	Annexin A3 | Neurology	Wald ratio	1	0.0247322	0.120331	0.837154	-0.211116	0.26058	1.02504	0.80968	1.29768	0.977027
ukb-ppp-ANXA4-OID20123	Annexin A4 | Cardiometabolic	Wald ratio	1	-0.2094	0.207876	0.313774	-0.616837	0.198036	0.81107	0.539649	1.21901	0.780758
ukb-ppp-ANXA5-OID20810	Annexin A5 | Neurology	Wald ratio	1	0.230151	0.100781	0.0223913	0.0326193	0.427682	1.25879	1.03316	1.5337	0.375348
ukb-ppp-AP3B1-OID31478	AP-3 complex subunit beta-1 | Oncology_II	Wald ratio	1	0.142445	0.234629	0.543781	-0.317429	0.602318	1.15309	0.728019	1.82635	0.901893
ukb-ppp-APOA1-OID30769	Apolipoprotein A-I | Inflammation_II	Wald ratio	1	0.245631	0.166562	0.140292	-0.0808316	0.572093	1.27843	0.922349	1.77197	0.596242
ukb-ppp-APOA2-OID30686	Apolipoprotein A-II | Inflammation_II	Wald ratio	1	-0.241568	0.160378	0.132007	-0.55591	0.072774	0.785396	0.57355	1.07549	0.596242
ukb-ppp-APOF-OID30701	Apolipoprotein F | Inflammation_II	Wald ratio	1	-0.124052	0.0656588	0.0588467	-0.252743	0.00463964	0.883334	0.776668	1.00465	0.514375
ukb-ppp-APOL1-OID30708	Apolipoprotein L1 | Inflammation_II	Wald ratio	1	-0.0302	0.0455813	0.507617	-0.119539	0.0591393	0.970251	0.887329	1.06092	0.901893
ukb-ppp-APP-OID21070	Amyloid-beta precursor protein | Neurology	Wald ratio	1	-0.0736925	0.153914	0.632087	-0.375363	0.227978	0.928957	0.68704	1.25606	0.910949
ukb-ppp-APPL2-OID30590	DCC-interacting protein 13-beta | Inflammation_II	Wald ratio	1	-0.110628	0.0819846	0.177216	-0.271318	0.0500617	0.895272	0.762374	1.05134	0.641401
ukb-ppp-AREG-OID21357	Amphiregulin | Oncology	Wald ratio	1	-0.0264552	0.0739689	0.720603	-0.171434	0.118524	0.973892	0.842456	1.12583	0.956518
ukb-ppp-ARFIP1-OID31024	Arfaptin-1 | Neurology_II	Wald ratio	1	0.0780332	0.0662808	0.239071	-0.0518772	0.207944	1.08116	0.949445	1.23114	0.725182
ukb-ppp-ARG2-OID31339	Arginase-2, mitochondrial | Oncology_II	Wald ratio	1	-0.0579245	0.174393	0.739776	-0.399735	0.283886	0.943721	0.670498	1.32828	0.962697
ukb-ppp-ARHGAP45-OID30653	Rho GTPase-activating protein 45 | Inflammation_II	Wald ratio	1	0.179732	0.14853	0.22625	-0.111386	0.470851	1.1969	0.894593	1.60136	0.721533
ukb-ppp-ASGR1-OID20990	Asialoglycoprotein receptor 1 | Neurology	Wald ratio	1	-0.0637607	0.0626941	0.309148	-0.186641	0.0591198	0.93823	0.829741	1.0609	0.777527
ukb-ppp-ASPSCR1-OID31055	Tether containing UBX domain for GLUT4 | Neurology_II	Wald ratio	1	-0.00614727	0.0513576	0.904724	-0.106808	0.0945136	0.993872	0.898698	1.09912	0.981967
ukb-ppp-ATOX1-OID21476	Copper transport protein ATOX1 | Oncology	Wald ratio	1	-0.276773	0.149086	0.0633874	-0.568982	0.0154357	0.758227	0.566102	1.01556	0.514375
ukb-ppp-ATP5IF1-OID20760	ATPase inhibitor, mitochondrial | Inflammation	Wald ratio	1	0.0201784	0.100049	0.840163	-0.175918	0.216275	1.02038	0.838687	1.24144	0.977027
ukb-ppp-ATXN10-OID20865	Ataxin-10 | Neurology	Wald ratio	1	0.0360183	0.112556	0.748965	-0.184591	0.256628	1.03667	0.831444	1.29256	0.967729
ukb-ppp-ATXN2L-OID30980	Ataxin-2-like protein | Neurology_II	Wald ratio	1	0.288937	0.217518	0.184067	-0.137398	0.715271	1.33501	0.871623	2.04474	0.650648
ukb-ppp-B4GALT1-OID20780	Beta-1,4-galactosyltransferase 1 | Inflammation	Wald ratio	1	-0.0747756	0.0488697	0.125991	-0.17056	0.021009	0.927952	0.843192	1.02123	0.584396
ukb-ppp-BACH1-OID20505	Transcription regulator protein BACH1 | Inflammation	Wald ratio	1	-0.0157635	0.256423	0.950981	-0.518353	0.486826	0.98436	0.595501	1.62714	0.985817
ukb-ppp-BAG3-OID20972	BAG family molecular chaperone regulator 3 | Neurology	Wald ratio	1	-0.163487	0.160415	0.30813	-0.477899	0.150926	0.849178	0.620085	1.16291	0.777527
ukb-ppp-BAIAP2-OID21250	Brain-specific angiogenesis inhibitor 1-associated protein 2 | Oncology	Wald ratio	1	0.000530284	0.129108	0.996723	-0.252521	0.253581	1.00053	0.77684	1.28863	0.996723
ukb-ppp-BAP18-OID31150	Chromatin complexes subunit BAP18 | Neurology_II	Wald ratio	1	0.0314851	0.134162	0.814457	-0.231472	0.294442	1.03199	0.793365	1.34238	0.977027
ukb-ppp-BCL2-OID31454	Apoptosis regulator Bcl-2 | Oncology_II	Wald ratio	1	0.0508597	0.289904	0.860737	-0.517352	0.619071	1.05218	0.596097	1.8572	0.977027
ukb-ppp-BCR-OID20558	Breakpoint cluster region protein | Inflammation	Wald ratio	1	-0.299148	0.293998	0.308907	-0.875385	0.277088	0.741449	0.416702	1.31928	0.777527
ukb-ppp-BDNF-OID30373	Brain-derived neurotrophic factor | Cardiometabolic_II	Wald ratio	1	0.221293	0.142161	0.119556	-0.0573419	0.499928	1.24769	0.944271	1.6486	0.583862
ukb-ppp-BID-OID20517	BH3-interacting domain death agonist | Inflammation	Wald ratio	1	0.0436295	0.19667	0.824438	-0.341845	0.429104	1.0446	0.710459	1.53588	0.977027
ukb-ppp-BIN2-OID21067	Bridging integrator 2 | Neurology	Wald ratio	1	-0.352046	0.111339	0.00156731	-0.570271	-0.133821	0.703248	0.565372	0.874746	0.0623985
ukb-ppp-BLNK-OID30541	B-cell linker protein | Inflammation_II	Wald ratio	1	0.137991	0.160938	0.391215	-0.177448	0.45343	1.14797	0.837404	1.5737	0.836255
ukb-ppp-BNIP3L-OID30525	BCL2/adenovirus E1B 19 kDa protein-interacting protein 3-like | Inflammation_II	Wald ratio	1	-0.341582	0.21442	0.111148	-0.761844	0.07868	0.710645	0.466805	1.08186	0.566296
ukb-ppp-BOLA1-OID30837	BolA-like protein 1 | Neurology_II	Wald ratio	1	-0.41756	0.11632	0.000331007	-0.645548	-0.189572	0.658652	0.524375	0.827313	0.0289174
ukb-ppp-C1QTNF1-OID20367	Complement C1q tumor necrosis factor-related protein 1 | Cardiometabolic	Wald ratio	1	0.0323788	0.0640466	0.613172	-0.0931525	0.15791	1.03291	0.911055	1.17106	0.901893
ukb-ppp-C1QTNF5-OID30618	Complement C1q tumor necrosis factor-related protein 5 | Inflammation_II	Wald ratio	1	-0.0274746	0.0819041	0.737287	-0.188007	0.133058	0.972899	0.828609	1.14232	0.962401
ukb-ppp-C1QTNF6-OID31049	Complement C1q tumor necrosis factor-related protein 6 | Neurology_II	Wald ratio	1	0.186539	0.184814	0.312813	-0.175696	0.548775	1.20507	0.838873	1.73113	0.780758
ukb-ppp-C1R-OID30753	Complement C1r subcomponent | Inflammation_II	Wald ratio	1	0.0469936	0.181848	0.796081	-0.309428	0.403415	1.04812	0.733866	1.49693	0.977027
ukb-ppp-C2-OID20410	Complement C2 | Cardiometabolic	Wald ratio	1	-0.0200851	0.031802	0.527671	-0.0824171	0.0422469	0.980115	0.920888	1.04315	0.901893
ukb-ppp-C2CD2L-OID20864	Phospholipid transfer protein C2CD2L | Neurology	Wald ratio	1	-0.051172	0.196278	0.794315	-0.435877	0.333534	0.950115	0.646697	1.39589	0.977027
ukb-ppp-C2orf69-OID30883	UPF0565 protein C2orf69 | Neurology_II	Wald ratio	1	-0.195998	0.156926	0.211672	-0.503573	0.111578	0.822014	0.604368	1.11804	0.691463
ukb-ppp-C3-OID30776	Complement C3 | Inflammation_II	Wald ratio	1	-0.113179	0.0818904	0.166947	-0.273685	0.047326	0.892991	0.760572	1.04846	0.621854
ukb-ppp-C5-OID30744	Complement C5 | Inflammation_II	Wald ratio	1	-0.038445	0.0736513	0.60168	-0.182801	0.105912	0.962285	0.832934	1.11172	0.901893
ukb-ppp-CA1-OID20409	Carbonic anhydrase 1 | Cardiometabolic	Wald ratio	1	-0.0377532	0.125991	0.764444	-0.284695	0.209189	0.962951	0.752243	1.23268	0.974961
ukb-ppp-CA11-OID21195	Carbonic anhydrase-related protein 11 | Oncology	Wald ratio	1	0.208584	0.148363	0.159752	-0.0822067	0.499376	1.23193	0.921082	1.64769	0.609352
ukb-ppp-CACNB3-OID31039	Voltage-dependent L-type calcium channel subunit beta-3 | Neurology_II	Wald ratio	1	-0.00901401	0.113394	0.936641	-0.231266	0.213238	0.991026	0.793528	1.23768	0.985694
ukb-ppp-CACYBP-OID30649	Calcyclin-binding protein | Inflammation_II	Wald ratio	1	-0.0446462	0.103833	0.667208	-0.248158	0.158866	0.956336	0.780237	1.17218	0.940275
ukb-ppp-CALB2-OID20801	Calretinin | Neurology	Wald ratio	1	-0.0778841	0.172814	0.652218	-0.416599	0.26083	0.925072	0.659285	1.29801	0.931531
ukb-ppp-CALCA-OID20983	Calcitonin [Cleaved into: Calcitonin; Katacalcin | Neurology	Wald ratio	1	-0.181707	0.105269	0.0843248	-0.388034	0.0246197	0.833846	0.678389	1.02493	0.566296
ukb-ppp-CALCOCO1-OID21387	Calcium-binding and coiled-coil domain-containing protein 1 | Oncology	Wald ratio	1	0.168828	0.0830854	0.0421558	0.0059804	0.331675	1.18392	1.006	1.3933	0.447554
ukb-ppp-CALCOCO2-OID30249	Calcium-binding and coiled-coil domain-containing protein 2 | Cardiometabolic_II	Wald ratio	1	-0.269585	0.187426	0.150334	-0.636939	0.0977698	0.763697	0.528909	1.10271	0.596918
ukb-ppp-CANT1-OID20181	Soluble calcium-activated nucleotidase 1 | Cardiometabolic	Wald ratio	1	-0.0414722	0.0832045	0.618176	-0.204553	0.121609	0.959376	0.815012	1.12931	0.901893
ukb-ppp-CAPN3-OID31384	Calpain-3 | Oncology_II	Wald ratio	1	0.289484	0.468729	0.536843	-0.629225	1.20819	1.33574	0.533005	3.34743	0.901893
ukb-ppp-CASP1-OID20854	Caspase-1 | Neurology	Wald ratio	1	-0.345533	0.19293	0.0732966	-0.723675	0.0326091	0.707843	0.484967	1.03315	0.523497
ukb-ppp-CASP3-OID20305	Caspase-3 | Cardiometabolic	Wald ratio	1	-0.270765	0.0912086	0.00299122	-0.449534	-0.0919965	0.762796	0.637925	0.912108	0.105856
ukb-ppp-CASP7-OID31135	Caspase-7 | Neurology_II	Wald ratio	1	-0.0199352	0.0916775	0.827858	-0.199623	0.159753	0.980262	0.819039	1.17322	0.977027
ukb-ppp-CASP8-OID21414	Caspase-8 | Oncology	Wald ratio	1	-0.0139144	0.0550451	0.800437	-0.121803	0.0939739	0.986182	0.885323	1.09853	0.977027
ukb-ppp-CASP9-OID30530	Caspase-9 | Inflammation_II	Wald ratio	1	0.0723691	0.132806	0.585807	-0.187931	0.33267	1.07505	0.828672	1.39469	0.901893
ukb-ppp-CBLIF-OID20179	Cobalamin binding intrinsic factor | Cardiometabolic	Wald ratio	1	-0.117724	0.177601	0.507422	-0.465822	0.230374	0.888941	0.627619	1.25907	0.901893
ukb-ppp-CCER2-OID30221	Coiled-coil domain-containing glutamate-rich protein 2 | Cardiometabolic_II	Wald ratio	1	0.0804006	0.0633738	0.204557	-0.0438119	0.204613	1.08372	0.957134	1.22705	0.691463
ukb-ppp-CCL13-OID20655	C-C motif chemokine 13 | Inflammation	Wald ratio	1	-0.0405842	0.0503448	0.420171	-0.13926	0.0580916	0.960228	0.870002	1.05981	0.855108
ukb-ppp-CCL19-OID21030	C-C motif chemokine 19 | Neurology	Wald ratio	1	0.0591541	0.13822	0.668673	-0.211757	0.330066	1.06094	0.809161	1.39106	0.940275
ukb-ppp-CCL2-OID21004	C-C motif chemokine 2 | Neurology	Wald ratio	1	0.0895582	0.189009	0.635621	-0.280899	0.460015	1.09369	0.755105	1.5841	0.912765
ukb-ppp-CCL20-OID20671	C-C motif chemokine 20 | Inflammation	Wald ratio	1	-0.159105	0.12702	0.210351	-0.408065	0.0898539	0.852906	0.664936	1.09401	0.691463
ukb-ppp-CCL28-OID20569	C-C motif chemokine 28 | Inflammation	Wald ratio	1	-0.303011	0.185705	0.102747	-0.666993	0.0609706	0.738591	0.513249	1.06287	0.566296
ukb-ppp-CCL5-OID20412	C-C motif chemokine 5 | Cardiometabolic	Wald ratio	1	0.0891693	0.0632197	0.158402	-0.0347412	0.21308	1.09327	0.965855	1.23748	0.609352
ukb-ppp-CCL7-OID20523	C-C motif chemokine 7 | Inflammation	Wald ratio	1	-0.223138	0.214604	0.298451	-0.643762	0.197487	0.800005	0.525312	1.21834	0.771625
ukb-ppp-CD160-OID20647	CD160 antigen | Inflammation	Wald ratio	1	0.0347704	0.0328198	0.289403	-0.0295565	0.0990972	1.03538	0.970876	1.10417	0.762491
ukb-ppp-CD2-OID30097	T-cell surface antigen CD2 | Cardiometabolic_II	Wald ratio	1	-0.397717	0.27984	0.15525	-0.946204	0.150769	0.671852	0.388212	1.16273	0.605289
ukb-ppp-CD248-OID30394	Endosialin | Cardiometabolic_II	Wald ratio	1	-0.225481	0.370803	0.54313	-0.952256	0.501294	0.798132	0.38587	1.65086	0.901893
ukb-ppp-CD300LG-OID21130	CMRF35-like molecule 9 | Neurology	Wald ratio	1	-0.0381013	0.0375327	0.310034	-0.111665	0.0354628	0.962615	0.894343	1.0361	0.777527
ukb-ppp-CD34-OID21025	Hematopoietic progenitor cell antigen CD34 | Neurology	Wald ratio	1	-0.137806	0.182336	0.449779	-0.495184	0.219572	0.871267	0.609459	1.24554	0.865279
ukb-ppp-CD46-OID20380	Membrane cofactor protein | Cardiometabolic	Wald ratio	1	0.0963658	0.119368	0.419495	-0.137596	0.330328	1.10116	0.871451	1.39142	0.855108
ukb-ppp-CD63-OID20988	CD63 antigen | Neurology	Wald ratio	1	-0.944186	0.348972	0.00681771	-1.62817	-0.260201	0.388996	0.196288	0.770897	0.167034
ukb-ppp-CD74-OID21040	HLA class II histocompatibility antigen gamma chain | Neurology	Wald ratio	1	0.395558	0.245618	0.107297	-0.0858531	0.876969	1.48521	0.917729	2.4036	0.566296
ukb-ppp-CD79B-OID20635	B-cell antigen receptor complex-associated protein beta chain | Inflammation	Wald ratio	1	0.0961693	0.0665924	0.148697	-0.0343518	0.22669	1.10095	0.966232	1.25444	0.596918
ukb-ppp-CD84-OID20607	SLAM family member 5 | Inflammation	Wald ratio	1	-0.0782441	0.0825018	0.34293	-0.239948	0.0834594	0.924739	0.786669	1.08704	0.813344
ukb-ppp-CDC27-OID21238	Cell division cycle protein 27 homolog | Oncology	Wald ratio	1	-0.179324	0.14511	0.216543	-0.46374	0.105093	0.835835	0.628927	1.11081	0.703764
ukb-ppp-CDH1-OID20353	Cadherin-1 | Cardiometabolic	Wald ratio	1	0.0345117	0.22765	0.879503	-0.411683	0.480707	1.03511	0.662534	1.61722	0.981162
ukb-ppp-CDH3-OID21008	Cadherin-3 | Neurology	Wald ratio	1	0.117938	0.130853	0.367428	-0.138534	0.374411	1.12517	0.870633	1.45414	0.827038
ukb-ppp-CDHR2-OID21282	Cadherin-related family member 2 | Oncology	Wald ratio	1	-0.0268443	0.103208	0.794788	-0.229132	0.175443	0.973513	0.795224	1.19177	0.977027
ukb-ppp-CDSN-OID20667	Corneodesmosin | Inflammation	Wald ratio	1	-0.00869669	0.0355469	0.806725	-0.0783687	0.0609753	0.991341	0.924623	1.06287	0.977027
ukb-ppp-CEACAM6-OID30362	Carcinoembryonic antigen-related cell adhesion molecule 6 | Cardiometabolic_II	Wald ratio	1	0.0899386	0.0956616	0.347128	-0.0975581	0.277435	1.09411	0.90705	1.31974	0.814515
ukb-ppp-CEACAM8-OID20102	Carcinoembryonic antigen-related cell adhesion molecule 8 | Cardiometabolic	Wald ratio	1	0.0828302	0.0881008	0.347128	-0.0898474	0.255508	1.08636	0.914071	1.29112	0.814515
ukb-ppp-CEBPB-OID20052	CCAAT/enhancer-binding protein beta | Cardiometabolic	Wald ratio	1	-0.139832	0.212937	0.511384	-0.557188	0.277524	0.869504	0.572818	1.31986	0.901893
ukb-ppp-CENPF-OID31329	Centromere protein F | Oncology_II	Wald ratio	1	-0.175689	0.241533	0.466986	-0.649095	0.297716	0.838879	0.522519	1.34678	0.879385
ukb-ppp-CEP112-OID30115	Centrosomal protein of 112 kDa | Cardiometabolic_II	Wald ratio	1	-0.0419172	0.146913	0.775399	-0.329866	0.246032	0.958949	0.71902	1.27894	0.976488
ukb-ppp-CEP152-OID31249	Centrosomal protein of 152 kDa | Oncology_II	Wald ratio	1	0.174347	0.157526	0.268388	-0.134404	0.483098	1.19047	0.874237	1.62109	0.743749
ukb-ppp-CEP170-OID30240	Centrosomal protein of 170 kDa | Cardiometabolic_II	Wald ratio	1	0.128403	0.160307	0.423142	-0.185799	0.442605	1.13701	0.830441	1.55676	0.858411
ukb-ppp-CEP20-OID21209	LisH domain-containing protein FOPNL | Oncology	Wald ratio	1	0.0413117	0.141213	0.769867	-0.235466	0.31809	1.04218	0.790202	1.3745	0.974961
ukb-ppp-CERT-OID20857	Ceramide transfer protein | Neurology	Wald ratio	1	0.196294	0.204909	0.338086	-0.205328	0.597916	1.21688	0.81438	1.81833	0.813344
ukb-ppp-CETN3-OID31525	Centrin-3 | Oncology_II	Wald ratio	1	0.0378778	0.0768756	0.622213	-0.112798	0.188554	1.0386	0.893331	1.2075	0.901893
ukb-ppp-CFI-OID30772	Complement factor I | Inflammation_II	Wald ratio	1	-0.00281708	0.0487356	0.953905	-0.0983389	0.0927048	0.997187	0.906342	1.09714	0.985817
ukb-ppp-CGA-OID21069	Glycoprotein hormones alpha chain | Neurology	Wald ratio	1	-0.338691	0.309749	0.274202	-0.945799	0.268417	0.712703	0.388369	1.30789	0.74644
ukb-ppp-CGB3_CGB5_CGB8-OID30671	Choriogonadotropin subunit beta 3 | Inflammation_II	Wald ratio	1	-0.237757	0.172942	0.169199	-0.576723	0.101208	0.788394	0.561736	1.10651	0.623003
ukb-ppp-CHAC2-OID21230	Glutathione-specific gamma-glutamylcyclotransferase 2 | Oncology	Wald ratio	1	-0.121085	0.0765693	0.113793	-0.271161	0.0289912	0.885959	0.762494	1.02942	0.566296
ukb-ppp-CHCHD6-OID31426	MICOS complex subunit MIC25 | Oncology_II	Wald ratio	1	0.035092	0.0450337	0.435839	-0.0531741	0.123358	1.03572	0.948215	1.13129	0.859727
ukb-ppp-CHMP1A-OID20930	Charged multivesicular body protein 1a | Neurology	Wald ratio	1	0.665795	0.183265	0.000280177	0.306596	1.02499	1.94604	1.35879	2.78708	0.0289174
ukb-ppp-CIAPIN1-OID21501	Anamorsin | Oncology	Wald ratio	1	0.27048	0.188295	0.150869	-0.0985787	0.639538	1.31059	0.906124	1.89561	0.596918
ukb-ppp-CLC-OID20126	Galectin-10 | Cardiometabolic	Wald ratio	1	-0.248406	0.197791	0.209152	-0.636077	0.139265	0.780043	0.529365	1.14943	0.691463
ukb-ppp-CLEC14A-OID21090	C-type lectin domain family 14 member A | Neurology	Wald ratio	1	0.011675	0.126526	0.926481	-0.236315	0.259665	1.01174	0.789532	1.2965	0.983957
ukb-ppp-CLIC5-OID30890	Chloride intracellular channel protein 5 | Neurology_II	Wald ratio	1	0.0503321	0.0906933	0.578915	-0.127427	0.228091	1.05162	0.880358	1.2562	0.901893
ukb-ppp-CLSTN3-OID31092	Calsyntenin-3 | Neurology_II	Wald ratio	1	-0.0908438	0.15295	0.552549	-0.390625	0.208938	0.91316	0.676634	1.23237	0.901893
ukb-ppp-CMC1-OID30360	COX assembly mitochondrial protein homolog | Cardiometabolic_II	Wald ratio	1	0.031039	0.17476	0.85903	-0.311492	0.373569	1.03153	0.732354	1.45291	0.977027
ukb-ppp-CNP-OID30285	2',3'-cyclic-nucleotide 3'-phosphodiesterase | Cardiometabolic_II	Wald ratio	1	-0.270623	0.129536	0.0366914	-0.524513	-0.0167336	0.762904	0.591843	0.983406	0.410043
ukb-ppp-CNTNAP4-OID30911	Contactin-associated protein-like 4 | Neurology_II	Wald ratio	1	0.195263	0.218029	0.370478	-0.232075	0.6226	1.21563	0.792887	1.86377	0.830966
ukb-ppp-COL1A1-OID20335	Collagen alpha-1 | Cardiometabolic	Wald ratio	1	-0.385243	0.243469	0.11358	-0.862442	0.0919573	0.680286	0.42213	1.09632	0.566296
ukb-ppp-COL3A1-OID30379	Collagen alpha-1(III) chain | Cardiometabolic_II	Wald ratio	1	0.0814626	0.327866	0.803776	-0.561156	0.724081	1.08487	0.570549	2.06283	0.977027
ukb-ppp-COMMD1-OID30222	COMM domain-containing protein 1 | Cardiometabolic_II	Wald ratio	1	0.0149086	0.0417808	0.72122	-0.0669818	0.0967991	1.01502	0.935212	1.10164	0.956518
ukb-ppp-COQ7-OID30217	5-demethoxyubiquinone hydroxylase, mitochondrial | Cardiometabolic_II	Wald ratio	1	-0.00678247	0.0923144	0.941431	-0.187719	0.174154	0.99324	0.828848	1.19024	0.985694
ukb-ppp-CPA1-OID20280	Carboxypeptidase A1 | Cardiometabolic	Wald ratio	1	0.0658012	0.0670309	0.32627	-0.0655794	0.197182	1.06801	0.936525	1.21797	0.799003
ukb-ppp-CPB1-OID20289	Carboxypeptidase B | Cardiometabolic	Wald ratio	1	-0.0155231	0.0977479	0.873821	-0.207109	0.176063	0.984597	0.812931	1.19251	0.981162
ukb-ppp-CPTP-OID30106	Ceramide-1-phosphate transfer protein | Cardiometabolic_II	Wald ratio	1	-0.279449	0.191225	0.143916	-0.654249	0.0953515	0.756201	0.519832	1.10005	0.596918
ukb-ppp-CRADD-OID20923	Death domain-containing protein CRADD | Neurology	Wald ratio	1	-0.355851	0.150733	0.0182357	-0.651288	-0.0604135	0.700577	0.521374	0.941375	0.31395
ukb-ppp-CRYBB1-OID30319	Beta-crystallin B1 | Cardiometabolic_II	Wald ratio	1	0.0468423	0.0680568	0.491275	-0.086549	0.180234	1.04796	0.917091	1.1975	0.892928
ukb-ppp-CSF2-OID30072	Granulocyte-macrophage colony-stimulating factor | Cardiometabolic_II	Wald ratio	1	-0.0345696	0.0459991	0.452336	-0.124728	0.0555887	0.966021	0.882737	1.05716	0.865279
ukb-ppp-CSF3-OID20491	Granulocyte colony-stimulating factor | Inflammation	Wald ratio	1	0.439194	0.142547	0.00206267	0.159803	0.718585	1.55146	1.17328	2.05153	0.0772896
ukb-ppp-CST6-OID20293	Cystatin-M | Cardiometabolic	Wald ratio	1	0.144178	0.0559191	0.00992795	0.0345764	0.253779	1.15509	1.03518	1.28889	0.218073
ukb-ppp-CTF1-OID20061	Cardiotrophin-1 | Cardiometabolic	Wald ratio	1	-0.0185373	0.203731	0.927501	-0.417849	0.380775	0.981633	0.658461	1.46342	0.983957
ukb-ppp-CTRL-OID31157	Chymotrypsin-like protease CTRL-1 | Neurology_II	Wald ratio	1	0.220123	0.149505	0.140928	-0.0729074	0.513154	1.24623	0.929687	1.67055	0.596242
ukb-ppp-CWC15-OID31479	Spliceosome-associated protein CWC15 homolog | Oncology_II	Wald ratio	1	-0.105115	0.192394	0.584822	-0.482207	0.271977	0.900221	0.617419	1.31256	0.901893
ukb-ppp-CXCL13-OID21024	C-X-C motif chemokine 13 | Neurology	Wald ratio	1	-0.0748586	0.193612	0.699022	-0.454339	0.304622	0.927875	0.634868	1.35611	0.953755
ukb-ppp-CXCL14-OID20458	C-X-C motif chemokine 14 | Inflammation	Wald ratio	1	0.175029	0.227699	0.442081	-0.271261	0.621318	1.19128	0.762417	1.86138	0.861329
ukb-ppp-CXCL17-OID20622	C-X-C motif chemokine 17 | Inflammation	Wald ratio	1	-0.00673169	0.168137	0.968064	-0.336281	0.322818	0.993291	0.714422	1.38101	0.988232
ukb-ppp-CXCL9-OID20675	C-X-C motif chemokine 9 | Inflammation	Wald ratio	1	0.162363	0.0783057	0.0381298	0.00888428	0.315843	1.17629	1.00892	1.37141	0.411673
ukb-ppp-DAG1-OID20774	Dystroglycan | Inflammation	Wald ratio	1	0.283074	0.178658	0.113091	-0.0670944	0.633243	1.3272	0.935107	1.88371	0.566296
ukb-ppp-DAPP1-OID20524	Dual adapter for phosphotyrosine and 3-phosphotyrosine and 3-phosphoinositide | Inflammation	Wald ratio	1	0.0813702	0.105262	0.439507	-0.124943	0.287684	1.08477	0.882547	1.33334	0.861329
ukb-ppp-DBN1-OID30549	Drebrin | Inflammation_II	Wald ratio	1	-0.176862	0.224248	0.430294	-0.616388	0.262665	0.837896	0.539891	1.30039	0.859727
ukb-ppp-DBNL-OID20681	Drebrin-like protein | Inflammation	Wald ratio	1	0.220739	0.197038	0.26259	-0.165454	0.606933	1.247	0.847508	1.8348	0.743422
ukb-ppp-DCN-OID20106	Decorin | Cardiometabolic	Wald ratio	1	0.242398	0.263677	0.357939	-0.274409	0.759205	1.2743	0.760021	2.13658	0.822951
ukb-ppp-DCTD-OID30657	Deoxycytidylate deaminase | Inflammation_II	Wald ratio	1	-0.176365	0.203652	0.386485	-0.575524	0.222794	0.838312	0.56241	1.24956	0.833755
ukb-ppp-DCTPP1-OID20148	dCTP pyrophosphatase 1 | Cardiometabolic	Wald ratio	1	0.226135	0.206469	0.273407	-0.178544	0.630814	1.25375	0.836487	1.87914	0.74644
ukb-ppp-DCXR-OID21480	L-xylulose reductase | Oncology	Wald ratio	1	0.248943	0.129167	0.0539431	-0.00422468	0.502111	1.28267	0.995784	1.6522	0.50532
ukb-ppp-DDHD2-OID31043	Phospholipase DDHD2 | Neurology_II	Wald ratio	1	0.179661	0.12316	0.144632	-0.0617329	0.421054	1.19681	0.940134	1.52357	0.596918
ukb-ppp-DDI2-OID30602	Protein DDI1 homolog 2 | Inflammation_II	Wald ratio	1	0.233533	0.33272	0.482748	-0.418599	0.885664	1.26305	0.657968	2.42459	0.888759
ukb-ppp-DKK4-OID20934	Dickkopf-related protein 4 | Neurology	Wald ratio	1	-0.00224792	0.0889296	0.979834	-0.17655	0.172054	0.997755	0.838157	1.18774	0.990721
ukb-ppp-DMP1-OID30213	Dentin matrix acidic phosphoprotein 1 | Cardiometabolic_II	Wald ratio	1	-0.131646	0.211421	0.533499	-0.546031	0.282739	0.876651	0.579244	1.32676	0.901893
ukb-ppp-DNAJB1-OID21363	DnaJ homolog subfamily B member 1 | Oncology	Wald ratio	1	0.369369	0.211998	0.081452	-0.0461472	0.784886	1.44682	0.954901	2.19216	0.563967
ukb-ppp-DNAJB14-OID31434	DnaJ homolog subfamily B member 14 | Oncology_II	Wald ratio	1	-0.116696	0.214297	0.58606	-0.536718	0.303325	0.889855	0.584664	1.35436	0.901893
ukb-ppp-DNAJC21-OID31104	DnaJ homolog subfamily C member 21 | Neurology_II	Wald ratio	1	-0.00739379	0.0991076	0.94053	-0.201645	0.186857	0.992633	0.817385	1.20545	0.985694
ukb-ppp-DNAJC6-OID30247	Putative tyrosine-protein phosphatase auxilin | Cardiometabolic_II	Wald ratio	1	0.0874234	0.136119	0.520707	-0.17937	0.354217	1.09136	0.835796	1.42506	0.901893
ukb-ppp-DOK2-OID20138	Docking protein 2 | Cardiometabolic	Wald ratio	1	0.0370057	0.169863	0.827541	-0.295925	0.369937	1.0377	0.743843	1.44764	0.977027
ukb-ppp-DPY30-OID21410	Protein dpy-30 homolog | Oncology	Wald ratio	1	0.00656563	0.243795	0.978515	-0.471273	0.484405	1.00659	0.624207	1.62321	0.990721
ukb-ppp-DSG4-OID21325	Desmoglein-4 | Oncology	Wald ratio	1	-0.136114	0.225706	0.546469	-0.578497	0.306269	0.872743	0.560741	1.35835	0.901893
ukb-ppp-DTD1-OID30580	D-aminoacyl-tRNA deacylase 1 | Inflammation_II	Wald ratio	1	0.0880183	0.0670658	0.18938	-0.0434307	0.219467	1.09201	0.957499	1.24541	0.655624
ukb-ppp-DTNB-OID31395	Dystrobrevin beta | Oncology_II	Wald ratio	1	-0.295359	0.247914	0.233507	-0.781271	0.190553	0.744264	0.457824	1.20992	0.722057
ukb-ppp-DTX3-OID21349	Probable E3 ubiquitin-protein ligase DTX3 | Oncology	Wald ratio	1	0.251562	0.113759	0.0270113	0.0285939	0.474531	1.28603	1.02901	1.60726	0.403619
ukb-ppp-DUSP13-OID31394	Dual specificity protein phosphatase 13 isoform A | Oncology_II	Wald ratio	1	0.00178288	0.0396677	0.964151	-0.0759659	0.0795317	1.00178	0.926848	1.08278	0.985817
ukb-ppp-DUSP29-OID30935	Dual specificity phosphatase 29 | Neurology_II	Wald ratio	1	-0.00786503	0.0767585	0.918388	-0.158312	0.142582	0.992166	0.853584	1.15325	0.983957
ukb-ppp-EBAG9-OID20918	Receptor-binding cancer antigen expressed on SiSo cells | Neurology	Wald ratio	1	0.131738	0.158012	0.40444	-0.177967	0.441442	1.14081	0.83697	1.55495	0.8466
ukb-ppp-EDDM3B-OID31365	Epididymal secretory protein E3-beta | Oncology_II	Wald ratio	1	-0.0880702	0.0781426	0.259724	-0.24123	0.0650892	0.915697	0.785661	1.06725	0.738704
ukb-ppp-EDF1-OID31010	Endothelial differentiation-related factor 1 | Neurology_II	Wald ratio	1	0.0914981	0.246475	0.710469	-0.391593	0.574589	1.09581	0.675979	1.7764	0.956518
ukb-ppp-EFNA4-OID20935	Ephrin-A4 | Neurology	Wald ratio	1	0.202549	0.12658	0.109563	-0.0455487	0.450646	1.22452	0.955473	1.56933	0.566296
ukb-ppp-EGF-OID20698	Pro-epidermal growth factor | Inflammation	Wald ratio	1	0.107971	0.081623	0.185899	-0.0520096	0.267952	1.11402	0.94932	1.30729	0.650648
ukb-ppp-EHBP1-OID30302	EH domain-binding protein 1 | Cardiometabolic_II	Wald ratio	1	0.0358568	0.0726672	0.621703	-0.106571	0.178284	1.03651	0.898911	1.19517	0.901893
ukb-ppp-EHD3-OID30229	EH domain-containing protein 3 | Cardiometabolic_II	Wald ratio	1	-0.110691	0.0611638	0.0703355	-0.230572	0.00919024	0.895215	0.794079	1.00923	0.514985
ukb-ppp-EIF2AK3-OID30060	Eukaryotic translation initiation factor 2-alpha kinase 3 | Cardiometabolic_II	Wald ratio	1	-0.22823	0.0889352	0.0102805	-0.402543	-0.0539169	0.795941	0.668618	0.947511	0.218289
ukb-ppp-EIF5-OID30156	Eukaryotic translation initiation factor 5 | Cardiometabolic_II	Wald ratio	1	0.254047	0.151919	0.0944738	-0.0437137	0.551808	1.28923	0.957228	1.73639	0.566296
ukb-ppp-ELN-OID30301	Elastin | Cardiometabolic_II	Wald ratio	1	-0.233711	0.162041	0.149221	-0.551312	0.0838905	0.791591	0.576193	1.08751	0.596918
ukb-ppp-ELOA-OID21337	Elongin-A | Oncology	Wald ratio	1	-0.100713	0.124442	0.418335	-0.344619	0.143194	0.904193	0.70849	1.15395	0.855108
ukb-ppp-ENAH-OID20497	Protein enabled homolog | Inflammation	Wald ratio	1	-0.122559	0.103315	0.235516	-0.325055	0.0799377	0.884654	0.722488	1.08322	0.724753
ukb-ppp-ENO1-OID21037	Alpha-enolase | Neurology	Wald ratio	1	0.211396	0.191773	0.270323	-0.16448	0.587272	1.2354	0.848334	1.79907	0.743749
ukb-ppp-ENO2-OID21046	Gamma-enolase | Neurology	Wald ratio	1	-0.225925	0.0860334	0.00863899	-0.394551	-0.0572999	0.797778	0.673983	0.944311	0.203816
ukb-ppp-ENO3-OID30209	Beta-enolase | Cardiometabolic_II	Wald ratio	1	0.237294	0.119384	0.0468508	0.00330051	0.471287	1.26781	1.00331	1.60205	0.473714
ukb-ppp-ENPEP-OID30135	Glutamyl aminopeptidase | Cardiometabolic_II	Wald ratio	1	0.363286	0.229661	0.113687	-0.0868497	0.813422	1.43805	0.916815	2.25561	0.566296
ukb-ppp-ENSA-OID31355	Alpha-endosulfine | Oncology_II	Wald ratio	1	-0.27693	0.179617	0.123127	-0.62898	0.0751198	0.758108	0.533135	1.07801	0.584396
ukb-ppp-EPGN-OID31373	Epigen | Oncology_II	Wald ratio	1	0.118888	0.218345	0.586099	-0.309068	0.546844	1.12624	0.734131	1.72779	0.901893
ukb-ppp-EPO-OID20522	Erythropoietin | Inflammation	Wald ratio	1	0.229189	0.136743	0.0937279	-0.0388279	0.497206	1.25758	0.961916	1.64412	0.566296
ukb-ppp-ERC2-OID30880	ERC protein 2 | Neurology_II	Wald ratio	1	0.0553788	0.347084	0.873232	-0.624905	0.735663	1.05694	0.535312	2.08686	0.981162
ukb-ppp-EREG-OID20905	Proepiregulin [Cleaved into: Epiregulin | Neurology	Wald ratio	1	-0.0533121	0.361382	0.882719	-0.76162	0.654996	0.948084	0.466909	1.92514	0.981313
ukb-ppp-ERI1-OID31317	3'-5' exoribonuclease 1 | Oncology_II	Wald ratio	1	-0.142697	0.151989	0.347799	-0.440595	0.155201	0.867017	0.643654	1.16789	0.814515
ukb-ppp-ERMAP-OID30539	Erythroid membrane-associated protein | Inflammation_II	Wald ratio	1	0.168884	0.116119	0.145834	-0.0587091	0.396478	1.18398	0.942981	1.48658	0.596918
ukb-ppp-ERN1-OID31391	Serine/threonine-protein kinase/endoribonuclease IRE1 | Oncology_II	Wald ratio	1	0.10647	0.090375	0.23876	-0.070665	0.283605	1.11234	0.931774	1.32791	0.725182
ukb-ppp-ERP44-OID21338	Endoplasmic reticulum resident protein 44 | Oncology	Wald ratio	1	-0.416576	0.224428	0.06343	-0.856456	0.0233035	0.6593	0.424665	1.02358	0.514375
ukb-ppp-ESAM-OID20270	Endothelial cell-selective adhesion molecule | Cardiometabolic	Wald ratio	1	-0.00661486	0.0735618	0.928349	-0.150796	0.137566	0.993407	0.860023	1.14748	0.983957
ukb-ppp-EVI5-OID30519	Ecotropic viral integration site 5 protein homolog | Inflammation_II	Wald ratio	1	0.0260089	0.084835	0.759161	-0.140268	0.192285	1.02635	0.869126	1.21202	0.973009
ukb-ppp-F11R-OID21151	Junctional adhesion molecule A | Neurology	Wald ratio	1	0.0862124	0.174561	0.62139	-0.255927	0.428352	1.09004	0.774198	1.53473	0.901893
ukb-ppp-F2R-OID20691	Proteinase-activated receptor 1 | Inflammation	Wald ratio	1	-0.134641	0.0881371	0.126604	-0.30739	0.0381076	0.87403	0.735364	1.03884	0.584396
ukb-ppp-FABP4-OID20245	Fatty acid-binding protein, adipocyte | Cardiometabolic	Wald ratio	1	0.0345964	0.126665	0.784751	-0.213667	0.28286	1.0352	0.807617	1.32692	0.977027
ukb-ppp-FABP5-OID21043	Fatty acid-binding protein 5 | Neurology	Wald ratio	1	0.00360593	0.0757445	0.96203	-0.144853	0.152065	1.00361	0.865149	1.16424	0.985817
ukb-ppp-FABP6-OID20076	Gastrotropin | Cardiometabolic	Wald ratio	1	-0.0192845	0.0801076	0.809762	-0.176295	0.137726	0.9809	0.83837	1.14766	0.977027
ukb-ppp-FADD-OID20151	FAS-associated death domain protein | Cardiometabolic	Wald ratio	1	-0.437333	0.132698	0.000981738	-0.697421	-0.177246	0.645756	0.497868	0.837574	0.0480917
ukb-ppp-FAM3C-OID20233	Protein FAM3C | Cardiometabolic	Wald ratio	1	-0.111736	0.107098	0.296807	-0.321649	0.0981764	0.89428	0.724953	1.10316	0.771625
ukb-ppp-FARSA-OID30887	Phenylalanine--tRNA ligase alpha subunit | Neurology_II	Wald ratio	1	0.100866	0.189222	0.593995	-0.270009	0.471741	1.10613	0.763372	1.60278	0.901893
ukb-ppp-FASLG-OID20665	Tumor necrosis factor ligand superfamily member 6 | Inflammation	Wald ratio	1	-0.120168	0.156356	0.442158	-0.426625	0.186289	0.886772	0.652708	1.20477	0.861329
ukb-ppp-FBN2-OID30974	Fibrillin-2 | Neurology_II	Wald ratio	1	-0.0087073	0.0369425	0.813666	-0.0811146	0.0637	0.99133	0.922088	1.06577	0.977027
ukb-ppp-FDX1-OID30078	Adrenodoxin, mitochondrial | Cardiometabolic_II	Wald ratio	1	0.329832	0.20133	0.101366	-0.064774	0.724439	1.39074	0.937279	2.06357	0.566296
ukb-ppp-FES-OID21207	Tyrosine-protein kinase Fes/Fps | Oncology	Wald ratio	1	0.0958402	0.0803454	0.232927	-0.0616367	0.253317	1.10058	0.940224	1.28829	0.722057
ukb-ppp-FGF23-OID21411	Fibroblast growth factor 23 | Oncology	Wald ratio	1	0.101622	0.101748	0.317908	-0.0978035	0.301048	1.10697	0.906827	1.35127	0.784913
ukb-ppp-FGFR2-OID21478	Fibroblast growth factor receptor 2 | Oncology	Wald ratio	1	-0.150289	0.094605	0.112153	-0.335715	0.0351372	0.86046	0.714827	1.03576	0.566296
ukb-ppp-FIS1-OID20722	Mitochondrial fission 1 protein | Inflammation	Wald ratio	1	0.0901593	0.0644772	0.162019	-0.036216	0.216535	1.09435	0.964432	1.24177	0.610687
ukb-ppp-FKBP4-OID20960	Peptidyl-prolyl cis-trans isomerase FKBP4 | Neurology	Wald ratio	1	-0.272063	0.211252	0.197793	-0.686117	0.14199	0.761806	0.503527	1.15257	0.677389
ukb-ppp-FKBP7-OID20846	Peptidyl-prolyl cis-trans isomerase FKBP7 | Neurology	Wald ratio	1	0.181473	0.159882	0.256357	-0.131895	0.494841	1.19898	0.876433	1.64024	0.735887
ukb-ppp-FKBPL-OID31499	FK506-binding protein-like | Oncology_II	Wald ratio	1	-0.214342	0.225918	0.342743	-0.657141	0.228457	0.807072	0.518331	1.25666	0.813344
ukb-ppp-FLT3LG-OID20661	Fms-related tyrosine kinase 3 ligand | Inflammation	Wald ratio	1	-0.237438	0.133856	0.076092	-0.499796	0.0249206	0.788646	0.606654	1.02523	0.532644
ukb-ppp-FNTA-OID31381	Protein farnesyltransferase/geranylgeranyltransferase type-1 subunit alpha | Oncology_II	Wald ratio	1	-0.0935341	0.180795	0.604913	-0.447892	0.260824	0.910707	0.638974	1.298	0.901893
ukb-ppp-FOLH1-OID30430	Glutamate carboxypeptidase 2 | Inflammation_II	Wald ratio	1	-0.215982	0.143982	0.133597	-0.498186	0.0662218	0.80575	0.607632	1.06846	0.596242
ukb-ppp-FOXJ3-OID30445	Forkhead box protein J3 | Inflammation_II	Wald ratio	1	-0.109395	0.150734	0.467993	-0.404835	0.186044	0.896376	0.667087	1.20448	0.879385
ukb-ppp-FST-OID20770	Follistatin | Inflammation	Wald ratio	1	0.21908	0.0754221	0.00367576	0.0712531	0.366908	1.24493	1.07385	1.44326	0.123235
ukb-ppp-FXN-OID21442	Frataxin, mitochondrial | Oncology	Wald ratio	1	-0.105592	0.135535	0.435937	-0.371241	0.160057	0.899792	0.689878	1.17358	0.859727
ukb-ppp-FXYD5-OID20463	FXYD domain-containing ion transport regulator 5 | Inflammation	Wald ratio	1	-0.0379667	0.0330282	0.250339	-0.102702	0.0267685	0.962745	0.902396	1.02713	0.73569
ukb-ppp-GALNT7-OID21377	N-acetylgalactosaminyltransferase 7 | Oncology	Wald ratio	1	-0.026583	0.166004	0.872775	-0.351951	0.298785	0.973767	0.703314	1.34822	0.981162
ukb-ppp-GART-OID31004	Trifunctional purine biosynthetic protein adenosine-3 | Neurology_II	Wald ratio	1	0.0606189	0.104776	0.562888	-0.144742	0.26598	1.06249	0.865245	1.30471	0.901893
ukb-ppp-GAS2-OID31285	Growth arrest-specific protein 2 | Oncology_II	Wald ratio	1	-0.0754964	0.0995821	0.448372	-0.270677	0.119684	0.927283	0.762863	1.12714	0.865279
ukb-ppp-GAS6-OID20318	Growth arrest-specific protein 6 | Cardiometabolic	Wald ratio	1	-0.033424	0.261557	0.898317	-0.546077	0.479229	0.967128	0.579218	1.61483	0.981967
ukb-ppp-GBP2-OID20489	Guanylate-binding protein 2 | Inflammation	Wald ratio	1	0.0148758	0.0971474	0.878299	-0.175533	0.205285	1.01499	0.83901	1.22787	0.981162
ukb-ppp-GCLM-OID30059	Glutamate--cysteine ligase regulatory subunit | Cardiometabolic_II	Wald ratio	1	-0.204989	0.174011	0.238787	-0.546049	0.136072	0.814657	0.579234	1.14576	0.725182
ukb-ppp-GFER-OID21259	FAD-linked sulfhydryl oxidase ALR | Oncology	Wald ratio	1	0.0812342	0.137268	0.55399	-0.187812	0.35028	1.08462	0.828771	1.41946	0.901893
ukb-ppp-GFRA3-OID20933	GDNF family receptor alpha-3 | Neurology	Wald ratio	1	0.525389	0.25147	0.0366831	0.0325085	1.01827	1.69112	1.03304	2.7684	0.410043
ukb-ppp-GGCT-OID30304	Gamma-glutamylcyclotransferase | Cardiometabolic_II	Wald ratio	1	0.00955087	0.0958779	0.92065	-0.17837	0.197472	1.0096	0.836633	1.21832	0.983957
ukb-ppp-GIMAP8-OID31194	GTPase IMAP family member 8 | Oncology_II	Wald ratio	1	-0.0115798	0.10436	0.911648	-0.216126	0.192966	0.988487	0.805634	1.21284	0.983957
ukb-ppp-GIP-OID30288	Gastric inhibitory polypeptide | Cardiometabolic_II	Wald ratio	1	0.519527	0.235295	0.0272459	0.0583479	0.980706	1.68123	1.06008	2.66634	0.403619
ukb-ppp-GIPC3-OID31507	PDZ domain-containing protein GIPC3 | Oncology_II	Wald ratio	1	-0.0582626	0.0438814	0.184268	-0.14427	0.0277449	0.943402	0.865654	1.02813	0.650648
ukb-ppp-GMFG-OID30340	Glia maturation factor gamma | Cardiometabolic_II	Wald ratio	1	0.0872695	0.160361	0.586299	-0.227038	0.401577	1.09119	0.796891	1.49418	0.901893
ukb-ppp-GNAS-OID31008	Neuroendocrine secretory protein 55 | Neurology_II	Wald ratio	1	-0.0508549	0.141776	0.71982	-0.328736	0.227026	0.950417	0.719833	1.25486	0.956518
ukb-ppp-GORASP2-OID31438	Golgi reassembly-stacking protein 2 | Oncology_II	Wald ratio	1	0.129528	0.210167	0.537691	-0.282399	0.541454	1.13829	0.753973	1.7185	0.901893
ukb-ppp-GOT1-OID30417	Aspartate aminotransferase, cytoplasmic | Cardiometabolic_II	Wald ratio	1	-0.359055	0.26234	0.171105	-0.873242	0.155132	0.698336	0.417596	1.16781	0.626403
ukb-ppp-GP1BA-OID20381	Platelet glycoprotein Ib alpha chain | Cardiometabolic	Wald ratio	1	-0.291304	0.130991	0.0261592	-0.548047	-0.0345607	0.747289	0.578078	0.96603	0.403619
ukb-ppp-GP1BB-OID30174	Platelet glycoprotein Ib beta chain | Cardiometabolic_II	Wald ratio	1	-0.0614314	0.212896	0.772925	-0.478708	0.355846	0.940417	0.619583	1.42739	0.976488
ukb-ppp-GP2-OID20090	Pancreatic secretory granule membrane major glycoprotein GP2 | Cardiometabolic	Wald ratio	1	0.0595464	0.0452703	0.188391	-0.0291834	0.148276	1.06136	0.971238	1.15983	0.655624
ukb-ppp-GPD1-OID31358	Glycerol-3-phosphate dehydrogenase | Oncology_II	Wald ratio	1	0.255683	0.176083	0.146485	-0.0894394	0.600806	1.29134	0.914444	1.82359	0.596918
ukb-ppp-GPR158-OID31013	Probable G-protein coupled receptor 158 | Neurology_II	Wald ratio	1	-0.0906978	0.167486	0.588145	-0.41897	0.237574	0.913294	0.657724	1.26817	0.901893
ukb-ppp-GPRC5C-OID31340	G-protein coupled receptor family C group 5 member C | Oncology_II	Wald ratio	1	0.0570122	0.0928458	0.539181	-0.124966	0.23899	1.05867	0.882527	1.26997	0.901893
ukb-ppp-GRAP2-OID20192	GRB2-related adapter protein 2 | Cardiometabolic	Wald ratio	1	0.0128199	0.120814	0.915493	-0.223976	0.249616	1.0129	0.799334	1.28353	0.983957
ukb-ppp-GRN-OID21159	Progranulin | Neurology	Wald ratio	1	0.0827113	0.0442209	0.0614263	-0.00396157	0.169384	1.08623	0.996046	1.18458	0.514375
ukb-ppp-GRPEL1-OID21309	GrpE protein homolog 1, mitochondrial | Oncology	Wald ratio	1	-0.337068	0.197978	0.0886511	-0.725104	0.0509681	0.71386	0.484274	1.05229	0.566296
ukb-ppp-GSR-OID30700	Glutathione reductase, mitochondrial | Inflammation_II	Wald ratio	1	0.0893791	0.10764	0.406339	-0.121595	0.300353	1.0935	0.885507	1.35034	0.8466
ukb-ppp-GSTA1-OID20166	Glutathione S-transferase A1 | Cardiometabolic	Wald ratio	1	-0.00954416	0.17723	0.957053	-0.356915	0.337827	0.990501	0.699832	1.4019	0.985817
ukb-ppp-GSTA3-OID21242	Glutathione S-transferase A3 | Oncology	Wald ratio	1	-0.00964416	0.179087	0.957053	-0.360655	0.341367	0.990402	0.69722	1.40687	0.985817
ukb-ppp-GSTP1-OID20876	Glutathione S-transferase P | Neurology	Wald ratio	1	-0.101823	0.0537064	0.0579696	-0.207088	0.00344108	0.903189	0.812948	1.00345	0.514375
ukb-ppp-HADH-OID30132	Hydroxyacyl-coenzyme A dehydrogenase, mitochondrial | Cardiometabolic_II	Wald ratio	1	0.190731	0.253398	0.451635	-0.30593	0.687392	1.21013	0.736438	1.98852	0.865279
ukb-ppp-HAVCR2-OID21137	Hepatitis A virus cellular receptor 2 | Neurology	Wald ratio	1	-0.0101581	0.0795662	0.898412	-0.166108	0.145792	0.989893	0.846955	1.15696	0.981967
ukb-ppp-HBEGF-OID21465	Proheparin-binding EGF-like growth factor [Cleaved into: Heparin-binding EGF-like growth factor | Oncology	Wald ratio	1	-0.00286704	0.213313	0.989276	-0.420961	0.415227	0.997137	0.656416	1.51471	0.996467
ukb-ppp-HCLS1-OID20648	Hematopoietic lineage cell-specific protein | Inflammation	Wald ratio	1	0.166046	0.136242	0.222936	-0.100988	0.433079	1.18063	0.903944	1.542	0.720863
ukb-ppp-HEBP1-OID20063	Heme-binding protein 1 | Cardiometabolic	Wald ratio	1	-0.174959	0.10917	0.109018	-0.388932	0.0390147	0.839492	0.67778	1.03979	0.566296
ukb-ppp-HEPACAM2-OID31151	HEPACAM family member 2 | Neurology_II	Wald ratio	1	-0.907796	0.551296	0.0996281	-1.98834	0.172744	0.403412	0.136923	1.18856	0.566296
ukb-ppp-HGF-OID20656	Hepatocyte growth factor | Inflammation	Wald ratio	1	-0.148942	0.140879	0.290405	-0.425066	0.127181	0.861619	0.653727	1.13562	0.762491
ukb-ppp-HJV-OID31006	Hemojuvelin | Neurology_II	Wald ratio	1	0.000251154	0.0582372	0.996559	-0.113894	0.114396	1.00025	0.892353	1.1212	0.996723
ukb-ppp-HMOX1-OID20217	Heme oxygenase 1 | Cardiometabolic	Wald ratio	1	-0.0472972	0.161285	0.769329	-0.363416	0.268822	0.953804	0.695297	1.30842	0.974961
ukb-ppp-HPCAL1-OID20615	Hippocalcin-like protein 1 | Inflammation	Wald ratio	1	-0.111807	0.141078	0.428056	-0.38832	0.164705	0.894216	0.678195	1.17905	0.859727
ukb-ppp-HPSE-OID30409	Heparanase | Cardiometabolic_II	Wald ratio	1	-0.0734083	0.0392401	0.0613803	-0.150319	0.00350234	0.929221	0.860434	1.00351	0.514375
ukb-ppp-HSPA1A-OID20718	Heat shock 70 kDa protein 1A | Inflammation	Wald ratio	1	0.179053	0.564669	0.751172	-0.927698	1.2858	1.19608	0.395463	3.61758	0.968617
ukb-ppp-HSPA2-OID31424	Heat shock-related 70 kDa protein 2 | Oncology_II	Wald ratio	1	0.0120511	0.131516	0.92699	-0.24572	0.269823	1.01212	0.782141	1.30973	0.983957
ukb-ppp-HSPB6-OID21408	Heat shock protein beta-6 | Oncology	Wald ratio	1	-0.522903	0.265429	0.0488351	-1.04314	-0.00266196	0.592797	0.352345	0.997342	0.480621
ukb-ppp-HYOU1-OID20300	Hypoxia up-regulated protein 1 | Cardiometabolic	Wald ratio	1	0.177297	0.0626716	0.00466956	0.0544608	0.300133	1.19399	1.05597	1.35004	0.135369
ukb-ppp-ICAM2-OID20248	Intercellular adhesion molecule 2 | Cardiometabolic	Wald ratio	1	0.0659663	0.190303	0.728863	-0.307027	0.43896	1.06819	0.735631	1.55109	0.959299
ukb-ppp-ICAM4-OID20578	Intercellular adhesion molecule 4 | Inflammation	Wald ratio	1	-0.13449	0.0938542	0.151869	-0.318444	0.0494647	0.874162	0.72728	1.05071	0.597163
ukb-ppp-IFIT3-OID31283	Interferon-induced protein with tetratricopeptide repeats 3 | Oncology_II	Wald ratio	1	0.0205255	0.117872	0.86176	-0.210504	0.251555	1.02074	0.810176	1.28602	0.977027
ukb-ppp-IFNG-OID20495	Interferon gamma | Inflammation	Wald ratio	1	0.0726168	0.256889	0.777424	-0.430886	0.57612	1.07532	0.649933	1.77912	0.976488
ukb-ppp-IFNL1-OID20795	Interferon lambda-1 | Neurology	Wald ratio	1	-0.00889615	0.243369	0.97084	-0.485899	0.468107	0.991143	0.615144	1.59697	0.989481
ukb-ppp-IGFBP1-OID20246	Insulin-like growth factor-binding protein 1 | Cardiometabolic	Wald ratio	1	-0.266505	0.236483	0.259764	-0.730012	0.197002	0.766053	0.481903	1.21775	0.738704
ukb-ppp-IGFBP2-OID20325	Insulin-like growth factor-binding protein 2 | Cardiometabolic	Wald ratio	1	0.0303584	0.162988	0.85224	-0.289098	0.349815	1.03082	0.748939	1.4188	0.977027
ukb-ppp-IGFBP4-OID21158	Insulin-like growth factor-binding protein 4 | Neurology	Wald ratio	1	-0.100008	0.251014	0.690322	-0.591995	0.391979	0.90483	0.553222	1.47991	0.953755
ukb-ppp-IGHMBP2-OID30123	DNA-binding protein SMUBP-2 | Cardiometabolic_II	Wald ratio	1	0.253214	0.134935	0.0605773	-0.0112579	0.517687	1.28816	0.988805	1.67814	0.514375
ukb-ppp-IGSF8-OID20167	Immunoglobulin superfamily member 8 | Cardiometabolic	Wald ratio	1	-0.191416	0.0764212	0.0122538	-0.341202	-0.0416304	0.825789	0.710916	0.959224	0.243928
ukb-ppp-IL10-OID20431	Interleukin-10 | Inflammation	Wald ratio	1	-0.023907	0.10286	0.816209	-0.225513	0.177699	0.976376	0.798107	1.19447	0.977027
ukb-ppp-IL10RA-OID20420	Interleukin-10 receptor subunit alpha | Inflammation	Wald ratio	1	-0.0359002	0.0694106	0.605006	-0.171945	0.100144	0.964737	0.842026	1.10533	0.901893
ukb-ppp-IL17C-OID20477	Interleukin-17C | Inflammation	Wald ratio	1	-0.0651292	0.0876089	0.457234	-0.236843	0.106584	0.936946	0.789115	1.11247	0.869427
ukb-ppp-IL36A-OID30472	Interleukin-36 alpha | Inflammation_II	Wald ratio	1	0.0393335	0.20511	0.847924	-0.362681	0.441348	1.04012	0.695808	1.5548	0.977027
ukb-ppp-IL36G-OID30551	Interleukin-36 gamma | Inflammation_II	Wald ratio	1	0.211591	0.185076	0.25293	-0.151159	0.574341	1.23564	0.859711	1.77596	0.73569
ukb-ppp-IL6ST-OID20147	Interleukin-6 receptor subunit beta | Cardiometabolic	Wald ratio	1	0.0568036	0.0619463	0.359153	-0.0646112	0.178218	1.05845	0.937432	1.19509	0.822951
ukb-ppp-IMMT-OID31397	MICOS complex subunit MIC60 | Oncology_II	Wald ratio	1	-0.0870251	0.0918631	0.343469	-0.267077	0.0930266	0.916654	0.765614	1.09749	0.813344
ukb-ppp-IMPA1-OID20907	Inositol monophosphatase 1 | Neurology	Wald ratio	1	0.0130316	0.0507309	0.797273	-0.086401	0.112464	1.01312	0.917226	1.11903	0.977027
ukb-ppp-ING1-OID20853	Inhibitor of growth protein 1 | Neurology	Wald ratio	1	0.010054	0.199849	0.959877	-0.381649	0.401757	1.0101	0.682734	1.49445	0.985817
ukb-ppp-INPP1-OID21345	Inositol polyphosphate 1-phosphatase | Oncology	Wald ratio	1	0.00813629	0.104563	0.937977	-0.196807	0.21308	1.00817	0.821349	1.23748	0.985694
ukb-ppp-INPP5D-OID30259	Phosphatidylinositol 3,4,5-trisphosphate 5-phosphatase 1 | Cardiometabolic_II	Wald ratio	1	-0.10325	0.0707807	0.144639	-0.24198	0.0354801	0.901901	0.785072	1.03612	0.596918
ukb-ppp-INSR-OID30566	Insulin receptor | Inflammation_II	Wald ratio	1	0.113704	0.208809	0.586072	-0.295562	0.522971	1.12042	0.744113	1.68703	0.901893
ukb-ppp-IQGAP2-OID21361	Ras GTPase-activating-like protein IQGAP2 | Oncology	Wald ratio	1	0.0020263	0.0734646	0.977996	-0.141964	0.146017	1.00203	0.867652	1.15722	0.990721
ukb-ppp-IRAK4-OID20577	Interleukin-1 receptor-associated kinase 4 | Inflammation	Wald ratio	1	-0.256138	0.260061	0.324665	-0.765858	0.253581	0.774035	0.464935	1.28863	0.798499
ukb-ppp-IST1-OID31497	IST1 homolog | Oncology_II	Wald ratio	1	0.16712	0.101134	0.0984397	-0.031102	0.365342	1.1819	0.969377	1.44101	0.566296
ukb-ppp-ITGA5-OID21139	Integrin alpha-5 | Neurology	Wald ratio	1	0.111132	0.17847	0.533487	-0.238669	0.460933	1.11754	0.787675	1.58555	0.901893
ukb-ppp-ITGAM-OID21071	Integrin alpha-M | Neurology	Wald ratio	1	-0.0511255	0.0652176	0.433086	-0.178952	0.076701	0.950159	0.836146	1.07972	0.859727
ukb-ppp-ITGB2-OID20315	Integrin beta-2 | Cardiometabolic	Wald ratio	1	-0.00900697	0.0881407	0.918607	-0.181763	0.163749	0.991033	0.833799	1.17792	0.983957
ukb-ppp-ITIH1-OID30722	Inter-alpha-trypsin inhibitor heavy chain H1 | Inflammation_II	Wald ratio	1	-0.00391223	0.0771403	0.959552	-0.155107	0.147283	0.996095	0.856323	1.15868	0.985817
ukb-ppp-ITIH5-OID31430	Inter-alpha-trypsin inhibitor heavy chain H5 | Oncology_II	Wald ratio	1	-0.0136296	0.0911572	0.881145	-0.192298	0.165038	0.986463	0.825061	1.17944	0.981275
ukb-ppp-JPT2-OID31520	Jupiter microtubule associated homolog 2 | Oncology_II	Wald ratio	1	0.0054522	0.236253	0.981588	-0.457604	0.468509	1.00547	0.632798	1.59761	0.990922
ukb-ppp-KIF1C-OID30163	Kinesin-like protein KIF1C | Cardiometabolic_II	Wald ratio	1	0.0207796	0.217147	0.923764	-0.404828	0.446387	1.021	0.667091	1.56266	0.983957
ukb-ppp-KIFBP-OID21320	KIF-binding protein | Oncology	Wald ratio	1	-0.0278518	0.233869	0.905203	-0.486235	0.430531	0.972533	0.614937	1.53807	0.981967
ukb-ppp-KIR3DL2-OID31191	Killer cell immunoglobulin-like receptor 3DL2 | Oncology_II	Wald ratio	1	-0.299038	0.222172	0.178309	-0.734495	0.136418	0.741531	0.479748	1.14616	0.641712
ukb-ppp-KITLG-OID20196	Kit ligand | Cardiometabolic	Wald ratio	1	-0.0141357	0.206486	0.945421	-0.418848	0.390577	0.985964	0.657804	1.47783	0.985694
ukb-ppp-KLK3-OID30364	Prostate-specific antigen | Cardiometabolic_II	Wald ratio	1	0.226008	0.198343	0.254501	-0.162743	0.61476	1.25359	0.849809	1.84921	0.735887
ukb-ppp-KRT18-OID21296	Keratin, type I cytoskeletal 18 | Oncology	Wald ratio	1	-0.36502	0.227236	0.108199	-0.810403	0.0803637	0.694183	0.444679	1.08368	0.566296
ukb-ppp-KRT19-OID20596	Keratin, type I cytoskeletal 19 | Inflammation	Wald ratio	1	0.179871	0.0746093	0.0159161	0.0336363	0.326105	1.19706	1.03421	1.38556	0.289674
ukb-ppp-KYAT1-OID20232	Kynurenine--oxoglutarate transaminase 1 | Cardiometabolic	Wald ratio	1	-0.0139492	0.0913881	0.878685	-0.19307	0.165172	0.986148	0.824424	1.1796	0.981162
ukb-ppp-LACRT-OID31367	Extracellular glycoprotein lacritin | Oncology_II	Wald ratio	1	0.0656729	0.166952	0.694051	-0.261553	0.392899	1.06788	0.769855	1.48127	0.953755
ukb-ppp-LAMP1-OID30416	Lysosome-associated membrane glycoprotein 1 | Cardiometabolic_II	Wald ratio	1	0.111905	0.168096	0.505587	-0.217562	0.441373	1.11841	0.804478	1.55484	0.901893
ukb-ppp-LAMP3-OID20638	Lysosome-associated membrane glycoprotein 3 | Inflammation	Wald ratio	1	0.0174696	0.0478959	0.715306	-0.0764065	0.111346	1.01762	0.92644	1.11778	0.956518
ukb-ppp-LAP3-OID20436	Cytosol aminopeptidase | Inflammation	Wald ratio	1	-0.0704233	0.352413	0.841612	-0.761152	0.620306	0.931999	0.467128	1.8595	0.977027
ukb-ppp-LAT-OID20640	Linker for activation of T-cells family member 1 | Inflammation	Wald ratio	1	0.534919	0.252332	0.0340144	0.0403482	1.02949	1.70731	1.04117	2.79964	0.410043
ukb-ppp-LAT2-OID21292	Linker for activation of T-cells family member 2 | Oncology	Wald ratio	1	-0.0541979	0.209664	0.796022	-0.465139	0.356743	0.947245	0.628048	1.42867	0.977027
ukb-ppp-LATS1-OID30523	Serine/threonine-protein kinase LATS1 | Inflammation_II	Wald ratio	1	-0.59982	0.167713	0.000348257	-0.928536	-0.271103	0.548911	0.395132	0.762538	0.0289174
ukb-ppp-LDLR-OID20240	Low-density lipoprotein receptor | Cardiometabolic	Wald ratio	1	0.140927	0.4336	0.745168	-0.708928	0.990783	1.15134	0.492172	2.69334	0.966746
ukb-ppp-LDLRAP1-OID31068	Low density lipoprotein receptor adapter protein 1 | Neurology_II	Wald ratio	1	0.15983	0.1726	0.354439	-0.178466	0.498125	1.17331	0.836553	1.64563	0.818035
ukb-ppp-LHB-OID21248	Lutropin subunit beta | Oncology	Wald ratio	1	0.138972	0.126169	0.270688	-0.108319	0.386264	1.14909	0.897341	1.47147	0.743749
ukb-ppp-LMNB1-OID31501	Lamin-B1 | Oncology_II	Wald ratio	1	0.200464	0.269094	0.456296	-0.32696	0.727889	1.22197	0.721113	2.0707	0.869427
ukb-ppp-LMNB2-OID31109	Lamin-B2 | Neurology_II	Wald ratio	1	0.137494	0.261814	0.599474	-0.375662	0.65065	1.14739	0.686834	1.91679	0.901893
ukb-ppp-LMOD1-OID30212	Leiomodin-1 | Cardiometabolic_II	Wald ratio	1	0.0347842	0.0600443	0.56238	-0.0829025	0.152471	1.0354	0.920441	1.16471	0.901893
ukb-ppp-LMOD1-OID30547	Leiomodin-1 | Inflammation_II	Wald ratio	1	0.0371613	0.0641476	0.56238	-0.088568	0.162891	1.03786	0.915241	1.17691	0.901893
ukb-ppp-LMOD1-OID31014	Leiomodin-1 | Neurology_II	Wald ratio	1	0.0346216	0.0597635	0.56238	-0.0825149	0.151758	1.03523	0.920798	1.16388	0.901893
ukb-ppp-LMOD1-OID31416	Leiomodin-1 | Oncology_II	Wald ratio	1	0.0366174	0.0632086	0.56238	-0.0872715	0.160506	1.0373	0.916428	1.17411	0.901893
ukb-ppp-LONP1-OID30219	Lon protease homolog, mitochondrial | Cardiometabolic_II	Wald ratio	1	-0.113095	0.0607293	0.0625632	-0.232124	0.00593427	0.893066	0.792847	1.00595	0.514375
ukb-ppp-LPCAT2-OID21290	Lysophosphatidylcholine acyltransferase 2 | Oncology	Wald ratio	1	-0.108614	0.128139	0.396647	-0.359765	0.142538	0.897077	0.69784	1.1532	0.842214
ukb-ppp-LRCH4-OID30191	Leucine-rich repeat and calponin homology domain-containing protein 4 | Cardiometabolic_II	Wald ratio	1	-0.491947	0.15515	0.00152024	-0.79604	-0.187854	0.611435	0.451112	0.828736	0.0623985
ukb-ppp-LRIG3-OID30450	Leucine-rich repeats and immunoglobulin-like domains protein 3 | Inflammation_II	Wald ratio	1	0.174872	0.149882	0.243318	-0.118896	0.468641	1.19109	0.8879	1.59782	0.727668
ukb-ppp-LRRFIP1-OID31344	Leucine-rich repeat flightless-interacting protein 1 | Oncology_II	Wald ratio	1	0.0714706	0.209352	0.732811	-0.33886	0.481801	1.07409	0.712582	1.61899	0.960495
ukb-ppp-LSP1-OID20530	Lymphocyte-specific protein 1 | Inflammation	Wald ratio	1	0.110539	0.0726292	0.128019	-0.0318144	0.252892	1.11688	0.968686	1.28774	0.586675
ukb-ppp-LTA4H-OID21452	Leukotriene A-4 hydrolase | Oncology	Wald ratio	1	0.059867	0.104693	0.567434	-0.145331	0.265065	1.0617	0.864736	1.30352	0.901893
ukb-ppp-LTB-OID31383	Lymphotoxin-beta | Oncology_II	Wald ratio	1	-0.217076	0.0645419	0.000770055	-0.343579	-0.0905742	0.804868	0.709228	0.913407	0.0408771
ukb-ppp-LTBR-OID20768	Tumor necrosis factor receptor superfamily member 3 | Inflammation	Wald ratio	1	-0.0182172	0.0370654	0.623081	-0.0908655	0.0544311	0.981948	0.913141	1.05594	0.901893
ukb-ppp-LYAR-OID21264	Cell growth-regulating nucleolar protein | Oncology	Wald ratio	1	0.319643	0.201681	0.11299	-0.0756516	0.714938	1.37664	0.927139	2.04406	0.566296
ukb-ppp-LYSMD3-OID30950	LysM and putative peptidoglycan-binding domain-containing protein 3 | Neurology_II	Wald ratio	1	0.212937	0.193396	0.270879	-0.166119	0.591994	1.23731	0.846945	1.80759	0.743749
ukb-ppp-LYZL2-OID31180	Lysozyme-like protein 2 | Oncology_II	Wald ratio	1	-0.00858541	0.0483662	0.859109	-0.103383	0.0862123	0.991451	0.901781	1.09004	0.977027
ukb-ppp-LZTFL1-OID30637	Leucine zipper transcription factor-like protein 1 | Inflammation_II	Wald ratio	1	0.107179	0.0582689	0.0658594	-0.00702845	0.221386	1.11313	0.992996	1.2478	0.514985
ukb-ppp-MANF-OID20707	Mesencephalic astrocyte-derived neurotrophic factor | Inflammation	Wald ratio	1	-0.201242	0.158913	0.205382	-0.512712	0.110228	0.817714	0.598869	1.11653	0.691463
ukb-ppp-MAPK13-OID31205	Mitogen-activated protein kinase 13 | Oncology_II	Wald ratio	1	0.122464	0.19488	0.529738	-0.2595	0.504427	1.13028	0.771437	1.65604	0.901893
ukb-ppp-MAPK9-OID20557	Mitogen-activated protein kinase 9 | Inflammation	Wald ratio	1	-0.137914	0.092766	0.137099	-0.319735	0.0439077	0.871174	0.726341	1.04489	0.596242
ukb-ppp-MAVS-OID21204	Mitochondrial antiviral-signaling protein | Oncology	Wald ratio	1	0.226402	0.122494	0.0645624	-0.0136855	0.466491	1.25408	0.986408	1.59439	0.514375
ukb-ppp-MAX-OID20877	Protein max | Neurology	Wald ratio	1	0.0720342	0.135682	0.595485	-0.193903	0.337972	1.07469	0.823738	1.4021	0.901893
ukb-ppp-MB-OID20263	Myoglobin | Cardiometabolic	Wald ratio	1	-0.249343	0.28186	0.376354	-0.801788	0.303103	0.779313	0.448526	1.35405	0.833755
ukb-ppp-MCEE-OID31033	Methylmalonyl-CoA epimerase, mitochondrial | Neurology_II	Wald ratio	1	0.0224442	0.0561583	0.689407	-0.087626	0.132514	1.0227	0.916103	1.1417	0.953755
ukb-ppp-MCFD2-OID20171	Multiple coagulation factor deficiency protein 2 | Cardiometabolic	Wald ratio	1	0.0121718	0.0789727	0.87751	-0.142615	0.166958	1.01225	0.867088	1.1817	0.981162
ukb-ppp-MDM1-OID30945	Nuclear protein MDM1 | Neurology_II	Wald ratio	1	-0.0147522	0.0578673	0.798776	-0.128172	0.0986677	0.985356	0.879702	1.1037	0.977027
ukb-ppp-MENT-OID30595	Protein MENT | Inflammation_II	Wald ratio	1	0.135382	0.435329	0.75581	-0.717862	0.988626	1.14497	0.487794	2.68754	0.972628
ukb-ppp-MESD-OID21099	LRP chaperone MESD | Neurology	Wald ratio	1	-0.0914378	0.320884	0.775678	-0.720371	0.537496	0.912618	0.486572	1.71171	0.976488
ukb-ppp-MET-OID20269	Hepatocyte growth factor receptor | Cardiometabolic	Wald ratio	1	-0.144975	0.0912571	0.11214	-0.323839	0.0338886	0.865044	0.723366	1.03447	0.566296
ukb-ppp-METAP1D-OID20519	Methionine aminopeptidase 1D, mitochondrial | Inflammation	Wald ratio	1	-0.0422014	0.210096	0.840802	-0.453989	0.369586	0.958677	0.63509	1.44714	0.977027
ukb-ppp-MGLL-OID20711	Monoglyceride lipase | Inflammation	Wald ratio	1	0.0896206	0.175701	0.609999	-0.254753	0.433994	1.09376	0.775108	1.54341	0.901893
ukb-ppp-MICALL2-OID30889	MICAL-like protein 2 | Neurology_II	Wald ratio	1	0.257108	0.236973	0.277937	-0.20736	0.721576	1.29319	0.812727	2.05767	0.753385
ukb-ppp-MITD1-OID20959	MIT domain-containing protein 1 | Neurology	Wald ratio	1	-0.0973498	0.141564	0.491659	-0.374816	0.180116	0.907239	0.687416	1.19736	0.892928
ukb-ppp-MMP13-OID20807	Collagenase 3 | Neurology	Wald ratio	1	0.178245	0.268255	0.506394	-0.347534	0.704024	1.19512	0.706428	2.02187	0.901893
ukb-ppp-MMP9-OID21103	Matrix metalloproteinase-9 | Neurology	Wald ratio	1	0.0654943	0.0737	0.374186	-0.0789578	0.209946	1.06769	0.924079	1.23361	0.833755
ukb-ppp-MMUT-OID30159	Methylmalonyl-CoA mutase, mitochondrial | Cardiometabolic_II	Wald ratio	1	0.0195786	0.105621	0.852942	-0.187439	0.226596	1.01977	0.82908	1.25432	0.977027
ukb-ppp-MPHOSPH8-OID20092	M-phase phosphoprotein 8 | Cardiometabolic	Wald ratio	1	-0.341312	0.30077	0.256463	-0.930822	0.248198	0.710837	0.39423	1.28171	0.735887
ukb-ppp-MSRA-OID21513	Mitochondrial peptide methionine sulfoxide reductase | Oncology	Wald ratio	1	0.143526	0.193784	0.458905	-0.236291	0.523344	1.15434	0.789551	1.68766	0.870008
ukb-ppp-MSTN-OID20115	Growth/differentiation factor 8 | Cardiometabolic	Wald ratio	1	0.335637	0.323542	0.299558	-0.298506	0.96978	1.39883	0.741926	2.63736	0.771625
ukb-ppp-MTR-OID30110	Methionine synthase | Cardiometabolic_II	Wald ratio	1	-0.0120235	0.232371	0.958734	-0.467471	0.443424	0.988048	0.626585	1.55803	0.985817
ukb-ppp-MTSS1-OID31492	Protein MTSS 1 | Oncology_II	Wald ratio	1	-0.12038	0.215402	0.576256	-0.542568	0.301808	0.886584	0.581254	1.3523	0.901893
ukb-ppp-MVK-OID20459	Mevalonate kinase | Inflammation	Wald ratio	1	-0.107583	0.12482	0.388737	-0.35223	0.137063	0.898002	0.703118	1.1469	0.833755
ukb-ppp-MXRA8-OID30583	Matrix remodeling-associated protein 8 | Inflammation_II	Wald ratio	1	0.0594609	0.171551	0.728887	-0.27678	0.395702	1.06126	0.758221	1.48543	0.959299
ukb-ppp-MYBPC2-OID30199	Myosin-binding protein C, fast-type | Cardiometabolic_II	Wald ratio	1	0.0630963	0.275518	0.818862	-0.476919	0.603112	1.06513	0.620693	1.8278	0.977027
ukb-ppp-MYDGF-OID30313	Myeloid-derived growth factor | Cardiometabolic_II	Wald ratio	1	0.0181439	0.156125	0.907483	-0.287862	0.324149	1.01831	0.749865	1.38285	0.981967
ukb-ppp-MYO9B-OID20451	Unconventional myosin-IXb | Inflammation	Wald ratio	1	0.332757	0.207097	0.108104	-0.0731519	0.738666	1.39481	0.92946	2.09314	0.566296
ukb-ppp-MYOM2-OID30131	Myomesin-2 | Cardiometabolic_II	Wald ratio	1	-0.134646	0.182757	0.461274	-0.492851	0.223558	0.874025	0.610882	1.25052	0.871904
ukb-ppp-MYOM3-OID30633	Myomesin-3 | Inflammation_II	Wald ratio	1	-0.257916	0.138643	0.0628443	-0.529655	0.0138239	0.77266	0.588808	1.01392	0.514375
ukb-ppp-MZB1-OID20732	Marginal zone B- and B1-cell-specific protein | Inflammation	Wald ratio	1	-0.0234171	0.111172	0.833169	-0.241313	0.194479	0.976855	0.785595	1.21468	0.977027
ukb-ppp-NAA80-OID30893	N-alpha-acetyltransferase 80 | Neurology_II	Wald ratio	1	-0.266077	0.12704	0.0362222	-0.515076	-0.0170773	0.76638	0.597455	0.983068	0.410043
ukb-ppp-NADK-OID20178	NAD kinase | Cardiometabolic	Wald ratio	1	-0.0438904	0.19105	0.818299	-0.418348	0.330567	0.957059	0.658133	1.39176	0.977027
ukb-ppp-NBL1-OID21486	Neuroblastoma suppressor of tumorigenicity 1 | Oncology	Wald ratio	1	-0.0862652	0.105384	0.413026	-0.292818	0.120287	0.917351	0.746158	1.12782	0.854213
ukb-ppp-NCAN-OID21055	Neurocan core protein | Neurology	Wald ratio	1	-0.170944	0.0797847	0.0321477	-0.327322	-0.0145662	0.842869	0.720851	0.985539	0.410043
ukb-ppp-NCF2-OID20567	Neutrophil cytosol factor 2 | Inflammation	Wald ratio	1	0.0251571	0.074645	0.7361	-0.121147	0.171461	1.02548	0.885904	1.18704	0.962401
ukb-ppp-NEO1-OID31066	Neogenin | Neurology_II	Wald ratio	1	-0.0335044	0.139743	0.810518	-0.3074	0.240391	0.967051	0.735356	1.27175	0.977027
ukb-ppp-NEXN-OID30678	Nexilin | Inflammation_II	Wald ratio	1	0.0853901	0.101088	0.398274	-0.112743	0.283523	1.08914	0.89338	1.3278	0.842858
ukb-ppp-NFE2-OID30268	Transcription factor NF-E2 45 kDa subunit | Cardiometabolic_II	Wald ratio	1	-0.0335852	0.171011	0.844303	-0.368766	0.301596	0.966973	0.691587	1.35201	0.977027
ukb-ppp-NFKB1-OID30160	Nuclear factor NF-kappa-B p105 subunit | Cardiometabolic_II	Wald ratio	1	0.0409772	0.0924052	0.657439	-0.140137	0.222092	1.04183	0.869239	1.24869	0.934796
ukb-ppp-NFKBIE-OID21212	NF-kappa-B inhibitor epsilon | Oncology	Wald ratio	1	0.0648879	0.0407179	0.111027	-0.0149193	0.144695	1.06704	0.985191	1.15569	0.566296
ukb-ppp-NFU1-OID31510	NFU1 iron-sulfur cluster scaffold homolog, mitochondrial | Oncology_II	Wald ratio	1	0.100785	0.116132	0.38548	-0.126835	0.328404	1.10604	0.880879	1.38875	0.833755
ukb-ppp-NIT1-OID30252	Deaminated glutathione amidase | Cardiometabolic_II	Wald ratio	1	-0.081258	0.0813102	0.317621	-0.240626	0.07811	0.921956	0.786136	1.08124	0.784913
ukb-ppp-NIT2-OID30336	Omega-amidase NIT2 | Cardiometabolic_II	Wald ratio	1	-0.0913407	0.140599	0.515916	-0.366915	0.184234	0.912707	0.692869	1.2023	0.901893
ukb-ppp-NOMO1-OID21106	Nodal modulator 1 | Neurology	Wald ratio	1	-0.0792318	0.0971157	0.414586	-0.269579	0.111115	0.923826	0.763701	1.11752	0.854664
ukb-ppp-NPDC1-OID20205	Neural proliferation differentiation and control protein 1 | Cardiometabolic	Wald ratio	1	-0.433084	0.237997	0.0688041	-0.899559	0.0333901	0.648506	0.406749	1.03395	0.514985
ukb-ppp-NPPB-OID20049	Natriuretic peptides B | Cardiometabolic	Wald ratio	1	-0.0220812	0.0596955	0.711459	-0.139084	0.094922	0.978161	0.870155	1.09957	0.956518
ukb-ppp-NPY-OID21388	Pro-neuropeptide Y [Cleaved into: Neuropeptide Y | Oncology	Wald ratio	1	0.359378	0.103542	0.000518815	0.156436	0.56232	1.43244	1.16934	1.75474	0.0330485
ukb-ppp-NRTN-OID20465	Neurturin | Inflammation	Wald ratio	1	-0.233568	0.1851	0.207003	-0.596363	0.129228	0.791704	0.550811	1.13795	0.691463
ukb-ppp-NSFL1C-OID21022	NSFL1 cofactor p47 | Neurology	Wald ratio	1	-0.017553	0.140808	0.900793	-0.293536	0.25843	0.9826	0.745622	1.2949	0.981967
ukb-ppp-NT5C3A-OID20553	Cytosolic 5'-nucleotidase 3A | Inflammation	Wald ratio	1	-0.192697	0.104272	0.0645997	-0.39707	0.0116765	0.824732	0.672287	1.01174	0.514375
ukb-ppp-NUDT16-OID31484	U8 snoRNA-decapping enzyme | Oncology_II	Wald ratio	1	0.0975823	0.0718235	0.174261	-0.0431918	0.238356	1.1025	0.957728	1.26916	0.634309
ukb-ppp-NUDT5-OID21115	ADP-sugar pyrophosphatase | Neurology	Wald ratio	1	0.041778	0.184697	0.821048	-0.320229	0.403785	1.04266	0.725983	1.49748	0.977027
ukb-ppp-OCLN-OID31069	Occludin | Neurology_II	Wald ratio	1	-0.0339115	0.0895738	0.704994	-0.209476	0.141653	0.966657	0.811009	1.15218	0.955492
ukb-ppp-OGA-OID31465	Protein O-GlcNAcase | Oncology_II	Wald ratio	1	-0.0302793	0.0856742	0.72377	-0.198201	0.137642	0.970174	0.820205	1.14756	0.956518
ukb-ppp-OGFR-OID21360	Opioid growth factor receptor | Oncology	Wald ratio	1	0.0102239	0.137771	0.940844	-0.259808	0.280255	1.01028	0.7712	1.32347	0.985694
ukb-ppp-OLR1-OID20183	Oxidized low-density lipoprotein receptor 1 | Cardiometabolic	Wald ratio	1	-0.0344027	0.1979	0.861992	-0.422286	0.353481	0.966182	0.655546	1.42402	0.977027
ukb-ppp-OMD-OID20725	Osteomodulin | Inflammation	Wald ratio	1	0.198482	0.169688	0.242126	-0.134106	0.53107	1.21955	0.874497	1.70075	0.727668
ukb-ppp-OMG-OID21352	Oligodendrocyte-myelin glycoprotein | Oncology	Wald ratio	1	0.0849779	0.136446	0.53342	-0.182457	0.352412	1.08869	0.833221	1.42249	0.901893
ukb-ppp-OMP-OID30835	Olfactory marker protein | Neurology_II	Wald ratio	1	-0.030553	0.0431191	0.47859	-0.115067	0.0539605	0.969909	0.891307	1.05544	0.887605
ukb-ppp-OPLAH-OID30201	5-oxoprolinase | Cardiometabolic_II	Wald ratio	1	0.141907	0.0573652	0.0133702	0.0294715	0.254343	1.15247	1.02991	1.28961	0.258055
ukb-ppp-OSM-OID20574	Oncostatin-M | Inflammation	Wald ratio	1	-0.182392	0.152736	0.232413	-0.481755	0.11697	0.833274	0.617698	1.12409	0.722057
ukb-ppp-OSTN-OID30909	Osteocrin | Neurology_II	Wald ratio	1	-0.0681048	0.129548	0.599089	-0.322019	0.18581	0.934163	0.724684	1.20419	0.901893
ukb-ppp-OTOA-OID30825	Otoancorin | Neurology_II	Wald ratio	1	-0.116153	0.18408	0.528046	-0.476949	0.244643	0.890339	0.620674	1.27717	0.901893
ukb-ppp-OTUD7B-OID31064	OTU domain-containing protein 7B | Neurology_II	Wald ratio	1	-0.239781	0.338974	0.479335	-0.90417	0.424608	0.7868	0.404878	1.52899	0.887605
ukb-ppp-OXCT1-OID30227	Succinyl-CoA:3-ketoacid coenzyme A transferase 1, mitochondrial | Cardiometabolic_II	Wald ratio	1	-0.139962	0.245393	0.568433	-0.620932	0.341007	0.869391	0.537443	1.40636	0.901893
ukb-ppp-P4HB-OID21509	Protein disulfide-isomerase | Oncology	Wald ratio	1	0.177304	0.167868	0.290872	-0.151717	0.506324	1.19399	0.859232	1.65918	0.762491
ukb-ppp-PACS2-OID30186	Phosphofurin acidic cluster sorting protein 2 | Cardiometabolic_II	Wald ratio	1	-0.0438245	0.0618394	0.478522	-0.16503	0.0773808	0.957122	0.847868	1.08045	0.887605
ukb-ppp-PADI2-OID20467	Protein-arginine deiminase type-2 | Inflammation	Wald ratio	1	0.0197465	0.0867698	0.819978	-0.150322	0.189815	1.01994	0.860431	1.20903	0.977027
ukb-ppp-PAFAH2-OID31286	Platelet-activating factor acetylhydrolase 2, cytoplasmic | Oncology_II	Wald ratio	1	0.0365667	0.34229	0.914924	-0.634322	0.707455	1.03724	0.530295	2.02882	0.983957
ukb-ppp-PAG1-OID20108	Phosphoprotein associated with glycosphingolipid-enriched microdomains 1 | Cardiometabolic	Wald ratio	1	-0.172584	0.15061	0.251834	-0.467779	0.12261	0.841487	0.626392	1.13044	0.73569
ukb-ppp-PARD3-OID31301	Partitioning defective 3 homolog | Oncology_II	Wald ratio	1	-0.281606	0.17741	0.112441	-0.629329	0.0661178	0.754571	0.532949	1.06835	0.566296
ukb-ppp-PARK7-OID21160	Protein/nucleic acid deglycase DJ-1 | Neurology	Wald ratio	1	-0.08546	0.0572206	0.135301	-0.197612	0.0266923	0.91809	0.820688	1.02705	0.596242
ukb-ppp-PARP1-OID20500	Poly [ADP-ribose] polymerase 1 | Inflammation	Wald ratio	1	0.0306631	0.0742111	0.679469	-0.114791	0.176117	1.03114	0.891553	1.19258	0.949088
ukb-ppp-PAXX-OID30591	Protein PAXX | Inflammation_II	Wald ratio	1	0.0458352	0.119358	0.700967	-0.188106	0.279777	1.0469	0.828527	1.32283	0.953755
ukb-ppp-PBXIP1-OID31435	Pre-B-cell leukemia transcription factor-interacting protein 1 | Oncology_II	Wald ratio	1	-0.510941	0.238235	0.0319777	-0.977882	-0.0439995	0.599931	0.376107	0.956954	0.410043
ukb-ppp-PCBD1-OID30610	Pterin-4-alpha-carbinolamine dehydratase | Inflammation_II	Wald ratio	1	0.090514	0.0606995	0.135914	-0.028457	0.209485	1.09474	0.971944	1.23304	0.596242
ukb-ppp-PCBP2-OID31003	Poly(rC)-binding protein 2 | Neurology_II	Wald ratio	1	-0.123744	0.208614	0.553066	-0.532628	0.28514	0.883606	0.58706	1.32995	0.901893
ukb-ppp-PCDH1-OID20614	Protocadherin-1 | Inflammation	Wald ratio	1	0.0467079	0.130367	0.720134	-0.208811	0.302227	1.04782	0.811548	1.35287	0.956518
ukb-ppp-PCDH7-OID31456	Protocadherin-7 | Oncology_II	Wald ratio	1	0.0987154	0.10115	0.329099	-0.0995389	0.29697	1.10375	0.905255	1.34577	0.800139
ukb-ppp-PCOLCE-OID20384	Procollagen C-endopeptidase enhancer 1 | Cardiometabolic	Wald ratio	1	0.104207	0.061539	0.0903881	-0.0164091	0.224824	1.10983	0.983725	1.2521	0.566296
ukb-ppp-PDE5A-OID30584	cGMP-specific 3',5'-cyclic phosphodiesterase | Inflammation_II	Wald ratio	1	-0.0117632	0.0695234	0.865641	-0.148029	0.124503	0.988306	0.862406	1.13258	0.979419
ukb-ppp-PDGFC-OID21183	Platelet-derived growth factor C | Oncology	Wald ratio	1	-0.194971	0.138674	0.159734	-0.466771	0.0768298	0.822859	0.627024	1.07986	0.609352
ukb-ppp-PDIA3-OID30573	Protein disulfide-isomerase A3 | Inflammation_II	Wald ratio	1	0.0158127	0.240509	0.947579	-0.455586	0.487211	1.01594	0.634076	1.62777	0.985817
ukb-ppp-PDIA4-OID30375	Protein disulfide-isomerase A4 | Cardiometabolic_II	Wald ratio	1	0.0706053	0.139297	0.612246	-0.202416	0.343627	1.07316	0.816755	1.41005	0.901893
ukb-ppp-PDLIM7-OID20729	PDZ and LIM domain protein 7 | Inflammation	Wald ratio	1	0.33584	0.251588	0.181915	-0.157273	0.828953	1.39912	0.854471	2.29092	0.650648
ukb-ppp-PDZK1-OID30550	Na(+)/H(+) exchange regulatory cofactor NHE-RF3 | Inflammation_II	Wald ratio	1	-0.12488	0.0960086	0.193354	-0.313057	0.0632964	0.882602	0.731208	1.06534	0.665765
ukb-ppp-PF4-OID30764	Platelet factor 4 | Inflammation_II	Wald ratio	1	-0.0731257	0.142648	0.608211	-0.352716	0.206465	0.929484	0.702777	1.22932	0.901893
ukb-ppp-PFKFB2-OID21356	6-phosphofructo-2-kinase/fructose-2,6-bisphosphatase 2 | Oncology	Wald ratio	1	0.0138166	0.0560225	0.805198	-0.0959876	0.123621	1.01391	0.908475	1.13159	0.977027
ukb-ppp-PGA4-OID30699	Pepsin A-4 | Inflammation_II	Wald ratio	1	-0.459714	0.217817	0.0348112	-0.886636	-0.032792	0.631464	0.412039	0.96774	0.410043
ukb-ppp-PGF-OID20673	Placenta growth factor | Inflammation	Wald ratio	1	0.0610953	0.434842	0.888265	-0.791194	0.913385	1.063	0.453303	2.49275	0.981967
ukb-ppp-PHLDB1-OID31467	Pleckstrin homology-like domain family B member 1 | Oncology_II	Wald ratio	1	-0.439162	0.245776	0.0739635	-0.920883	0.0425588	0.644576	0.398167	1.04348	0.523497
ukb-ppp-PIBF1-OID31061	Progesterone-induced-blocking factor 1, Isoform 4 | Neurology_II	Wald ratio	1	-0.07243	0.176128	0.6809	-0.41764	0.27278	0.930131	0.658599	1.31361	0.949088
ukb-ppp-PKD2-OID30184	Polycystin-2 | Cardiometabolic_II	Wald ratio	1	0.0566579	0.14819	0.702215	-0.233795	0.347111	1.05829	0.791524	1.41497	0.953755
ukb-ppp-PKN3-OID31311	Serine/threonine-protein kinase N3 | Oncology_II	Wald ratio	1	0.168866	0.0791041	0.0327828	0.0138221	0.32391	1.18396	1.01392	1.38252	0.410043
ukb-ppp-PLA2G1B-OID20252	Phospholipase A2 | Cardiometabolic	Wald ratio	1	0.385024	0.184292	0.0366887	0.0238126	0.746235	1.46965	1.0241	2.10905	0.410043
ukb-ppp-PLA2G4A-OID20685	Cytosolic phospholipase A2 | Inflammation	Wald ratio	1	-0.0514649	0.174705	0.768313	-0.393886	0.290956	0.949837	0.674431	1.33771	0.974961
ukb-ppp-PLA2G7-OID21105	Platelet-activating factor acetylhydrolase | Neurology	Wald ratio	1	-0.0591185	0.125324	0.637123	-0.304753	0.186516	0.942595	0.737305	1.20504	0.912765
ukb-ppp-PLAT-OID20247	Tissue-type plasminogen activator | Cardiometabolic	Wald ratio	1	-0.221781	0.207251	0.284571	-0.627994	0.184431	0.801091	0.533661	1.20253	0.759307
ukb-ppp-PLEKHO1-OID31088	Pleckstrin homology domain-containing family O member 1 | Neurology_II	Wald ratio	1	0.703038	0.190166	0.000218192	0.330312	1.07576	2.01988	1.3914	2.93223	0.0289174
ukb-ppp-PLIN3-OID20143	Perilipin-3 | Cardiometabolic	Wald ratio	1	-0.060771	0.146468	0.678209	-0.347849	0.226307	0.941039	0.706206	1.25396	0.949088
ukb-ppp-PLPBP-OID20144	Pyridoxal phosphate homeostasis protein | Cardiometabolic	Wald ratio	1	0.385087	0.239217	0.107445	-0.0837777	0.853953	1.46974	0.919636	2.34891	0.566296
ukb-ppp-PLSCR3-OID31146	Phospholipid scramblase 3 | Neurology_II	Wald ratio	1	0.0914361	0.103441	0.376725	-0.111308	0.29418	1.09575	0.894664	1.34203	0.833755
ukb-ppp-PLXNA4-OID20597	Plexin-A4 | Inflammation	Wald ratio	1	-0.0669104	0.116731	0.56651	-0.295704	0.161883	0.935279	0.744008	1.17572	0.901893
ukb-ppp-PMS1-OID30943	PMS1 protein homolog 1 | Neurology_II	Wald ratio	1	-0.222523	0.238416	0.350646	-0.689819	0.244773	0.800497	0.501667	1.27733	0.816647
ukb-ppp-PMVK-OID20850	Phosphomevalonate kinase | Neurology	Wald ratio	1	0.0781749	0.216903	0.718538	-0.346955	0.503305	1.08131	0.706837	1.65418	0.956518
ukb-ppp-PPBP-OID30761	Platelet basic protein | Inflammation_II	Wald ratio	1	0.00527822	0.0569363	0.926139	-0.106317	0.116873	1.00529	0.89914	1.12398	0.983957
ukb-ppp-PPIE-OID31279	Peptidyl-prolyl cis-trans isomerase E | Oncology_II	Wald ratio	1	0.324194	0.244826	0.185443	-0.155665	0.804052	1.38291	0.855846	2.23458	0.650648
ukb-ppp-PPM1F-OID30350	Protein phosphatase 1F | Cardiometabolic_II	Wald ratio	1	-0.0961213	0.184079	0.601549	-0.456917	0.264674	0.908354	0.633233	1.30301	0.901893
ukb-ppp-PPME1-OID21347	Protein phosphatase methylesterase 1 | Oncology	Wald ratio	1	-0.0932375	0.281563	0.740536	-0.6451	0.458625	0.910977	0.52461	1.5819	0.962697
ukb-ppp-PPP1R14D-OID30997	Protein phosphatase 1 regulatory subunit 14D | Neurology_II	Wald ratio	1	-0.219868	0.173831	0.20593	-0.560576	0.120841	0.802625	0.57088	1.12845	0.691463
ukb-ppp-PPP2R5A-OID31502	Serine/threonine-protein phosphatase 2A 56 kDa regulatory subunit alpha isoform | Oncology_II	Wald ratio	1	-0.143235	0.14992	0.339373	-0.437078	0.150609	0.866551	0.645921	1.16254	0.813344
ukb-ppp-PRDX1-OID20962	Peroxiredoxin-1 | Neurology	Wald ratio	1	-0.318743	0.197598	0.106725	-0.706034	0.0685483	0.727062	0.493598	1.07095	0.566296
ukb-ppp-PRDX3-OID20483	Thioredoxin-dependent peroxide reductase, mitochondrial | Inflammation	Wald ratio	1	0.152789	0.176078	0.385539	-0.192323	0.497901	1.16508	0.82504	1.64526	0.833755
ukb-ppp-PRDX6-OID21404	Peroxiredoxin-6 | Oncology	Wald ratio	1	0.18861	0.0863806	0.0290007	0.019304	0.357916	1.20757	1.01949	1.43035	0.410043
ukb-ppp-PRG2-OID30381	Bone marrow proteoglycan | Cardiometabolic_II	Wald ratio	1	0.202299	0.136754	0.139062	-0.0657381	0.470336	1.22421	0.936376	1.60053	0.596242
ukb-ppp-PRKAB1-OID20444	5'-AMP-activated protein kinase subunit beta-1 | Inflammation	Wald ratio	1	0.000437907	0.057036	0.993874	-0.111353	0.112228	1.00044	0.894623	1.11877	0.996723
ukb-ppp-PRKAR2A-OID31119	cAMP-dependent protein kinase type II-alpha regulatory subunit | Neurology_II	Wald ratio	1	0.207389	0.223084	0.352556	-0.229856	0.644633	1.23046	0.794648	1.90529	0.816647
ukb-ppp-PRKD2-OID30140	Serine/threonine-protein kinase D2 | Cardiometabolic_II	Wald ratio	1	-0.106542	0.270066	0.693209	-0.635872	0.422788	0.898937	0.529473	1.52621	0.953755
ukb-ppp-PRKG1-OID30621	cGMP-dependent protein kinase 1 | Inflammation_II	Wald ratio	1	-0.0106576	0.0566074	0.850664	-0.121608	0.100293	0.989399	0.885495	1.10549	0.977027
ukb-ppp-PRSS8-OID20763	Prostasin | Inflammation	Wald ratio	1	0.0772291	0.0972218	0.426986	-0.113326	0.267784	1.08029	0.89286	1.30706	0.859727
ukb-ppp-PSMD9-OID21304	26S proteasome non-ATPase regulatory subunit 9 | Oncology	Wald ratio	1	-0.0657814	0.0563578	0.243125	-0.176243	0.0446798	0.936335	0.838415	1.04569	0.727668
ukb-ppp-PSME1-OID20969	Proteasome activator complex subunit 1 | Neurology	Wald ratio	1	0.0155055	0.121213	0.898213	-0.222072	0.253084	1.01563	0.800857	1.28799	0.981967
ukb-ppp-PSME2-OID20989	Proteasome activator complex subunit 2 | Neurology	Wald ratio	1	0.0140407	0.109762	0.898213	-0.201092	0.229173	1.01414	0.817837	1.25756	0.981967
ukb-ppp-PSMG4-OID30514	Proteasome assembly chaperone 4 | Inflammation_II	Wald ratio	1	-0.0210888	0.179608	0.906531	-0.373121	0.330943	0.979132	0.688582	1.39228	0.981967
ukb-ppp-PSTPIP2-OID30596	Proline-serine-threonine phosphatase-interacting protein 2 | Inflammation_II	Wald ratio	1	0.0983891	0.0705892	0.16337	-0.0399658	0.236744	1.10339	0.960822	1.26712	0.612158
ukb-ppp-PTGES2-OID30561	Prostaglandin E synthase 2 | Inflammation_II	Wald ratio	1	-0.642965	0.176184	0.000262856	-0.988285	-0.297645	0.525731	0.372214	0.742565	0.0289174
ukb-ppp-PTK7-OID20880	Inactive tyrosine-protein kinase 7 | Neurology	Wald ratio	1	0.106818	0.19378	0.581476	-0.272992	0.486627	1.11273	0.761099	1.62682	0.901893
ukb-ppp-PTN-OID20083	Pleiotrophin | Cardiometabolic	Wald ratio	1	0.0834135	0.152049	0.583282	-0.214602	0.381429	1.08699	0.806863	1.46438	0.901893
ukb-ppp-PTPRF-OID20310	Receptor-type tyrosine-protein phosphatase F | Cardiometabolic	Wald ratio	1	0.167426	0.150957	0.267388	-0.12845	0.463302	1.18226	0.879458	1.58931	0.743749
ukb-ppp-PTPRK-OID31461	Receptor-type tyrosine-protein phosphatase kappa | Oncology_II	Wald ratio	1	0.20921	0.123899	0.091306	-0.0336327	0.452053	1.2327	0.966927	1.57154	0.566296
ukb-ppp-PTPRR-OID31099	Receptor-type tyrosine-protein phosphatase R | Neurology_II	Wald ratio	1	0.0808869	0.28789	0.778738	-0.483378	0.645151	1.08425	0.616697	1.90628	0.976488
ukb-ppp-PTS-OID20847	6-pyruvoyl tetrahydrobiopterin synthase | Neurology	Wald ratio	1	0.0393869	0.0508046	0.438185	-0.0601902	0.138964	1.04017	0.941585	1.14908	0.861329
ukb-ppp-PTX3-OID20570	Pentraxin-related protein PTX3 | Inflammation	Wald ratio	1	0.04579	0.173234	0.79153	-0.293749	0.385329	1.04685	0.745464	1.4701	0.977027
ukb-ppp-PYY-OID30150	Peptide YY | Cardiometabolic_II	Wald ratio	1	0.0904027	0.0462324	0.0505362	-0.000212792	0.181018	1.09461	0.999787	1.19844	0.487751
ukb-ppp-RAB44-OID31346	Ras-related protein Rab-44 | Oncology_II	Wald ratio	1	-0.103841	0.0960411	0.2796	-0.292082	0.0843992	0.901368	0.746707	1.08806	0.754684
ukb-ppp-RAB6A-OID20608	Ras-related protein Rab-6A | Inflammation	Wald ratio	1	-0.152829	0.18627	0.41195	-0.517918	0.212261	0.858277	0.59576	1.23647	0.854213
ukb-ppp-RABEP1-OID30647	Rab GTPase-binding effector protein 1 | Inflammation_II	Wald ratio	1	0.0753399	0.153867	0.624388	-0.22624	0.37692	1.07825	0.797526	1.45779	0.901893
ukb-ppp-RABEPK-OID21163	Rab9 effector protein with kelch motifs | Oncology	Wald ratio	1	-0.0141113	0.0771952	0.854955	-0.165414	0.137191	0.985988	0.847543	1.14705	0.977027
ukb-ppp-RABGAP1L-OID20447	Rab GTPase-activating protein 1-like | Inflammation	Wald ratio	1	0.30004	0.15049	0.0461785	0.00508018	0.594999	1.34991	1.00509	1.81303	0.473714
ukb-ppp-RALB-OID30567	Ras-related protein Ral-B | Inflammation_II	Wald ratio	1	-0.0638337	0.0924478	0.48989	-0.245031	0.117364	0.938161	0.78268	1.12453	0.892928
ukb-ppp-RALY-OID31382	RNA-binding protein Raly | Oncology_II	Wald ratio	1	-0.44789	0.157462	0.00444898	-0.756515	-0.139265	0.638975	0.469299	0.869997	0.135369
ukb-ppp-RANBP1-OID30258	Ran-specific GTPase-activating protein | Cardiometabolic_II	Wald ratio	1	0.0351893	0.184002	0.848334	-0.325454	0.395833	1.03582	0.722199	1.48562	0.977027
ukb-ppp-RAPGEF2-OID31337	Rap guanine nucleotide exchange factor 2 | Oncology_II	Wald ratio	1	-0.567321	0.226149	0.0121205	-1.01057	-0.124069	0.567043	0.36401	0.883319	0.243928
ukb-ppp-RARRES2-OID20373	Retinoic acid receptor responder protein 2 | Cardiometabolic	Wald ratio	1	-0.0458676	0.0547427	0.4021	-0.153163	0.061428	0.955168	0.85799	1.06335	0.845339
ukb-ppp-RBM17-OID31034	Splicing factor 45 | Neurology_II	Wald ratio	1	0.000703507	0.0573314	0.990209	-0.111666	0.113073	1.0007	0.894343	1.11971	0.996467
ukb-ppp-RBP1-OID30913	Retinol-binding protein 1 | Neurology_II	Wald ratio	1	-0.01939	0.0976096	0.842538	-0.210705	0.171925	0.980797	0.810013	1.18759	0.977027
ukb-ppp-RBP2-OID21365	Retinol-binding protein 2 | Oncology	Wald ratio	1	0.0402552	0.174546	0.817604	-0.301855	0.382366	1.04108	0.739445	1.46575	0.977027
ukb-ppp-RBP5-OID21369	Retinol-binding protein 5 | Oncology	Wald ratio	1	-0.127165	0.179346	0.478294	-0.478683	0.224353	0.880588	0.619599	1.25151	0.887605
ukb-ppp-RBP7-OID31526	Retinoid-binding protein 7 | Oncology_II	Wald ratio	1	0.00330805	0.0387506	0.931969	-0.0726432	0.0792593	1.00331	0.929933	1.08248	0.985694
ukb-ppp-REEP4-OID31028	Receptor expression-enhancing protein 4 | Neurology_II	Wald ratio	1	-0.0819245	0.0517582	0.11346	-0.183371	0.0195216	0.921342	0.83246	1.01971	0.566296
ukb-ppp-RILP-OID21436	Rab-interacting lysosomal protein | Oncology	Wald ratio	1	-0.19968	0.205139	0.330359	-0.601752	0.202392	0.818993	0.547851	1.22433	0.800148
ukb-ppp-RILPL2-OID30342	RILP-like protein 2 | Cardiometabolic_II	Wald ratio	1	-0.178533	0.197758	0.36664	-0.56614	0.209073	0.836496	0.567713	1.23254	0.827038
ukb-ppp-RNASEH2A-OID31027	Ribonuclease H2 subunit A | Neurology_II	Wald ratio	1	-0.167195	0.113228	0.139776	-0.389122	0.0547314	0.846034	0.677652	1.05626	0.596242
ukb-ppp-ROBO4-OID30226	Roundabout homolog 4 | Cardiometabolic_II	Wald ratio	1	-0.0169073	0.120085	0.888032	-0.252273	0.218459	0.983235	0.777032	1.24416	0.981967
ukb-ppp-RPA2-OID30453	Replication protein A 32 kDa subunit | Inflammation_II	Wald ratio	1	0.136685	0.130937	0.29653	-0.119951	0.393321	1.14647	0.886964	1.48189	0.771625
ukb-ppp-RPE-OID31324	Ribulose-phosphate 3-epimerase | Oncology_II	Wald ratio	1	0.333136	0.18531	0.072221	-0.0300717	0.696344	1.39534	0.970376	2.0064	0.522782
ukb-ppp-RPL14-OID30284	60S ribosomal protein L14 | Cardiometabolic_II	Wald ratio	1	0.477413	0.193825	0.0137737	0.0975155	0.85731	1.6119	1.10243	2.35681	0.258055
ukb-ppp-RRM2-OID21187	Ribonucleoside-diphosphate reductase subunit M2 | Oncology	Wald ratio	1	0.131242	0.214429	0.540503	-0.289039	0.551522	1.14024	0.748983	1.73589	0.901893
ukb-ppp-RRM2B-OID21174	Ribonucleoside-diphosphate reductase subunit M2 B | Oncology	Wald ratio	1	0.0835907	0.111196	0.452206	-0.134353	0.301534	1.08718	0.874281	1.35193	0.865279
ukb-ppp-RTN4IP1-OID31030	Reticulon-4-interacting protein 1, mitochondrial | Neurology_II	Wald ratio	1	-0.130405	0.117	0.265032	-0.359725	0.0989145	0.87774	0.697868	1.10397	0.743747
ukb-ppp-RWDD1-OID21015	RWD domain-containing protein 1 | Neurology	Wald ratio	1	-0.0293418	0.165699	0.859447	-0.354113	0.295429	0.971084	0.701796	1.3437	0.977027
ukb-ppp-S100A11-OID20130	Protein S100-A11 | Cardiometabolic	Wald ratio	1	-0.154271	0.0737829	0.0365389	-0.298886	-0.00965668	0.85704	0.741644	0.99039	0.410043
ukb-ppp-S100A16-OID20878	Protein S100-A16 | Neurology	Wald ratio	1	0.0580684	0.102991	0.572875	-0.143793	0.25993	1.05979	0.866067	1.29684	0.901893
ukb-ppp-S100A3-OID31352	Protein S100-A3 | Oncology_II	Wald ratio	1	-0.0130854	0.091205	0.885917	-0.191847	0.165677	0.987	0.825433	1.18019	0.981967
ukb-ppp-SARG-OID30331	Specifically androgen-regulated gene protein | Cardiometabolic_II	Wald ratio	1	-0.160341	0.149282	0.282786	-0.452933	0.132251	0.851853	0.63576	1.1414	0.759307
ukb-ppp-SCAMP3-OID21332	Secretory carrier-associated membrane protein 3 | Oncology	Wald ratio	1	-0.0536581	0.13923	0.699947	-0.326549	0.219233	0.947756	0.721409	1.24512	0.953755
ukb-ppp-SCG2-OID21400	Secretogranin-2 | Oncology	Wald ratio	1	0.170737	0.224726	0.447401	-0.269726	0.6112	1.18618	0.763588	1.84264	0.865279
ukb-ppp-SCGN-OID20457	Secretagogin | Inflammation	Wald ratio	1	0.00967219	0.136916	0.943682	-0.258683	0.278027	1.00972	0.772068	1.32052	0.985694
ukb-ppp-SCRG1-OID30333	Scrapie-responsive protein 1 | Cardiometabolic_II	Wald ratio	1	0.170722	0.174312	0.327378	-0.170929	0.512373	1.18616	0.842882	1.66925	0.799003
ukb-ppp-SDHB-OID31436	Succinate dehydrogenase | Oncology_II	Wald ratio	1	0.0822068	0.203381	0.686064	-0.316419	0.480833	1.08568	0.728754	1.61742	0.95212
ukb-ppp-SEC31A-OID30269	Protein transport protein Sec31A | Cardiometabolic_II	Wald ratio	1	0.0632103	0.103164	0.540063	-0.138991	0.265411	1.06525	0.870236	1.30397	0.901893
ukb-ppp-SEL1L-OID30196	Protein sel-1 homolog 1 | Cardiometabolic_II	Wald ratio	1	0.0180472	0.0354632	0.610823	-0.0514607	0.0875551	1.01821	0.949841	1.0915	0.901893
ukb-ppp-SELE-OID20290	E-selectin | Cardiometabolic	Wald ratio	1	0.201909	0.117976	0.0870005	-0.0293245	0.433142	1.22374	0.971101	1.5421	0.566296
ukb-ppp-SELENOP-OID30745	Selenoprotein P | Inflammation_II	Wald ratio	1	0.0484781	0.112175	0.665621	-0.171385	0.268341	1.04967	0.842498	1.30779	0.940275
ukb-ppp-SEMA4D-OID21020	Semaphorin-4D | Neurology	Wald ratio	1	-0.337231	0.119222	0.00467522	-0.570906	-0.103556	0.713744	0.565013	0.901625	0.135369
ukb-ppp-SEMA6C-OID30531	Semaphorin-6C | Inflammation_II	Wald ratio	1	-0.158039	0.109142	0.147616	-0.371958	0.0558805	0.853817	0.689383	1.05747	0.596918
ukb-ppp-SEPTIN8-OID31079	Septin-8 | Neurology_II	Wald ratio	1	0.0907122	0.0813885	0.26504	-0.0688093	0.250234	1.09495	0.933505	1.28433	0.743747
ukb-ppp-SERPINB5-OID20064	Serpin B5 | Cardiometabolic	Wald ratio	1	-0.363412	0.200721	0.0702128	-0.756826	0.0300007	0.6953	0.469153	1.03046	0.514985
ukb-ppp-SERPINB6-OID21023	Serpin B6 | Neurology	Wald ratio	1	-0.0117754	0.0653714	0.85705	-0.139903	0.116353	0.988294	0.869442	1.12339	0.977027
ukb-ppp-SERPIND1-OID30767	Heparin cofactor 2 | Inflammation_II	Wald ratio	1	-0.0612918	0.20793	0.768168	-0.468834	0.346251	0.940549	0.625731	1.41376	0.974961
ukb-ppp-SERPINE1-OID20342	Plasminogen activator inhibitor 1 | Cardiometabolic	Wald ratio	1	-0.104749	0.115481	0.364372	-0.331092	0.121594	0.90055	0.718139	1.1293	0.827038
ukb-ppp-SERPINF2-OID30779	Alpha-2-antiplasmin | Inflammation_II	Wald ratio	1	-0.0954676	0.0648784	0.14116	-0.222629	0.0316942	0.908948	0.800411	1.0322	0.596242
ukb-ppp-SERPINH1-OID31322	Serpin H1 | Oncology_II	Wald ratio	1	0.0668141	0.127652	0.600689	-0.183383	0.317011	1.0691	0.832449	1.37302	0.901893
ukb-ppp-SESTD1-OID20790	SEC14 domain and spectrin repeat-containing protein 1 | Neurology	Wald ratio	1	-0.0610604	0.108463	0.573461	-0.273647	0.151526	0.940766	0.7606	1.16361	0.901893
ukb-ppp-SEZ6-OID30968	Seizure protein 6 homolog | Neurology_II	Wald ratio	1	0.0920148	0.170312	0.58901	-0.241798	0.425827	1.09638	0.785215	1.53086	0.901893
ukb-ppp-SF3B4-OID21278	Splicing factor 3B subunit 4 | Oncology	Wald ratio	1	-0.827684	0.232137	0.00036317	-1.28267	-0.372695	0.43706	0.277295	0.688875	0.0289174
ukb-ppp-SH2B3-OID21222	SH2B adapter protein 3 | Oncology	Wald ratio	1	0.442823	0.163315	0.00669848	0.122727	0.76292	1.5571	1.13058	2.14453	0.167034
ukb-ppp-SHH-OID30516	Sonic hedgehog protein | Inflammation_II	Wald ratio	1	0.083065	0.185791	0.654811	-0.281085	0.447215	1.08661	0.754964	1.56395	0.933142
ukb-ppp-SHPK-OID31292	Sedoheptulokinase | Oncology_II	Wald ratio	1	-0.185092	0.147293	0.20889	-0.473787	0.103603	0.831028	0.62264	1.10916	0.691463
ukb-ppp-SIL1-OID30207	Nucleotide exchange factor SIL1 | Cardiometabolic_II	Wald ratio	1	-0.0206785	0.177763	0.907394	-0.369095	0.327738	0.979534	0.69136	1.38782	0.981967
ukb-ppp-SIRT2-OID21375	NAD-dependent protein deacetylase sirtuin-2 | Oncology	Wald ratio	1	-0.0533957	0.077712	0.492022	-0.205711	0.0989198	0.948005	0.814068	1.10398	0.892928
ukb-ppp-SKAP1-OID20906	Src kinase-associated phosphoprotein 1 | Neurology	Wald ratio	1	0.163595	0.197165	0.406687	-0.222848	0.550039	1.17774	0.800236	1.73332	0.8466
ukb-ppp-SLAMF1-OID20496	Signaling lymphocytic activation molecule | Inflammation	Wald ratio	1	0.0468591	0.0943631	0.619483	-0.138093	0.231811	1.04797	0.871018	1.26088	0.901893
ukb-ppp-SLC16A1-OID20799	Monocarboxylate transporter 1 | Neurology	Wald ratio	1	0.0228282	0.171465	0.894085	-0.313243	0.358899	1.02309	0.731072	1.43175	0.981967
ukb-ppp-SLC27A4-OID20814	Long-chain fatty acid transport protein 4 | Neurology	Wald ratio	1	0.0486962	0.186793	0.794327	-0.317418	0.414811	1.0499	0.728026	1.51408	0.977027
ukb-ppp-SLC4A1-OID30369	Band 3 anion transport protein | Cardiometabolic_II	Wald ratio	1	0.550135	0.326963	0.09246	-0.0907121	1.19098	1.73349	0.913281	3.29031	0.566296
ukb-ppp-SLC9A3R2-OID31445	Na(+)/H(+) exchange regulatory cofactor NHE-RF2 | Oncology_II	Wald ratio	1	-0.0125517	0.0912094	0.890545	-0.191322	0.166219	0.987527	0.825866	1.18083	0.981967
ukb-ppp-SLIT2-OID20862	Slit homolog 2 protein | Neurology	Wald ratio	1	0.105861	0.184537	0.566198	-0.255831	0.467553	1.11167	0.774273	1.59608	0.901893
ukb-ppp-SLITRK1-OID30510	SLIT and NTRK-like protein 1 | Inflammation_II	Wald ratio	1	0.103589	0.100033	0.300413	-0.0924758	0.299654	1.10914	0.911671	1.34939	0.771625
ukb-ppp-SLMAP-OID31441	Sarcolemmal membrane-associated protein | Oncology_II	Wald ratio	1	0.195292	0.162943	0.230712	-0.124077	0.514661	1.21567	0.883312	1.67307	0.722057
ukb-ppp-SMARCA2-OID20796	Probable global transcription activator SNF2L2 | Neurology	Wald ratio	1	0.186997	0.237705	0.431471	-0.278904	0.652898	1.20562	0.756612	1.9211	0.859727
ukb-ppp-SMPD3-OID30477	Sphingomyelin phosphodiesterase 3 | Inflammation_II	Wald ratio	1	-0.151729	0.231138	0.511539	-0.60476	0.301301	0.859221	0.546206	1.35162	0.901893
ukb-ppp-SNAP25-OID30811	Synaptosomal-associated protein 25 | Neurology_II	Wald ratio	1	-0.0904387	0.106104	0.394015	-0.298403	0.117525	0.91353	0.742003	1.12471	0.839424
ukb-ppp-SNAP29-OID21506	Synaptosomal-associated protein 29 | Oncology	Wald ratio	1	0.0889731	0.167017	0.594229	-0.23838	0.416326	1.09305	0.787903	1.51638	0.901893
ukb-ppp-SNCA-OID30645	Alpha-synuclein | Inflammation_II	Wald ratio	1	0.0445104	0.241604	0.853834	-0.429034	0.518055	1.04552	0.651138	1.67876	0.977027
ukb-ppp-SNX18-OID31476	Sorting nexin-18 | Oncology_II	Wald ratio	1	-0.104737	0.166882	0.53026	-0.431826	0.222352	0.900561	0.649322	1.24901	0.901893
ukb-ppp-SOD1-OID20386	Superoxide dismutase [Cu-Zn] | Cardiometabolic	Wald ratio	1	-0.218191	0.142106	0.124683	-0.496719	0.060337	0.803972	0.608524	1.06219	0.584396
ukb-ppp-SORBS1-OID30978	Sorbin and SH3 domain-containing protein 1 | Neurology_II	Wald ratio	1	0.193281	0.221924	0.38379	-0.24169	0.628252	1.21322	0.7853	1.87433	0.833755
ukb-ppp-SOST-OID20204	Sclerostin | Cardiometabolic	Wald ratio	1	-0.226437	0.195679	0.247195	-0.609968	0.157093	0.797369	0.543369	1.1701	0.73569
ukb-ppp-SPARC-OID21511	SPARC | Oncology	Wald ratio	1	-0.263744	0.175356	0.132569	-0.607443	0.079954	0.76817	0.544742	1.08324	0.596242
ukb-ppp-SPRED2-OID30423	Sprouty-related, EVH1 domain-containing protein 2 | Inflammation_II	Wald ratio	1	0.243013	0.151599	0.108936	-0.0541219	0.540148	1.27509	0.947317	1.71626	0.566296
ukb-ppp-SRP14-OID21324	Signal recognition particle 14 kDa protein | Oncology	Wald ratio	1	-0.093383	0.198268	0.637646	-0.481989	0.295223	0.910845	0.617554	1.34343	0.912765
ukb-ppp-ST13-OID30624	Hsc70-interacting protein | Inflammation_II	Wald ratio	1	-0.111702	0.197718	0.572104	-0.49923	0.275826	0.894311	0.606998	1.31762	0.901893
ukb-ppp-STAMBP-OID20955	STAM-binding protein | Neurology	Wald ratio	1	0.069331	0.194236	0.721135	-0.311371	0.450034	1.07179	0.732442	1.56836	0.956518
ukb-ppp-STC1-OID21014	Stanniocalcin-1 | Neurology	Wald ratio	1	-0.00184845	0.193539	0.99238	-0.381184	0.377487	0.998153	0.683052	1.45862	0.996723
ukb-ppp-STK4-OID20140	Serine/threonine-protein kinase 4 | Cardiometabolic	Wald ratio	1	0.180021	0.199701	0.367349	-0.211394	0.571435	1.19724	0.809455	1.77081	0.827038
ukb-ppp-STX4-OID21326	Syntaxin-4 | Oncology	Wald ratio	1	0.0507009	0.253962	0.841762	-0.447065	0.548467	1.05201	0.639502	1.7306	0.977027
ukb-ppp-STX8-OID20531	Syntaxin-8 | Inflammation	Wald ratio	1	0.40585	0.123927	0.00105696	0.162953	0.648746	1.50058	1.17698	1.91314	0.0480917
ukb-ppp-STXBP1-OID31054	Syntaxin-binding protein 1 | Neurology_II	Wald ratio	1	-0.0733142	0.206684	0.722803	-0.478416	0.331787	0.929309	0.619765	1.39346	0.956518
ukb-ppp-SUGP1-OID31524	SURP and G-patch domain-containing protein 1 | Oncology_II	Wald ratio	1	-0.0221558	0.0535876	0.679277	-0.127188	0.0828759	0.978088	0.880569	1.08641	0.949088
ukb-ppp-SULT2A1-OID20508	Bile salt sulfotransferase | Inflammation	Wald ratio	1	-0.0263696	0.0389865	0.498801	-0.102783	0.0500439	0.973975	0.902323	1.05132	0.901893
ukb-ppp-SUSD4-OID31398	Sushi domain-containing protein 4 | Oncology_II	Wald ratio	1	-0.170038	0.159003	0.284889	-0.481684	0.141608	0.843633	0.617742	1.15212	0.759307
ukb-ppp-SV2A-OID30965	Synaptic vesicle glycoprotein 2A | Neurology_II	Wald ratio	1	-0.26548	0.0759376	0.000472234	-0.414318	-0.116643	0.766838	0.660791	0.889903	0.0330485
ukb-ppp-TAB2-OID31319	TGF-beta-activated kinase 1 and MAP3K7-binding protein 2 | Oncology_II	Wald ratio	1	0.0844087	0.216693	0.696883	-0.34031	0.509127	1.08807	0.71155	1.66384	0.953755
ukb-ppp-TANK-OID20474	TRAF family member-associated NF-kappa-B activator | Inflammation	Wald ratio	1	0.283445	0.234116	0.226009	-0.175423	0.742314	1.3277	0.839102	2.10079	0.721533
ukb-ppp-TARBP2-OID20870	RISC-loading complex subunit TARBP2 | Neurology	Wald ratio	1	-0.0443768	0.22596	0.844303	-0.487258	0.398504	0.956593	0.614309	1.4896	0.977027
ukb-ppp-TBC1D23-OID21286	TBC1 domain family member 23 | Oncology	Wald ratio	1	-0.0439425	0.0683997	0.520589	-0.178006	0.0901208	0.957009	0.836938	1.09431	0.901893
ukb-ppp-TBCA-OID30616	Tubulin-specific chaperone A | Inflammation_II	Wald ratio	1	0.0422451	0.0827655	0.609758	-0.119975	0.204465	1.04315	0.886942	1.22687	0.901893
ukb-ppp-TBCB-OID20993	Tubulin-folding cofactor B | Neurology	Wald ratio	1	0.426501	0.2336	0.0678843	-0.0313553	0.884357	1.53189	0.969131	2.42143	0.514985
ukb-ppp-TDP1-OID31403	Tyrosyl-DNA phosphodiesterase 1 | Oncology_II	Wald ratio	1	0.0990689	0.10841	0.360805	-0.113415	0.311553	1.10414	0.89278	1.36554	0.823773
ukb-ppp-TDRKH-OID20875	Tudor and KH domain-containing protein | Neurology	Wald ratio	1	0.163444	0.249605	0.512592	-0.325783	0.65267	1.17756	0.721962	1.92066	0.901893
ukb-ppp-TEF-OID30103	Thyrotroph embryonic factor | Cardiometabolic_II	Wald ratio	1	0.0864087	0.146462	0.555209	-0.200657	0.373475	1.09025	0.818193	1.45277	0.901893
ukb-ppp-TGFA-OID20600	Protransforming growth factor alpha [Cleaved into: Transforming growth factor alpha | Inflammation	Wald ratio	1	-0.0557174	0.0972697	0.566771	-0.246366	0.134931	0.945806	0.781636	1.14446	0.901893
ukb-ppp-TGFB2-OID31417	Transforming growth factor beta-2 proprotein | Oncology_II	Wald ratio	1	-0.0408408	0.075479	0.588446	-0.18878	0.107098	0.959982	0.827969	1.11304	0.901893
ukb-ppp-TGFBR1-OID30502	TGF-beta receptor type-1 | Inflammation_II	Wald ratio	1	0.456562	0.206737	0.027215	0.0513577	0.861767	1.57864	1.0527	2.36734	0.403619
ukb-ppp-TGM2-OID20141	Protein-glutamine gamma-glutamyltransferase 2 | Cardiometabolic	Wald ratio	1	0.0438988	0.0624994	0.482437	-0.0786	0.166398	1.04488	0.92441	1.18104	0.888759
ukb-ppp-THOP1-OID20194	Thimet oligopeptidase | Cardiometabolic	Wald ratio	1	0.048966	0.0404907	0.226541	-0.0303957	0.128328	1.05018	0.970062	1.13693	0.721533
ukb-ppp-THPO-OID20098	Thrombopoietin | Cardiometabolic	Wald ratio	1	0.0600701	0.174875	0.73122	-0.282684	0.402824	1.06191	0.753758	1.49604	0.960385
ukb-ppp-TIE1-OID20303	Tyrosine-protein kinase receptor Tie-1 | Cardiometabolic	Wald ratio	1	-0.105844	0.0578743	0.0674205	-0.219278	0.00758962	0.899565	0.803099	1.00762	0.514985
ukb-ppp-TIGAR-OID20894	Fructose-2,6-bisphosphatase TIGAR | Neurology	Wald ratio	1	0.105662	0.173568	0.54268	-0.234531	0.445855	1.11145	0.790942	1.56183	0.901893
ukb-ppp-TIGIT-OID31320	T-cell immunoreceptor with Ig and ITIM domains | Oncology_II	Wald ratio	1	-0.222583	0.129308	0.0851896	-0.476027	0.030861	0.800449	0.621247	1.03134	0.566296
ukb-ppp-TIMM10-OID30358	Mitochondrial import inner membrane translocase subunit Tim10 | Cardiometabolic_II	Wald ratio	1	-0.134397	0.0623608	0.0311496	-0.256624	-0.0121701	0.874243	0.773659	0.987904	0.410043
ukb-ppp-TJAP1-OID21477	Tight junction-associated protein 1 | Oncology	Wald ratio	1	0.123369	0.152028	0.417084	-0.174606	0.421345	1.1313	0.839788	1.52401	0.855108
ukb-ppp-TK1-OID31294	Thymidine kinase, cytosolic | Oncology_II	Wald ratio	1	0.109276	0.0792457	0.16791	-0.0460458	0.264597	1.11547	0.954998	1.30291	0.621854
ukb-ppp-TMED8-OID31462	Protein TMED8 | Oncology_II	Wald ratio	1	-0.316125	0.160615	0.0490429	-0.630929	-0.00131998	0.728969	0.532097	0.998681	0.480621
ukb-ppp-TMEM106A-OID31411	Transmembrane protein 106A | Oncology_II	Wald ratio	1	0.0916908	0.104061	0.378252	-0.11227	0.295651	1.09603	0.893803	1.344	0.833755
ukb-ppp-TMSB10-OID21118	Thymosin beta-10 | Neurology	Wald ratio	1	0.0391612	0.182426	0.830025	-0.318393	0.396716	1.03994	0.727317	1.48693	0.977027
ukb-ppp-TNF-OID20473	Tumor necrosis factor | Inflammation	Wald ratio	1	-0.432431	0.112166	0.000115608	-0.652277	-0.212584	0.64893	0.520859	0.808492	0.0289174
ukb-ppp-TNF-OID20848	Tumor necrosis factor | Neurology	Wald ratio	1	-0.421281	0.109274	0.000115608	-0.635459	-0.207103	0.656206	0.529692	0.812936	0.0289174
ukb-ppp-TNF-OID21237	Tumor necrosis factor | Oncology	Wald ratio	1	-0.261424	0.131282	0.0464466	-0.518737	-0.00411072	0.769955	0.595272	0.995898	0.473714
ukb-ppp-TNFAIP8-OID20433	Tumor necrosis factor alpha-induced protein 8 | Inflammation	Wald ratio	1	0.0205631	0.127643	0.872016	-0.229618	0.270744	1.02078	0.794837	1.31094	0.981162
ukb-ppp-TNFRSF14-OID20783	Tumor necrosis factor receptor superfamily member 14 | Inflammation	Wald ratio	1	-0.128294	0.0916729	0.16167	-0.307973	0.0513847	0.879595	0.734935	1.05273	0.610687
ukb-ppp-TNFRSF17-OID30589	Tumor necrosis factor receptor superfamily member 17 | Inflammation_II	Wald ratio	1	-0.0597421	0.0765773	0.4353	-0.209834	0.0903493	0.942007	0.810719	1.09456	0.859727
ukb-ppp-TNFRSF1A-OID21155	Tumor necrosis factor receptor superfamily member 1A | Neurology	Wald ratio	1	-0.308165	0.163413	0.0593208	-0.628455	0.0121239	0.734794	0.533415	1.0122	0.514375
ukb-ppp-TNFRSF9-OID20985	Tumor necrosis factor receptor superfamily member 9 | Neurology	Wald ratio	1	0.103666	0.0609117	0.0887727	-0.0157209	0.223053	1.10923	0.984402	1.24989	0.566296
ukb-ppp-TNFSF11-OID20592	Tumor necrosis factor ligand superfamily member 11 | Inflammation	Wald ratio	1	-0.0170319	0.0963304	0.85966	-0.205839	0.171776	0.983112	0.813964	1.18741	0.977027
ukb-ppp-TOP2B-OID30559	DNA topoisomerase 2-beta | Inflammation_II	Wald ratio	1	0.134793	0.132228	0.308013	-0.124374	0.393961	1.1443	0.88305	1.48284	0.777527
ukb-ppp-TP53-OID21232	Cellular tumor antigen p53 | Oncology	Wald ratio	1	0.0083427	0.1815	0.963338	-0.347397	0.364083	1.00838	0.706525	1.43919	0.985817
ukb-ppp-TPPP3-OID20842	Tubulin polymerization-promoting protein family member 3 | Neurology	Wald ratio	1	-0.0576349	0.133931	0.666953	-0.320139	0.20487	0.943995	0.726048	1.22736	0.940275
ukb-ppp-TPR-OID30143	Nucleoprotein TPR | Cardiometabolic_II	Wald ratio	1	0.0658952	0.179854	0.714081	-0.286619	0.41841	1.06811	0.750798	1.51954	0.956518
ukb-ppp-TRAF2-OID20507	TNF receptor-associated factor 2 | Inflammation	Wald ratio	1	0.167597	0.193099	0.385429	-0.210876	0.546071	1.18246	0.809874	1.72646	0.833755
ukb-ppp-TRIM25-OID31482	E3 ubiquitin/ISG15 ligase TRIM25 | Oncology_II	Wald ratio	1	0.013768	0.119105	0.907973	-0.219677	0.247213	1.01386	0.802778	1.28045	0.981967
ukb-ppp-TSC22D1-OID31016	TSC22 domain family protein 1 | Neurology_II	Wald ratio	1	0.136565	0.236134	0.563036	-0.326258	0.599389	1.14633	0.721619	1.82101	0.901893
ukb-ppp-TSPAN1-OID20078	Tetraspanin-1 | Cardiometabolic	Wald ratio	1	-0.120171	0.212488	0.571705	-0.536648	0.296306	0.886769	0.584705	1.34488	0.901893
ukb-ppp-TSPAN15-OID30095	Tetraspanin-15 | Cardiometabolic_II	Wald ratio	1	-0.056172	0.191673	0.769474	-0.43185	0.319506	0.945376	0.649307	1.37645	0.974961
ukb-ppp-TSPYL1-OID30512	Testis-specific Y-encoded-like protein 1 | Inflammation_II	Wald ratio	1	-0.0543292	0.0765022	0.477602	-0.204274	0.0956152	0.94712	0.815239	1.10034	0.887605
ukb-ppp-TXN-OID30670	Thioredoxin | Inflammation_II	Wald ratio	1	-0.209309	0.205194	0.307702	-0.611488	0.19287	0.811145	0.542543	1.21273	0.777527
ukb-ppp-TXNDC9-OID31121	Thioredoxin domain-containing protein 9 | Neurology_II	Wald ratio	1	0.241244	0.228139	0.290309	-0.205908	0.688396	1.27283	0.813908	1.99052	0.762491
ukb-ppp-TXNRD1-OID21135	Thioredoxin reductase 1, cytoplasmic | Neurology	Wald ratio	1	-0.00576264	0.215871	0.978703	-0.428869	0.417344	0.994254	0.651245	1.51792	0.990721
ukb-ppp-TYMP-OID20234	Thymidine phosphorylase | Cardiometabolic	Wald ratio	1	-0.093599	0.0603616	0.120989	-0.211908	0.0247098	0.910648	0.809039	1.02502	0.583862
ukb-ppp-UBAC1-OID21336	Ubiquitin-associated domain-containing protein 1 | Oncology	Wald ratio	1	0.126364	0.105935	0.232933	-0.0812695	0.333997	1.13469	0.921945	1.39654	0.722057
ukb-ppp-UNC5D-OID30447	Netrin receptor UNC5D | Inflammation_II	Wald ratio	1	-0.892985	0.540074	0.0982393	-1.95153	0.165559	0.409432	0.142057	1.18005	0.566296
ukb-ppp-UNG-OID31419	Uracil-DNA glycosylase | Oncology_II	Wald ratio	1	-0.0567262	0.237111	0.81092	-0.521463	0.40801	0.944853	0.593652	1.50382	0.977027
ukb-ppp-UROS-OID30964	Uroporphyrinogen-III synthase | Neurology_II	Wald ratio	1	0.182039	0.10616	0.0863871	-0.0260333	0.390112	1.19966	0.974303	1.47715	0.566296
ukb-ppp-USP8-OID20110	Ubiquitin carboxyl-terminal hydrolase 8 | Cardiometabolic	Wald ratio	1	0.168773	0.193145	0.382219	-0.209791	0.547337	1.18385	0.810753	1.72864	0.833755
ukb-ppp-VAMP5-OID20071	Vesicle-associated membrane protein 5 | Cardiometabolic	Wald ratio	1	0.0409174	0.132655	0.75774	-0.219086	0.300921	1.04177	0.803253	1.3511	0.973009
ukb-ppp-VAMP8-OID30555	Vesicle-associated membrane protein 8 | Inflammation_II	Wald ratio	1	-0.00227143	0.066847	0.972893	-0.133292	0.128749	0.997731	0.87521	1.1374	0.989989
ukb-ppp-VAT1-OID21382	Synaptic vesicle membrane protein VAT-1 homolog | Oncology	Wald ratio	1	0.0676663	0.0768515	0.378599	-0.0829627	0.218295	1.07001	0.920385	1.24395	0.833755
ukb-ppp-VAV3-OID30795	Guanine nucleotide exchange factor VAV3 | Neurology_II	Wald ratio	1	0.101087	0.192701	0.599877	-0.276607	0.47878	1.10637	0.758352	1.6141	0.901893
ukb-ppp-VCPKMT-OID31179	Protein-lysine methyltransferase METTL21D | Oncology_II	Wald ratio	1	0.0535854	0.123706	0.664892	-0.188878	0.296049	1.05505	0.827888	1.34454	0.940275
ukb-ppp-VPS4B-OID31386	Vacuolar protein sorting-associated protein 4B | Oncology_II	Wald ratio	1	-0.296416	0.25907	0.25256	-0.804194	0.211362	0.743478	0.447448	1.23536	0.73569
ukb-ppp-VTCN1-OID21164	V-set domain-containing T-cell activation inhibitor 1 | Oncology	Wald ratio	1	0.0115703	0.16914	0.945462	-0.319944	0.343084	1.01164	0.72619	1.40929	0.985694
ukb-ppp-VTI1A-OID30640	Vesicle transport through interaction with t-SNAREs homolog 1A | Inflammation_II	Wald ratio	1	0.326849	0.230302	0.155836	-0.124543	0.77824	1.38659	0.8829	2.17764	0.605289
ukb-ppp-WASF3-OID20882	Wiskott-Aldrich syndrome protein family member 3 | Neurology	Wald ratio	1	-0.337439	0.162178	0.0374639	-0.655308	-0.0195705	0.713595	0.519282	0.98062	0.411457
ukb-ppp-WASHC3-OID31123	WASH complex subunit 3 | Neurology_II	Wald ratio	1	-0.27423	0.114841	0.0169444	-0.499318	-0.0491419	0.760157	0.606944	0.952046	0.299821
ukb-ppp-WFDC2-OID21505	WAP four-disulfide core domain protein 2 | Oncology	Wald ratio	1	-0.112015	0.117565	0.340696	-0.342443	0.118413	0.894031	0.710033	1.12571	0.813344
ukb-ppp-WWP2-OID20926	NEDD4-like E3 ubiquitin-protein ligase WWP2 | Neurology	Wald ratio	1	0.0249218	0.0650115	0.701464	-0.102501	0.152344	1.02523	0.902577	1.16456	0.953755
ukb-ppp-XRCC4-OID20869	DNA repair protein XRCC4 | Neurology	Wald ratio	1	0.149084	0.12988	0.251027	-0.105481	0.403649	1.16077	0.899892	1.49728	0.73569
ukb-ppp-YAP1-OID31113	Transcriptional coactivator YAP1 | Neurology_II	Wald ratio	1	0.459143	0.169055	0.00660897	0.127794	0.790491	1.58272	1.13632	2.20448	0.167034
ukb-ppp-YJU2-OID31404	Splicing factor YJU2 | Oncology_II	Wald ratio	1	0.0111172	0.198185	0.955266	-0.377326	0.39956	1.01118	0.685693	1.49117	0.985817
ukb-ppp-ZBTB17-OID20082	Zinc finger and BTB domain-containing protein 17 | Cardiometabolic	Wald ratio	1	0.0185944	0.22834	0.935098	-0.428951	0.46614	1.01877	0.651192	1.59383	0.985694
ukb-ppp-ZPR1-OID30801	Zinc finger protein ZPR1 | Neurology_II	Wald ratio	1	0.462212	0.206893	0.0254786	0.0567025	0.867721	1.58758	1.05834	2.38148	0.403619
