# Supplementary material for: PTGES2 and RNASET2 identified as novel potential biomarkers and therapeutic targets for basal cell carcinoma: insights from proteome-wide mendelian randomization, colocalization, and MR-PheWAS analyses
Source: Front Pharmacol. 2024 Jul 5;15:1418560. doi: 10.3389/fphar.2024.1418560 (PMC11257982; doi:10.3389/fphar.2024.1418560)
Supplement: Supplementary file 1 [file DataSheet1.ZIP › Table S3.xlsx]

## Sheet: Sheet1
Table S3. The MR results between deCODE Plasma protein and skin cancer
id.exposure	exposure	method	nsnp	b	se	pval	lo_ci	up_ci	or	or_lci95	or_uci95	p_fdr
10037_SIGLEC12	SIGLEC12++SIG12_NA_SIG12	Inverse variance weighted	8	1.3711e-05	0.0266413	0.999589	-0.0522033	0.0522307	1.00001	0.949136	1.05362	0.999589
10070_PLCG2	PLCG2++PLCG2_NA_PLCG2	Inverse variance weighted	2	0.0290442	0.0834694	0.727869	-0.134556	0.192644	1.02947	0.874104	1.21245	0.995162
10088_APRT	APRT++APT_NA_APT	Inverse variance weighted (multiplicative random effects)	3	0.0569199	0.158898	0.72018	-0.254519	0.368359	1.05857	0.775289	1.44536	0.995162
10366_PDGFRA	PDGFRA++PDGFRA_NA_PDGFRA	Inverse variance weighted	3	0.0724661	0.0894088	0.417651	-0.102775	0.247707	1.07516	0.90233	1.28108	0.977267
10372_STAT6	STAT6++STAT6_NA_STAT6	Inverse variance weighted	4	-0.00060825	0.0836873	0.994201	-0.164635	0.163419	0.999392	0.848203	1.17753	0.999053
10391_ANGPTL3	ANGPTL3++ANGL3_NA_ANGL3	Inverse variance weighted	7	-0.00870785	0.0125779	0.48874	-0.0333605	0.0159448	0.99133	0.96719	1.01607	0.977267
10419_SCARA5	SCARA5++SCAR5_NA_SCAR5	Inverse variance weighted	5	0.0786525	0.0671814	0.2417	-0.053023	0.210328	1.08183	0.948358	1.23408	0.932647
10442_TMEM190	TMEM190++TM190_NA_TM190	Inverse variance weighted	9	-0.026715	0.0176883	0.130961	-0.061384	0.007954	0.973639	0.940462	1.00799	0.901367
10451_NUCB1	NUCB1++NUCB1_NA_NUCB1	Inverse variance weighted	2	0.17973	0.150517	0.232446	-0.115284	0.474745	1.19689	0.891113	1.6076	0.932647
10511_COL6A3	COL6A3++Collagen_alpha_3_VI	Inverse variance weighted	2	0.0640465	0.12591	0.610985	-0.182737	0.31083	1.06614	0.832987	1.36456	0.992674
10512_CSF2RB	CSF2RB++IL3RB_NA_IL3RB	Inverse variance weighted	5	-0.0219851	0.0295448	0.4568	-0.0798929	0.0359227	0.978255	0.923215	1.03658	0.977267
10558_PCDH9	PCDH9++PCDH9_NA_PCDH9	Inverse variance weighted	5	-0.041478	0.0348769	0.234334	-0.109837	0.0268808	0.95937	0.89598	1.02725	0.932647
10565_SLITRK3	SLITRK3++SLIK3_NA_SLIK3	Inverse variance weighted	3	-0.070528	0.111401	0.526667	-0.288873	0.147817	0.931902	0.749107	1.1593	0.977267
10603_HTN3	HTN3++HIS3_NA_HIS3	Inverse variance weighted	3	-0.0479934	0.0806951	0.552011	-0.206156	0.110169	0.95314	0.813706	1.11647	0.977267
10605_APMAP	APMAP++APMAP_NA_APMAP	Inverse variance weighted	2	-0.0189878	0.108362	0.860902	-0.231377	0.193401	0.981191	0.79344	1.21337	0.995162
10612_PLOD3	PLOD3++PLOD3_NA_PLOD3	Inverse variance weighted	4	0.134024	0.106562	0.208499	-0.0748384	0.342886	1.14342	0.927893	1.40901	0.932647
10620_MSMB	MSMB++PSP_94	Inverse variance weighted (multiplicative random effects)	5	-0.0387458	0.0583201	0.506457	-0.153053	0.0755615	0.961995	0.858084	1.07849	0.977267
10627_APLP2	APLP2++APLP2_NA_APLP2	Inverse variance weighted	2	-0.0148474	0.0872661	0.8649	-0.185889	0.156194	0.985262	0.830366	1.16905	0.995162
10630_HTATIP2	HTATIP2++HTAI2_NA_HTAI2	Inverse variance weighted	8	0.0334377	0.0249518	0.180216	-0.0154678	0.0823432	1.034	0.984651	1.08583	0.932647
10666_GNPTG	GNPTG++GNPTG_NA_GNPTG	Inverse variance weighted	4	-0.02317	0.0388648	0.551062	-0.099345	0.0530051	0.977096	0.90543	1.05443	0.977267
10672_SFTPB	SFTPB++SP_B	Inverse variance weighted	4	0.000755616	0.0263701	0.97714	-0.0509299	0.0524411	1.00076	0.950345	1.05384	0.999053
10708_GNRH2	GNRH2++GON2_NA_GON2	Inverse variance weighted	2	0.0590911	0.0710094	0.40532	-0.0800874	0.19827	1.06087	0.923036	1.21929	0.977267
10714_ACE	ACE++ACE_NA_ACE	Inverse variance weighted	10	-0.0117258	0.0185599	0.527531	-0.0481031	0.0246516	0.988343	0.953035	1.02496	0.977267
10754_PROK2	PROK2++Prokineticin_2	Inverse variance weighted	5	-0.018665	0.0236572	0.430125	-0.065033	0.0277031	0.981508	0.937037	1.02809	0.977267
10800_SERPINH1	SERPINH1++Collagen_binding_protein	Inverse variance weighted	2	0.153308	0.0788775	0.0519414	-0.00129209	0.307908	1.16568	0.998709	1.36058	0.796346
10809_KLRB1	KLRB1++KLRB1_NA_KLRB1	Inverse variance weighted	2	0.146589	0.242568	0.54563	-0.328844	0.622022	1.15788	0.719755	1.86269	0.977267
10815_HABP4	HABP4++HABP4_NA_HABP4	Inverse variance weighted	2	-0.0361617	0.0936481	0.699389	-0.219712	0.147389	0.964484	0.80275	1.1588	0.995162
10816_PILRA	PILRA++PILRA_isoform_FDF03_M14	Inverse variance weighted	7	0.0443672	0.0348369	0.202816	-0.0239131	0.112647	1.04537	0.976371	1.11924	0.932647
10818_SMPD1	SMPD1++ASM_NA_ASM	Inverse variance weighted	5	0.0359788	0.0305944	0.239597	-0.0239861	0.0959437	1.03663	0.976299	1.1007	0.932647
10832_B4GALT6	B4GALT6++B4GT6_NA_B4GT6	Inverse variance weighted	3	0.0473383	0.0352011	0.178691	-0.0216559	0.116332	1.04848	0.978577	1.12337	0.932647
10833_HHIP	HHIP++HHIP_NA_HHIP	Inverse variance weighted	2	-0.0574661	0.1283	0.654221	-0.308933	0.194001	0.944154	0.73423	1.2141	0.992674
10851_EBI3	EBI3++IL27B_NA_IL27B	Inverse variance weighted	8	0.0379715	0.0222008	0.0871983	-0.00554208	0.081485	1.0387	0.994473	1.0849	0.796346
10907_NTM	NTM++NTRI_NA_NTRI	Inverse variance weighted	6	0.00414846	0.0243514	0.864728	-0.0435803	0.0518772	1.00416	0.957356	1.05325	0.995162
10916_PLA2R1	PLA2R1++PLA2R_NA_PLA2R	Inverse variance weighted	12	0.0172262	0.0194939	0.376873	-0.0209818	0.0554343	1.01738	0.979237	1.057	0.977267
10924_CYB5D2	CYB5D2++NEUFC_NA_NEUFC	Inverse variance weighted	2	-0.048329	0.0466953	0.300676	-0.139852	0.0431939	0.95282	0.869487	1.04414	0.93543
10938_CD58	CD58++sLFA_3	Inverse variance weighted	3	-0.0318705	0.0411655	0.438809	-0.112555	0.0488137	0.968632	0.893548	1.05002	0.977267
10977_UCMA	UCMA++UCMA_NA_UCMA	Inverse variance weighted	6	0.0613356	0.0375217	0.102118	-0.0122069	0.134878	1.06326	0.987867	1.1444	0.813298
11098_PDXK	PDXK++PDXK_NA_PDXK	Inverse variance weighted	5	0.122763	0.0706636	0.0823371	-0.0157379	0.261264	1.13062	0.984385	1.29857	0.796346
11102_REG4	REG4++REG4_NA_REG4	Inverse variance weighted	6	-0.0745741	0.0589495	0.205853	-0.190115	0.0409668	0.928139	0.826864	1.04182	0.932647
11103_HSPB1	HSPB1++HSP_27	Inverse variance weighted	6	0.00160821	0.0320552	0.959987	-0.06122	0.0644364	1.00161	0.940616	1.06656	0.997563
11104_CHI3L1	CHI3L1++YKL_40	Inverse variance weighted	15	0.00096885	0.0171589	0.954973	-0.0326626	0.0346003	1.00097	0.967865	1.03521	0.995162
11109_SVEP1	SVEP1++SVEP1_NA_SVEP1	Inverse variance weighted	6	-0.0126305	0.0284319	0.656871	-0.0683571	0.043096	0.987449	0.933927	1.04404	0.992674
11117_SPATA20	SPATA20++SPT20_NA_SPT20	Inverse variance weighted	4	-0.031229	0.0516958	0.545783	-0.132553	0.0700947	0.969254	0.875857	1.07261	0.977267
11140_COL1A1	COL1A1++CO1A1_NA_CO1A1	Inverse variance weighted	4	-0.00826048	0.0642583	0.897713	-0.134207	0.117686	0.991774	0.874409	1.12489	0.995162
11142_ANGPTL1	ANGPTL1++ANGL1_NA_ANGL1	Inverse variance weighted	4	-0.0192071	0.0300454	0.522647	-0.0780961	0.0396819	0.980976	0.924876	1.04048	0.977267
11145_KIAA1549L	KIAA1549L++K154L_NA_K154L	Inverse variance weighted	7	-0.037299	0.0443047	0.399858	-0.124136	0.0495381	0.963388	0.88326	1.05079	0.977267
11152_KLK13	KLK13++kallikrein_13	Inverse variance weighted	4	-0.0119712	0.024563	0.626	-0.0601146	0.0361723	0.9881	0.941657	1.03683	0.992674
11178_SVEP1	SVEP1++SVEP1_NA_SVEP1	Inverse variance weighted	7	-0.0075992	0.0281133	0.786925	-0.0627013	0.0475029	0.99243	0.939224	1.04865	0.995162
11187_CLEC12A	CLEC12A++CL12A_NA_CL12A	Inverse variance weighted	7	-0.0282977	0.0322943	0.380897	-0.0915945	0.0349991	0.972099	0.912475	1.03562	0.977267
11196_COL6A3	COL6A3++Collagen_alpha_3_VI	Inverse variance weighted	2	0.0989991	0.137758	0.472359	-0.171006	0.369004	1.10407	0.842816	1.44629	0.977267
11208_NAGPA	NAGPA++NAGPA_NA_NAGPA	Inverse variance weighted	6	0.0257714	0.0291029	0.375872	-0.0312702	0.0828131	1.02611	0.969214	1.08634	0.977267
11211_TBCE	TBCE++TBCE_NA_TBCE	Inverse variance weighted	2	0.0834696	0.0943648	0.376404	-0.101486	0.268425	1.08705	0.903494	1.3079	0.977267
11212_TXNDC5	TXNDC5++TXND5_NA_TXND5	Inverse variance weighted	6	0.00397878	0.0333423	0.905013	-0.0613721	0.0693297	1.00399	0.940473	1.07179	0.995162
11219_FGFBP3	FGFBP3++FGFP3_NA_FGFP3	Inverse variance weighted	3	0.0246059	0.0404168	0.542654	-0.0546111	0.103823	1.02491	0.946853	1.1094	0.977267
11237_PCOLCE	PCOLCE++PCOC1_NA_PCOC1	Inverse variance weighted	2	0.1261	0.0633279	0.0464569	0.00197696	0.250222	1.1344	1.00198	1.28431	0.753998
11241_ASL	ASL++ARLY_NA_ARLY	Inverse variance weighted	2	-0.101066	0.0746192	0.175601	-0.24732	0.0451875	0.903873	0.780891	1.04622	0.932647
11248_UROS	UROS++HEM4_NA_HEM4	Inverse variance weighted	4	0.0302615	0.05567	0.586726	-0.0788518	0.139375	1.03072	0.924177	1.14955	0.991211
11257_QDPR	QDPR++DHPR_NA_DHPR	Inverse variance weighted	4	0.0454614	0.0348167	0.191643	-0.0227793	0.113702	1.04651	0.977478	1.12042	0.932647
11273_GSTT2B	GSTT2B++GSTT2_NA_GSTT2	Inverse variance weighted	2	-0.0184772	0.156176	0.905822	-0.324583	0.287628	0.981692	0.722829	1.33326	0.995162
11278_COL11A2	COL11A2++COL11A2_NA_COL11A2	Inverse variance weighted (multiplicative random effects)	3	0.0142224	0.0814174	0.861327	-0.145356	0.1738	1.01432	0.864715	1.18982	0.995162
11288_NT5C2	NT5C2++5NTC_NA_5NTC	Inverse variance weighted	2	0.0247268	0.0887003	0.780423	-0.149126	0.198579	1.02503	0.861461	1.21967	0.995162
11308_CREB3L4	CREB3L4++CR3L4_NA_CR3L4	Inverse variance weighted	4	0.0593682	0.0450795	0.18785	-0.0289876	0.147724	1.06117	0.971428	1.15919	0.932647
11313_PCBD1	PCBD1++PHS_NA_PHS	Inverse variance weighted	6	0.0783355	0.0843275	0.352918	-0.0869463	0.243617	1.08149	0.916726	1.27586	0.977267
11347_TALDO1	TALDO1++Transaldolase_NA_Transaldolase	Inverse variance weighted	3	0.218084	0.122081	0.0740359	-0.0211943	0.457363	1.24369	0.979029	1.5799	0.796346
11351_NHEJ1	NHEJ1++NHEJ1_NA_NHEJ1	Inverse variance weighted	3	-0.120943	0.155122	0.435588	-0.424983	0.183096	0.886084	0.653781	1.20093	0.977267
11369_ADH5	ADH5++ADHX_NA_ADHX	Inverse variance weighted	3	-0.0434314	0.0732884	0.553443	-0.187077	0.100214	0.957498	0.82938	1.10541	0.977267
11377_ADH7	ADH7++ADH7_NA_ADH7	Inverse variance weighted	4	0.026213	0.0339149	0.439579	-0.0402602	0.0926861	1.02656	0.960539	1.09712	0.977267
11390_CA8	CA8++Carbonic_Anhydrase_VIII	Inverse variance weighted	6	0.0191687	0.0342287	0.575467	-0.0479196	0.086257	1.01935	0.95321	1.09009	0.984119
11424_FAH	FAH++FAAA_NA_FAAA	Inverse variance weighted	5	-0.0134634	0.027695	0.626873	-0.0677457	0.0408188	0.986627	0.934498	1.04166	0.992674
11431_RECQL	RECQL++RECQ1_NA_RECQ1	Inverse variance weighted	7	-0.0082765	0.042589	0.845914	-0.091751	0.075198	0.991758	0.912332	1.0781	0.995162
11441_PYGL	PYGL++PYGL_NA_PYGL	Inverse variance weighted	2	-0.179685	0.0883422	0.0419549	-0.352836	-0.0065344	0.835533	0.702693	0.993487	0.751277
11510_APOL1	APOL1++Apo_L1	Inverse variance weighted	4	-0.00658979	0.0439264	0.88075	-0.0926856	0.0795061	0.993432	0.91148	1.08275	0.995162
11514_CD59	CD59++CD59_NA_CD59	Inverse variance weighted	3	0.0376251	0.0539187	0.485294	-0.0680554	0.143306	1.03834	0.934209	1.15408	0.977267
11568_FKBP1B	FKBP1B++FKB1B_NA_FKB1B	Inverse variance weighted	2	-0.084747	0.106091	0.424398	-0.292685	0.123191	0.918745	0.746257	1.1311	0.977267
11646_CHST9	CHST9++Carbohydrate_sulfotransferase_9	Inverse variance weighted	4	0.032869	0.042154	0.435546	-0.0497528	0.115491	1.03342	0.951465	1.12242	0.977267
11649_SMAP1	SMAP1++SMAP1_NA_SMAP1	Inverse variance weighted	4	-0.0371904	0.0362665	0.305139	-0.108273	0.033892	0.963493	0.897383	1.03447	0.937216
11656_EVL	EVL++EVL_NA_EVL	Inverse variance weighted	3	-0.0444223	0.139451	0.750066	-0.317746	0.228901	0.95655	0.727788	1.25722	0.995162
11696_CRABP2	CRABP2++RABP2_NA_RABP2	Inverse variance weighted	4	-0.0301018	0.0539455	0.576842	-0.135835	0.0756313	0.970347	0.872987	1.07856	0.984959
11969_S100A2	S100A2++S100A2_NA_S100A2	Inverse variance weighted	2	0.0448439	0.099584	0.652485	-0.150341	0.240029	1.04586	0.860415	1.27129	0.992674
12008_CD7	CD7++CD7_NA_CD7	Inverse variance weighted	3	0.0545728	0.101131	0.589455	-0.143644	0.25279	1.05609	0.866196	1.28761	0.992674
12334_SHMT1	SHMT1++cSHMT_NA_cSHMT	Inverse variance weighted (multiplicative random effects)	6	0.0193012	0.0371662	0.603538	-0.0535447	0.092147	1.01949	0.947864	1.09653	0.992674
12338_EGFLAM	EGFLAM++EGFLA_NA_EGFLA	Inverse variance weighted	3	0.0145245	0.0430141	0.735613	-0.0697832	0.0988322	1.01463	0.932596	1.10388	0.995162
12370_APOF	APOF++Apo_F	Inverse variance weighted (multiplicative random effects)	4	-0.0496795	0.119768	0.67829	-0.284425	0.185066	0.951534	0.752447	1.2033	0.992674
12378_TAPBP	TAPBP++TPSN_NA_TPSN	Inverse variance weighted	2	0.0283091	0.0531893	0.594564	-0.0759418	0.13256	1.02871	0.92687	1.14175	0.992674
12381_CBR1	CBR1++CBR1_NA_CBR1	Inverse variance weighted	4	0.0292864	0.0570581	0.60776	-0.0825475	0.14112	1.02972	0.920768	1.15156	0.992674
12386_RNPEP	RNPEP++AMPB_NA_AMPB	Inverse variance weighted	5	0.0110502	0.0349012	0.751537	-0.0573562	0.0794566	1.01111	0.944258	1.0827	0.995162
12396_HIBCH	HIBCH++HIBCH_NA_HIBCH	Inverse variance weighted (multiplicative random effects)	5	0.0641134	0.0516221	0.214246	-0.037066	0.165293	1.06621	0.963613	1.17974	0.932647
12401_STAMBPL1	STAMBPL1++STALP_NA_STALP	Inverse variance weighted	2	-0.0278971	0.151319	0.853732	-0.324483	0.268689	0.972488	0.722901	1.30825	0.995162
12436_GSTO1	GSTO1++GST_omega_1	Inverse variance weighted (multiplicative random effects)	8	-0.00352602	0.0530399	0.946997	-0.107484	0.100432	0.99648	0.898091	1.10565	0.995162
12449_PPIH	PPIH++PPIH_NA_PPIH	Inverse variance weighted	3	0.0375311	0.0319485	0.2401	-0.025088	0.10015	1.03824	0.975224	1.10534	0.932647
12450_PMVK	PMVK++PMVK_NA_PMVK	Inverse variance weighted	3	0.0729449	0.140689	0.604122	-0.202806	0.348696	1.07567	0.816436	1.41722	0.992674
12459_PLEKHA1	PLEKHA1++PKHA1_NA_PKHA1	Inverse variance weighted	4	0.0794553	0.040088	0.0474765	0.000882913	0.158028	1.0827	1.00088	1.1712	0.756233
12475_CLIC5	CLIC5++CLIC5_NA_CLIC5	Inverse variance weighted	6	-0.0454875	0.043848	0.299553	-0.13143	0.0404545	0.955532	0.876841	1.04128	0.93543
12486_GLRX2	GLRX2++GLRX2_NA_GLRX2	Inverse variance weighted	3	-0.0105364	0.0749553	0.888211	-0.157449	0.136376	0.989519	0.854321	1.14611	0.995162
12517_PDCD5	PDCD5++TFAR19_NA_TFAR19	Inverse variance weighted	4	0.0297708	0.0517874	0.565382	-0.0717325	0.131274	1.03022	0.93078	1.14028	0.977267
12524_SAT2	SAT2++SAT2_NA_SAT2	Inverse variance weighted (multiplicative random effects)	4	0.147198	0.0906631	0.104467	-0.0305014	0.324898	1.15858	0.969959	1.38389	0.820284
12549_HPGDS	HPGDS++PTGD2_NA_PTGD2	Inverse variance weighted	9	-0.000128172	0.0203152	0.994966	-0.039946	0.0396896	0.999872	0.960841	1.04049	0.999053
12558_UBASH3B	UBASH3B++UBS3B_NA_UBS3B	Inverse variance weighted	2	0.0412487	0.12499	0.741387	-0.203731	0.286229	1.04211	0.815682	1.3314	0.995162
12560_NT5C	NT5C++NT5C_NA_NT5C	Inverse variance weighted	5	-0.0354869	0.0335886	0.290732	-0.10132	0.0303467	0.965135	0.903643	1.03081	0.93543
12563_TNFAIP8	TNFAIP8++TFIP8_NA_TFIP8	Inverse variance weighted	2	-0.0180871	0.0722181	0.802238	-0.159635	0.12346	0.982075	0.852455	1.13141	0.995162
12571_ARL3	ARL3++ARL3_NA_ARL3	Inverse variance weighted	2	0.0759114	0.0736412	0.302622	-0.0684254	0.220248	1.07887	0.933863	1.24639	0.93543
12575_MTHFD1	MTHFD1++C1TC_NA_C1TC	Inverse variance weighted	3	-0.0269128	0.111514	0.809292	-0.245481	0.191655	0.973446	0.782328	1.21125	0.995162
12594_GCA	GCA++GRAN_NA_GRAN	Inverse variance weighted	2	-0.0291272	0.0368703	0.429532	-0.101393	0.0431385	0.971293	0.903578	1.04408	0.977267
12612_PSMB1	PSMB1++PSB1_NA_PSB1	Inverse variance weighted	2	-0.0195611	0.048101	0.684252	-0.113839	0.0747168	0.980629	0.892402	1.07758	0.995162
12635_TRDMT1	TRDMT1++TRDMT_NA_TRDMT	Inverse variance weighted	4	0.0510544	0.0330733	0.122668	-0.0137694	0.115878	1.05238	0.986325	1.12286	0.876098
12641_INPP5B	INPP5B++I5P2_NA_I5P2	Inverse variance weighted	2	-0.115879	0.0631666	0.066579	-0.239686	0.00792705	0.890583	0.786875	1.00796	0.796346
12662_ECH1	ECH1++ECH1_NA_ECH1	Inverse variance weighted	2	-0.0334686	0.0386655	0.386713	-0.109253	0.0423158	0.967085	0.896504	1.04322	0.977267
12686_MPST	MPST++THTM_NA_THTM	Inverse variance weighted	2	-0.00230894	0.113774	0.983809	-0.225306	0.220688	0.997694	0.798272	1.24693	0.999053
12687_DECR1	DECR1++DECR_NA_DECR	Inverse variance weighted	2	0.0833909	0.138465	0.547006	-0.188001	0.354782	1.08697	0.828614	1.42587	0.977267
12714_AP1G2	AP1G2++AP1G2_NA_AP1G2	Inverse variance weighted	3	0.0896012	0.0434489	0.0391867	0.00444137	0.174761	1.09374	1.00445	1.19096	0.728471
12727_PTGFRN	PTGFRN++FPRP_NA_FPRP	Inverse variance weighted	6	-0.0261707	0.025564	0.305961	-0.0762762	0.0239347	0.974169	0.92656	1.02422	0.937216
12731_PLEKHA7	PLEKHA7++PKHA7_NA_PKHA7	Inverse variance weighted	3	-0.0309395	0.0463657	0.504585	-0.121816	0.0599373	0.969534	0.885311	1.06177	0.977267
12764_ELMO1	ELMO1++ELMO1_NA_ELMO1	Inverse variance weighted (multiplicative random effects)	3	0.0178254	0.178167	0.920306	-0.331382	0.367033	1.01799	0.717931	1.44345	0.995162
12786_GPCPD1	GPCPD1++GDE5_NA_GDE5	Inverse variance weighted	2	-0.140051	0.10716	0.191236	-0.350086	0.0699832	0.869314	0.704628	1.07249	0.932647
12812_ACYP2	ACYP2++ACYP2_NA_ACYP2	Inverse variance weighted	2	0.112174	0.187762	0.550223	-0.25584	0.480188	1.11871	0.774266	1.61638	0.977267
12831_TESC	TESC++TESC_NA_TESC	Inverse variance weighted	6	-0.0463913	0.0308162	0.132216	-0.106791	0.0140085	0.954668	0.898713	1.01411	0.904424
12851_POLM	POLM++DPOLM_NA_DPOLM	Inverse variance weighted (multiplicative random effects)	3	0.038268	0.0778553	0.623054	-0.114328	0.190864	1.03901	0.891965	1.2103	0.992674
12859_ECI2	ECI2++PECI_NA_PECI	Inverse variance weighted	3	-0.0258474	0.0393939	0.511743	-0.103059	0.0513647	0.974484	0.902073	1.05271	0.977267
12975_KRT20	KRT20++Keratin_20	Inverse variance weighted	2	-0.306447	0.160335	0.0559663	-0.620703	0.00780863	0.736057	0.537566	1.00784	0.796346
13059_RFK	RFK++RIFK_NA_RIFK	Inverse variance weighted	2	0.0761647	0.0915723	0.405554	-0.103317	0.255646	1.07914	0.901841	1.2913	0.977267
13088_BTC	BTC++BTC_NA_BTC	Inverse variance weighted	2	0.0254553	0.0749802	0.734238	-0.121506	0.172417	1.02578	0.885586	1.18817	0.995162
13090_S100A6	S100A6++S100A6_NA_S100A6	Inverse variance weighted	4	-0.122071	0.0897358	0.173724	-0.297953	0.0538115	0.885086	0.742336	1.05529	0.932647
13093_SECTM1	SECTM1++SECTM1_NA_SECTM1	Inverse variance weighted	4	0.124711	0.059889	0.0373085	0.00732874	0.242094	1.13282	1.00736	1.27391	0.728471
13094_RSPO3	RSPO3++RSPO3_NA_RSPO3	Inverse variance weighted	2	0.00275092	0.0466717	0.952998	-0.0887255	0.0942274	1.00275	0.915097	1.09881	0.995162
13095_REG1A	REG1A++PSP_NA_PSP	Inverse variance weighted	6	-0.0725807	0.0416252	0.081216	-0.154166	0.00900463	0.929991	0.85713	1.00905	0.796346
13102_FAM3D	FAM3D++FAM3D_NA_FAM3D	Inverse variance weighted	4	-0.0257943	0.0429826	0.548433	-0.11004	0.0584517	0.974536	0.895798	1.06019	0.977267
13109_NEGR1	NEGR1++NEGR1_NA_NEGR1	Inverse variance weighted	2	-0.0717605	0.0756708	0.342964	-0.220075	0.0765543	0.930754	0.802458	1.07956	0.974145
13113_SPP1	SPP1++Osteopontin_NA_Osteopontin	Inverse variance weighted	2	0.110053	0.0715744	0.124147	-0.0302331	0.250338	1.11634	0.970219	1.28446	0.876098
13114_LUM	LUM++Lumican_NA_Lumican	Inverse variance weighted	7	0.00209278	0.0450815	0.962974	-0.086267	0.0904525	1.00209	0.917349	1.09467	0.998638
13116_CD177	CD177++CD177_NA_CD177	Inverse variance weighted	11	0.0100492	0.0181607	0.580022	-0.0255457	0.0456442	1.0101	0.974778	1.0467	0.986057
13118_SMOC1	SMOC1++SMOC1_NA_SMOC1	Inverse variance weighted	4	-0.00410041	0.065751	0.950274	-0.132972	0.124771	0.995908	0.875489	1.13289	0.995162
13119_SERPINA10	SERPINA10++protein_Z_inhibitor	Inverse variance weighted	7	-0.00587461	0.0262106	0.822655	-0.0572474	0.0454982	0.994143	0.94436	1.04655	0.995162
13122_FLRT2	FLRT2++FLRT2_NA_FLRT2	Inverse variance weighted	4	-0.0472842	0.0384514	0.218805	-0.122649	0.0280806	0.953816	0.884574	1.02848	0.932647
13123_FLRT3	FLRT3++FLRT3_NA_FLRT3	Inverse variance weighted	7	-0.0131062	0.0229483	0.56792	-0.0580849	0.0318725	0.986979	0.94357	1.03239	0.977863
13124_ISLR2	ISLR2++ISLR2_NA_ISLR2	Inverse variance weighted	4	-0.0874538	0.0483751	0.0706334	-0.182269	0.00736137	0.916261	0.833377	1.00739	0.796346
13125_VTN	VTN++Vitronectin_NA_Vitronectin	Inverse variance weighted	11	0.000763588	0.0172068	0.964604	-0.0329618	0.034489	1.00076	0.967576	1.03509	0.998638
13126_DSC2	DSC2++DSC2_NA_DSC2	Inverse variance weighted	3	-0.0873007	0.0666302	0.190119	-0.217896	0.0432944	0.916401	0.804209	1.04425	0.932647
13130_HK2	HK2++HXK2_NA_HXK2	Inverse variance weighted	2	-0.0053954	0.139738	0.969201	-0.279281	0.26849	0.994619	0.756327	1.30799	0.999053
13132_SEMA5A	SEMA5A++SEM5A_NA_SEM5A	Inverse variance weighted	8	0.0266027	0.0143799	0.0643151	-0.00158195	0.0547874	1.02696	0.998419	1.05632	0.796346
13242_SHANK3	SHANK3++SHAN3_NA_SHAN3	Inverse variance weighted	4	0.0490249	0.0344363	0.154551	-0.0184702	0.11652	1.05025	0.981699	1.12358	0.932647
13381_B4GALT1	B4GALT1++B4GT1_NA_B4GT1	Inverse variance weighted	3	-0.0712498	0.0537321	0.184834	-0.176565	0.0340652	0.931229	0.838144	1.03465	0.932647
13388_PCSK1	PCSK1++NEC1_NA_NEC1	Inverse variance weighted	8	-0.0140745	0.0300944	0.640014	-0.0730595	0.0449104	0.986024	0.929546	1.04593	0.992674
13405_SPINK2	SPINK2++ISK2_NA_ISK2	Inverse variance weighted	4	-0.00533579	0.0405381	0.895282	-0.0847905	0.074119	0.994678	0.918705	1.07693	0.995162
13416_TMEM132D	TMEM132D++T132D_NA_T132D	Inverse variance weighted	5	0.035288	0.0299039	0.237983	-0.0233237	0.0938997	1.03592	0.976946	1.09845	0.932647
13427_MAN1C1	MAN1C1++MA1C1_NA_MA1C1	Inverse variance weighted	3	0.0847533	0.061652	0.169223	-0.0360846	0.205591	1.08845	0.964559	1.22825	0.932647
13434_PARVA	PARVA++PARVA_NA_PARVA	Inverse variance weighted	2	-0.218267	0.179765	0.224679	-0.570607	0.134073	0.803911	0.565183	1.14348	0.932647
13463_PXDN	PXDN++PXDN_NA_PXDN	Inverse variance weighted	3	0.0540815	0.0790833	0.494067	-0.100922	0.209085	1.05557	0.904004	1.23255	0.977267
13472_HDHD2	HDHD2++HDHD2_NA_HDHD2	Inverse variance weighted	3	-0.0162216	0.0349595	0.64264	-0.0847423	0.0522991	0.983909	0.918749	1.05369	0.992674
13488_ARFIP1	ARFIP1++ARFP1_NA_ARFP1	Inverse variance weighted	2	0.0630033	0.0467349	0.177627	-0.0285971	0.154604	1.06503	0.971808	1.1672	0.932647
13519_ARHGEF25	ARHGEF25++ARHGP_NA_ARHGP	Inverse variance weighted	2	0.0913395	0.0874342	0.296177	-0.0800315	0.26271	1.09564	0.923087	1.30045	0.93543
13534_MYOM2	MYOM2++MYOM2_NA_MYOM2	Inverse variance weighted	3	0.0909165	0.115901	0.432785	-0.136249	0.318082	1.09518	0.872625	1.37449	0.977267
13545_EIF1AD	EIF1AD++EIF1A_NA_EIF1A	Inverse variance weighted	4	0.141582	0.0456624	0.00193112	0.0520837	0.23108	1.15209	1.05346	1.25996	0.358867
13552_SWAP70	SWAP70++SWP70_NA_SWP70	Inverse variance weighted	4	-0.0133119	0.0400401	0.739539	-0.0917904	0.0651667	0.986776	0.912296	1.06734	0.995162
13597_RAB31	RAB31++RAB31_NA_RAB31	Inverse variance weighted	3	-0.0114048	0.0785509	0.884561	-0.165365	0.142555	0.98866	0.847585	1.15322	0.995162
13666_CA10	CA10++Carbonic_Anhydrase_X	Inverse variance weighted	4	0.0337857	0.0514806	0.511644	-0.0671162	0.134688	1.03436	0.935086	1.14418	0.977267
13669_FGFR3	FGFR3++FGFR_3	Inverse variance weighted	4	0.134515	0.0731034	0.0657582	-0.00876741	0.277798	1.14398	0.991271	1.32022	0.796346
13671_ELANE	ELANE++Elastase_NA_Elastase	Inverse variance weighted	8	0.00742544	0.0293997	0.800602	-0.050198	0.0650489	1.00745	0.951041	1.06721	0.995162
13676_INHBB	INHBB++Inhibin_bB_chain	Inverse variance weighted	4	-0.00370012	0.0295219	0.900259	-0.0615631	0.0541629	0.996307	0.940294	1.05566	0.995162
13682_CSF1R	CSF1R++M_CSF_R	Inverse variance weighted	2	0.00566198	0.100335	0.954998	-0.190994	0.202318	1.00568	0.826138	1.22424	0.995162
13686_IL5RA	IL5RA++IL_5_Ra	Inverse variance weighted	5	-0.0278143	0.0280449	0.321305	-0.0827823	0.0271536	0.972569	0.920552	1.02753	0.965648
13700_ANXA2	ANXA2++annexin_II	Inverse variance weighted	3	-0.026816	0.0306486	0.381601	-0.0868872	0.0332552	0.97354	0.916781	1.03381	0.977267
13717_FCN2	FCN2++FCN2_NA_FCN2	Inverse variance weighted	9	0.061789	0.0288909	0.0324598	0.00516287	0.118415	1.06374	1.00518	1.12571	0.726629
13720_PRTN3	PRTN3++Proteinase_3	Inverse variance weighted	6	0.00723228	0.0260437	0.781244	-0.0438134	0.058278	1.00726	0.957133	1.06001	0.995162
13733_IL12B	IL12B++IL_12_p40	Inverse variance weighted	6	-0.0358188	0.0252408	0.155875	-0.0852909	0.0136532	0.964815	0.918245	1.01375	0.932647
13740_FRZB	FRZB++sFRP_3	Inverse variance weighted	6	-0.0224414	0.0290314	0.43952	-0.079343	0.0344602	0.977809	0.923723	1.03506	0.977267
13748_CCL8	CCL8++MCP_2	Inverse variance weighted	9	0.00486743	0.016448	0.767285	-0.0273707	0.0371055	1.00488	0.973001	1.0378	0.995162
13929_CROT	CROT++OCTC_NA_OCTC	Inverse variance weighted	4	-0.0200132	0.0292156	0.493333	-0.0772758	0.0372494	0.980186	0.925635	1.03795	0.977267
13930_APOBEC3G	APOBEC3G++ABC3G_NA_ABC3G	Inverse variance weighted	2	0.0903449	0.235276	0.700982	-0.370796	0.551486	1.09455	0.690185	1.73583	0.995162
13934_MCF2L	MCF2L++MCF2L_NA_MCF2L	Inverse variance weighted	2	0.0739794	0.0486444	0.128305	-0.0213637	0.169322	1.07678	0.978863	1.1845	0.89731
13944_SULT1A3	SULT1A3++SULT_1A3	Inverse variance weighted	4	0.054866	0.0654093	0.401576	-0.0733362	0.183068	1.0564	0.929288	1.2009	0.977267
13947_NUDT12	NUDT12++NUD12_NA_NUD12	Inverse variance weighted	5	0.00385516	0.030663	0.899948	-0.0562442	0.0639546	1.00386	0.945308	1.06604	0.995162
13959_LAP3	LAP3++LAP_NA_LAP	Inverse variance weighted	3	0.0295151	0.0472004	0.531764	-0.0629976	0.122028	1.02995	0.938946	1.12979	0.977267
13972_HSD17B14	HSD17B14++DHB14_NA_DHB14	Inverse variance weighted	2	-0.0221344	0.242797	0.927362	-0.498017	0.453748	0.978109	0.607735	1.5742	0.995162
13983_CRYZ	CRYZ++QOR_NA_QOR	Inverse variance weighted	6	0.00693572	0.0248039	0.779767	-0.0416799	0.0555513	1.00696	0.959177	1.05712	0.995162
13986_LANCL1	LANCL1++LANC1_NA_LANC1	Inverse variance weighted	2	-0.0297517	0.0475723	0.531709	-0.122993	0.06349	0.970687	0.88427	1.06555	0.977267
13988_NMRAL1	NMRAL1++NMRL1_NA_NMRL1	Inverse variance weighted	10	-0.00578891	0.0340686	0.865074	-0.0725633	0.0609855	0.994228	0.930007	1.06288	0.995162
14006_GNMT	GNMT++GNMT_NA_GNMT	Inverse variance weighted	2	0.0688196	0.0472284	0.14507	-0.0237479	0.161387	1.07124	0.976532	1.17514	0.926494
14012_DHX58	DHX58++LGP2_NA_LGP2	Inverse variance weighted	2	0.270161	0.0639281	2.37872e-05	0.144862	0.39546	1.31018	1.15588	1.48507	0.0132614
14047_BDNF	BDNF++BDNF_NA_BDNF	Inverse variance weighted	2	0.187411	0.0988258	0.0579096	-0.00628711	0.38111	1.20612	0.993733	1.46391	0.796346
14048_IL1RAP	IL1RAP++IL_1_R_AcP	Inverse variance weighted (multiplicative random effects)	5	-0.00740589	0.0286199	0.795815	-0.063501	0.0486892	0.992621	0.938473	1.04989	0.995162
14054_IL15RA	IL15RA++IL_15_Ra	Inverse variance weighted	6	0.0191597	0.0323486	0.553657	-0.0442435	0.0825629	1.01934	0.956721	1.08607	0.977267
14066_MAGI2	MAGI2++MAGI2_NA_MAGI2	Inverse variance weighted	8	-0.0112095	0.026122	0.667835	-0.0624085	0.0399895	0.988853	0.939499	1.0408	0.992674
14067_PKP2	PKP2++PKP2_NA_PKP2	Inverse variance weighted	2	0.0038799	0.0868743	0.964377	-0.166394	0.174154	1.00389	0.846713	1.19024	0.998638
14076_CST4	CST4++Cystatin_S	Inverse variance weighted	4	0.000135624	0.048468	0.997767	-0.0948617	0.0951329	1.00014	0.909499	1.09981	0.999123
14079_IL18R1	IL18R1++IL_18_Ra	Inverse variance weighted	8	0.00535513	0.019794	0.786743	-0.0334412	0.0441514	1.00537	0.967112	1.04514	0.995162
14091_CBR3	CBR3++Carbonyl_reductase_3	Inverse variance weighted	8	0.00751091	0.0296477	0.800007	-0.0505986	0.0656204	1.00754	0.95066	1.06782	0.995162
14100_C1QC	C1QC++C1QC_NA_C1QC	Inverse variance weighted	8	-0.0285087	0.0282257	0.312482	-0.0838312	0.0268137	0.971894	0.919587	1.02718	0.949114
14101_CNTFR	CNTFR++CNTFR_alpha	Inverse variance weighted	4	0.00507038	0.0384232	0.895015	-0.070239	0.0803798	1.00508	0.932171	1.0837	0.995162
14107_MTHFS	MTHFS++MTHFS_NA_MTHFS	Inverse variance weighted	7	-0.027588	0.0316212	0.382961	-0.0895656	0.0343895	0.972789	0.914328	1.03499	0.977267
14116_S100A4	S100A4++S100A4_NA_S100A4	Inverse variance weighted	2	0.0190321	0.170862	0.911308	-0.315858	0.353923	1.01921	0.729163	1.42464	0.995162
14131_EFNB2	EFNB2++EFNB2_NA_EFNB2	Inverse variance weighted	2	-0.00199551	0.136777	0.98836	-0.270078	0.266087	0.998006	0.76332	1.30485	0.999053
14133_IL1R2	IL1R2++IL_1_sRII	Inverse variance weighted	4	-0.0316114	0.0247081	0.200757	-0.0800392	0.0168164	0.968883	0.92308	1.01696	0.932647
14134_AMIGO2	AMIGO2++AMGO2_NA_AMGO2	Inverse variance weighted (multiplicative random effects)	3	-0.234548	0.164824	0.154731	-0.557604	0.088508	0.790928	0.572579	1.09254	0.932647
14151_ISG15	ISG15++UCRP_NA_UCRP	Inverse variance weighted	4	-0.0164798	0.0344677	0.632564	-0.0840365	0.051077	0.983655	0.919398	1.0524	0.992674
14156_YWHAB	YWHAB++14_3_3_protein_beta_alpha	Inverse variance weighted	2	-0.0364496	0.0679939	0.591909	-0.169718	0.0968184	0.964207	0.843903	1.10166	0.992674
14158_ANXA5	ANXA5++Annexin_V	Inverse variance weighted	2	0.0558685	0.159217	0.725667	-0.256197	0.367934	1.05746	0.77399	1.44475	0.995162
14203_ANXA7	ANXA7++ANXA7_NA_ANXA7	Inverse variance weighted	2	-0.193649	0.112502	0.0851981	-0.414154	0.0268554	0.823947	0.660899	1.02722	0.796346
14273_PREP	PREP++PPCE_NA_PPCE	Inverse variance weighted	2	0.029309	0.0634768	0.644277	-0.0951056	0.153724	1.02974	0.909277	1.16617	0.992674
14618_VOPP1	VOPP1++ECOP_NA_ECOP	Inverse variance weighted	2	0.136409	0.227492	0.548758	-0.309475	0.582294	1.14615	0.733832	1.79014	0.977267
14655_DNAJC17	DNAJC17++DJC17_NA_DJC17	Inverse variance weighted	2	0.157088	0.0992842	0.113602	-0.0375087	0.351685	1.1701	0.963186	1.42146	0.865037
14684_CAPN2	CAPN2++CAN2_NA_CAN2	Inverse variance weighted	3	0.0384599	0.0544624	0.48008	-0.0682864	0.145206	1.03921	0.933993	1.15628	0.977267
14708_C8G	C8G++CO8G_NA_CO8G	Inverse variance weighted	5	0.056136	0.0341457	0.100173	-0.0107894	0.123062	1.05774	0.989269	1.13095	0.809366
14711_CST6	CST6++Cystatin_M	Inverse variance weighted	3	0.145116	0.0654517	0.0266132	0.0168305	0.273401	1.15617	1.01697	1.31443	0.706517
15298_NETO1	NETO1++NETO1_NA_NETO1	Inverse variance weighted	2	0.270627	0.143814	0.0598659	-0.0112491	0.552504	1.31079	0.988814	1.7376	0.796346
15300_CCDC134	CCDC134++CC134_NA_CC134	Inverse variance weighted	2	-0.160868	0.12077	0.182852	-0.397577	0.0758406	0.851404	0.671946	1.07879	0.932647
15304_REG3A	REG3A++PAP1_NA_PAP1	Inverse variance weighted	5	-0.0483122	0.0434396	0.266065	-0.133454	0.0368293	0.952836	0.875068	1.03752	0.932647
15305_SCGN	SCGN++Secretagogin_NA_Secretagogin	Inverse variance weighted	2	0.0502185	0.146769	0.73223	-0.237448	0.337885	1.0515	0.788638	1.40198	0.995162
15308_VWC2	VWC2++VWC2_NA_VWC2	Inverse variance weighted (multiplicative random effects)	7	0.0239119	0.064582	0.711191	-0.102669	0.150493	1.0242	0.902426	1.16241	0.995162
15316_TXNL4B	TXNL4B++TXN4B_NA_TXN4B	Inverse variance weighted	3	-0.133809	0.0752725	0.07546	-0.281343	0.0137253	0.874757	0.754769	1.01382	0.796346
15322_CRADD	CRADD++CRADD_NA_CRADD	Inverse variance weighted	2	-0.14272	0.131341	0.277197	-0.400147	0.114708	0.866997	0.670221	1.12155	0.93543
15326_GBP1	GBP1++GBP1_NA_GBP1	Inverse variance weighted	3	0.013333	0.0517162	0.796553	-0.0880308	0.114697	1.01342	0.915733	1.12153	0.995162
15333_SDF2	SDF2++SDF2_NA_SDF2	Inverse variance weighted	3	0.0191619	0.043709	0.661098	-0.0665078	0.104832	1.01935	0.935656	1.11052	0.992674
15343_KNG1	KNG1++Kininogen__HMW__Two_Chain	Inverse variance weighted	5	0.026698	0.0281755	0.343353	-0.028526	0.081922	1.02706	0.971877	1.08537	0.974145
15363_APOA5	APOA5++Apo_A_V	Inverse variance weighted	8	0.0444447	0.0235775	0.0594233	-0.00176717	0.0906566	1.04545	0.998234	1.09489	0.796346
15364_APOC1	APOC1++Apo_C_I	Inverse variance weighted	3	-0.115026	0.0956632	0.229206	-0.302526	0.0724738	0.891343	0.738949	1.07516	0.932647
15367_BPIFB1	BPIFB1++LPLC1_NA_LPLC1	Inverse variance weighted	6	-0.014978	0.0432522	0.729122	-0.0997523	0.0697964	0.985134	0.905062	1.07229	0.995162
15368_BMPER	BMPER++BMPER_NA_BMPER	Inverse variance weighted	2	-0.0482621	0.0911305	0.596394	-0.226878	0.130354	0.952884	0.797018	1.13923	0.992674
15375_CPB1	CPB1++Carboxypeptidase_B1	Inverse variance weighted	2	0.00577784	0.0664424	0.930703	-0.124449	0.136005	1.00579	0.882983	1.14569	0.995162
15376_CTSE	CTSE++CATE_NA_CATE	Inverse variance weighted	4	0.00574303	0.027163	0.832553	-0.0474964	0.0589825	1.00576	0.953614	1.06076	0.995162
15384_KL	KL++KLOTHO_NA_KLOTHO	Inverse variance weighted	3	-0.0067014	0.0572582	0.90683	-0.118927	0.105525	0.993321	0.887872	1.11129	0.995162
15385_FABP2	FABP2++FABP2_NA_FABP2	Inverse variance weighted	4	0.0220515	0.0232711	0.343338	-0.0235599	0.0676628	1.0223	0.976716	1.07	0.974145
15387_NRP2	NRP2++Neuropilin_2	Inverse variance weighted	4	0.0251307	0.0436127	0.564464	-0.0603502	0.110612	1.02545	0.941435	1.11696	0.977267
15388_FCGR3A	FCGR3A++FcRIIIa_NA_FcRIIIa	Inverse variance weighted	11	-0.01922	0.0202739	0.343121	-0.0589569	0.0205169	0.980964	0.942747	1.02073	0.974145
15391_GAS6	GAS6++GAS_6	Inverse variance weighted (multiplicative random effects)	4	-0.0409768	0.0644166	0.524697	-0.167233	0.0852798	0.959851	0.846002	1.08902	0.977267
15394_UNC5B	UNC5B++UNC5B_NA_UNC5B	Inverse variance weighted (multiplicative random effects)	4	-0.00319516	0.130534	0.980472	-0.259043	0.252652	0.99681	0.77179	1.28744	0.999053
15395_GSTM1	GSTM1++GST_M1_1	Inverse variance weighted	6	-0.0443343	0.0186867	0.0176681	-0.0809602	-0.0077083	0.956634	0.92223	0.992321	0.615622
15435_PNP	PNP++PNP_NA_PNP	Inverse variance weighted	2	0.0239512	0.0716803	0.738274	-0.116542	0.164445	1.02424	0.889993	1.17874	0.995162
15441_GM2A	GM2A++SAP3_NA_SAP3	Inverse variance weighted	3	0.0193327	0.0429034	0.652271	-0.0647579	0.103423	1.01952	0.937294	1.10896	0.992674
15444_SERPINB4	SERPINB4++SCCA2_NA_SCCA2	Inverse variance weighted	3	-0.0160382	0.0612371	0.793396	-0.136063	0.103987	0.98409	0.872788	1.10959	0.995162
15447_SORD	SORD++Sorbitol_dehydrogenase	Inverse variance weighted	4	-0.0909774	0.0679395	0.18054	-0.224139	0.0421839	0.913038	0.799204	1.04309	0.932647
15449_TIMD4	TIMD4++TIM_4	Inverse variance weighted	4	0.0387449	0.0497104	0.435737	-0.0586875	0.136177	1.03951	0.943001	1.14589	0.977267
15452_NT5E	NT5E++5__Nucleotidase	Inverse variance weighted	4	0.00621172	0.0401828	0.877147	-0.0725465	0.08497	1.00623	0.930022	1.08868	0.995162
15453_AMBP	AMBP++a1_Microglobulin	Inverse variance weighted	2	0.167484	0.0923844	0.0698462	-0.0135891	0.348558	1.18233	0.986503	1.41702	0.796346
15462_CD8A	CD8A++CD8A_NA_CD8A	Inverse variance weighted	2	-0.00566597	0.0435961	0.896594	-0.0911144	0.0797824	0.99435	0.912913	1.08305	0.995162
15466_COL9A1	COL9A1++CO9A1_NA_CO9A1	Inverse variance weighted	2	0.114923	0.143934	0.424612	-0.167187	0.397033	1.12179	0.846041	1.48741	0.977267
15468_CFHR1	CFHR1++FHR1_NA_FHR1	Inverse variance weighted	6	-0.00518343	0.0260201	0.8421	-0.0561828	0.045816	0.99483	0.945366	1.04688	0.995162
15470_HEXB	HEXB++Hexosaminidase_B	Inverse variance weighted	2	0.0117311	0.0486487	0.809447	-0.0836203	0.107082	1.0118	0.91978	1.11303	0.995162
15471_PNLIPRP2	PNLIPRP2++LIPR2_NA_LIPR2	Inverse variance weighted	9	0.0298693	0.0192383	0.12052	-0.00783782	0.0675763	1.03032	0.992193	1.06991	0.876098
15472_LRP11	LRP11++LRP11_NA_LRP11	Inverse variance weighted	6	0.0699552	0.0180066	0.000102342	0.0346622	0.105248	1.07246	1.03527	1.11099	0.0285278
15475_PLTP	PLTP++PLTP_NA_PLTP	Inverse variance weighted	5	0.037876	0.0515052	0.462106	-0.0630741	0.138826	1.0386	0.938874	1.14892	0.977267
15476_REG3G	REG3G++REG3G_NA_REG3G	Inverse variance weighted	7	-0.00394472	0.0208428	0.849889	-0.0447966	0.0369072	0.996063	0.956192	1.0376	0.995162
15480_VNN2	VNN2++VNN2_NA_VNN2	Inverse variance weighted	11	-0.0108832	0.0173797	0.53118	-0.0449474	0.0231809	0.989176	0.956048	1.02345	0.977267
15483_AGRN	AGRN++Agrin_NA_Agrin	Inverse variance weighted	4	0.0347661	0.0408523	0.394758	-0.0453043	0.114837	1.03538	0.955707	1.12169	0.977267
15486_AOC1	AOC1++ABP1_NA_ABP1	Inverse variance weighted	8	-0.0161044	0.022539	0.474912	-0.0602809	0.0280721	0.984025	0.9415	1.02847	0.977267
15491_CD248	CD248++CD248_NA_CD248	Inverse variance weighted	2	-0.0602372	0.0974494	0.536484	-0.251238	0.130764	0.941541	0.777837	1.1397	0.977267
15495_FOLR3	FOLR3++FOLR3_NA_FOLR3	Inverse variance weighted	9	-0.0142242	0.0188186	0.449733	-0.0511088	0.0226603	0.985876	0.950175	1.02292	0.977267
15499_ATRN	ATRN++Attractin_NA_Attractin	Inverse variance weighted	6	0.0228338	0.0273555	0.403882	-0.0307829	0.0764505	1.0231	0.969686	1.07945	0.977267
15503_LEFTY2	LEFTY2++Lefty_A	Inverse variance weighted (multiplicative random effects)	7	0.0308912	0.0720827	0.668249	-0.110391	0.172173	1.03137	0.895484	1.18788	0.992674
15506_LRP12	LRP12++LRP12_NA_LRP12	Inverse variance weighted	2	-0.0633362	0.175847	0.718715	-0.407997	0.281325	0.938628	0.664981	1.32488	0.995162
15509_NAGLU	NAGLU++NAG_NA_NAG	Inverse variance weighted	11	-0.0358163	0.0155925	0.0216179	-0.0663776	-0.00525491	0.964818	0.935777	0.994759	0.634775
15511_NPTXR	NPTXR++NPTXR_NA_NPTXR	Inverse variance weighted	4	-0.00149966	0.0182158	0.934386	-0.0372027	0.0342034	0.998501	0.963481	1.0348	0.995162
15513_PRSS8	PRSS8++Prostasin_NA_Prostasin	Inverse variance weighted	2	0.19742	0.108437	0.0686674	-0.0151159	0.409956	1.21826	0.984998	1.50675	0.796346
15514_BCHE	BCHE++Pseudocholinesterase_NA_Pseudocholinesterase	Inverse variance weighted	5	-0.0311049	0.0269346	0.24816	-0.0838968	0.0216869	0.969374	0.919526	1.02192	0.932647
15515_SAA1	SAA1++SAA_NA_SAA	Inverse variance weighted	4	-0.0477289	0.0223328	0.0325843	-0.0915012	-0.00395667	0.953392	0.91256	0.996051	0.726629
15516_SAA4	SAA4++SAA_4	Inverse variance weighted	7	0.0323197	0.0195313	0.097972	-0.00596161	0.0706009	1.03285	0.994056	1.07315	0.80543
15521_CLSTN1	CLSTN1++Alcadein_alpha_1	Inverse variance weighted	6	0.0122943	0.031558	0.696849	-0.0495593	0.0741479	1.01237	0.951649	1.07697	0.995162
15522_GLIPR2	GLIPR2++GAPR1_NA_GAPR1	Inverse variance weighted	2	0.0678395	0.11606	0.558871	-0.159639	0.295317	1.07019	0.852452	1.34355	0.977267
15523_ALAD	ALAD++HEM2_NA_HEM2	Inverse variance weighted (multiplicative random effects)	7	0.00143122	0.0635981	0.982046	-0.123221	0.126083	1.00143	0.884068	1.13438	0.999053
15530_EPHB4	EPHB4++EphB4_NA_EphB4	Inverse variance weighted	2	0.0577903	0.0872824	0.507903	-0.113283	0.228864	1.05949	0.892898	1.25717	0.977267
15533_MSR1	MSR1++Macrophage_scavenger_receptor	Inverse variance weighted	5	-0.0566217	0.0280002	0.0431567	-0.111502	-0.00174134	0.944951	0.894489	0.99826	0.751277
15535_PRSS27	PRSS27++Marapsin_NA_Marapsin	Inverse variance weighted	3	-0.0168546	0.0704598	0.810944	-0.154956	0.121247	0.983287	0.856453	1.1289	0.995162
15540_VIM	VIM++Vimentin_NA_Vimentin	Inverse variance weighted	2	-0.21209	0.124943	0.0896033	-0.456979	0.0327983	0.808892	0.633194	1.03334	0.796346
15544_KLK14	KLK14++kallikrein_14	Inverse variance weighted (multiplicative random effects)	5	-0.0490584	0.0636064	0.440541	-0.173727	0.0756102	0.952126	0.840526	1.07854	0.977267
15556_AMY2B	AMY2B++Alpha_amylase_2B	Inverse variance weighted	10	-0.0133506	0.0220832	0.545473	-0.0566337	0.0299326	0.986738	0.94494	1.03039	0.977267
15558_ENPEP	ENPEP++AMPE_NA_AMPE	Inverse variance weighted (multiplicative random effects)	6	-0.0194298	0.0487156	0.69001	-0.114912	0.0760528	0.980758	0.891444	1.07902	0.995162
15559_ANTXR2	ANTXR2++ANTR2_NA_ANTR2	Inverse variance weighted	3	-0.0462976	0.060402	0.443384	-0.164686	0.0720904	0.954758	0.84816	1.07475	0.977267
15560_TCN2	TCN2++Apo_TC_II	Inverse variance weighted	8	-0.00762521	0.0173618	0.660521	-0.0416544	0.026404	0.992404	0.959201	1.02676	0.992674
15562_GUSB	GUSB++BGLR_NA_BGLR	Inverse variance weighted	2	0.0532522	0.0807783	0.509743	-0.105073	0.211578	1.0547	0.900259	1.23563	0.977267
15570_CR2	CR2++Complement_receptor_type_2	Inverse variance weighted	5	-0.0603717	0.0583737	0.30103	-0.174784	0.0540409	0.941415	0.839638	1.05553	0.93543
15573_NCAN	NCAN++CSPG3_NA_CSPG3	Inverse variance weighted	2	-0.165858	0.05867	0.00469906	-0.280852	-0.0508652	0.847166	0.75514	0.950407	0.387784
15576_RNASE3	RNASE3++ECP_NA_ECP	Inverse variance weighted	6	0.0374772	0.0304089	0.217784	-0.0221242	0.0970786	1.03819	0.978119	1.10195	0.932647
15582_FCN1	FCN1++FCN1_NA_FCN1	Inverse variance weighted	8	0.0241032	0.0251094	0.337091	-0.0251112	0.0733177	1.0244	0.975201	1.07607	0.974145
15583_FCRLB	FCRLB++FCRLB_NA_FCRLB	Inverse variance weighted	4	-0.0354753	0.0314619	0.259503	-0.0971406	0.0261899	0.965147	0.907428	1.02654	0.932647
15584_CFHR2	CFHR2++FHR2_NA_FHR2	Inverse variance weighted	10	-0.00427326	0.0216563	0.843576	-0.0467197	0.0381731	0.995736	0.954355	1.03891	0.995162
15585_FBLN5	FBLN5++fibulin_5	Inverse variance weighted	2	0.00802348	0.120988	0.947126	-0.229114	0.245161	1.00806	0.795238	1.27783	0.995162
15587_FOLR2	FOLR2++FOLR2_NA_FOLR2	Inverse variance weighted	2	-0.03185	0.09571	0.739303	-0.219442	0.155742	0.968652	0.802967	1.16852	0.995162
15594_HTRA1	HTRA1++HTRA1_NA_HTRA1	Inverse variance weighted	2	-0.0947237	0.0964006	0.325802	-0.283669	0.0942215	0.909624	0.753016	1.0988	0.966141
15602_IL6R	IL6R++IL_6_sRa	Inverse variance weighted	6	0.00300832	0.0131224	0.818674	-0.0227116	0.0287282	1.00301	0.977544	1.02914	0.995162
15604_MAPK9	MAPK9++JNK2_NA_JNK2	Inverse variance weighted	2	-0.13606	0.132734	0.305333	-0.396219	0.124098	0.87279	0.67286	1.13213	0.937216
15607_PKLR	PKLR++KPYR_NA_KPYR	Inverse variance weighted	2	-0.0334179	0.167976	0.842307	-0.362651	0.295816	0.967134	0.695829	1.34422	0.995162
15610_LAP3	LAP3++LAP_NA_LAP	Inverse variance weighted	3	0.0293192	0.0479082	0.540546	-0.0645809	0.123219	1.02975	0.93746	1.13113	0.977267
15613_PNLIP	PNLIP++LIPP_NA_LIPP	Inverse variance weighted	2	-0.029322	0.143984	0.838629	-0.31153	0.252886	0.971104	0.732326	1.28774	0.995162
15614_LILRA2	LILRA2++LIRA2_NA_LIRA2	Inverse variance weighted	7	0.0395746	0.0229094	0.0840892	-0.00532789	0.0844771	1.04037	0.994686	1.08815	0.796346
15615_LILRB3	LILRB3++LIRB3_NA_LIRB3	Inverse variance weighted (multiplicative random effects)	9	0.0113261	0.0244851	0.643673	-0.0366648	0.0593169	1.01139	0.963999	1.06111	0.992674
15620_NLGN1	NLGN1++NLGN1_NA_NLGN1	Inverse variance weighted	3	0.0911011	0.079311	0.250698	-0.0643484	0.246551	1.09538	0.937678	1.2796	0.932647
15622_OPCML	OPCML++OBCAM_NA_OBCAM	Inverse variance weighted	3	0.0410418	0.0834264	0.622753	-0.122474	0.204558	1.0419	0.884729	1.22698	0.992674
15626_HSPG2	HSPG2++Perlecan_NA_Perlecan	Inverse variance weighted	5	-0.0486773	0.0398973	0.22244	-0.126876	0.0295214	0.952488	0.880843	1.02996	0.932647
15635_SMOC2	SMOC2++SMOC2_NA_SMOC2	Inverse variance weighted	6	0.0228398	0.0458682	0.618523	-0.0670618	0.112741	1.0231	0.935137	1.11934	0.992674
15640_TAGLN	TAGLN++TAGL_NA_TAGL	Inverse variance weighted	2	-0.0978393	0.0979008	0.317615	-0.289725	0.0940462	0.906795	0.74847	1.09861	0.957136
15644_BTD	BTD++Biotinidase_NA_Biotinidase	Inverse variance weighted	8	0.0199191	0.0221113	0.367663	-0.0234189	0.0632572	1.02012	0.976853	1.0653	0.977267
15653_COL10A1	COL10A1++COAA1_NA_COAA1	Inverse variance weighted	3	0.00880466	0.0475997	0.85325	-0.0844908	0.1021	1.00884	0.91898	1.10749	0.995162
15686_INHBC	INHBC++INHBC_NA_INHBC	Inverse variance weighted	10	0.0173758	0.011991	0.147318	-0.00612655	0.0408782	1.01753	0.993892	1.04173	0.928017
16035_FLT4	FLT4++VEGF_sR3	Inverse variance weighted	3	-0.024878	0.112741	0.825353	-0.245851	0.196095	0.975429	0.782039	1.21664	0.995162
16055_CFHR5	CFHR5++complement_factor_H_related_5	Inverse variance weighted	8	-0.00862831	0.0166509	0.604326	-0.0412641	0.0240074	0.991409	0.959576	1.0243	0.992674
16057_IGF2R	IGF2R++IGF_II_receptor	Inverse variance weighted	6	-0.0157244	0.0264809	0.552646	-0.0676271	0.0361783	0.984399	0.934609	1.03684	0.977267
16060_NID2	NID2++NID2_NA_NID2	Inverse variance weighted	5	0.0272039	0.0433561	0.530363	-0.057774	0.112182	1.02758	0.943863	1.11872	0.977267
16288_EPHA4	EPHA4++EPHA4_NA_EPHA4	Inverse variance weighted	2	-0.0975145	0.0759672	0.199268	-0.24641	0.0513812	0.907089	0.781602	1.05272	0.932647
16300_TREM2	TREM2++TREM2_NA_TREM2	Inverse variance weighted (multiplicative random effects)	7	-0.0110553	0.0341489	0.746136	-0.077987	0.0558765	0.989006	0.924976	1.05747	0.995162
16307_UNC5D	UNC5D++UNC5H4_NA_UNC5H4	Inverse variance weighted	2	-0.21566	0.194719	0.268059	-0.59731	0.16599	0.806009	0.55029	1.18056	0.932647
16318_ACVRL1	ACVRL1++ALK_1	Inverse variance weighted	3	-0.0148282	0.0510907	0.771637	-0.114966	0.0853094	0.985281	0.891397	1.08905	0.995162
16323_NRXN3	NRXN3++NRX3A_NA_NRX3A	Inverse variance weighted	3	0.118999	0.0577085	0.0392002	0.00589082	0.232108	1.12637	1.00591	1.26126	0.728471
16558_MYOC	MYOC++MYOC_NA_MYOC	Inverse variance weighted	8	-0.0256112	0.0283251	0.365896	-0.0811284	0.029906	0.974714	0.922075	1.03036	0.977267
16561_A1BG	A1BG++Alpha_1B_glycoprotein	Inverse variance weighted	4	-0.0182129	0.0431653	0.673073	-0.102817	0.066391	0.981952	0.902292	1.06864	0.992674
16583_NUDT2	NUDT2++AP4A_NA_AP4A	Inverse variance weighted	3	0.0063668	0.0386915	0.869296	-0.0694684	0.0822021	1.00639	0.93289	1.08568	0.995162
16594_FAIM	FAIM++FAIM1_NA_FAIM1	Inverse variance weighted	5	-0.0357841	0.0427182	0.402212	-0.119512	0.0479437	0.964849	0.887354	1.04911	0.977267
16606_AKR1B1	AKR1B1++Aldose_reductase	Inverse variance weighted	2	0.233489	0.108683	0.0316856	0.0204709	0.446507	1.263	1.02068	1.56284	0.726629
16607_GSN	GSN++Gelsolin_NA_Gelsolin	Inverse variance weighted	4	-0.00486232	0.0411495	0.905939	-0.0855153	0.0757907	0.995149	0.918039	1.07874	0.995162
16609_KIRREL2	KIRREL2++KIRR2_NA_KIRR2	Inverse variance weighted	6	-0.032594	0.0195214	0.0949879	-0.070856	0.00566797	0.967931	0.931596	1.00568	0.796346
16610_LRP10	LRP10++LRP10_NA_LRP10	Inverse variance weighted	2	-0.265893	0.145469	0.0675754	-0.551012	0.0192269	0.766521	0.576366	1.01941	0.796346
16613_CDH17	CDH17++CAD17_NA_CAD17	Inverse variance weighted	5	0.0862354	0.0339853	0.0111669	0.0196242	0.152847	1.09006	1.01982	1.16515	0.461151
16616_ENO3	ENO3++ENOB_NA_ENOB	Inverse variance weighted	3	0.0798307	0.0336079	0.0175319	0.0139593	0.145702	1.0831	1.01406	1.15685	0.615622
16620_LY75	LY75++LY75_NA_LY75	Inverse variance weighted	9	0.0299076	0.0206241	0.147024	-0.0105157	0.0703308	1.03036	0.989539	1.07286	0.928017
16753_COL6A2	COL6A2++CO6A2_NA_CO6A2	Inverse variance weighted (multiplicative random effects)	6	0.0674488	0.0601008	0.261751	-0.0503487	0.185246	1.06978	0.950898	1.20351	0.932647
16763_LECT2	LECT2++LECT2_NA_LECT2	Inverse variance weighted	9	-0.0272664	0.0262349	0.298657	-0.0786868	0.024154	0.973102	0.924329	1.02445	0.93543
16770_REG1B	REG1B++REG1B_NA_REG1B	Inverse variance weighted	8	-0.0519946	0.0379683	0.170867	-0.126412	0.0224232	0.949334	0.881251	1.02268	0.932647
16781_ENGASE	ENGASE++ENASE_NA_ENASE	Inverse variance weighted	6	0.0016056	0.0278226	0.953981	-0.0529268	0.056138	1.00161	0.948449	1.05774	0.995162
16792_SIGLEC5	SIGLEC5++Siglec_5	Inverse variance weighted	10	-0.00412094	0.0196038	0.833502	-0.0425443	0.0343024	0.995888	0.958348	1.0349	0.995162
16805_PDE5A	PDE5A++PDE5A_NA_PDE5A	Inverse variance weighted	4	-0.0666443	0.0598505	0.265489	-0.183951	0.0506628	0.935528	0.831976	1.05197	0.932647
16809_NME4	NME4++NDKM_NA_NDKM	Inverse variance weighted	2	-0.0315066	0.417862	0.939897	-0.850515	0.787502	0.968985	0.427195	2.1979	0.995162
16818_CDCP1	CDCP1++CDCP1_NA_CDCP1	Inverse variance weighted	3	0.0395522	0.055171	0.473435	-0.0685829	0.147687	1.04034	0.933716	1.15915	0.977267
16823_APOL3	APOL3++APOL3_NA_APOL3	Inverse variance weighted	7	-0.0369843	0.0264761	0.162444	-0.0888774	0.0149087	0.963691	0.914958	1.01502	0.932647
16825_ATXN3	ATXN3++ATX3_NA_ATX3	Inverse variance weighted	4	-0.0217387	0.0420111	0.60484	-0.10408	0.060603	0.978496	0.901153	1.06248	0.992674
16828_COL6A1	COL6A1++Collagen_a1_VI	Inverse variance weighted	14	0.00631727	0.0203714	0.756481	-0.0336107	0.0462452	1.00634	0.966948	1.04733	0.995162
16872_GSTZ1	GSTZ1++MAAI_NA_MAAI	Inverse variance weighted	8	0.0177535	0.0156447	0.256462	-0.0129101	0.048417	1.01791	0.987173	1.04961	0.932647
16882_PHPT1	PHPT1++PHP14_NA_PHP14	Inverse variance weighted	2	0.0749953	0.138579	0.588387	-0.196619	0.34661	1.07788	0.821504	1.41426	0.992513
16890_ADAMTSL1	ADAMTSL1++ATL1_NA_ATL1	Inverse variance weighted	7	-0.0302229	0.0483646	0.532039	-0.125018	0.0645718	0.970229	0.882481	1.0667	0.977267
16892_ENPP2	ENPP2++ENPP2_NA_ENPP2	Inverse variance weighted (multiplicative random effects)	3	-0.026998	0.182331	0.882286	-0.384366	0.33037	0.973363	0.680882	1.39148	0.995162
16900_MDGA1	MDGA1++MDGA1_NA_MDGA1	Inverse variance weighted	8	0.0301445	0.0165766	0.0689885	-0.00234567	0.0626347	1.0306	0.997657	1.06464	0.796346
16913_RNASET2	RNASET2++RNT2_NA_RNT2	Inverse variance weighted	4	0.112659	0.048791	0.020943	0.0170285	0.208289	1.11925	1.01717	1.23157	0.634775
16914_CD14	CD14++sCD14_NA_sCD14	Inverse variance weighted	4	-0.0728974	0.0426825	0.0876547	-0.156555	0.0107602	0.929696	0.855084	1.01082	0.796346
16916_SLITRK6	SLITRK6++SLIK6_NA_SLIK6	Inverse variance weighted	3	-0.0180537	0.108729	0.868123	-0.231163	0.195056	0.982108	0.79361	1.21538	0.995162
16918_TLR3	TLR3++TLR3_NA_TLR3	Inverse variance weighted	8	0.00283586	0.0311664	0.9275	-0.0582502	0.0639219	1.00284	0.943414	1.06601	0.995162
17138_GSTA1	GSTA1++GST_A1_1	Inverse variance weighted	6	0.0187657	0.0324053	0.562526	-0.0447486	0.08228	1.01894	0.956238	1.08576	0.977267
17140_PDGFD	PDGFD++PDGFD_NA_PDGFD	Inverse variance weighted	4	0.019605	0.0294033	0.504924	-0.0380255	0.0772356	1.0198	0.962688	1.0803	0.977267
17148_BLVRB	BLVRB++BLVRB_NA_BLVRB	Inverse variance weighted	3	0.0711779	0.102987	0.489482	-0.130677	0.273033	1.07377	0.877501	1.31394	0.977267
17153_KIR2DL3	KIR2DL3++KI2L3_NA_KI2L3	Inverse variance weighted	9	0.00769843	0.0128145	0.548	-0.017418	0.0328148	1.00773	0.982733	1.03336	0.977267
17156_DCLK1	DCLK1++DCAK1_NA_DCAK1	Inverse variance weighted	3	0.064389	0.0690083	0.350788	-0.0708672	0.199645	1.06651	0.931586	1.22097	0.977267
17164_ANXA4	ANXA4++annexin_IV	Inverse variance weighted	2	0.0423311	0.040724	0.298588	-0.0374878	0.12215	1.04324	0.963206	1.12992	0.93543
17170_CALCB	CALCB++CALCB_NA_CALCB	Inverse variance weighted	2	0.0450154	0.119201	0.705696	-0.188619	0.27865	1.04604	0.828102	1.32134	0.995162
17210_TCL1A	TCL1A++TCL1A_NA_TCL1A	Inverse variance weighted	3	-0.0623085	0.0533182	0.242558	-0.166812	0.0421951	0.939593	0.846359	1.0431	0.932647
17224_OGN	OGN++MIME_NA_MIME	Inverse variance weighted	4	0.0579886	0.0347311	0.0949902	-0.0100845	0.126062	1.0597	0.989966	1.13435	0.796346
17231_LCP1	LCP1++L_plastin	Inverse variance weighted	4	0.106077	0.0493796	0.0316981	0.00929312	0.202861	1.11191	1.00934	1.2249	0.726629
17325_GUK1	GUK1++KGUA_NA_KGUA	Inverse variance weighted (multiplicative random effects)	5	0.036854	0.067091	0.58279	-0.0946443	0.168352	1.03754	0.909696	1.18335	0.986057
17329_BDH2	BDH2++BDH2_NA_BDH2	Inverse variance weighted	3	-0.0188984	0.0488589	0.698908	-0.114662	0.076865	0.981279	0.891668	1.0799	0.995162
17331_KREMEN1	KREMEN1++KREM1_NA_KREM1	Inverse variance weighted (multiplicative random effects)	3	-0.0326797	0.092182	0.722955	-0.213356	0.147997	0.967849	0.807868	1.15951	0.995162
17341_ACAT2	ACAT2++THIC_NA_THIC	Inverse variance weighted	4	0.0205874	0.0374682	0.582688	-0.0528503	0.0940251	1.0208	0.948522	1.09859	0.986057
17343_SNPH	SNPH++SNPH_NA_SNPH	Inverse variance weighted	2	0.0334972	0.145985	0.818515	-0.252634	0.319628	1.03406	0.776752	1.37662	0.995162
17350_CHMP2B	CHMP2B++CHM2B_NA_CHM2B	Inverse variance weighted	3	0.0452925	0.0401481	0.259263	-0.0333978	0.123983	1.04633	0.967154	1.132	0.932647
17377_AKR1C3	AKR1C3++Aldose_reductase_like_C3	Inverse variance weighted	3	0.0835391	0.17205	0.627286	-0.25368	0.420758	1.08713	0.77594	1.52312	0.992674
17383_STARD5	STARD5++STAR5_NA_STAR5	Inverse variance weighted	3	-0.0109806	0.0410472	0.789076	-0.091433	0.0694719	0.98908	0.912622	1.07194	0.995162
17391_RBM17	RBM17++SPF45_NA_SPF45	Inverse variance weighted	3	-0.0148277	0.0778182	0.848883	-0.167351	0.137696	0.985282	0.845902	1.14763	0.995162
17398_HMOX1	HMOX1++HO_1	Inverse variance weighted	3	-0.0175467	0.0601583	0.770535	-0.135457	0.100364	0.982606	0.873317	1.10557	0.995162
17403_ACADSB	ACADSB++acyl_Coenzyme_A_dehydrogenase	Inverse variance weighted	2	-0.0410196	0.114281	0.719644	-0.265011	0.182972	0.95981	0.767198	1.20078	0.995162
17447_SFRP4	SFRP4++SFRP4_NA_SFRP4	Inverse variance weighted	2	-0.00100618	0.0467403	0.982825	-0.0926172	0.0906049	0.998994	0.911542	1.09484	0.999053
17453_CP	CP++Ceruloplasmin_NA_Ceruloplasmin	Inverse variance weighted (multiplicative random effects)	3	-0.0122877	0.155272	0.936924	-0.316621	0.292045	0.987788	0.728607	1.33916	0.995162
17456_GOLM1	GOLM1++GOLM1_NA_GOLM1	Inverse variance weighted	2	-0.0109182	0.0552647	0.843389	-0.119237	0.0974007	0.989141	0.887597	1.1023	0.995162
17460_MX1	MX1++Mx1_NA_Mx1	Inverse variance weighted	3	-0.158269	0.107647	0.14149	-0.369256	0.0527181	0.85362	0.691248	1.05413	0.926494
17490_SH3BGRL3	SH3BGRL3++SH3BGRL3_like_protein	Inverse variance weighted	4	0.0385645	0.0354381	0.276498	-0.0308943	0.108023	1.03932	0.969578	1.11407	0.93543
17513_ANXA11	ANXA11++ANX11_NA_ANX11	Inverse variance weighted	3	-0.163833	0.0631077	0.00942943	-0.287524	-0.0401415	0.848884	0.750119	0.960654	0.45491
17675_ACOT13	ACOT13++ACO13_NA_ACO13	Inverse variance weighted	2	-0.0647041	0.155085	0.67652	-0.368671	0.239262	0.937345	0.691653	1.27031	0.992674
17680_EPHB1	EPHB1++EPHB1_NA_EPHB1	Inverse variance weighted	3	0.0729845	0.0360537	0.0429363	0.00231929	0.14365	1.07571	1.00232	1.15448	0.751277
17682_CD46	CD46++CD46_NA_CD46	Inverse variance weighted	2	0.0488915	0.0512674	0.340257	-0.0515926	0.149376	1.05011	0.949716	1.16111	0.974145
17691_TPP1	TPP1++TPP1_NA_TPP1	Inverse variance weighted	5	0.0481577	0.0501113	0.336544	-0.0500603	0.146376	1.04934	0.951172	1.15763	0.974145
17692_BTN3A3	BTN3A3++BT3A3_NA_BT3A3	Inverse variance weighted	6	-0.00997704	0.0326236	0.75974	-0.0739194	0.0539653	0.990073	0.928747	1.05545	0.995162
17694_PSME2	PSME2++PSME2_NA_PSME2	Inverse variance weighted	3	-0.0352428	0.0799586	0.659385	-0.191962	0.121476	0.965371	0.825339	1.12916	0.992674
17702_UGT1A1	UGT1A1++UGT_1A1	Inverse variance weighted	2	0.0565043	0.046881	0.228099	-0.0353824	0.148391	1.05813	0.965236	1.15997	0.932647
17722_FKBP4	FKBP4++FKBP52_protein	Inverse variance weighted	2	-0.0781757	0.179431	0.663063	-0.42986	0.273508	0.924802	0.6506	1.31457	0.992674
17726_SAR1A	SAR1A++SAR1A_NA_SAR1A	Inverse variance weighted	2	-0.0951035	0.0967305	0.325519	-0.284695	0.0944884	0.909279	0.752243	1.0991	0.966141
17737_IVD	IVD++IVD_NA_IVD	Inverse variance weighted	2	-0.141245	0.125456	0.260229	-0.38714	0.104649	0.868276	0.678996	1.11032	0.932647
17748_TP53I3	TP53I3++QORX_NA_QORX	Inverse variance weighted (multiplicative random effects)	6	0.0448177	0.0405958	0.269594	-0.03475	0.124385	1.04584	0.965847	1.13245	0.932647
17755_UGDH	UGDH++UGDH_NA_UGDH	Inverse variance weighted	2	0.0846495	0.0557271	0.128762	-0.0245755	0.193875	1.08834	0.975724	1.21394	0.89731
17756_DCTD	DCTD++DCTD_NA_DCTD	Inverse variance weighted	2	-0.0258319	0.208461	0.901381	-0.434415	0.382751	0.974499	0.647643	1.46631	0.995162
17758_DCXR	DCXR++DCXR_NA_DCXR	Inverse variance weighted	2	-0.138137	0.0793374	0.0816603	-0.293638	0.0173644	0.870979	0.745546	1.01752	0.796346
17766_NCF1	NCF1++NCF_1	Inverse variance weighted	6	-0.0196303	0.0426509	0.645333	-0.103226	0.0639655	0.980561	0.901923	1.06606	0.992674
17777_SDSL	SDSL++SDSL_NA_SDSL	Inverse variance weighted	4	-0.0244528	0.0344696	0.478074	-0.0920132	0.0431075	0.975844	0.912093	1.04405	0.977267
17782_ACAA1	ACAA1++THIK_NA_THIK	Inverse variance weighted	5	0.0364421	0.0442235	0.409915	-0.050236	0.12312	1.03711	0.951005	1.13102	0.977267
17783_MMAB	MMAB++MMAB_NA_MMAB	Inverse variance weighted	6	0.0789815	0.0454178	0.0820348	-0.0100373	0.168	1.08218	0.990013	1.18294	0.796346
17794_PMM2	PMM2++Phosphomannomutase_2	Inverse variance weighted	4	-0.080913	0.100154	0.419157	-0.277215	0.115389	0.922274	0.757891	1.12231	0.977267
17799_PGLS	PGLS++6PGL_NA_6PGL	Inverse variance weighted	3	0.0523001	0.0985455	0.595613	-0.140849	0.245449	1.05369	0.86862	1.2782	0.992674
17836_S100A16	S100A16++S100A16_NA_S100A16	Inverse variance weighted (multiplicative random effects)	3	-0.0705975	0.101202	0.485434	-0.268954	0.127759	0.931837	0.764179	1.13628	0.977267
18173_AKR7A3	AKR7A3++ARK73_NA_ARK73	Inverse variance weighted	5	-0.0224611	0.0516405	0.663598	-0.123677	0.0787544	0.977789	0.883666	1.08194	0.992674
18183_LDLRAP1	LDLRAP1++ARH_NA_ARH	Inverse variance weighted	2	0.0292509	0.163029	0.857606	-0.290286	0.348787	1.02968	0.74805	1.41735	0.995162
18185_ALDOB	ALDOB++ALDOB_NA_ALDOB	Inverse variance weighted	2	0.0204052	0.0301905	0.499116	-0.0387682	0.0795786	1.02061	0.961974	1.08283	0.977267
18206_ADH6	ADH6++ADH6_NA_ADH6	Inverse variance weighted	3	-0.0519758	0.066711	0.43591	-0.182729	0.0787778	0.949352	0.832994	1.08196	0.977267
18214_GCLM	GCLM++GSH0_NA_GSH0	Inverse variance weighted	2	-0.0693186	0.105552	0.511359	-0.276201	0.137564	0.933029	0.75866	1.14748	0.977267
18215_THG1L	THG1L++THG1_NA_THG1	Inverse variance weighted	2	0.0128593	0.0298503	0.66662	-0.0456473	0.0713658	1.01294	0.955379	1.07397	0.992674
18216_IL11RA	IL11RA++IL_11_RA	Inverse variance weighted	2	0.00065186	0.0323841	0.98394	-0.062821	0.0641248	1.00065	0.939112	1.06623	0.999053
18218_CNRIP1	CNRIP1++CB032_NA_CB032	Inverse variance weighted	8	-0.0386901	0.0247089	0.117387	-0.0871196	0.0097394	0.962049	0.916567	1.00979	0.871559
18220_SRA1	SRA1++SRA1_NA_SRA1	Inverse variance weighted	2	-0.137213	0.138841	0.323018	-0.409341	0.134915	0.871785	0.664088	1.14444	0.966141
18222_SH3GLB2	SH3GLB2++SHLB2_NA_SHLB2	Inverse variance weighted	3	0.00944302	0.0471257	0.841184	-0.0829233	0.101809	1.00949	0.920422	1.10717	0.995162
18225_HEBP1	HEBP1++HEBP1_NA_HEBP1	Inverse variance weighted	5	-0.0345377	0.0272921	0.205698	-0.0880301	0.0189548	0.966052	0.915733	1.01914	0.932647
18235_PGP	PGP++PGP_NA_PGP	Inverse variance weighted	6	-0.000568944	0.0381243	0.988093	-0.0752927	0.0741548	0.999431	0.927472	1.07697	0.999053
18241_CPOX	CPOX++HEM6_NA_HEM6	Inverse variance weighted	2	-0.0719092	0.0652418	0.270377	-0.199783	0.0559647	0.930615	0.818908	1.05756	0.932647
18244_ANXA7	ANXA7++ANXA7_NA_ANXA7	Inverse variance weighted	2	-0.189796	0.109943	0.0842922	-0.405284	0.0256929	0.827128	0.666787	1.02603	0.796346
18280_DTD2	DTD2++DTD2_NA_DTD2	Inverse variance weighted	2	0.0916497	0.0883414	0.299527	-0.0814994	0.264799	1.09598	0.921733	1.30317	0.93543
18289_CCL15	CCL15++MIP_5	Inverse variance weighted	4	-0.0214913	0.0175367	0.220386	-0.0558632	0.0128807	0.978738	0.945668	1.01296	0.932647
18312_NDRG3	NDRG3++NDRG3_NA_NDRG3	Inverse variance weighted	2	0.214965	0.162905	0.186977	-0.104328	0.534258	1.23982	0.90093	1.70618	0.932647
18313_ASRGL1	ASRGL1++Asparaginase_like_protein_1	Inverse variance weighted	2	-0.0674712	0.0520173	0.194599	-0.169425	0.0344827	0.934755	0.84415	1.03508	0.932647
18315_RTP4	RTP4++RTP4_NA_RTP4	Inverse variance weighted	4	0.000226721	0.0399231	0.995469	-0.0780225	0.078476	1.00023	0.924944	1.08164	0.999053
18319_PDHX	PDHX++ODPX_NA_ODPX	Inverse variance weighted	2	0.0485406	0.0992721	0.624866	-0.146033	0.243114	1.04974	0.864129	1.27521	0.992674
18321_MTHFD2	MTHFD2++MTDC_NA_MTDC	Inverse variance weighted	2	0.0452323	0.0713627	0.526187	-0.0946386	0.185103	1.04627	0.909702	1.20334	0.977267
18330_PGM2	PGM2++PGM2_NA_PGM2	Inverse variance weighted	3	0.0847634	0.037726	0.0246519	0.0108204	0.158706	1.08846	1.01088	1.17199	0.704791
18338_IDH1	IDH1++IDH_NA_IDH	Inverse variance weighted	3	0.0286308	0.0274235	0.296474	-0.0251192	0.0823809	1.02904	0.975194	1.08587	0.93543
18340_PSMB4	PSMB4++Proteasome_beta_chain	Inverse variance weighted	4	-0.00361311	0.0212812	0.865183	-0.0453242	0.038098	0.996393	0.955688	1.03883	0.995162
18342_PSAT1	PSAT1++SERC_NA_SERC	Inverse variance weighted	2	0.215234	0.083324	0.00979178	0.0519189	0.378549	1.24015	1.05329	1.46016	0.45491
18343_DECR2	DECR2++DECR2_NA_DECR2	Inverse variance weighted (multiplicative random effects)	6	-0.0516452	0.046074	0.262323	-0.14195	0.0386599	0.949666	0.867664	1.03942	0.932647
18397_AKR1C4	AKR1C4++AK1C4_NA_AK1C4	Inverse variance weighted	8	-0.0627087	0.02181	0.0040373	-0.105456	-0.0199612	0.939217	0.899914	0.980237	0.387784
18401_ALKBH3	ALKBH3++ALKB3_NA_ALKB3	Inverse variance weighted	3	0.0300662	0.0433966	0.48842	-0.0549912	0.115124	1.03052	0.946493	1.12201	0.977267
18408_ARF4	ARF4++ARF4_NA_ARF4	Inverse variance weighted	2	0.191382	0.113967	0.0930987	-0.0319935	0.414757	1.21092	0.968513	1.514	0.796346
18819_PPIC	PPIC++PPIC_NA_PPIC	Inverse variance weighted (multiplicative random effects)	4	0.00389601	0.062245	0.950092	-0.118104	0.125896	1.0039	0.888604	1.13416	0.995162
18830_ITLN1	ITLN1++Omentin_NA_Omentin	Inverse variance weighted	4	0.0299068	0.0592247	0.613579	-0.0861737	0.145987	1.03036	0.917435	1.15718	0.992674
18831_LRIG1	LRIG1++LRIG1_NA_LRIG1	Inverse variance weighted	7	-0.0217907	0.0288202	0.449594	-0.0782782	0.0346968	0.978445	0.924707	1.03531	0.977267
18832_SAA2	SAA2++SAA2_NA_SAA2	Inverse variance weighted	4	-0.0576063	0.0274337	0.0357429	-0.111376	-0.00383633	0.944022	0.894602	0.996171	0.728471
18841_SERPINB13	SERPINB13++SPB13_NA_SPB13	Inverse variance weighted	4	0.0431193	0.0686913	0.530184	-0.0915156	0.177754	1.04406	0.912547	1.19453	0.977267
18864_PRSS3	PRSS3++TRY3_NA_TRY3	Inverse variance weighted	5	-0.00996411	0.0289112	0.730361	-0.0666301	0.0467019	0.990085	0.935541	1.04781	0.995162
18871_AIF1L	AIF1L++AIF1L_NA_AIF1L	Inverse variance weighted	5	-0.0367514	0.0278359	0.186739	-0.0913097	0.0178069	0.963916	0.912735	1.01797	0.932647
18873_CEACAM8	CEACAM8++CEAM8_NA_CEAM8	Inverse variance weighted	2	0.0827577	0.124677	0.506832	-0.161609	0.327124	1.08628	0.850774	1.38697	0.977267
18875_COL2A1	COL2A1++Chondrocalcin_NA_Chondrocalcin	Inverse variance weighted (multiplicative random effects)	5	-0.00372489	0.0465904	0.936277	-0.0950421	0.0875923	0.996282	0.909335	1.09154	0.995162
18878_GREM1	GREM1++GREM1_NA_GREM1	Inverse variance weighted (multiplicative random effects)	8	0.0211366	0.0251176	0.400067	-0.028094	0.0703671	1.02136	0.972297	1.0729	0.977267
18882_CLSTN2	CLSTN2++CSTN2_NA_CSTN2	Inverse variance weighted	7	-0.0365546	0.0437165	0.403058	-0.122239	0.0491298	0.964105	0.884937	1.05036	0.977267
18884_DNAJB4	DNAJB4++DNJB4_NA_DNJB4	Inverse variance weighted	3	0.0427561	0.0607243	0.481368	-0.0762634	0.161776	1.04368	0.926572	1.1756	0.977267
18895_GSTM4	GSTM4++GSTM4_NA_GSTM4	Inverse variance weighted	11	-0.0503161	0.0197726	0.0109358	-0.0890703	-0.0115619	0.950929	0.914781	0.988505	0.461151
18916_ITPA	ITPA++Inosine_triphosphatase	Inverse variance weighted	10	-0.00514463	0.018912	0.785599	-0.0422121	0.0319229	0.994869	0.958666	1.03244	0.995162
18917_AMY2A	AMY2A++Pancreatic_alpha_amylase	Inverse variance weighted	6	-0.0128486	0.0197985	0.51636	-0.0516536	0.0259565	0.987234	0.949658	1.0263	0.977267
18918_PDE4A	PDE4A++PDE4A_NA_PDE4A	Inverse variance weighted	4	-0.0471624	0.0816209	0.563384	-0.207139	0.112815	0.953933	0.812906	1.11942	0.977267
18922_CD68	CD68++CD68_NA_CD68	Inverse variance weighted	2	-0.0976121	0.118017	0.40818	-0.328926	0.133702	0.907001	0.719696	1.14305	0.977267
19117_PPP1R14A	PPP1R14A++PP14A_NA_PP14A	Inverse variance weighted	2	0.0923905	0.0515947	0.073342	-0.00873515	0.193516	1.09679	0.991303	1.21351	0.796346
19124_UBLCP1	UBLCP1++UBCP1_NA_UBCP1	Inverse variance weighted	4	-0.0905505	0.0618178	0.142976	-0.211713	0.0306124	0.913428	0.809197	1.03109	0.926494
19129_MTHFSD	MTHFSD++MTHFSD_NA_MTHFSD	Inverse variance weighted	4	-0.0934693	0.0337564	0.00562393	-0.159632	-0.0273068	0.910766	0.852458	0.973063	0.387784
19130_SERPINB8	SERPINB8++SPB8_NA_SPB8	Inverse variance weighted	3	-0.0004809	0.043988	0.991277	-0.0866974	0.0857356	0.999519	0.916955	1.08952	0.999053
19136_ALDH6A1	ALDH6A1++MMSA_NA_MMSA	Inverse variance weighted	2	-0.0345151	0.117978	0.769863	-0.265753	0.196722	0.966074	0.766629	1.21741	0.995162
19143_CYB5R2	CYB5R2++NB5R2_NA_NB5R2	Inverse variance weighted	6	0.0226794	0.0392567	0.563453	-0.0542637	0.0996224	1.02294	0.947182	1.10475	0.977267
19153_MPPED2	MPPED2++MPPD2_NA_MPPD2	Inverse variance weighted	2	0.0458235	0.124331	0.712456	-0.197866	0.289513	1.04689	0.82048	1.33578	0.995162
19154_SERPINE2	SERPINE2++Protease_nexin_I	Inverse variance weighted	6	0.0171654	0.0262021	0.512394	-0.0341907	0.0685215	1.01731	0.966387	1.07092	0.977267
19161_USP15	USP15++UBP15_NA_UBP15	Inverse variance weighted	2	-0.162692	0.0909504	0.0736478	-0.340954	0.0155712	0.849853	0.711091	1.01569	0.796346
19173_ZFAND1	ZFAND1++ZFAN1_NA_ZFAN1	Inverse variance weighted	3	-0.11904	0.0598027	0.0465308	-0.236253	-0.00182673	0.887772	0.789581	0.998175	0.753998
19187_STAMBP	STAMBP++STABP_NA_STABP	Inverse variance weighted	2	0.0642344	0.213904	0.763952	-0.355018	0.483487	1.06634	0.701161	1.62172	0.995162
19213_SPINK4	SPINK4++ISK4_NA_ISK4	Inverse variance weighted	2	-0.0688278	0.0520673	0.186201	-0.17088	0.0332241	0.933487	0.842923	1.03378	0.932647
19251_SRGN	SRGN++Platelet_proteoglycan	Inverse variance weighted	5	-0.0782824	0.0433359	0.0708547	-0.163221	0.00665608	0.924703	0.849404	1.00668	0.796346
19254_GMPR	GMPR++GMPR1_NA_GMPR1	Inverse variance weighted	6	-0.0209261	0.017305	0.226566	-0.0548438	0.0129917	0.979291	0.946633	1.01308	0.932647
19267_HAGH	HAGH++GLO2_NA_GLO2	Inverse variance weighted	2	0.0280174	0.0830205	0.735759	-0.134703	0.190737	1.02841	0.873976	1.21014	0.995162
19273_GSR	GSR++Glutathione_reductase	Inverse variance weighted	3	0.0559236	0.0815867	0.49306	-0.103986	0.215833	1.05752	0.901238	1.2409	0.977267
19277_TSTD1	TSTD1++KAT_NA_KAT	Inverse variance weighted	5	0.0143579	0.0298786	0.630842	-0.0442041	0.07292	1.01446	0.956759	1.07564	0.992674
19289_UROD	UROD++DCUP_NA_DCUP	Inverse variance weighted	3	0.0324409	0.0430579	0.451195	-0.0519526	0.116834	1.03297	0.949374	1.12393	0.977267
19361_MATN3	MATN3++MATN3_NA_MATN3	Inverse variance weighted (multiplicative random effects)	12	0.0231661	0.0235323	0.3249	-0.0229572	0.0692895	1.02344	0.977304	1.07175	0.966141
19372_MDGA2	MDGA2++MDGA2_NA_MDGA2	Inverse variance weighted (multiplicative random effects)	9	0.0198051	0.0317354	0.532582	-0.0423963	0.0820064	1.02	0.95849	1.08546	0.977267
19377_OLFM2	OLFM2++NOE2_NA_NOE2	Inverse variance weighted	4	0.0132787	0.0401636	0.740935	-0.0654421	0.0919995	1.01337	0.936653	1.09636	0.995162
19437_VEGFA	VEGFA++L_VEGF165	Inverse variance weighted	6	-0.00644599	0.0215086	0.764411	-0.0486028	0.0357109	0.993575	0.952559	1.03636	0.995162
19446_GMPR2	GMPR2++GMPR2_NA_GMPR2	Inverse variance weighted	2	-0.102222	0.100327	0.308255	-0.298862	0.0944184	0.902829	0.741662	1.09902	0.941657
19488_PDCD6	PDCD6++PDCD6_NA_PDCD6	Inverse variance weighted (multiplicative random effects)	3	-0.0572289	0.145816	0.694709	-0.343028	0.228571	0.944378	0.709618	1.2568	0.995162
19496_NPL	NPL++NPL_NA_NPL	Inverse variance weighted	4	-0.115803	0.0531065	0.0292145	-0.219892	-0.0117142	0.890651	0.802606	0.988354	0.726629
19504_DTYMK	DTYMK++KTHY_NA_KTHY	Inverse variance weighted	4	-0.0427673	0.166706	0.797531	-0.369511	0.283976	0.958134	0.691072	1.3284	0.995162
19523_PARK7	PARK7++PARK7_NA_PARK7	Inverse variance weighted	2	-0.0845749	0.143618	0.555937	-0.366066	0.196917	0.918903	0.693457	1.21764	0.977267
19556_CR1	CR1++Complement_receptor_type_1	Inverse variance weighted	8	-0.0264488	0.0244782	0.279918	-0.0744261	0.0215285	0.973898	0.928276	1.02176	0.93543
19557_KLB	KLB++KLOTB_NA_KLOTB	Inverse variance weighted (multiplicative random effects)	8	-0.0142772	0.0421687	0.734931	-0.0969279	0.0683735	0.985824	0.907621	1.07077	0.995162
19558_LRP4	LRP4++LRP4_NA_LRP4	Inverse variance weighted	2	-0.0753249	0.0273752	0.00593103	-0.12898	-0.0216694	0.927442	0.878991	0.978564	0.387784
19561_PLXND1	PLXND1++PLXD1_NA_PLXD1	Inverse variance weighted	4	-0.0255515	0.0417598	0.540626	-0.107401	0.0562978	0.974772	0.898166	1.05791	0.977267
19563_SEZ6L	SEZ6L++SEZ6L_NA_SEZ6L	Inverse variance weighted	3	0.0133954	0.0984982	0.891824	-0.179661	0.206452	1.01349	0.835553	1.22931	0.995162
19590_SFTPD	SFTPD++SP_D	Inverse variance weighted	6	0.0211032	0.0350052	0.546603	-0.047507	0.0897133	1.02133	0.953604	1.09386	0.977267
19606_IHH	IHH++ihh_NA_ihh	Inverse variance weighted	3	-0.13415	0.111343	0.228267	-0.352382	0.0840824	0.874459	0.703011	1.08772	0.932647
19614_TCN1	TCN1++Holo_TC_I	Inverse variance weighted (multiplicative random effects)	5	0.0221474	0.0490968	0.651921	-0.0740824	0.118377	1.02239	0.928595	1.12567	0.992674
19617_PTGR1	PTGR1++LTB4DH_NA_LTB4DH	Inverse variance weighted	7	0.062932	0.0202552	0.00189021	0.0232319	0.102632	1.06495	1.0235	1.10808	0.358867
19631_KNG1	KNG1++Kininostatin_NA_Kininostatin	Inverse variance weighted	2	0.0342129	0.0444036	0.441004	-0.052818	0.121244	1.0348	0.948553	1.1289	0.977267
2190_F11	F11++Coagulation_Factor_XI	Inverse variance weighted	2	0.0586531	0.0346931	0.0909086	-0.00934549	0.126652	1.06041	0.990698	1.13502	0.796346
2201_COL18A1	COL18A1++Endostatin_NA_Endostatin	Inverse variance weighted	5	0.0237385	0.0611207	0.697729	-0.0960581	0.143535	1.02402	0.908411	1.15435	0.995162
2212_PLAT	PLAT++tPA_NA_tPA	Inverse variance weighted	4	-0.0268669	0.10498	0.79801	-0.232627	0.178894	0.973491	0.792449	1.19589	0.995162
2278_TIMP2	TIMP2++TIMP_2	Inverse variance weighted	2	-0.242967	0.133043	0.067817	-0.503732	0.0177984	0.784298	0.604271	1.01796	0.796346
2381_C5	C5++C5_NA_C5	Inverse variance weighted	2	0.00739088	0.0856615	0.931244	-0.160506	0.175287	1.00742	0.851713	1.19159	0.995162
2418_APOE	APOE++Apo_E	Inverse variance weighted	6	0.0593618	0.0407691	0.145379	-0.0205457	0.139269	1.06116	0.979664	1.14943	0.926494
2436_CXCL16	CXCL16++CXCL16__soluble	Inverse variance weighted	5	0.0324651	0.0381042	0.39421	-0.0422192	0.107149	1.033	0.95866	1.1131	0.977267
2474_APCS	APCS++SAP_NA_SAP	Inverse variance weighted	3	-0.00446129	0.0409751	0.913299	-0.0847724	0.0758499	0.995549	0.918721	1.0788	0.995162
2480_TIMP3	TIMP3++TIMP_3	Inverse variance weighted	9	0.0146461	0.0195625	0.454046	-0.0236963	0.0529886	1.01475	0.976582	1.05442	0.977267
2515_GFRA2	GFRA2++GFRa_2	Inverse variance weighted	5	0.0652826	0.0326899	0.0458223	0.00121039	0.129355	1.06746	1.00121	1.13809	0.753998
2516_CCL21	CCL21++6Ckine_NA_6Ckine	Inverse variance weighted	2	-0.0257614	0.137595	0.851483	-0.295448	0.243925	0.974568	0.744198	1.27625	0.995162
2567_CFI	CFI++Factor_I	Inverse variance weighted	2	-0.206485	0.158733	0.193316	-0.517602	0.104632	0.813438	0.595948	1.1103	0.932647
2571_IGFBP3	IGFBP3++IGFBP_3	Inverse variance weighted	4	0.00817323	0.0286156	0.775168	-0.0479133	0.0642598	1.00821	0.953216	1.06637	0.995162
2580_MPO	MPO++Myeloperoxidase_NA_Myeloperoxidase	Inverse variance weighted	6	0.0615424	0.0258691	0.0173601	0.0108389	0.112246	1.06348	1.0109	1.11879	0.615622
2590_ROR1	ROR1++ROR1_NA_ROR1	Inverse variance weighted	2	-0.0143199	0.0522934	0.78421	-0.116815	0.0881752	0.985782	0.88975	1.09218	0.995162
2602_ANGPT2	ANGPT2++Angiopoietin_2	Inverse variance weighted	3	-0.0289161	0.0683957	0.672459	-0.162972	0.105139	0.971498	0.849615	1.11087	0.992674
2609_CST3	CST3++Cystatin_C	Inverse variance weighted	3	-0.00323427	0.0466287	0.944701	-0.0946265	0.088158	0.996771	0.909713	1.09216	0.995162
2620_IL6ST	IL6ST++gp130__soluble	Inverse variance weighted	4	0.0564454	0.0406902	0.165381	-0.0233073	0.136198	1.05807	0.976962	1.14591	0.932647
2637_MRC1	MRC1++Macrophage_mannose_receptor	Inverse variance weighted	8	0.0278592	0.0250325	0.265743	-0.0212046	0.076923	1.02825	0.979019	1.07996	0.932647
2644_PRKCA	PRKCA++PKC_A	Inverse variance weighted	2	-0.000361059	0.114502	0.997484	-0.224785	0.224063	0.999639	0.798688	1.25115	0.999123
2652_PLAUR	PLAUR++suPAR_NA_suPAR	Inverse variance weighted (multiplicative random effects)	3	0.0782117	0.116548	0.502176	-0.150222	0.306645	1.08135	0.860517	1.35886	0.977267
2658_NTRK3	NTRK3++TrkC_NA_TrkC	Inverse variance weighted	5	-0.0487275	0.0497165	0.327033	-0.146172	0.0487168	0.952441	0.864009	1.04992	0.967219
2677_EGFR	EGFR++ERBB1_NA_ERBB1	Inverse variance weighted	3	-0.0864729	0.0821897	0.292748	-0.247565	0.074619	0.91716	0.7807	1.07747	0.93543
2687_MIA	MIA++MIA_NA_MIA	Inverse variance weighted	7	-0.0153997	0.0161358	0.339889	-0.0470259	0.0162264	0.984718	0.954063	1.01636	0.974145
2692_PLA2G2A	PLA2G2A++NPS_PLA2	Inverse variance weighted	7	0.027489	0.0167064	0.0998848	-0.00525564	0.0602336	1.02787	0.994758	1.06208	0.809366
2697_PF4	PF4++PF_4	Inverse variance weighted	2	-0.161896	0.092896	0.0813746	-0.343972	0.0201802	0.85053	0.708949	1.02039	0.796346
2705_CCL25	CCL25++TECK_NA_TECK	Inverse variance weighted	5	-0.00200489	0.0257135	0.937852	-0.0524033	0.0483936	0.997997	0.948946	1.04958	0.995162
2731_POR	POR++NADPH_P450_Oxidoreductase	Inverse variance weighted	2	0.0852796	0.0554468	0.124038	-0.0233961	0.193955	1.08902	0.976875	1.21404	0.876098
2741_SIGLEC6	SIGLEC6++Siglec_6	Inverse variance weighted	7	-0.0284581	0.0275641	0.30187	-0.0824838	0.0255676	0.971943	0.920826	1.0259	0.93543
2742_SIGLEC7	SIGLEC7++Siglec_7	Inverse variance weighted	3	-0.00119801	0.0335114	0.971482	-0.0668804	0.0644844	0.998803	0.935307	1.06661	0.999053
2743_SHH	SHH++Sonic_Hedgehog	Inverse variance weighted	2	-0.00339466	0.0980008	0.972368	-0.195476	0.188687	0.996611	0.822443	1.20766	0.999053
2750_APOA1	APOA1++Apo_A_I	Inverse variance weighted	4	-0.0327611	0.0413383	0.428063	-0.113784	0.0482621	0.96777	0.892451	1.04945	0.977267
2771_IGFBP1	IGFBP1++IGFBP_1	Inverse variance weighted	2	-0.0244966	0.261912	0.925482	-0.537843	0.48885	0.975801	0.584006	1.63044	0.995162
2774_IL16	IL16++IL_16	Inverse variance weighted	10	0.0165008	0.0243832	0.498579	-0.0312903	0.0642919	1.01664	0.969194	1.0664	0.977267
2780_LTF	LTF++Lactoferrin_NA_Lactoferrin	Inverse variance weighted	4	-0.137622	0.0476355	0.00386383	-0.230988	-0.0442567	0.871428	0.793749	0.956708	0.387784
2789_MMP7	MMP7++MMP_7	Inverse variance weighted	3	-0.0348356	0.0328458	0.288882	-0.0992134	0.0295423	0.965764	0.905549	1.02998	0.93543
2813_AGRP	AGRP++ART_NA_ART	Inverse variance weighted	2	0.111212	0.0505194	0.0277101	0.0121937	0.21023	1.11763	1.01227	1.23396	0.71853
2816_BCAM	BCAM++BCAM_NA_BCAM	Inverse variance weighted	6	0.00447965	0.0299644	0.88116	-0.0542506	0.0632099	1.00449	0.947195	1.06525	0.995162
2828_SPINT1	SPINT1++HAI_1	Inverse variance weighted	2	-0.048207	0.080782	0.550671	-0.20654	0.110126	0.952936	0.813394	1.11642	0.977267
2831_KLK11	KLK11++Kallikrein_11	Inverse variance weighted	6	-0.0275116	0.0172258	0.110241	-0.0612742	0.00625108	0.972863	0.940565	1.00627	0.859572
2834_KLK8	KLK8++kallikrein_8	Inverse variance weighted	7	-0.0523559	0.0464527	0.259708	-0.143403	0.0386914	0.948991	0.866405	1.03945	0.932647
2837_MET	MET++Met_NA_Met	Inverse variance weighted	4	-0.118591	0.0758699	0.118032	-0.267296	0.0301136	0.888171	0.765446	1.03057	0.871559
2843_SPINT2	SPINT2++SPINT2_NA_SPINT2	Inverse variance weighted	8	0.0548039	0.0219147	0.0123919	0.0118511	0.0977568	1.05633	1.01192	1.10269	0.493465
2844_TIE1	TIE1++sTie_1	Inverse variance weighted	4	-0.0863104	0.0452703	0.0565779	-0.17504	0.00241937	0.917309	0.839423	1.00242	0.796346
2851_C5	C5++C5a_NA_C5a	Inverse variance weighted	2	-0.102305	0.0913272	0.262628	-0.281306	0.0766966	0.902754	0.754797	1.07971	0.932647
2879_SERPINA3	SERPINA3++a1_Antichymotrypsin	Inverse variance weighted	3	-0.00154683	0.053457	0.976916	-0.106323	0.103229	0.998454	0.899135	1.10875	0.999053
2888_C7	C7++C7_NA_C7	Inverse variance weighted	6	-0.00287767	0.0129314	0.823898	-0.0282231	0.0224678	0.997126	0.972171	1.02272	0.995162
2900_CCL14	CCL14++HCC_1	Inverse variance weighted	6	-0.0538031	0.0196631	0.0062146	-0.0923428	-0.0152633	0.947619	0.911793	0.984853	0.387784
2911_MDK	MDK++Midkine_NA_Midkine	Inverse variance weighted	2	0.0925894	0.140939	0.511214	-0.18365	0.368829	1.09701	0.832227	1.44604	0.977267
2913_CCL23	CCL23++MPIF_1	Inverse variance weighted	6	0.034007	0.0247382	0.169232	-0.0144798	0.0824938	1.03459	0.985624	1.08599	0.932647
2946_CFD	CFD++Factor_D	Inverse variance weighted	5	-0.0240621	0.0820655	0.769364	-0.18491	0.136786	0.976225	0.831179	1.14658	0.995162
2948_GHR	GHR++Growth_hormone_receptor	Inverse variance weighted (multiplicative random effects)	3	0.0482818	0.108268	0.655635	-0.163923	0.260487	1.04947	0.848807	1.29756	0.992674
2961_PROC	PROC++Protein_C	Inverse variance weighted	3	-0.0271463	0.105185	0.796343	-0.233308	0.179015	0.973219	0.79191	1.19604	0.995162
2962_PTHLH	PTHLH++PTHrP_NA_PTHrP	Inverse variance weighted	3	-0.0429904	0.123056	0.726822	-0.28418	0.198199	0.957921	0.752631	1.21921	0.995162
2966_CLEC11A	CLEC11A++SCGF_beta	Inverse variance weighted	4	-0.0190591	0.0328504	0.561795	-0.0834459	0.0453278	0.981121	0.919941	1.04637	0.977267
2973_CD36	CD36++CD36_ANTIGEN	Inverse variance weighted	4	-0.00598201	0.0434267	0.890438	-0.0910983	0.0791342	0.994036	0.912928	1.08235	0.995162
2974_CNTN1	CNTN1++contactin_1	Inverse variance weighted	4	-0.0324579	0.0472222	0.491865	-0.125013	0.0600975	0.968063	0.882485	1.06194	0.977267
2977_EDAR	EDAR++EDAR_NA_EDAR	Inverse variance weighted	7	-0.0322727	0.0258677	0.212176	-0.0829734	0.018428	0.968243	0.920376	1.0186	0.932647
2985_CXCL1	CXCL1++Gro_a	Inverse variance weighted (multiplicative random effects)	9	0.0224488	0.0385333	0.560174	-0.0530764	0.097974	1.0227	0.948308	1.10293	0.977267
2991_IL1R1	IL1R1++IL_1_sRI	Inverse variance weighted	2	0.0637995	0.0571687	0.264427	-0.048251	0.17585	1.06588	0.952895	1.19226	0.932647
2992_IL17RA	IL17RA++IL_17_sR	Inverse variance weighted	9	0.00239502	0.0208876	0.908713	-0.0385448	0.0433348	1.0024	0.962189	1.04429	0.995162
2994_IL1RL2	IL1RL2++IL_1Rrp2	Inverse variance weighted	3	-0.126792	0.10249	0.216045	-0.327672	0.0740886	0.880917	0.720599	1.0769	0.932647
2999_LSAMP	LSAMP++LSAMP_NA_LSAMP	Inverse variance weighted	4	0.0124285	0.0555162	0.822858	-0.0963833	0.12124	1.01251	0.908116	1.1289	0.995162
3000_MBL2	MBL2++MBL_NA_MBL	Inverse variance weighted	9	0.00112471	0.0177137	0.949373	-0.0335941	0.0358435	1.00113	0.966964	1.03649	0.995162
3004_PDCD1LG2	PDCD1LG2++PD_L2	Inverse variance weighted	4	-0.0693798	0.0332964	0.0371871	-0.134641	-0.00411891	0.932972	0.87403	0.99589	0.728471
3007_SIGLEC9	SIGLEC9++Siglec_9	Inverse variance weighted	6	0.00438524	0.0195715	0.822709	-0.0339749	0.0427454	1.00439	0.966596	1.04367	0.995162
3009_TGFBR3	TGFBR3++TGF_b_R_III	Inverse variance weighted	2	0.139873	0.0955246	0.143123	-0.0473554	0.327101	1.15013	0.953748	1.38694	0.926494
3024_SERPINF2	SERPINF2++a2_Antiplasmin	Inverse variance weighted	4	-0.0959023	0.0835026	0.250764	-0.259567	0.0677627	0.908553	0.771385	1.07011	0.932647
3025_FGF2	FGF2++bFGF_NA_bFGF	Inverse variance weighted	3	-0.0347698	0.0568707	0.540946	-0.146236	0.0766967	0.965828	0.863954	1.07971	0.977267
3028_CCL23	CCL23++Ck_b_8_1	Inverse variance weighted	3	0.0151679	0.0261578	0.562008	-0.0361014	0.0664371	1.01528	0.964543	1.06869	0.977267
3029_CD209	CD209++DC_SIGN	Inverse variance weighted	6	0.0216201	0.0417324	0.604413	-0.0601754	0.103416	1.02186	0.941599	1.10895	0.992674
3033_LGALS2	LGALS2++Galectin_2	Inverse variance weighted	2	0.0488796	0.0511283	0.339063	-0.0513318	0.149091	1.05009	0.949963	1.16078	0.974145
3038_CXCL11	CXCL11++I_TAC	Inverse variance weighted	2	0.0356025	0.0320757	0.26702	-0.0272659	0.0984709	1.03624	0.973102	1.10348	0.932647
3040_CCL3	CCL3++MIP_1a	Inverse variance weighted	2	0.0552582	0.0320652	0.0848334	-0.00758969	0.118106	1.05681	0.992439	1.12536	0.796346
3041_MRC2	MRC2++MRC2_NA_MRC2	Inverse variance weighted	4	-0.0238079	0.0573325	0.677952	-0.13618	0.0885639	0.976473	0.872686	1.0926	0.992674
3044_CCL18	CCL18++PARC_NA_PARC	Inverse variance weighted	7	0.00980609	0.0156758	0.531605	-0.0209184	0.0405306	1.00985	0.979299	1.04136	0.977267
3045_PTN	PTN++PTN_NA_PTN	Inverse variance weighted	3	0.0170698	0.0484723	0.724721	-0.0779358	0.112075	1.01722	0.925024	1.1186	0.995162
3046_RETN	RETN++resistin_NA_resistin	Inverse variance weighted	6	0.0481341	0.05004	0.336094	-0.0499444	0.146213	1.04931	0.951282	1.15744	0.974145
3054_HP	HP++Haptoglobin__Mixed_Type	Inverse variance weighted	6	-0.0574933	0.0198371	0.00375226	-0.096374	-0.0186126	0.944128	0.908124	0.98156	0.387784
3059_TNFSF13B	TNFSF13B++BAFF_NA_BAFF	Inverse variance weighted	2	-0.147943	0.136604	0.278805	-0.415687	0.1198	0.86248	0.659887	1.12727	0.93543
3060_C9	C9++C9_NA_C9	Inverse variance weighted	5	0.00971366	0.0471488	0.836774	-0.0826979	0.102125	1.00976	0.920629	1.10752	0.995162
3066_LGALS3	LGALS3++Galectin_3	Inverse variance weighted	4	-0.0839585	0.0413168	0.0421471	-0.164939	-0.00297749	0.919469	0.847945	0.997027	0.751277
3074_LBP	LBP++LBP_NA_LBP	Inverse variance weighted	8	-0.0517488	0.0198372	0.00908937	-0.0906297	-0.0128679	0.949567	0.913356	0.987215	0.45491
3077_F10	F10++Coagulation_Factor_Xa	Inverse variance weighted	2	-0.0832703	0.0756639	0.271102	-0.231572	0.065031	0.920102	0.793286	1.06719	0.932647
3079_RARRES2	RARRES2++TIG2_NA_TIG2	Inverse variance weighted	4	-0.0548178	0.0447918	0.221015	-0.14261	0.0329742	0.946658	0.867092	1.03352	0.932647
3166_CD33	CD33++Siglec_3	Inverse variance weighted	9	0.0231345	0.0185115	0.211396	-0.0131481	0.0594171	1.0234	0.986938	1.06122	0.932647
3168_ADAMTS5	ADAMTS5++ADAMTS_5	Inverse variance weighted	5	-0.000917316	0.0265193	0.972406	-0.0528951	0.0510605	0.999083	0.948479	1.05239	0.999053
3169_IDUA	IDUA++IDUA_NA_IDUA	Inverse variance weighted	3	0.00334097	0.0215206	0.876628	-0.0388394	0.0455213	1.00335	0.961905	1.04657	0.995162
3172_ARSB	ARSB++ARSB_NA_ARSB	Inverse variance weighted	2	-0.092753	0.0762021	0.223529	-0.242109	0.056603	0.911419	0.784971	1.05824	0.932647
3173_NAAA	NAAA++ASAHL_NA_ASAHL	Inverse variance weighted (multiplicative random effects)	4	0.0101952	0.0370369	0.783108	-0.0623971	0.0827874	1.01025	0.93951	1.08631	0.995162
3175_ADAMTS13	ADAMTS13++ATS13_NA_ATS13	Inverse variance weighted	10	-0.0181853	0.0201313	0.366348	-0.0576427	0.0212721	0.981979	0.943987	1.0215	0.977267
3181_CTSS	CTSS++Cathepsin_S	Inverse variance weighted	2	-0.2251	0.101116	0.0260042	-0.423288	-0.026912	0.798436	0.65489	0.973447	0.706517
3184_F7	F7++Coagulation_Factor_VII	Inverse variance weighted	7	-0.0185164	0.0299612	0.536567	-0.0772404	0.0402075	0.981654	0.925667	1.04103	0.977267
3191_WFIKKN1	WFIKKN1++WFKN1_NA_WFKN1	Inverse variance weighted	2	-0.0178133	0.0658219	0.786676	-0.146824	0.111198	0.982344	0.863446	1.11762	0.995162
3194_GP6	GP6++GPVI_NA_GPVI	Inverse variance weighted	3	0.0188242	0.0414686	0.649873	-0.0624543	0.100103	1.019	0.939456	1.10528	0.992674
3195_GNLY	GNLY++Granulysin_NA_Granulysin	Inverse variance weighted	6	-0.0213266	0.0274365	0.436976	-0.0751022	0.0324489	0.978899	0.927649	1.03298	0.977267
3196_HAPLN1	HAPLN1++HPLN1_NA_HPLN1	Inverse variance weighted	3	-0.12847	0.0817018	0.115853	-0.288605	0.031666	0.87944	0.749308	1.03217	0.871559
3206_LYVE1	LYVE1++LYVE1_NA_LYVE1	Inverse variance weighted	5	0.00229326	0.0297165	0.938487	-0.055951	0.0605375	1.0023	0.945585	1.06241	0.995162
3212_ASAH2	ASAH2++ASAH2_NA_ASAH2	Inverse variance weighted (multiplicative random effects)	6	-0.0135428	0.0306747	0.658852	-0.0736652	0.0465796	0.986548	0.928983	1.04768	0.992674
3213_NID1	NID1++Nidogen_NA_Nidogen	Inverse variance weighted	4	-0.00356862	0.0544597	0.947754	-0.11031	0.103172	0.996438	0.895557	1.10868	0.995162
3220_RET	RET++RET_NA_RET	Inverse variance weighted	3	-0.0166372	0.0294454	0.57206	-0.0743501	0.0410757	0.9835	0.928347	1.04193	0.981304
3221_SFRP1	SFRP1++SARP_2	Inverse variance weighted	3	0.0246363	0.0494531	0.618361	-0.0722918	0.121564	1.02494	0.930259	1.12926	0.992674
3232_ACP5	ACP5++TrATPase_NA_TrATPase	Inverse variance weighted	3	0.0958306	0.0557626	0.0856971	-0.0134641	0.205125	1.10057	0.986626	1.22768	0.796346
3234_CCDC80	CCDC80++URB_NA_URB	Inverse variance weighted	2	0.0372166	0.102847	0.717453	-0.164363	0.238796	1.03792	0.848434	1.26972	0.995162
3235_WFIKKN2	WFIKKN2++WFKN2_NA_WFKN2	Inverse variance weighted	7	0.0169804	0.0256559	0.508066	-0.0333052	0.067266	1.01713	0.967243	1.06958	0.977267
3280_ACAN	ACAN++Aggrecan_NA_Aggrecan	Inverse variance weighted	2	0.0250245	0.124093	0.840183	-0.218197	0.268246	1.02534	0.803967	1.30767	0.995162
3283_TGFBI	TGFBI++BGH3_NA_BGH3	Inverse variance weighted	5	-0.0216249	0.0234806	0.357067	-0.0676468	0.0243971	0.978607	0.93459	1.0247	0.977267
3285_C1R	C1R++C1r_NA_C1r	Inverse variance weighted	2	-0.0338936	0.152872	0.824538	-0.333523	0.265736	0.966674	0.716395	1.30439	0.995162
3290_CD109	CD109++CD109_NA_CD109	Inverse variance weighted	7	0.0479684	0.0273154	0.0790726	-0.00556981	0.101507	1.04914	0.994446	1.10684	0.796346
3291_FCER2	FCER2++CD23_NA_CD23	Inverse variance weighted	7	-0.0116642	0.036095	0.74658	-0.0824103	0.059082	0.988404	0.920894	1.06086	0.995162
3292_CD48	CD48++CD48_NA_CD48	Inverse variance weighted	4	0.0113787	0.0386962	0.768718	-0.0644659	0.0872233	1.01144	0.937568	1.09114	0.995162
3293_CD5L	CD5L++CD5L_NA_CD5L	Inverse variance weighted	5	-0.0599782	0.0496999	0.227506	-0.15739	0.0374335	0.941785	0.854371	1.03814	0.932647
3296_CNTN2	CNTN2++CNTN2_NA_CNTN2	Inverse variance weighted	11	-0.00165861	0.0185624	0.928801	-0.0380408	0.0347236	0.998343	0.962674	1.03533	0.995162
3298_CNTN4	CNTN4++Contactin_4	Inverse variance weighted	8	0.00350119	0.0277555	0.899618	-0.0508996	0.057902	1.00351	0.950374	1.05961	0.995162
3299_CNTN5	CNTN5++Contactin_5	Inverse variance weighted	5	0.016416	0.0377793	0.663908	-0.0576315	0.0904635	1.01655	0.943998	1.09468	0.992674
3302_CST7	CST7++CYTF_NA_CYTF	Inverse variance weighted	7	0.00837833	0.0258633	0.745979	-0.0423138	0.0590704	1.00841	0.958569	1.06085	0.995162
3309_FCGR2A	FCGR2A++FCG2A_NA_FCG2A	Inverse variance weighted	11	0.0143842	0.0190848	0.45103	-0.023022	0.0517905	1.01449	0.977241	1.05316	0.977267
3310_FCGR2B	FCGR2B++FCG2B_NA_FCG2B	Inverse variance weighted	9	0.014998	0.0132319	0.257015	-0.0109365	0.0409324	1.01511	0.989123	1.04178	0.932647
3311_FCGR3B	FCGR3B++FCG3B_NA_FCG3B	Inverse variance weighted	2	-0.0129843	0.0277459	0.639805	-0.0673662	0.0413977	0.9871	0.934853	1.04227	0.992674
3313_FCN2	FCN2++FCN2_NA_FCN2	Inverse variance weighted	6	-0.00882093	0.022514	0.695208	-0.0529484	0.0353065	0.991218	0.948429	1.03594	0.995162
3320_IGFBP7	IGFBP7++IGFBP_7	Inverse variance weighted	6	0.0205745	0.0245867	0.402698	-0.0276155	0.0687645	1.02079	0.972762	1.07118	0.977267
3322_LRIG3	LRIG3++LRIG3_NA_LRIG3	Inverse variance weighted	7	-0.00293147	0.031853	0.926673	-0.0653633	0.0595004	0.997073	0.936727	1.06131	0.995162
3323_LRP8	LRP8++LRP8_NA_LRP8	Inverse variance weighted	2	-0.0141417	0.0882087	0.872628	-0.187031	0.158747	0.985958	0.829418	1.17204	0.995162
3324_LY9	LY9++LY9_NA_LY9	Inverse variance weighted	7	-0.017068	0.023187	0.461669	-0.0625146	0.0283786	0.983077	0.939399	1.02879	0.977267
3325_MATN2	MATN2++MATN2_NA_MATN2	Inverse variance weighted	4	-0.0360543	0.0904985	0.690338	-0.213431	0.141323	0.964588	0.807808	1.1518	0.995162
3327_NTN4	NTN4++NET4_NA_NET4	Inverse variance weighted	3	0.0122592	0.0488749	0.801948	-0.0835357	0.108054	1.01233	0.919858	1.11411	0.995162
3329_PGLYRP1	PGLYRP1++PGRP_S	Inverse variance weighted (multiplicative random effects)	4	-0.0731092	0.104381	0.483674	-0.277696	0.131478	0.929499	0.757527	1.14051	0.977267
3331_RGMB	RGMB++RGMB_NA_RGMB	Inverse variance weighted	3	-0.0139524	0.0614241	0.820308	-0.134344	0.106439	0.986144	0.87429	1.11231	0.995162
3339_THBS2	THBS2++TSP2_NA_TSP2	Inverse variance weighted	5	-0.0268412	0.0244073	0.271455	-0.0746794	0.0209971	0.973516	0.928041	1.02122	0.932647
3340_THBS4	THBS4++TSP4_NA_TSP4	Inverse variance weighted	3	-0.0191	0.0425882	0.653807	-0.102573	0.0643729	0.981081	0.902512	1.06649	0.992674
3343_ACY1	ACY1++Aminoacylase_1	Inverse variance weighted	2	-0.0495743	0.105214	0.637514	-0.255793	0.156645	0.951634	0.774302	1.16958	0.992674
3352_CA6	CA6++Carbonic_anhydrase_6	Inverse variance weighted	5	-0.0116198	0.0231503	0.615719	-0.0569944	0.0337548	0.988447	0.944599	1.03433	0.992674
3364_CTSV	CTSV++Cathepsin_V	Inverse variance weighted	4	-0.0405599	0.0533363	0.446982	-0.145099	0.0639793	0.960252	0.864937	1.06607	0.977267
3366_ECM1	ECM1++ECM1_NA_ECM1	Inverse variance weighted	5	0.0398669	0.0241115	0.0982408	-0.00739154	0.0871254	1.04067	0.992636	1.09103	0.80543
3367_FETUB	FETUB++FETUB_NA_FETUB	Inverse variance weighted	7	0.0321488	0.0613215	0.600093	-0.0880413	0.152339	1.03267	0.915723	1.16455	0.992674
3376_IL17RD	IL17RD++IL_17_RD	Inverse variance weighted	3	0.0228833	0.0313834	0.465908	-0.0386281	0.0843947	1.02315	0.962108	1.08806	0.977267
3378_KLK7	KLK7++Kallikrein_7	Inverse variance weighted	2	0.0232466	0.0321422	0.469531	-0.0397521	0.0862453	1.02352	0.961028	1.09007	0.977267
3389_SERPINA5	SERPINA5++PCI_NA_PCI	Inverse variance weighted	2	0.0838322	0.0713024	0.239704	-0.0559205	0.223585	1.08745	0.945614	1.25055	0.932647
3396_REN	REN++Renin_NA_Renin	Inverse variance weighted	5	-0.00566224	0.0684091	0.934034	-0.139744	0.12842	0.994354	0.869581	1.13703	0.995162
3403_TPSB2	TPSB2++TPSB2_NA_TPSB2	Inverse variance weighted	12	-0.00940967	0.0146952	0.521964	-0.0382123	0.019393	0.990634	0.962509	1.01958	0.977267
3421_TNFSF8	TNFSF8++CD30_Ligand	Inverse variance weighted	2	-0.198418	0.0725788	0.00626018	-0.340673	-0.0561638	0.820027	0.711292	0.945384	0.387784
3431_EPHA1	EPHA1++EphA1_NA_EphA1	Inverse variance weighted	6	-0.000743548	0.0136644	0.956605	-0.0275258	0.0260387	0.999257	0.97285	1.02638	0.995905
3438_FSTL3	FSTL3++FSTL3_NA_FSTL3	Inverse variance weighted	2	0.0189477	0.0901614	0.833548	-0.157769	0.195664	1.01913	0.854047	1.21612	0.995162
3440_GZMA	GZMA++granzyme_A	Inverse variance weighted	5	-0.0890072	0.0569211	0.117889	-0.200573	0.0225581	0.914839	0.818262	1.02281	0.871559
3449_SERPINA4	SERPINA4++Kallistatin_NA_Kallistatin	Inverse variance weighted	6	-0.0155247	0.0267829	0.562151	-0.0680191	0.0369697	0.984595	0.934243	1.03766	0.977267
3457_POSTN	POSTN++Periostin_NA_Periostin	Inverse variance weighted	4	-0.0313692	0.043127	0.467001	-0.115898	0.0531598	0.969118	0.890566	1.0546	0.977267
3459_PDGFRB	PDGFRB++PDGF_Rb	Inverse variance weighted (multiplicative random effects)	7	0.0079304	0.0179003	0.657743	-0.0271542	0.043015	1.00796	0.973211	1.04395	0.992674
3461_BCAN	BCAN++PGCB_NA_PGCB	Inverse variance weighted	2	0.0329551	0.0546599	0.546568	-0.0741783	0.140088	1.0335	0.928506	1.15038	0.977267
3484_AGT	AGT++Angiotensinogen_NA_Angiotensinogen	Inverse variance weighted	2	0.0438687	0.0996625	0.659812	-0.15147	0.239207	1.04485	0.859444	1.27024	0.992674
3488_CAT	CAT++Catalase_NA_Catalase	Inverse variance weighted	3	-0.0207523	0.0557912	0.709919	-0.130103	0.0885983	0.979462	0.878005	1.09264	0.995162
3495_CXCL6	CXCL6++GCP_2	Inverse variance weighted (multiplicative random effects)	4	0.0105929	0.0431132	0.805914	-0.073909	0.0950949	1.01065	0.928756	1.09976	0.995162
3508_CCL22	CCL22++MDC_NA_MDC	Inverse variance weighted	6	0.0792732	0.0478477	0.0975634	-0.0145082	0.173055	1.0825	0.985597	1.18893	0.80543
3516_CXCL12	CXCL12++SDF_1	Inverse variance weighted	3	-0.0179141	0.0702194	0.798634	-0.155544	0.119716	0.982245	0.855949	1.12718	0.995162
3518_CPB2	CPB2++TAFI_NA_TAFI	Inverse variance weighted	5	0.000240582	0.0315843	0.993922	-0.0616647	0.0621459	1.00024	0.940198	1.06412	0.999053
3519_CCL17	CCL17++TARC_NA_TARC	Inverse variance weighted	2	-0.0142793	0.0880624	0.871188	-0.186882	0.158323	0.985822	0.829542	1.17154	0.995162
3535_DKK1	DKK1++DKK1_NA_DKK1	Inverse variance weighted	6	0.0180988	0.0312327	0.562264	-0.0431172	0.0793148	1.01826	0.957799	1.08255	0.977267
3554_ADIPOQ	ADIPOQ++Adiponectin_NA_Adiponectin	Inverse variance weighted	5	-0.0105475	0.0428439	0.80554	-0.0945216	0.0734266	0.989508	0.909808	1.07619	0.995162
3580_SERPINA1	SERPINA1++a1_Antitrypsin	Inverse variance weighted	6	-0.0227177	0.0241747	0.347356	-0.0701	0.0246647	0.977538	0.932301	1.02497	0.977267
3581_AHSG	AHSG++a2_HS_Glycoprotein	Inverse variance weighted	5	0.013505	0.032522	0.677952	-0.050238	0.0772481	1.0136	0.951003	1.08031	0.992674
3600_CHIT1	CHIT1++Chitotriosidase_1	Inverse variance weighted	7	-0.0191415	0.0194485	0.325011	-0.0572606	0.0189776	0.981041	0.944348	1.01916	0.966141
3607_DKK3	DKK3++DKK3_NA_DKK3	Inverse variance weighted	4	0.00394052	0.029639	0.894233	-0.0541519	0.0620329	1.00395	0.947288	1.064	0.995162
3617_HGFAC	HGFAC++HGFA_NA_HGFA	Inverse variance weighted	11	-0.00340241	0.0164909	0.836541	-0.0357246	0.0289198	0.996603	0.964906	1.02934	0.995162
3622_LGMN	LGMN++LGMN_NA_LGMN	Inverse variance weighted	3	0.0302846	0.071716	0.672817	-0.110279	0.170848	1.03075	0.895584	1.18631	0.992674
3640_LRPAP1	LRPAP1++RAP_NA_RAP	Inverse variance weighted	4	-0.0538742	0.0479841	0.261544	-0.147923	0.0401747	0.947551	0.862497	1.04099	0.932647
3651_KDR	KDR++VEGF_sR2	Inverse variance weighted	2	-0.0733881	0.0280987	0.00900674	-0.128461	-0.0183147	0.92924	0.879447	0.981852	0.45491
3710_PLG	PLG++Angiostatin_NA_Angiostatin	Inverse variance weighted	6	-0.0370306	0.0412298	0.369106	-0.117841	0.0437799	0.963647	0.888837	1.04475	0.977267
3773_TEK	TEK++sTie_2	Inverse variance weighted	4	0.0382838	0.0627193	0.541598	-0.084646	0.161214	1.03903	0.918838	1.17494	0.977267
3799_CA3	CA3++Carbonic_anhydrase_III	Inverse variance weighted	5	0.0498925	0.0573985	0.384721	-0.0626085	0.162394	1.05116	0.939311	1.17632	0.977267
3803_CST5	CST5++CYTD_NA_CYTD	Inverse variance weighted (multiplicative random effects)	6	-0.000810544	0.0461046	0.985973	-0.0911755	0.0895544	0.99919	0.912857	1.09369	0.999053
3805_ESM1	ESM1++Endocan_NA_Endocan	Inverse variance weighted	3	0.0224776	0.0770572	0.770515	-0.128554	0.17351	1.02273	0.879366	1.18947	0.995162
3806_EPHA5	EPHA5++EphA5_NA_EphA5	Inverse variance weighted	3	0.194227	0.112922	0.0854321	-0.0271012	0.415554	1.21437	0.973263	1.51521	0.796346
3810_FGR	FGR++FGR_NA_FGR	Inverse variance weighted	2	0.0804145	0.0941442	0.393015	-0.104108	0.264937	1.08374	0.901128	1.30335	0.977267
3855_PRDX1	PRDX1++Peroxiredoxin_1	Inverse variance weighted	3	0.0544329	0.0686123	0.427579	-0.0800472	0.188913	1.05594	0.923073	1.20794	0.977267
3858_ACP1	ACP1++PPAC_NA_PPAC	Inverse variance weighted	7	-0.00530678	0.0180216	0.7684	-0.0406291	0.0300156	0.994707	0.960185	1.03047	0.995162
3890_LDHB	LDHB++LDH_H_1	Inverse variance weighted	2	-0.203795	0.118701	0.0860006	-0.436449	0.0288582	0.815629	0.646328	1.02928	0.796346
3894_NAGK	NAGK++NAGK_NA_NAGK	Inverse variance weighted	5	-0.0711056	0.0548128	0.194547	-0.178539	0.0363274	0.931364	0.836492	1.037	0.932647
4126_BPI	BPI++BPI_NA_BPI	Inverse variance weighted	5	-0.0147545	0.0275722	0.592565	-0.068796	0.039287	0.985354	0.933517	1.04007	0.992674
4127_C6	C6++C6_NA_C6	Inverse variance weighted	2	-0.00879271	0.130663	0.946348	-0.264892	0.247307	0.991246	0.767289	1.28057	0.995162
4141_CXCL10	CXCL10++IP_10	Inverse variance weighted	2	-0.000815656	0.0720885	0.990972	-0.142109	0.140478	0.999185	0.867527	1.15082	0.999053
4151_PLG	PLG++Plasminogen_NA_Plasminogen	Inverse variance weighted	4	-0.0481478	0.0533747	0.367019	-0.152762	0.0564667	0.952993	0.858334	1.05809	0.977267
4152_KLKB1	KLKB1++Prekallikrein_NA_Prekallikrein	Inverse variance weighted	4	0.0742596	0.0438565	0.0904097	-0.0116991	0.160218	1.07709	0.988369	1.17377	0.796346
4153_SERPINA3	SERPINA3++alpha_1_antichymotrypsin_complex	Inverse variance weighted	5	-0.0453678	0.0501964	0.366098	-0.143753	0.0530171	0.955646	0.866102	1.05445	0.977267
4154_SELP	SELP++P_Selectin	Inverse variance weighted (multiplicative random effects)	3	-0.0122014	0.0617514	0.843367	-0.133234	0.108831	0.987873	0.87526	1.11497	0.995162
4155_TNC	TNC++Tenascin_NA_Tenascin	Inverse variance weighted	12	-0.00281338	0.0204407	0.890528	-0.0428772	0.0372505	0.997191	0.958029	1.03795	0.995162
4157_F2	F2++Thrombin_NA_Thrombin	Inverse variance weighted	2	-0.152921	0.0869605	0.0786604	-0.323364	0.0175215	0.858197	0.723711	1.01768	0.796346
4158_PLAU	PLAU++uPA_NA_uPA	Inverse variance weighted	3	0.0223266	0.0345683	0.518364	-0.0454273	0.0900805	1.02258	0.955589	1.09426	0.977267
4159_CFH	CFH++Factor_H	Inverse variance weighted	2	0.0538182	0.104724	0.607319	-0.151441	0.259078	1.05529	0.859468	1.29573	0.992674
4160_MMP2	MMP2++MMP_2	Inverse variance weighted	2	0.102461	0.104926	0.328815	-0.103194	0.308116	1.10789	0.901952	1.36086	0.969917
4192_AKR1A1	AKR1A1++AK1A1_NA_AK1A1	Inverse variance weighted	7	-0.0286916	0.0189528	0.130065	-0.065839	0.00845589	0.971716	0.936282	1.00849	0.900763
4234_IL1RL1	IL1RL1++IL_1_R4	Inverse variance weighted	10	-0.0215476	0.0247825	0.38459	-0.0701213	0.0270261	0.978683	0.932281	1.02739	0.977267
4276_PEBP1	PEBP1++prostatic_binding_protein	Inverse variance weighted	6	0.0188184	0.0377114	0.617772	-0.055096	0.0927328	1.019	0.946394	1.09717	0.992674
4294_SPHK1	SPHK1++Sphingosine_kinase_1	Inverse variance weighted	2	0.0724798	0.134737	0.59062	-0.191604	0.336563	1.07517	0.825634	1.40013	0.992674
4297_SPON1	SPON1++Spondin_1	Inverse variance weighted	4	0.00969072	0.0329801	0.768884	-0.0549503	0.0743318	1.00974	0.946532	1.07716	0.995162
4324_CST2	CST2++CYTT_NA_CYTT	Inverse variance weighted	6	-0.0095516	0.024463	0.696203	-0.057499	0.0383959	0.990494	0.944123	1.03914	0.995162
4328_BOC	BOC++BOC_NA_BOC	Inverse variance weighted	4	-0.0690941	0.063883	0.279442	-0.194305	0.0561165	0.933239	0.823407	1.05772	0.93543
4332_CLEC1B	CLEC1B++CLC1B_NA_CLC1B	Inverse variance weighted	2	-0.129679	0.119021	0.275913	-0.362961	0.103602	0.878377	0.695614	1.10916	0.93543
4337_CRP	CRP++CRP_NA_CRP	Inverse variance weighted	2	0.171424	0.0618701	0.00559336	0.0501589	0.29269	1.18699	1.05144	1.34003	0.387784
4342_ICAM1	ICAM1++sICAM_1	Inverse variance weighted	9	-0.00941081	0.0124957	0.451377	-0.0339025	0.0150808	0.990633	0.966666	1.0152	0.977267
4355_DAPK2	DAPK2++DAPK2_NA_DAPK2	Inverse variance weighted	3	-0.0329727	0.0599207	0.582133	-0.150417	0.0844719	0.967565	0.860349	1.08814	0.986057
4374_GDF15	GDF15++MIC_1	Inverse variance weighted	6	-0.0337862	0.0319212	0.289863	-0.0963518	0.0287795	0.966778	0.908144	1.0292	0.93543
4407_MST1	MST1++MSP_NA_MSP	Inverse variance weighted	13	-0.0159557	0.0139896	0.25406	-0.0433753	0.0114639	0.984171	0.957552	1.01153	0.932647
4430_COLEC11	COLEC11++Collectin_Kidney_1	Inverse variance weighted	10	-0.011335	0.0146821	0.440095	-0.0401119	0.0174418	0.988729	0.960682	1.01759	0.977267
4435_ENPP7	ENPP7++ENPP7_NA_ENPP7	Inverse variance weighted (multiplicative random effects)	11	-0.0221064	0.0279008	0.428173	-0.0767919	0.0325791	0.978136	0.926083	1.03312	0.977267
4437_ENTPD5	ENTPD5++ENTP5_NA_ENTP5	Inverse variance weighted (multiplicative random effects)	7	0.00270195	0.0413897	0.94795	-0.0784218	0.0838257	1.00271	0.924574	1.08744	0.995162
4440_FCRL3	FCRL3++FCRL3_NA_FCRL3	Inverse variance weighted	4	0.0237342	0.079027	0.763925	-0.131159	0.178627	1.02402	0.877079	1.19557	0.995162
4455_MFGE8	MFGE8++MFGM_NA_MFGM	Inverse variance weighted	3	0.053078	0.0574032	0.355147	-0.0594323	0.165588	1.05451	0.942299	1.18009	0.977267
4459_PCSK7	PCSK7++PCSK7_NA_PCSK7	Inverse variance weighted	5	0.0239792	0.041581	0.564151	-0.0575195	0.105478	1.02427	0.944103	1.11124	0.977267
4464_SIGLEC1	SIGLEC1++Sialoadhesin_NA_Sialoadhesin	Inverse variance weighted	2	-0.169673	0.168832	0.314906	-0.500583	0.161238	0.843941	0.606177	1.17496	0.951546
4467_SPARCL1	SPARCL1++SPARCL1_NA_SPARCL1	Inverse variance weighted	6	0.00289234	0.0224558	0.897515	-0.0411211	0.0469058	1.0029	0.959713	1.04802	0.995162
4469_CHST15	CHST15++ST4S6_NA_ST4S6	Inverse variance weighted	2	0.0401798	0.0971866	0.679292	-0.150306	0.230665	1.041	0.860445	1.25944	0.992674
4471_TGM3	TGM3++TGM3_NA_TGM3	Inverse variance weighted	4	0.0897496	0.123717	0.46818	-0.152735	0.332235	1.0939	0.858357	1.39408	0.977267
4479_SERPING1	SERPING1++C1_Esterase_Inhibitor	Inverse variance weighted	6	-0.0480506	0.031034	0.121544	-0.108877	0.012776	0.953086	0.896841	1.01286	0.876098
4496_MMP12	MMP12++MMP_12	Inverse variance weighted	7	-0.017304	0.0197459	0.380849	-0.0560059	0.021398	0.982845	0.945534	1.02163	0.977267
4498_NCAM1	NCAM1++NCAM_120	Inverse variance weighted	3	-0.0436178	0.0355988	0.220477	-0.113391	0.0261559	0.95732	0.892801	1.0265	0.932647
4499_PDGFA	PDGFA++PDGF_AA	Inverse variance weighted	3	-0.129466	0.0796328	0.103994	-0.285547	0.0266138	0.878564	0.751603	1.02697	0.820284
4500_CLEC11A	CLEC11A++SCGF_alpha	Inverse variance weighted	4	-0.0201866	0.0319223	0.527147	-0.0827544	0.0423811	0.980016	0.920577	1.04329	0.977267
4534_PRSS22	PRSS22++BSSP4_NA_BSSP4	Inverse variance weighted	3	-0.0165827	0.0453257	0.714472	-0.105421	0.0722557	0.983554	0.899945	1.07493	0.995162
4535_BST1	BST1++BST1_NA_BST1	Inverse variance weighted	12	-0.00333514	0.0126471	0.792005	-0.0281234	0.0214532	0.99667	0.972268	1.02168	0.995162
4541_CDON	CDON++CDON_NA_CDON	Inverse variance weighted	3	-0.00301369	0.0248411	0.903439	-0.0517023	0.0456749	0.996991	0.949612	1.04673	0.995162
4546_ADGRE2	ADGRE2++EMR2_NA_EMR2	Inverse variance weighted	7	-0.0120359	0.0266363	0.651368	-0.064243	0.0401712	0.988036	0.937777	1.04099	0.992674
4548_FUT3	FUT3++Fucosyltransferase_3	Inverse variance weighted	9	-0.0451263	0.019648	0.0216336	-0.0836364	-0.00661627	0.955877	0.919766	0.993406	0.634775
4549_FUT5	FUT5++FUT5_NA_FUT5	Inverse variance weighted	11	-0.00640307	0.0140406	0.648362	-0.0339227	0.0211165	0.993617	0.966646	1.02134	0.992674
4559_KYNU	KYNU++KYNU_NA_KYNU	Inverse variance weighted	3	0.00570578	0.0681021	0.933229	-0.127774	0.139186	1.00572	0.880052	1.14934	0.995162
4564_PLXNC1	PLXNC1++PLXC1_NA_PLXC1	Inverse variance weighted	10	-0.0247167	0.0142717	0.0832972	-0.0526892	0.00325584	0.975586	0.948675	1.00326	0.796346
4568_SLITRK5	SLITRK5++SLIK5_NA_SLIK5	Inverse variance weighted	4	0.070002	0.0956333	0.464179	-0.117439	0.257443	1.07251	0.889194	1.29362	0.977267
4706_EPB41	EPB41++41_NA_41	Inverse variance weighted	2	0.0581066	0.136784	0.670979	-0.20999	0.326203	1.05983	0.810592	1.3857	0.992674
4721_TFF3	TFF3++TFF3_NA_TFF3	Inverse variance weighted	2	-0.0499347	0.121632	0.681411	-0.288334	0.188464	0.951292	0.749512	1.20739	0.994467
4763_AFM	AFM++Afamin_NA_Afamin	Inverse variance weighted	3	-0.0290119	0.0613471	0.636275	-0.149252	0.0912285	0.971405	0.861352	1.09552	0.992674
4771_SMPDL3A	SMPDL3A++ASM3A_NA_ASM3A	Inverse variance weighted	3	0.0136345	0.0566775	0.809893	-0.0974534	0.124722	1.01373	0.907145	1.13283	0.995162
4775_GSN	GSN++Gelsolin_NA_Gelsolin	Inverse variance weighted	4	-0.00757474	0.0432172	0.860866	-0.0922804	0.0771309	0.992454	0.911849	1.08018	0.995162
4801_LPO	LPO++PERL_NA_PERL	Inverse variance weighted	2	0.00368671	0.0383289	0.923373	-0.071438	0.0788114	1.00369	0.931054	1.082	0.995162
4811_ITIH4	ITIH4++ITI_heavy_chain_H4	Inverse variance weighted	2	-0.0405251	0.11747	0.730107	-0.270766	0.189715	0.960285	0.762795	1.20891	0.995162
4831_SELL	SELL++sL_Selectin	Inverse variance weighted (multiplicative random effects)	5	0.0118888	0.0509008	0.815321	-0.0878768	0.111654	1.01196	0.915874	1.11813	0.995162
4834_EPHA2	EPHA2++Epithelial_cell_kinase	Inverse variance weighted	2	-0.0585154	0.0715985	0.413773	-0.198848	0.0818176	0.943164	0.819674	1.08526	0.977267
4867_VEGFA	VEGFA++VEGF121_NA_VEGF121	Inverse variance weighted	6	-0.0069613	0.0228802	0.760938	-0.0518065	0.0378839	0.993063	0.949513	1.03861	0.995162
4874_ANG	ANG++Angiogenin_NA_Angiogenin	Inverse variance weighted	6	-0.00537488	0.023233	0.817045	-0.0509116	0.0401618	0.99464	0.950363	1.04098	0.995162
4886_CCL7	CCL7++MCP_3	Inverse variance weighted	7	-0.00707958	0.0228595	0.75679	-0.0518843	0.0377251	0.992945	0.949439	1.03845	0.995162
4906_F5	F5++Coagulation_Factor_V	Inverse variance weighted	2	0.0695353	0.037702	0.0651335	-0.00436058	0.143431	1.07201	0.995649	1.15423	0.796346
4908_ENG	ENG++Endoglin_NA_Endoglin	Inverse variance weighted	3	-0.126632	0.0856366	0.139218	-0.294479	0.0412161	0.881058	0.744919	1.04208	0.926494
4911_GSTP1	GSTP1++Glutathione_S_transferase_Pi	Inverse variance weighted	2	-0.154145	0.132059	0.243113	-0.412981	0.104691	0.857148	0.661675	1.11037	0.932647
4913_CCL16	CCL16++HCC_4	Inverse variance weighted	8	0.00995108	0.0260893	0.702888	-0.0411839	0.061086	1.01	0.959653	1.06299	0.995162
4920_LYZ	LYZ++Lysozyme_NA_Lysozyme	Inverse variance weighted	6	-0.0481986	0.0312338	0.122793	-0.109417	0.0130196	0.952944	0.896357	1.0131	0.876098
4924_MMP1	MMP1++MMP_1	Inverse variance weighted	6	0.00520022	0.0220043	0.813179	-0.0379282	0.0483287	1.00521	0.962782	1.04952	0.995162
4929_SHBG	SHBG++SHBG_NA_SHBG	Inverse variance weighted (multiplicative random effects)	3	0.0452787	0.107606	0.673915	-0.16563	0.256187	1.04632	0.84736	1.29199	0.992674
4961_ANXA2	ANXA2++annexin_II	Inverse variance weighted	6	-0.0410558	0.0258171	0.111777	-0.0916573	0.00954564	0.959776	0.912418	1.00959	0.865037
4962_CDNF	CDNF++ARMEL_NA_ARMEL	Inverse variance weighted	5	-0.0096088	0.0286091	0.736973	-0.0656827	0.0464651	0.990437	0.936428	1.04756	0.995162
4964_ERAP1	ERAP1++ARTS1_NA_ARTS1	Inverse variance weighted	11	0.0112697	0.0117815	0.338792	-0.0118221	0.0343615	1.01133	0.988247	1.03496	0.974145
4968_CAPG	CAPG++CAPG_NA_CAPG	Inverse variance weighted	4	0.00775243	0.0289876	0.789131	-0.0490633	0.0645681	1.00778	0.952121	1.0667	0.995162
4969_CA1	CA1++Carbonic_anhydrase_I	Inverse variance weighted	3	0.0135486	0.0517566	0.793495	-0.0878944	0.114992	1.01364	0.915858	1.12186	0.995162
4971_CTSZ	CTSZ++CATZ_NA_CATZ	Inverse variance weighted	4	-0.0251373	0.0412365	0.542135	-0.105961	0.0556863	0.975176	0.89946	1.05727	0.977267
4979_DPT	DPT++DERM_NA_DERM	Inverse variance weighted	4	-0.0581805	0.047019	0.215945	-0.150338	0.0339767	0.94348	0.860417	1.03456	0.932647
4982_PI3	PI3++Elafin_NA_Elafin	Inverse variance weighted	3	-0.00453954	0.0379256	0.904724	-0.0788737	0.0697946	0.995471	0.924157	1.07229	0.995162
4984_ESD	ESD++Esterase_D	Inverse variance weighted	3	-0.059292	0.056038	0.290024	-0.169126	0.0505424	0.942432	0.844402	1.05184	0.93543
4990_GP1BA	GP1BA++GP1BA_NA_GP1BA	Inverse variance weighted	4	-0.171146	0.0576084	0.00296979	-0.284058	-0.0582333	0.842699	0.752723	0.94343	0.387784
4991_GPC5	GPC5++GPC5_NA_GPC5	Inverse variance weighted	9	-0.0226356	0.0255822	0.376255	-0.0727767	0.0275056	0.977619	0.929808	1.02789	0.977267
4992_GRN	GRN++GRN_NA_GRN	Inverse variance weighted	4	0.0775989	0.0453361	0.0869637	-0.0112598	0.166458	1.08069	0.988803	1.18111	0.796346
4996_HRG	HRG++HRG_NA_HRG	Inverse variance weighted	6	-0.0122078	0.0128589	0.342432	-0.0374112	0.0129955	0.987866	0.96328	1.01308	0.974145
5000_LGALS3BP	LGALS3BP++LG3BP_NA_LG3BP	Inverse variance weighted	2	0.0436917	0.067133	0.515161	-0.087889	0.175272	1.04466	0.915863	1.19157	0.977267
5015_PLA2G7	PLA2G7++PAFAH_NA_PAFAH	Inverse variance weighted	6	-0.0298949	0.0770241	0.697924	-0.180862	0.121072	0.970547	0.83455	1.12871	0.995162
5021_PPA1	PPA1++PPase_NA_PPase	Inverse variance weighted	2	0.0184436	0.0542571	0.733909	-0.0879002	0.124787	1.01861	0.915852	1.13291	0.995162
5029_FAP	FAP++SEPR_NA_SEPR	Inverse variance weighted	5	0.0317288	0.0486882	0.514612	-0.0637	0.127158	1.03224	0.938286	1.1356	0.977267
5034_PRSS2	PRSS2++Trypsin_2	Inverse variance weighted	5	-0.00106292	0.0319184	0.973434	-0.063623	0.0614972	0.998938	0.938359	1.06343	0.999053
5036_TNFAIP6	TNFAIP6++TSG_6	Inverse variance weighted	9	-0.0073841	0.0280156	0.792111	-0.0622947	0.0475265	0.992643	0.939606	1.04867	0.995162
5060_CD274	CD274++B7_H1	Inverse variance weighted	2	0.0172738	0.0525293	0.742276	-0.0856836	0.120231	1.01742	0.917885	1.12776	0.995162
5063_CD244	CD244++CD244_NA_CD244	Inverse variance weighted	2	0.246545	0.206807	0.233204	-0.158798	0.651887	1.2796	0.853169	1.91916	0.932647
5066_CD300C	CD300C++CLM6_NA_CLM6	Inverse variance weighted	3	-0.105092	0.0447036	0.01873	-0.192711	-0.0174729	0.900242	0.82472	0.982679	0.632846
5069_CD55	CD55++DAF_NA_DAF	Inverse variance weighted (multiplicative random effects)	5	-0.00276252	0.0526791	0.958178	-0.106014	0.100489	0.997241	0.899412	1.10571	0.996612
5078_EPHB6	EPHB6++EphB6_NA_EphB6	Inverse variance weighted	3	-0.0596267	0.0507627	0.240148	-0.159122	0.0398682	0.942116	0.852893	1.04067	0.932647
5087_IL22RA2	IL22RA2++IL_22BP	Inverse variance weighted	3	0.0520479	0.0459418	0.257252	-0.037998	0.142094	1.05343	0.962715	1.15268	0.932647
5090_LILRB1	LILRB1++ILT_2	Inverse variance weighted	10	0.0130526	0.0195707	0.504807	-0.025306	0.0514111	1.01314	0.975012	1.05276	0.977267
5091_LILRB2	LILRB2++ILT_4	Inverse variance weighted	6	-0.00941031	0.0156081	0.546568	-0.0400023	0.0211816	0.990634	0.960787	1.02141	0.977267
5095_KIR2DL4	KIR2DL4++KI2L4_NA_KI2L4	Inverse variance weighted	2	0.127821	0.119745	0.285773	-0.10688	0.362521	1.13635	0.898634	1.43695	0.93543
5105_RTN4R	RTN4R++Nogo_Receptor	Inverse variance weighted	5	-0.0405678	0.0339714	0.23241	-0.107152	0.0260162	0.960244	0.898389	1.02636	0.932647
5107_NOTCH1	NOTCH1++Notch_1	Inverse variance weighted	2	0.0516101	0.25007	0.836492	-0.438527	0.541747	1.05297	0.644986	1.71901	0.995162
5111_NRXN3	NRXN3++NRX3B_NA_NRX3B	Inverse variance weighted	4	0.0979295	0.0542583	0.071094	-0.00841673	0.204276	1.10289	0.991619	1.22664	0.796346
5116_ROBO2	ROBO2++ROBO2_NA_ROBO2	Inverse variance weighted	3	-0.153249	0.0915251	0.0940543	-0.332638	0.0261406	0.857916	0.71703	1.02649	0.796346
5121_SEMA6B	SEMA6B++SEM6B_NA_SEM6B	Inverse variance weighted	2	-0.0203633	0.253399	0.93595	-0.517025	0.476298	0.979843	0.596292	1.6101	0.995162
5124_ICAM5	ICAM5++sICAM_5	Inverse variance weighted	6	0.0161506	0.0255626	0.527513	-0.0339521	0.0662533	1.01628	0.966618	1.0685	0.977267
5129_SCARF1	SCARF1++SREC_I	Inverse variance weighted	5	-0.0552894	0.0383184	0.14905	-0.130393	0.0198146	0.946211	0.87775	1.02001	0.930241
5132_IL27RA	IL27RA++TCCR_NA_TCCR	Inverse variance weighted	10	-0.00190916	0.0190869	0.920325	-0.0393194	0.0355011	0.998093	0.961444	1.03614	0.995162
5134_HAVCR2	HAVCR2++TIMD3_NA_TIMD3	Inverse variance weighted	6	-0.0297277	0.0293339	0.310857	-0.0872222	0.0277667	0.97071	0.916473	1.02816	0.94701
5139_UNC5C	UNC5C++UNC5H3_NA_UNC5H3	Inverse variance weighted	3	0.0210272	0.0556946	0.705769	-0.0881343	0.130189	1.02125	0.915638	1.13904	0.995162
5202_PPID	PPID++PPID_NA_PPID	Inverse variance weighted	2	-0.0540816	0.0449687	0.229112	-0.14222	0.0340571	0.947355	0.86743	1.03464	0.932647
5227_PDK1	PDK1++PDK1_NA_PDK1	Inverse variance weighted	2	-0.0516071	0.166266	0.756266	-0.377489	0.274275	0.949702	0.685581	1.31558	0.995162
5231_PCSK9	PCSK9++PCSK9_NA_PCSK9	Inverse variance weighted	6	-0.00739675	0.0337108	0.826325	-0.0734699	0.0586764	0.992631	0.929164	1.06043	0.995162
5256_PDE5A	PDE5A++PDE5A_NA_PDE5A	Inverse variance weighted	3	0.0316645	0.0572743	0.580362	-0.0805932	0.143922	1.03217	0.922569	1.15479	0.986057
5301_CCL11	CCL11++Eotaxin_NA_Eotaxin	Inverse variance weighted	2	-0.0500989	0.084039	0.551083	-0.214815	0.114618	0.951135	0.80669	1.12144	0.977267
5316_F2	F2++Prothrombin_NA_Prothrombin	Inverse variance weighted	3	-0.11435	0.134523	0.395303	-0.378015	0.149315	0.891946	0.68522	1.16104	0.977267
5346_CPNE1	CPNE1++CPNE1_NA_CPNE1	Inverse variance weighted	7	0.0398826	0.0280563	0.155166	-0.0151078	0.094873	1.04069	0.985006	1.09952	0.932647
5349_DLL1	DLL1++DLL1_NA_DLL1	Inverse variance weighted	2	-0.0693324	0.0943083	0.462237	-0.254177	0.115512	0.933016	0.775555	1.12245	0.977267
5353_IL1RN	IL1RN++IL_1Ra	Inverse variance weighted	3	0.0422417	0.0527661	0.423395	-0.0611799	0.145663	1.04315	0.940654	1.15681	0.977267
5355_TNFSF14	TNFSF14++LIGHT_NA_LIGHT	Inverse variance weighted	2	-0.0837387	0.134298	0.532936	-0.346962	0.179485	0.919672	0.706832	1.1966	0.977267
5363_SEMA3E	SEMA3E++Semaphorin_3E	Inverse variance weighted	8	0.00587257	0.0169794	0.729444	-0.027407	0.0391521	1.00589	0.972965	1.03993	0.995162
5392_FAS	FAS++Fas__soluble	Inverse variance weighted	3	0.0405242	0.043399	0.350429	-0.0445379	0.125586	1.04136	0.956439	1.13381	0.977267
5400_LEPR	LEPR++sLeptin_R	Inverse variance weighted	9	-0.0188167	0.0198214	0.342463	-0.0576667	0.0200333	0.981359	0.943965	1.02024	0.974145
5404_TNFRSF21	TNFRSF21++DR6_NA_DR6	Inverse variance weighted	2	-0.069602	0.0936521	0.457362	-0.25316	0.113956	0.932765	0.776344	1.1207	0.977267
5430_SIRPA	SIRPA++SHPS1_NA_SHPS1	Inverse variance weighted	9	0.00863291	0.0172957	0.617683	-0.0252667	0.0425325	1.00867	0.97505	1.04345	0.992674
5451_ALCAM	ALCAM++ALCAM_NA_ALCAM	Inverse variance weighted	3	0.152485	0.104655	0.145109	-0.0526385	0.357609	1.16473	0.948723	1.42991	0.926494
5452_ASGR1	ASGR1++ASGR1_NA_ASGR1	Inverse variance weighted	2	-0.114256	0.0969358	0.238529	-0.30425	0.0757386	0.89203	0.737677	1.07868	0.932647
5456_CNDP1	CNDP1++CNDP1_NA_CNDP1	Inverse variance weighted	5	0.00511808	0.0317769	0.872044	-0.0571646	0.0674008	1.00513	0.944439	1.06972	0.995162
5457_COLEC12	COLEC12++COLEC12_NA_COLEC12	Inverse variance weighted	3	-0.11339	0.0886372	0.200804	-0.287119	0.0603385	0.892802	0.750422	1.0622	0.932647
5459_CST1	CST1++CYTN_NA_CYTN	Inverse variance weighted	3	-0.0134491	0.0272698	0.62188	-0.0668979	0.0399996	0.986641	0.935291	1.04081	0.992674
5462_FCN3	FCN3++Ficolin_3	Inverse variance weighted	5	0.0879503	0.0466788	0.0595432	-0.00354005	0.179441	1.09193	0.996466	1.19655	0.796346
5463_GAS1	GAS1++GAS1_NA_GAS1	Inverse variance weighted	2	0.0455597	0.163608	0.780652	-0.275111	0.366231	1.04661	0.759488	1.44229	0.995162
5465_HS6ST1	HS6ST1++H6ST1_NA_H6ST1	Inverse variance weighted	2	0.0580984	0.0822845	0.480146	-0.103179	0.219376	1.05982	0.901965	1.2453	0.977267
5478_FOLH1	FOLH1++PSMA_NA_PSMA	Inverse variance weighted	2	-0.055947	0.238613	0.814622	-0.523629	0.411735	0.945589	0.592367	1.50943	0.995162
5480_CCL5	CCL5++RANTES_NA_RANTES	Inverse variance weighted	3	0.0712767	0.052299	0.172924	-0.0312294	0.173783	1.07388	0.969253	1.1898	0.932647
5483_RGMA	RGMA++RGMA_NA_RGMA	Inverse variance weighted	3	0.0297404	0.115083	0.796079	-0.195822	0.255303	1.03019	0.822158	1.29085	0.995162
5487_SLAMF7	SLAMF7++SLAF7_NA_SLAF7	Inverse variance weighted	7	0.0205663	0.0250494	0.411629	-0.0285305	0.069663	1.02078	0.971873	1.07215	0.977267
5491_SPOCK2	SPOCK2++Testican_2	Inverse variance weighted	2	-0.0437215	0.0546428	0.423634	-0.150821	0.0633784	0.95722	0.860001	1.06543	0.977267
5508_CTSD	CTSD++Cathepsin_D	Inverse variance weighted	5	-0.000406557	0.0659768	0.995083	-0.129721	0.128908	0.999594	0.87834	1.13759	0.999053
5509_EGF	EGF++EGF_NA_EGF	Inverse variance weighted	3	-0.0444678	0.097442	0.648137	-0.235454	0.146519	0.956506	0.790212	1.1578	0.992674
5532_FGFR1	FGFR1++bFGF_R	Inverse variance weighted	2	0.011658	0.102439	0.909393	-0.189123	0.212439	1.01173	0.827685	1.23669	0.995162
5542_NRP1	NRP1++NRP1_NA_NRP1	Inverse variance weighted	5	0.0425252	0.0356964	0.233534	-0.0274397	0.11249	1.04344	0.972933	1.11906	0.932647
5581_FGL1	FGL1++FGL1_NA_FGL1	Inverse variance weighted	7	-0.0218456	0.0242618	0.367901	-0.0693987	0.0257075	0.978391	0.932955	1.02604	0.977267
5584_TCN2	TCN2++Holo_TC_II	Inverse variance weighted	6	-0.0323736	0.0248864	0.193308	-0.0811509	0.0164037	0.968145	0.922055	1.01654	0.932647
5593_PDIA5	PDIA5++PDIA5_NA_PDIA5	Inverse variance weighted	7	0.0182116	0.0176615	0.302474	-0.0164051	0.0528282	1.01838	0.983729	1.05425	0.93543
5601_PGLYRP2	PGLYRP2++PGRP_L	Inverse variance weighted	5	0.00945707	0.0378855	0.802879	-0.0647985	0.0837126	1.0095	0.937256	1.08732	0.995162
5610_FAM171A1	FAM171A1++CJ038_NA_CJ038	Inverse variance weighted	2	-0.309862	0.25425	0.222948	-0.808192	0.188469	0.733548	0.445663	1.2074	0.932647
5618_FAM3B	FAM3B++FAM3B_NA_FAM3B	Inverse variance weighted	3	0.0427922	0.0463527	0.35591	-0.0480591	0.133643	1.04372	0.953077	1.14299	0.977267
5620_PAM	PAM++AMD_NA_AMD	Inverse variance weighted	7	-0.0194557	0.0218116	0.372398	-0.0622065	0.023295	0.980732	0.939689	1.02357	0.977267
5621_THSD1	THSD1++THSD1_NA_THSD1	Inverse variance weighted	3	-0.0300095	0.045835	0.512642	-0.119846	0.0598271	0.970436	0.887057	1.06165	0.977267
5628_SEMA3G	SEMA3G++SEM3G_NA_SEM3G	Inverse variance weighted	4	-0.00637216	0.0450235	0.887452	-0.0946182	0.0818739	0.993648	0.90972	1.08532	0.995162
5630_CD300A	CD300A++CM35H_NA_CM35H	Inverse variance weighted	6	-0.0233826	0.0184901	0.206015	-0.0596232	0.012858	0.976889	0.942119	1.01294	0.932647
5631_MLN	MLN++MOTI_NA_MOTI	Inverse variance weighted	8	-0.00468543	0.023715	0.84338	-0.0511669	0.041796	0.995326	0.95012	1.04268	0.995162
5632_CRTAC1	CRTAC1++CRAC1_NA_CRAC1	Inverse variance weighted	9	-0.0225867	0.0357325	0.527319	-0.0926224	0.0474491	0.977667	0.911538	1.04859	0.977267
5634_POFUT1	POFUT1++OFUT1_NA_OFUT1	Inverse variance weighted	5	0.00433638	0.035636	0.903148	-0.0655103	0.074183	1.00435	0.936589	1.077	0.995162
5636_MFAP4	MFAP4++MFAP4_NA_MFAP4	Inverse variance weighted	4	-0.0637346	0.0756816	0.399709	-0.212071	0.0846014	0.938254	0.808908	1.08828	0.977267
5637_NTNG1	NTNG1++NTNG1_NA_NTNG1	Inverse variance weighted	9	-0.0174261	0.0189672	0.358227	-0.0546019	0.0197496	0.982725	0.946862	1.01995	0.977267
5638_COLGALT1	COLGALT1++GT251_NA_GT251	Inverse variance weighted	3	-0.0370708	0.127955	0.772032	-0.287862	0.213721	0.963608	0.749865	1.23828	0.995162
5644_RNASE4	RNASE4++RNAS4_NA_RNAS4	Inverse variance weighted	4	0.0292493	0.0365847	0.424003	-0.0424567	0.100955	1.02968	0.958432	1.10623	0.977267
5646_RNASE6	RNASE6++RNAS6_NA_RNAS6	Inverse variance weighted (multiplicative random effects)	7	-0.0211581	0.0317571	0.505253	-0.0834021	0.0410859	0.979064	0.919981	1.04194	0.977267
5648_CTRB2	CTRB2++CTRB2_NA_CTRB2	Inverse variance weighted	4	-0.022802	0.0267663	0.394274	-0.0752638	0.0296599	0.977456	0.927499	1.0301	0.977267
5649_PSG4	PSG4++PSG4_NA_PSG4	Inverse variance weighted	3	-0.0756414	0.0359426	0.0353346	-0.146089	-0.00519383	0.927149	0.864081	0.99482	0.728471
5657_ST3GAL1	ST3GAL1++SIA4A_NA_SIA4A	Inverse variance weighted	2	-0.109624	0.0415896	0.00839243	-0.19114	-0.0281087	0.896171	0.826017	0.972283	0.45491
5658_F13B	F13B++coagulation_factor_XIII_B	Inverse variance weighted	2	-0.0809588	0.0716272	0.258358	-0.221348	0.0594305	0.922232	0.801438	1.06123	0.932647
5660_SOD3	SOD3++SOD3_NA_SOD3	Inverse variance weighted	9	0.00169315	0.0147154	0.908397	-0.027149	0.0305353	1.00169	0.973216	1.03101	0.995162
5663_PF4V1	PF4V1++PF4V_NA_PF4V	Inverse variance weighted	2	0.0303971	0.0339656	0.370821	-0.0361755	0.0969698	1.03086	0.964471	1.10183	0.977267
5671_CTRB1	CTRB1++Chymotrypsin_NA_Chymotrypsin	Inverse variance weighted	2	0.00351634	0.0316831	0.911628	-0.0585826	0.0656153	1.00352	0.9431	1.06782	0.995162
5680_OBP2B	OBP2B++OBP2B_NA_OBP2B	Inverse variance weighted	4	0.0203768	0.032412	0.529559	-0.0431508	0.0839044	1.02059	0.957767	1.08752	0.977267
5688_CBLN4	CBLN4++CBLN4_NA_CBLN4	Inverse variance weighted	5	0.0194552	0.0500346	0.697399	-0.0786127	0.117523	1.01965	0.924398	1.12471	0.995162
5691_CRISPLD2	CRISPLD2++CRLD2_NA_CRLD2	Inverse variance weighted	5	0.0727313	0.0583806	0.212833	-0.0416947	0.187157	1.07544	0.959163	1.20582	0.932647
5698_TNXB	TNXB++Tenascin_X	Inverse variance weighted	3	0.0294975	0.0474615	0.534268	-0.0635271	0.122522	1.02994	0.938449	1.13034	0.977267
5701_CLEC3B	CLEC3B++Tetranectin_NA_Tetranectin	Inverse variance weighted	2	0.00430206	0.066059	0.948075	-0.125174	0.133778	1.00431	0.882344	1.14314	0.995162
5703_OLFM1	OLFM1++NOE1_NA_NOE1	Inverse variance weighted	3	-0.0393798	0.066282	0.552428	-0.169293	0.0905329	0.961385	0.844262	1.09476	0.977267
5704_GZMM	GZMM++Granzyme_M	Inverse variance weighted	2	0.0462605	0.152146	0.761087	-0.251946	0.344467	1.04735	0.777287	1.41124	0.995162
5708_LEAP2	LEAP2++LEAP2_NA_LEAP2	Inverse variance weighted	5	-0.0524301	0.0445625	0.239375	-0.139773	0.0349124	0.948921	0.869556	1.03553	0.932647
5722_PRCP	PRCP++Prolylcarboxypeptidase_NA_Prolylcarboxypeptidase	Inverse variance weighted	3	-0.0856994	0.0605636	0.157059	-0.204404	0.0330053	0.91787	0.815133	1.03356	0.932647
5728_FCRL1	FCRL1++FCRL1_NA_FCRL1	Inverse variance weighted	4	0.0304461	0.0352125	0.387236	-0.0385703	0.0994626	1.03091	0.962164	1.10458	0.977267
5731_SPINK6	SPINK6++ISK6_NA_ISK6	Inverse variance weighted	9	0.0320696	0.0240441	0.182275	-0.0150568	0.079196	1.03259	0.985056	1.08242	0.932647
5736_TREML2	TREML2++TRML2_NA_TRML2	Inverse variance weighted	8	0.00163971	0.0237805	0.945028	-0.0449701	0.0482495	1.00164	0.956026	1.04943	0.995162
5737_SEMA4D	SEMA4D++SEM4D_NA_SEM4D	Inverse variance weighted (multiplicative random effects)	6	0.0531242	0.0280014	0.0578017	-0.00175852	0.108007	1.05456	0.998243	1.11406	0.796346
5740_ROBO1	ROBO1++ROBO1_NA_ROBO1	Inverse variance weighted (multiplicative random effects)	5	0.0273744	0.0755622	0.717146	-0.120728	0.175476	1.02775	0.886275	1.19181	0.995162
5742_ACP6	ACP6++PPA6_NA_PPA6	Inverse variance weighted (multiplicative random effects)	15	0.0276715	0.0249437	0.267276	-0.0212182	0.0765612	1.02806	0.979005	1.07957	0.932647
5749_CLPS	CLPS++COL_NA_COL	Inverse variance weighted (multiplicative random effects)	8	-0.0350918	0.0392001	0.370681	-0.111924	0.0417403	0.965517	0.894112	1.04262	0.977267
5763_DEFB104A	DEFB104A++HBD_4	Inverse variance weighted	3	0.00204003	0.0965157	0.983137	-0.187131	0.191211	1.00204	0.829335	1.21071	0.999053
5810_TDGF1	TDGF1++Cripto_NA_Cripto	Inverse variance weighted	6	-0.0595984	0.0135975	1.17038e-05	-0.0862496	-0.0329473	0.942143	0.917365	0.96759	0.0130498
5825_IFNGR1	IFNGR1++IFN_g_R1	Inverse variance weighted (multiplicative random effects)	3	-0.139519	0.170817	0.414056	-0.47432	0.195282	0.869776	0.622308	1.21565	0.977267
5837_LIFR	LIFR++LIF_sR	Inverse variance weighted (multiplicative random effects)	5	0.0813176	0.0786086	0.30092	-0.0727552	0.23539	1.08472	0.929828	1.2654	0.93543
5852_S100A12	S100A12++S100A12_NA_S100A12	Inverse variance weighted (multiplicative random effects)	3	0.00129393	0.0934114	0.988948	-0.181793	0.18438	1.00129	0.833774	1.20247	0.999053
5867_ARG1	ARG1++ARGI1_NA_ARGI1	Inverse variance weighted	2	0.0614823	0.10646	0.563593	-0.14718	0.270144	1.06341	0.863139	1.31015	0.977267
5939_TNFSF12	TNFSF12++TWEAK_NA_TWEAK	Inverse variance weighted	3	0.10186	0.0958906	0.28812	-0.0860854	0.289806	1.10723	0.917516	1.33617	0.93543
6039_CRHBP	CRHBP++CRHBP_NA_CRHBP	Inverse variance weighted	6	0.0060496	0.0244061	0.804233	-0.0417864	0.0538856	1.00607	0.959075	1.05536	0.995162
6060_PIP	PIP++PIP_NA_PIP	Inverse variance weighted	5	0.0188489	0.0217289	0.385692	-0.0237397	0.0614375	1.01903	0.97654	1.06336	0.977267
6081_PCOLCE2	PCOLCE2++PCOC2_NA_PCOC2	Inverse variance weighted	10	0.0418757	0.019923	0.0355637	0.00282669	0.0809248	1.04276	1.00283	1.08429	0.728471
6086_CHRDL2	CHRDL2++CRDL2_NA_CRDL2	Inverse variance weighted (multiplicative random effects)	5	-0.00476307	0.0536408	0.929244	-0.109899	0.100373	0.995248	0.895925	1.10558	0.995162
6207_PSAP	PSAP++prosaposin_NA_prosaposin	Inverse variance weighted	2	-0.00572923	0.0338685	0.86567	-0.0721115	0.0606531	0.994287	0.930427	1.06253	0.995162
6223_GUCA2B	GUCA2B++GUC2B_NA_GUC2B	Inverse variance weighted	2	0.0370384	0.0788342	0.638479	-0.117477	0.191553	1.03773	0.889161	1.21113	0.992674
6227_KLK10	KLK10++kallikrein_10	Inverse variance weighted	10	0.065224	0.0237379	0.00600199	0.0186977	0.11175	1.0674	1.01887	1.11823	0.387784
6234_VIT	VIT++VITRN_NA_VITRN	Inverse variance weighted	7	-0.0568462	0.030859	0.0654568	-0.11733	0.00363749	0.944739	0.889292	1.00364	0.796346
6247_SIRPB1	SIRPB1++SIRB1_NA_SIRB1	Inverse variance weighted	8	-0.0053641	0.0116751	0.645914	-0.0282474	0.0175192	0.99465	0.972148	1.01767	0.992674
6252_SCGB3A1	SCGB3A1++Secretoglobin_family_3A_member_1	Inverse variance weighted	3	-0.111889	0.0817574	0.171142	-0.272133	0.0483558	0.894144	0.761753	1.04954	0.932647
6255_CPXM1	CPXM1++CPXM1_NA_CPXM1	Inverse variance weighted	6	-0.0350823	0.0288433	0.223869	-0.0916152	0.0214507	0.965526	0.912456	1.02168	0.932647
6342_NPNT	NPNT++Nephronectin_NA_Nephronectin	Inverse variance weighted	3	0.0269427	0.0574457	0.639062	-0.0856509	0.139536	1.02731	0.917915	1.14974	0.992674
6359_POMGNT2	POMGNT2++AGO61_NA_AGO61	Inverse variance weighted	4	0.0424794	0.0390836	0.277088	-0.0341246	0.119083	1.04339	0.966451	1.12646	0.93543
6364_TAPBPL	TAPBPL++TPSNR_NA_TPSNR	Inverse variance weighted	7	0.0336367	0.019667	0.0872084	-0.00491064	0.0721841	1.03421	0.995101	1.07485	0.796346
6366_TXNDC15	TXNDC15++TXD15_NA_TXD15	Inverse variance weighted	3	8.17793e-05	0.0368035	0.998227	-0.072053	0.0722166	1.00008	0.930482	1.07489	0.999123
6367_FMOD	FMOD++fibromodulin_NA_fibromodulin	Inverse variance weighted	5	-0.0894495	0.0512052	0.0806576	-0.189812	0.0109127	0.914434	0.827115	1.01097	0.796346
6375_XXYLT1	XXYLT1++XXLT1_NA_XXLT1	Inverse variance weighted	3	-0.0316323	0.045056	0.482638	-0.119942	0.0566774	0.968863	0.886972	1.05831	0.977267
6379_ADAMTSL2	ADAMTSL2++ATL2_NA_ATL2	Inverse variance weighted	4	0.0521878	0.0705975	0.459768	-0.0861834	0.190559	1.05357	0.917426	1.20993	0.977267
6382_MANBA	MANBA++MANBA_NA_MANBA	Inverse variance weighted	5	-0.0385162	0.0361099	0.286134	-0.109292	0.0322591	0.962216	0.896469	1.03279	0.93543
6385_VWA1	VWA1++VWA1_NA_VWA1	Inverse variance weighted	6	0.0051822	0.0569241	0.927463	-0.106389	0.116754	1.0052	0.899075	1.12384	0.995162
6388_CCDC126	CCDC126++CC126_NA_CC126	Inverse variance weighted (multiplicative random effects)	3	-0.0413012	0.106021	0.696863	-0.249102	0.166499	0.95954	0.779501	1.18116	0.995162
6393_HSP90B1	HSP90B1++Endoplasmin_NA_Endoplasmin	Inverse variance weighted	7	-0.00318775	0.0178286	0.858095	-0.0381318	0.0317564	0.996817	0.962586	1.03227	0.995162
6402_PILRA	PILRA++PILRA_isoform_FDF03_deltaTM	Inverse variance weighted	7	0.0427781	0.0343622	0.213162	-0.0245718	0.110128	1.04371	0.975728	1.11642	0.932647
6404_C1QL1	C1QL1++C1QRF_NA_C1QRF	Inverse variance weighted	2	-0.00408388	0.0503599	0.935367	-0.102789	0.0946216	0.995924	0.902317	1.09924	0.995162
6409_ADGRF5	ADGRF5++GP116_NA_GP116	Inverse variance weighted	4	0.00814951	0.0228309	0.721129	-0.0365991	0.0528981	1.00818	0.964063	1.05432	0.995162
6414_OAF	OAF++OAF_NA_OAF	Inverse variance weighted	4	-0.0534705	0.0375466	0.154415	-0.127062	0.0201209	0.947934	0.880679	1.02032	0.932647
6415_CPN2	CPN2++CPN2_NA_CPN2	Inverse variance weighted	8	-0.00245239	0.0290866	0.932807	-0.0594622	0.0545574	0.997551	0.942271	1.05607	0.995162
6416_GKN2	GKN2++GKN2_NA_GKN2	Inverse variance weighted	4	0.0033065	0.0262738	0.899852	-0.0481901	0.0548031	1.00331	0.952953	1.05633	0.995162
6425_MMP19	MMP19++MMP19_NA_MMP19	Inverse variance weighted (multiplicative random effects)	3	-0.0999722	0.113785	0.379615	-0.322991	0.123047	0.904863	0.72398	1.13094	0.977267
6431_PCYOX1	PCYOX1++PCYOX_NA_PCYOX	Inverse variance weighted	6	-0.0386329	0.0211571	0.0678497	-0.0801007	0.00283497	0.962104	0.923023	1.00284	0.796346
6433_FAM20A	FAM20A++FA20A_NA_FA20A	Inverse variance weighted	3	0.0476372	0.0524383	0.363644	-0.0551419	0.150416	1.04879	0.946351	1.16232	0.977267
6434_AOC2	AOC2++Amine_oxidase	Inverse variance weighted	2	-0.102791	0.176648	0.560635	-0.449021	0.243439	0.902315	0.638253	1.27563	0.977267
6444_PSG3	PSG3++PSG3_NA_PSG3	Inverse variance weighted	4	0.0275796	0.0306691	0.368514	-0.0325319	0.087691	1.02796	0.967992	1.09165	0.977267
6451_ASPN	ASPN++ASPN_NA_ASPN	Inverse variance weighted (multiplicative random effects)	5	-0.0320563	0.0447401	0.473683	-0.119747	0.0556344	0.968452	0.887145	1.05721	0.977267
6461_APOC3	APOC3++Apo_C_III	Inverse variance weighted	3	-0.0516056	0.0587874	0.380034	-0.166829	0.0636178	0.949703	0.846344	1.06568	0.977267
6462_TIMP4	TIMP4++TIMP_4	Inverse variance weighted	7	-0.0430512	0.0289131	0.136491	-0.0997209	0.0136184	0.957862	0.90509	1.01371	0.917782
6467_POGLUT1	POGLUT1++KTEL1_NA_KTEL1	Inverse variance weighted	3	-0.0464733	0.0493328	0.346174	-0.143166	0.050219	0.95459	0.866611	1.0515	0.977267
6470_FBLN1	FBLN1++fibulin_1	Inverse variance weighted	3	0.0712969	0.0627609	0.255953	-0.0517145	0.194308	1.0739	0.9496	1.21447	0.932647
6471_CFHR4	CFHR4++FHR4_NA_FHR4	Inverse variance weighted	14	-0.0163705	0.0137464	0.233695	-0.0433136	0.0105725	0.983763	0.957611	1.01063	0.932647
6472_PMEL	PMEL++GP100_NA_GP100	Inverse variance weighted	2	-0.0594094	0.0470827	0.207017	-0.151691	0.0328726	0.942321	0.859253	1.03342	0.932647
6478_IGLON5	IGLON5++IGLO5_NA_IGLO5	Inverse variance weighted	2	0.00897314	0.0916805	0.922032	-0.170721	0.188667	1.00901	0.843057	1.20764	0.995162
6485_IGLL1	IGLL1++IGLL1_NA_IGLL1	Inverse variance weighted	3	-0.0338487	0.0430868	0.432105	-0.118299	0.0506013	0.966718	0.888431	1.0519	0.977267
6496_DLK1	DLK1++DLK1_NA_DLK1	Inverse variance weighted	5	-0.0607302	0.0839304	0.469324	-0.225234	0.103773	0.941077	0.79833	1.10935	0.977267
6507_NCAM2	NCAM2++NCAM2_NA_NCAM2	Inverse variance weighted	5	-0.0335652	0.0566291	0.553368	-0.144558	0.0774277	0.966992	0.865405	1.0805	0.977267
6520_MGP	MGP++MGP_NA_MGP	Inverse variance weighted	3	0.0626937	0.055541	0.25899	-0.0461666	0.171554	1.0647	0.954883	1.18715	0.932647
6521_NPTX2	NPTX2++NPTX2_NA_NPTX2	Inverse variance weighted	2	-0.045224	0.129356	0.726633	-0.298762	0.208314	0.955783	0.741736	1.2316	0.995162
6544_NELL1	NELL1++NELL1_NA_NELL1	Inverse variance weighted	7	0.0118781	0.0267021	0.656439	-0.0404581	0.0642142	1.01195	0.960349	1.06632	0.992674
6551_SERPINA12	SERPINA12++Vaspin_NA_Vaspin	Inverse variance weighted	6	-0.0263244	0.0255498	0.302861	-0.0764021	0.0237533	0.974019	0.926444	1.02404	0.93543
6556_ENPP5	ENPP5++ENPP5_NA_ENPP5	Inverse variance weighted	8	-0.0110552	0.026568	0.67733	-0.0631285	0.0410181	0.989006	0.938823	1.04187	0.992674
6557_LRRC15	LRRC15++LRC15_NA_LRC15	Inverse variance weighted	6	-0.0409728	0.0284164	0.149339	-0.096669	0.0147234	0.959855	0.907856	1.01483	0.930241
6576_ART4	ART4++ART4_NA_ART4	Inverse variance weighted	4	-0.0250723	0.0200947	0.212137	-0.0644579	0.0143133	0.975239	0.937576	1.01442	0.932647
6580_PZP	PZP++Pregnancy_zone_protein	Inverse variance weighted	8	-0.131639	0.0588843	0.0253814	-0.247052	-0.0162255	0.876658	0.7811	0.983905	0.706517
6605_IGFALS	IGFALS++IGFALS_NA_IGFALS	Inverse variance weighted	5	-0.0383792	0.0395574	0.331939	-0.115912	0.0391533	0.962348	0.890554	1.03993	0.974145
6620_LINGO1	LINGO1++LIGO1_NA_LIGO1	Inverse variance weighted	2	0.0210876	0.112072	0.850751	-0.198574	0.240749	1.02131	0.819899	1.2722	0.995162
6626_CHST12	CHST12++CHSTC_NA_CHSTC	Inverse variance weighted	2	0.00134996	0.0644632	0.983292	-0.124998	0.127698	1.00135	0.882499	1.13621	0.999053
6627_PNLIPRP1	PNLIPRP1++LIPR1_NA_LIPR1	Inverse variance weighted	2	0.0506375	0.0661297	0.443837	-0.0789768	0.180252	1.05194	0.924061	1.19752	0.977267
6629_DEFB1	DEFB1++HBD_1	Inverse variance weighted	5	-0.0456969	0.0793792	0.564832	-0.20128	0.109886	0.955331	0.817683	1.11615	0.977267
6649_NTN1	NTN1++NET1_NA_NET1	Inverse variance weighted (multiplicative random effects)	3	-0.0111742	0.0625831	0.858291	-0.133837	0.111489	0.988888	0.874733	1.11794	0.995162
6713_LRP11	LRP11++LRP11_NA_LRP11	Inverse variance weighted	9	0.0560249	0.0212427	0.00835501	0.0143893	0.0976605	1.05762	1.01449	1.10259	0.45491
6897_B3GAT3	B3GAT3++B3GA3_NA_B3GA3	Inverse variance weighted (multiplicative random effects)	3	0.0692299	0.083786	0.408651	-0.0949907	0.23345	1.07168	0.909381	1.26295	0.977267
6919_HBZ	HBZ++HBAZ_NA_HBAZ	Inverse variance weighted	7	-0.0283498	0.0224381	0.206423	-0.0723285	0.015629	0.972048	0.930225	1.01575	0.932647
6920_GFRAL	GFRAL++GFRAL_NA_GFRAL	Inverse variance weighted	3	0.0832321	0.0493551	0.0917205	-0.013504	0.179968	1.08679	0.986587	1.19718	0.796346
6923_PLOD2	PLOD2++PLOD2_NA_PLOD2	Inverse variance weighted	2	-0.218282	0.122188	0.0740261	-0.45777	0.0212054	0.803899	0.632693	1.02143	0.796346
6925_SNX8	SNX8++SNX8_NA_SNX8	Inverse variance weighted	2	-0.177865	0.0763173	0.0197745	-0.327447	-0.0282831	0.837055	0.720761	0.972113	0.634775
6927_NDST1	NDST1++NDST1_NA_NDST1	Inverse variance weighted	2	-0.141844	0.0720586	0.0490159	-0.283079	-0.000609153	0.867757	0.75346	0.999391	0.769756
6947_ST3GAL6	ST3GAL6++SIA10_NA_SIA10	Inverse variance weighted	9	0.0025823	0.0171117	0.880048	-0.0309566	0.0361212	1.00259	0.969518	1.03678	0.995162
6965_CNTNAP2	CNTNAP2++CNTP2_NA_CNTP2	Inverse variance weighted	6	0.0233413	0.0266393	0.380921	-0.0288717	0.0755543	1.02362	0.971541	1.07848	0.977267
6984_IGSF8	IGSF8++IGSF8_NA_IGSF8	Inverse variance weighted	2	-0.181892	0.0652437	0.0053053	-0.30977	-0.0540145	0.833691	0.733616	0.947418	0.387784
6990_SDF2L1	SDF2L1++SDF2L_NA_SDF2L	Inverse variance weighted	2	-0.0917506	0.147701	0.534473	-0.381245	0.197743	0.912333	0.683011	1.21865	0.977267
6998_ASPH	ASPH++HAAH_NA_HAAH	Inverse variance weighted	2	0.0200162	0.098777	0.839416	-0.173587	0.213619	1.02022	0.840644	1.23815	0.995162
7015_LILRB5	LILRB5++LIRB5_NA_LIRB5	Inverse variance weighted	8	-0.0153017	0.0145841	0.294082	-0.0438865	0.013283	0.984815	0.957063	1.01337	0.93543
7049_ADAM23	ADAM23++ADAM_23	Inverse variance weighted	6	0.0116703	0.0205907	0.570866	-0.0286874	0.0520281	1.01174	0.97172	1.05341	0.980764
7059_LILRA6	LILRA6++LIRA6_NA_LIRA6	Inverse variance weighted	9	0.00315576	0.0117081	0.787516	-0.019792	0.0261036	1.00316	0.980403	1.02645	0.995162
7083_MATN4	MATN4++MATN4_NA_MATN4	Inverse variance weighted	4	-0.0245855	0.0428263	0.565917	-0.108525	0.059354	0.975714	0.897156	1.06115	0.977267
7096_RMDN1	RMDN1++RMD1_NA_RMD1	Inverse variance weighted (multiplicative random effects)	4	-0.00356947	0.0562822	0.949431	-0.113883	0.106744	0.996437	0.892363	1.11265	0.995162
7110_DNAJB11	DNAJB11++DJB11_NA_DJB11	Inverse variance weighted	3	-0.0838697	0.123167	0.495907	-0.325277	0.157538	0.919551	0.722327	1.17062	0.977267
7128_VWA2	VWA2++VWA2_NA_VWA2	Inverse variance weighted	6	-0.0315124	0.052593	0.549056	-0.134595	0.0715699	0.968979	0.87407	1.07419	0.977267
7141_MGAT4B	MGAT4B++MGT4B_NA_MGT4B	Inverse variance weighted	3	-0.0793801	0.0644829	0.218313	-0.205767	0.0470064	0.923689	0.814023	1.04813	0.932647
7145_ITIH3	ITIH3++ITIH3_NA_ITIH3	Inverse variance weighted	7	0.00492454	0.0234249	0.833491	-0.0409883	0.0508374	1.00494	0.95984	1.05215	0.995162
7156_FUT10	FUT10++FUT10_NA_FUT10	Inverse variance weighted	7	0.0437181	0.0297705	0.141968	-0.0146321	0.102068	1.04469	0.985474	1.10746	0.926494
7161_H6PD	H6PD++G6PE_NA_G6PE	Inverse variance weighted	6	0.0165509	0.0232278	0.476125	-0.0289755	0.0620774	1.01669	0.97144	1.06404	0.977267
7173_TMEM132C	TMEM132C++T132C_NA_T132C	Inverse variance weighted	5	0.0409089	0.0326783	0.210618	-0.0231406	0.104958	1.04176	0.977125	1.11066	0.932647
7179_NFASC	NFASC++NFASC_NA_NFASC	Inverse variance weighted	4	0.0398432	0.0381816	0.296709	-0.0349928	0.114679	1.04065	0.965612	1.12151	0.93543
7185_GP5	GP5++GPV_NA_GPV	Inverse variance weighted	2	-0.162228	0.154718	0.294387	-0.465475	0.141018	0.850247	0.627837	1.15145	0.93543
7192_IFNLR1	IFNLR1++CRF2_12	Inverse variance weighted (multiplicative random effects)	3	-0.0860005	0.11201	0.442608	-0.305539	0.133538	0.917594	0.736726	1.14286	0.977267
7198_FAM20B	FAM20B++FA20B_NA_FA20B	Inverse variance weighted	2	-0.0351454	0.111714	0.753063	-0.254104	0.183813	0.965465	0.775611	1.20179	0.995162
7206_FBP1	FBP1++F16P1_NA_F16P1	Inverse variance weighted	2	0.0384846	0.111666	0.730365	-0.180381	0.25735	1.03923	0.834952	1.2935	0.995162
7211_RNASE1	RNASE1++RNase_1	Inverse variance weighted	5	0.0525853	0.0451558	0.244209	-0.03592	0.141091	1.05399	0.964717	1.15153	0.932647
7218_ATP1B2	ATP1B2++AT1B2_NA_AT1B2	Inverse variance weighted	3	-0.0627935	0.0840288	0.454891	-0.22749	0.101903	0.939137	0.79653	1.10728	0.977267
7227_COCH	COCH++COCH_NA_COCH	Inverse variance weighted	3	0.0114747	0.033945	0.735335	-0.0550576	0.078007	1.01154	0.946431	1.08113	0.995162
7228_ST6GALNAC6	ST6GALNAC6++SIA7F_NA_SIA7F	Inverse variance weighted	3	-0.208318	0.145515	0.152262	-0.493528	0.0768922	0.811949	0.610469	1.07993	0.932647
7244_IGFLR1	IGFLR1++TM149_NA_TM149	Inverse variance weighted	4	-0.00186633	0.0301877	0.950703	-0.0610343	0.0573016	0.998135	0.940791	1.05898	0.995162
7251_C1QTNF3	C1QTNF3++C1QT3_NA_C1QT3	Inverse variance weighted	2	-0.00130443	0.117455	0.991139	-0.231516	0.228907	0.998696	0.79333	1.25722	0.999053
7266_SERPINA9	SERPINA9++SPA9_NA_SPA9	Inverse variance weighted	4	0.0215391	0.059764	0.718546	-0.0955984	0.138677	1.02177	0.908829	1.14875	0.995162
7628_CRELD1	CRELD1++CREL1_NA_CREL1	Inverse variance weighted (multiplicative random effects)	12	0.0100826	0.030431	0.740398	-0.0495622	0.0697273	1.01013	0.951646	1.07222	0.995162
7655_NPPB	NPPB++N_terminal_pro_BNP	Inverse variance weighted	4	-0.0264393	0.0387455	0.494997	-0.10238	0.0495019	0.973907	0.902686	1.05075	0.977267
7761_CHKB	CHKB++CHKB_NA_CHKB	Inverse variance weighted (multiplicative random effects)	4	0.00707692	0.158987	0.964496	-0.304538	0.318692	1.0071	0.737464	1.37533	0.998638
7769_SH3BP2	SH3BP2++3BP2_NA_3BP2	Inverse variance weighted	2	-0.00242859	0.0402112	0.95184	-0.0812426	0.0763854	0.997574	0.92197	1.07938	0.995162
7779_CHST11	CHST11++CHSTB_NA_CHSTB	Inverse variance weighted	3	0.00550011	0.033635	0.870106	-0.0604245	0.0714247	1.00552	0.941365	1.07404	0.995162
7784_KNG1	KNG1++Kininogen__HMW	Inverse variance weighted (multiplicative random effects)	5	0.0244826	0.0550124	0.656293	-0.0833418	0.132307	1.02478	0.920037	1.14146	0.992674
7787_LILRA5	LILRA5++LIRA5_NA_LIRA5	Inverse variance weighted	4	-0.00917652	0.0299968	0.759668	-0.0679702	0.0496171	0.990865	0.934288	1.05087	0.995162
7806_B4GALT7	B4GALT7++B4GT7_NA_B4GT7	Inverse variance weighted	7	-0.00453185	0.0386928	0.906762	-0.0803697	0.071306	0.995478	0.922775	1.07391	0.995162
7808_GLCE	GLCE++GLCE_NA_GLCE	Inverse variance weighted (multiplicative random effects)	6	-0.0226351	0.0389658	0.561309	-0.099008	0.0537377	0.977619	0.905735	1.05521	0.977267
7810_C1QTNF5	C1QTNF5++C1QTNF5_NA_C1QTNF5	Inverse variance weighted	2	-0.037098	0.0499417	0.457587	-0.134984	0.0607877	0.963582	0.87373	1.06267	0.977267
7841_ESAM	ESAM++ESAM_NA_ESAM	Inverse variance weighted	6	0.0110301	0.0408244	0.787019	-0.0689857	0.0910459	1.01109	0.93334	1.09532	0.995162
7849_QPCT	QPCT++Glutaminyl_cyclase	Inverse variance weighted	4	-0.00309019	0.0397506	0.938035	-0.0810014	0.074821	0.996915	0.922192	1.07769	0.995162
7856_FAM151A	FAM151A++F151A_NA_F151A	Inverse variance weighted	6	-0.00937425	0.0366175	0.797947	-0.0811445	0.062396	0.99067	0.92206	1.06438	0.995162
7861_ROR2	ROR2++ROR2_NA_ROR2	Inverse variance weighted	3	0.137037	0.0660045	0.037877	0.00766864	0.266406	1.14687	1.0077	1.30527	0.728471
7866_DNAJC30	DNAJC30++DJC30_NA_DJC30	Inverse variance weighted	2	-0.0249056	0.070135	0.722507	-0.16237	0.112559	0.975402	0.850126	1.11914	0.995162
7871_TMEM132A	TMEM132A++T132A_NA_T132A	Inverse variance weighted	4	0.0598293	0.0468413	0.201504	-0.0319796	0.151638	1.06166	0.968526	1.16374	0.932647
7875_PLEK	PLEK++PLEK_NA_PLEK	Inverse variance weighted	2	-0.0430875	0.138105	0.755048	-0.313774	0.227599	0.957828	0.730684	1.25558	0.995162
7891_UGT1A6	UGT1A6++UGT_1A6	Inverse variance weighted	3	0.0577736	0.0441927	0.191107	-0.028844	0.144391	1.05948	0.971568	1.15534	0.932647
7905_HP	HP++HPT_NA_HPT	Inverse variance weighted (multiplicative random effects)	6	-0.042244	0.0338836	0.212493	-0.108656	0.0241679	0.958636	0.897039	1.02446	0.932647
7916_S100A7	S100A7++S100A7_NA_S100A7	Inverse variance weighted	8	0.0136354	0.0149278	0.36102	-0.0156231	0.0428939	1.01373	0.984498	1.04383	0.977267
7918_AMY1A	AMY1A++Amylase__alpha_1A	Inverse variance weighted	7	0.0378433	0.0201862	0.0608327	-0.00172169	0.0774084	1.03857	0.99828	1.08048	0.796346
7921_FJX1	FJX1++FJX1_NA_FJX1	Inverse variance weighted	4	-0.0494423	0.0449959	0.271848	-0.137634	0.0387497	0.95176	0.871417	1.03951	0.932647
7923_SEMA4C	SEMA4C++SEM4C_NA_SEM4C	Inverse variance weighted	2	-0.0317912	0.0443415	0.473397	-0.1187	0.0551181	0.968709	0.888074	1.05667	0.977267
7926_SPINT3	SPINT3++SPIT3_NA_SPIT3	Inverse variance weighted	2	0.0306912	0.0645529	0.634472	-0.0958326	0.157215	1.03117	0.908616	1.17025	0.992674
7928_TPST1	TPST1++TPST1_NA_TPST1	Inverse variance weighted	4	0.00458708	0.0306826	0.881158	-0.0555508	0.064725	1.0046	0.945964	1.06687	0.995162
7933_ADAM22	ADAM22++ADA22_NA_ADA22	Inverse variance weighted	3	-0.22596	0.0884846	0.0106595	-0.39939	-0.0525305	0.79775	0.670729	0.948825	0.461151
7945_SEMA6A	SEMA6A++Semaphorin_6A	Inverse variance weighted	3	-0.0762637	0.10391	0.462985	-0.279927	0.1274	0.926572	0.755839	1.13587	0.977267
7948_GLTPD2	GLTPD2++GLTD2_NA_GLTD2	Inverse variance weighted	4	0.0826556	0.0461522	0.0733036	-0.00780267	0.173114	1.08617	0.992228	1.189	0.796346
7955_ITIH1	ITIH1++ITI_heavy_chain_H1	Inverse variance weighted	8	-0.0303534	0.0290833	0.296638	-0.0873567	0.0266499	0.970103	0.91635	1.02701	0.93543
7957_SCG3	SCG3++SCG3_NA_SCG3	Inverse variance weighted	6	0.00743086	0.0399849	0.852569	-0.0709396	0.0858014	1.00746	0.931518	1.08959	0.995162
7968_CRTAM	CRTAM++CRTAM_NA_CRTAM	Inverse variance weighted	6	0.0101405	0.0417586	0.808132	-0.0717063	0.0919874	1.01019	0.930804	1.09635	0.995162
7970_ART3	ART3++NAR3_NA_NAR3	Inverse variance weighted	2	-0.0539349	0.0447874	0.228495	-0.141718	0.0338483	0.947494	0.867866	1.03443	0.932647
7980_B3GNT2	B3GNT2++B3GN2_NA_B3GN2	Inverse variance weighted	3	-0.0022735	0.056802	0.968073	-0.113605	0.109058	0.997729	0.89261	1.11523	0.999053
7999_ENTPD1	ENTPD1++CD39_NA_CD39	Inverse variance weighted	2	0.0391574	0.0790937	0.620547	-0.115866	0.194181	1.03993	0.890594	1.21432	0.992674
8005_MXRA7	MXRA7++MXRA7_NA_MXRA7	Inverse variance weighted	5	0.0109512	0.034551	0.751275	-0.0567688	0.0786713	1.01101	0.944812	1.08185	0.995162
8007_CTSB	CTSB++Cathepsin_B	Inverse variance weighted	6	-0.0119807	0.0234489	0.609402	-0.0579406	0.0339792	0.988091	0.943706	1.03456	0.992674
8013_LMAN2L	LMAN2L++LMA2L_NA_LMA2L	Inverse variance weighted	2	-0.0261907	0.0597098	0.660928	-0.143222	0.0908406	0.974149	0.866562	1.09509	0.992674
8014_MANEA	MANEA++MANEA_NA_MANEA	Inverse variance weighted	6	-0.00265738	0.0184779	0.885648	-0.0388741	0.0335594	0.997346	0.961872	1.03413	0.995162
8024_TPST2	TPST2++TPST2_NA_TPST2	Inverse variance weighted	2	0.0342677	0.10795	0.750908	-0.177313	0.245849	1.03486	0.837517	1.27871	0.995162
8039_FAM177A1	FAM177A1++F177A_NA_F177A	Inverse variance weighted	6	0.0111112	0.0327218	0.734183	-0.0530235	0.0752459	1.01117	0.948358	1.07815	0.995162
8043_COMP	COMP++COMP_NA_COMP	Inverse variance weighted	5	-0.000357917	0.0528112	0.994593	-0.103868	0.103152	0.999642	0.901344	1.10866	0.999053
8097_LIPN	LIPN++LIPN_NA_LIPN	Inverse variance weighted	5	-0.00404376	0.0359576	0.91046	-0.0745207	0.0664332	0.995964	0.928188	1.06869	0.995162
8099_SPON2	SPON2++SPON2_NA_SPON2	Inverse variance weighted	5	-0.0248874	0.0530478	0.638962	-0.128861	0.0790863	0.97542	0.879096	1.0823	0.992674
8225_EPHB2	EPHB2++EPHB2_NA_EPHB2	Inverse variance weighted	3	0.0486566	0.103931	0.639667	-0.155047	0.25236	1.04986	0.856375	1.28706	0.992674
8229_GXYLT1	GXYLT1++GXLT1_NA_GXLT1	Inverse variance weighted	6	-0.00411632	0.0335097	0.902234	-0.0697954	0.0615627	0.995892	0.932585	1.0635	0.995162
8233_ITIH5	ITIH5++ITIH5_NA_ITIH5	Inverse variance weighted	7	-0.0148925	0.0305756	0.626208	-0.0748207	0.0450357	0.985218	0.92791	1.04607	0.992674
8244_FUT8	FUT8++FUT8_NA_FUT8	Inverse variance weighted (multiplicative random effects)	10	-0.0296353	0.0257047	0.248945	-0.0800164	0.0207458	0.9708	0.923101	1.02096	0.932647
8245_ICAM5	ICAM5++sICAM_5	Inverse variance weighted	6	0.0240297	0.0238289	0.31325	-0.022675	0.0707343	1.02432	0.97758	1.0733	0.949114
8248_SIGLEC14	SIGLEC14++SIG14_NA_SIG14	Inverse variance weighted	6	-0.0176641	0.0157187	0.261113	-0.0484726	0.0131445	0.982491	0.952683	1.01323	0.932647
8250_PTPRJ	PTPRJ++PTPRJ_NA_PTPRJ	Inverse variance weighted	2	-0.247706	0.102334	0.0154964	-0.44828	-0.0471314	0.78059	0.638726	0.953962	0.59581
8252_NOTUM	NOTUM++NOTUM_NA_NOTUM	Inverse variance weighted	3	-0.103762	0.0780697	0.183816	-0.256779	0.0492544	0.90144	0.773539	1.05049	0.932647
8275_PEAR1	PEAR1++PEAR1_NA_PEAR1	Inverse variance weighted	4	-0.00358277	0.0624203	0.954229	-0.125927	0.118761	0.996424	0.88168	1.1261	0.995162
8288_APOH	APOH++b2_Glycoprotein_I	Inverse variance weighted	3	0.0256538	0.0506012	0.612168	-0.0735246	0.124832	1.02599	0.929113	1.13296	0.992674
8289_GPNMB	GPNMB++GPNMB_NA_GPNMB	Inverse variance weighted	4	0.0554194	0.0443237	0.211177	-0.031455	0.142294	1.05698	0.969035	1.15292	0.932647
8297_DNAJC10	DNAJC10++DJC10_NA_DJC10	Inverse variance weighted	2	-0.229145	0.163786	0.161798	-0.550167	0.0918758	0.795213	0.576854	1.09623	0.932647
8299_LILRA4	LILRA4++LIRA4_NA_LIRA4	Inverse variance weighted	5	-0.00453786	0.0401986	0.910121	-0.0833271	0.0742514	0.995472	0.92005	1.07708	0.995162
8304_TNFRSF11B	TNFRSF11B++OPG_NA_OPG	Inverse variance weighted (multiplicative random effects)	4	0.0542081	0.106963	0.612301	-0.15544	0.263856	1.0557	0.856039	1.30194	0.992674
8309_HYAL1	HYAL1++HYAL1_NA_HYAL1	Inverse variance weighted	2	-0.186685	0.0867046	0.0313093	-0.356626	-0.0167443	0.829705	0.700034	0.983395	0.726629
8327_DPEP2	DPEP2++DPEP2_NA_DPEP2	Inverse variance weighted	3	-0.23533	0.101618	0.020568	-0.434501	-0.036158	0.79031	0.647588	0.964488	0.634775
8336_GRAMD1C	GRAMD1C++GRM1C_NA_GRM1C	Inverse variance weighted	4	-0.0356653	0.0553561	0.519389	-0.144163	0.0728328	0.964963	0.865746	1.07555	0.977267
8337_PTPRU	PTPRU++PTPRU_NA_PTPRU	Inverse variance weighted	5	0.0481299	0.0521336	0.355901	-0.0540519	0.150312	1.04931	0.947383	1.1622	0.977267
8345_GPX7	GPX7++GPX7_NA_GPX7	Inverse variance weighted	7	0.00428392	0.0239593	0.858095	-0.0426763	0.0512441	1.00429	0.958222	1.05258	0.995162
8346_DPP7	DPP7++DPP2_NA_DPP2	Inverse variance weighted	9	-0.0615504	0.0319249	0.0538585	-0.124123	0.00102245	0.940306	0.883271	1.00102	0.796346
8351_PRSS57	PRSS57++PRS57_NA_PRS57	Inverse variance weighted	9	-0.0332861	0.0274278	0.224905	-0.0870447	0.0204724	0.967262	0.916636	1.02068	0.932647
8356_OXT	OXT++NEU1_NA_NEU1	Inverse variance weighted	4	0.0156178	0.0373225	0.675615	-0.0575343	0.0887699	1.01574	0.944089	1.09283	0.992674
8360_NCR1	NCR1++NKp46_NA_NKp46	Inverse variance weighted	4	-0.0481181	0.0359664	0.180942	-0.118612	0.0223761	0.953021	0.888152	1.02263	0.932647
8364_UST	UST++UST_NA_UST	Inverse variance weighted	2	0.0268382	0.0828137	0.745878	-0.135477	0.189153	1.0272	0.8733	1.20823	0.995162
8368_TNFRSF1B	TNFRSF1B++TNF_sR_II	Inverse variance weighted	2	0.0478769	0.0834594	0.566201	-0.115703	0.211457	1.04904	0.890739	1.23548	0.977267
8376_LHB	LHB++LSHB_NA_LSHB	Inverse variance weighted	4	0.0479273	0.0382852	0.210624	-0.0271116	0.122966	1.04909	0.973253	1.13085	0.932647
8397_QSOX2	QSOX2++QSOX2_NA_QSOX2	Inverse variance weighted	7	0.0612722	0.0281766	0.0296619	0.00604605	0.116498	1.06319	1.00606	1.12356	0.726629
8398_RARRES1	RARRES1++RAR_responsive_protein_TIG1	Inverse variance weighted (multiplicative random effects)	6	-0.00568626	0.0336566	0.865836	-0.0716532	0.0602806	0.99433	0.930854	1.06213	0.995162
8402_CYTL1	CYTL1++CYTL1_NA_CYTL1	Inverse variance weighted	3	0.0134114	0.0340696	0.693841	-0.0533649	0.0801878	1.0135	0.948034	1.08349	0.995162
8427_RSPO3	RSPO3++RSPO3_NA_RSPO3	Inverse variance weighted	2	0.00253063	0.0424225	0.952432	-0.0806174	0.0856787	1.00253	0.922547	1.08946	0.995162
8428_NTM	NTM++NTRI_NA_NTRI	Inverse variance weighted	7	0.000288914	0.0215052	0.989281	-0.0418613	0.0424391	1.00029	0.959003	1.04335	0.999053
8464_RSPO4	RSPO4++RSPO4_NA_RSPO4	Inverse variance weighted	3	0.0783227	0.109533	0.474571	-0.136362	0.293007	1.08147	0.872527	1.34045	0.977267
8465_CTSH	CTSH++Cathepsin_H	Inverse variance weighted	11	-0.0187155	0.0162975	0.250818	-0.0506587	0.0132277	0.981459	0.950603	1.01332	0.932647
8468_KLK3	KLK3++PSA_NA_PSA	Inverse variance weighted	2	0.0715935	0.169184	0.672171	-0.260007	0.403194	1.07422	0.771046	1.4966	0.992674
8469_IGFBP2	IGFBP2++IGFBP_2	Inverse variance weighted	2	-0.0729269	0.253527	0.773615	-0.569839	0.423985	0.929669	0.565617	1.52804	0.995162
8476_CHGA	CHGA++CgA_NA_CgA	Inverse variance weighted	5	0.0852647	0.051039	0.0948047	-0.0147717	0.185301	1.08901	0.985337	1.20358	0.796346
8479_MMP10	MMP10++MMP_10	Inverse variance weighted	7	-0.00922496	0.0306647	0.763542	-0.0693278	0.0508779	0.990817	0.933021	1.05219	0.995162
8480_EFEMP1	EFEMP1++FBLN3_NA_FBLN3	Inverse variance weighted	2	-0.131199	0.0956422	0.170136	-0.318658	0.05626	0.877043	0.727124	1.05787	0.932647
8606_GPNMB	GPNMB++GPNMB_NA_GPNMB	Inverse variance weighted	6	-0.0461915	0.0291692	0.113291	-0.103363	0.0109801	0.954859	0.901799	1.01104	0.865037
8660_OLFML3	OLFML3++OLFL3_NA_OLFL3	Inverse variance weighted	2	0.107586	0.177998	0.545563	-0.241291	0.456463	1.11359	0.785613	1.57848	0.977267
8664_PKDCC	PKDCC++PKDCC_NA_PKDCC	Inverse variance weighted	2	-0.0273672	0.121965	0.822457	-0.266418	0.211684	0.973004	0.766119	1.23576	0.995162
8697_GPC1	GPC1++Glypican_1	Inverse variance weighted	5	0.00769628	0.0253689	0.761605	-0.0420268	0.0574194	1.00773	0.958844	1.0591	0.995162
8759_A4GALT	A4GALT++a1_4_Galactosyltransferase	Inverse variance weighted	4	-0.0253367	0.0391141	0.517138	-0.102	0.051327	0.974982	0.903029	1.05267	0.977267
8766_LILRA5	LILRA5++LIRA5_NA_LIRA5	Inverse variance weighted (multiplicative random effects)	5	0.000490592	0.0333879	0.988277	-0.0649498	0.0659309	1.00049	0.937115	1.06815	0.999053
8773_EMILIN3	EMILIN3++EMIL3_NA_EMIL3	Inverse variance weighted	6	-0.158437	0.0390847	5.04151e-05	-0.235044	-0.0818314	0.853476	0.790536	0.921427	0.0187376
8778_NOG	NOG++Noggin_NA_Noggin	Inverse variance weighted	4	-0.0569673	0.0360491	0.114045	-0.127624	0.013689	0.944625	0.880185	1.01378	0.865037
8786_FAM171B	FAM171B++F171B_NA_F171B	Inverse variance weighted	2	-0.0755218	0.103663	0.466288	-0.278701	0.127658	0.92726	0.756766	1.13616	0.977267
8794_DPEP1	DPEP1++DPEP1_NA_DPEP1	Inverse variance weighted (multiplicative random effects)	3	-0.313653	0.191723	0.101846	-0.689431	0.0621243	0.730772	0.501862	1.06409	0.813298
8814_PSAPL1	PSAPL1++SAPL1_NA_SAPL1	Inverse variance weighted	8	0.0195315	0.0352733	0.579772	-0.0496042	0.0886672	1.01972	0.951606	1.09272	0.986057
8840_C1S	C1S++C1s_NA_C1s	Inverse variance weighted	4	0.0400137	0.105648	0.704876	-0.167055	0.247083	1.04082	0.846153	1.28029	0.995162
8842_GRAMD1C	GRAMD1C++GRM1C_NA_GRM1C	Inverse variance weighted	8	-0.00637564	0.0257673	0.804574	-0.0568795	0.0441282	0.993645	0.944708	1.04512	0.995162
8866_QPCTL	QPCTL++QPCTL_NA_QPCTL	Inverse variance weighted (multiplicative random effects)	7	0.0189602	0.0499069	0.704011	-0.0788572	0.116778	1.01914	0.924172	1.12387	0.995162
8885_CACNA2D3	CACNA2D3++CA2D3_NA_CA2D3	Inverse variance weighted	5	-0.110549	0.0658328	0.0931052	-0.239581	0.0184832	0.895342	0.786957	1.01866	0.796346
8890_TMEM132B	TMEM132B++T132B_NA_T132B	Inverse variance weighted	2	0.0277759	0.125314	0.824586	-0.21784	0.273392	1.02817	0.804254	1.31442	0.995162
8923_GALNT16	GALNT16++GLTL1_NA_GLTL1	Inverse variance weighted	3	-0.013579	0.0498404	0.785277	-0.111266	0.0841081	0.986513	0.894701	1.08775	0.995162
8925_RRM2B	RRM2B++RIR2B_NA_RIR2B	Inverse variance weighted	2	0.101602	0.0878759	0.247602	-0.0706351	0.273838	1.10694	0.931802	1.315	0.932647
8958_CHL1	CHL1++CHL1_NA_CHL1	Inverse variance weighted	5	-0.0414196	0.0553719	0.454446	-0.149949	0.0671095	0.959427	0.860752	1.06941	0.977267
8960_ERAP2	ERAP2++LRAP_NA_LRAP	Inverse variance weighted	13	-0.00660667	0.0184439	0.720191	-0.0427567	0.0295434	0.993415	0.958144	1.02998	0.995162
8969_CD14	CD14++CD14_NA_CD14	Inverse variance weighted	2	-0.0841046	0.0565057	0.136638	-0.194856	0.0266466	0.919335	0.822953	1.027	0.917782
8973_FCRL4	FCRL4++FCRL4_NA_FCRL4	Inverse variance weighted	8	0.00517425	0.0262642	0.843821	-0.0463035	0.056652	1.00519	0.954752	1.05829	0.995162
8974_COL15A1	COL15A1++COFA1_NA_COFA1	Inverse variance weighted	4	0.00551037	0.0623905	0.929622	-0.116775	0.127796	1.00553	0.889785	1.13632	0.995162
8982_THBS3	THBS3++TSP3_NA_TSP3	Inverse variance weighted	4	0.0604124	0.103411	0.559089	-0.142274	0.263099	1.06227	0.867384	1.30096	0.977267
8983_GOLM1	GOLM1++GOLM1_NA_GOLM1	Inverse variance weighted	3	0.000780327	0.0679178	0.990833	-0.132338	0.133899	1.00078	0.876044	1.14328	0.999053
8989_SCUBE1	SCUBE1++SCUB1_NA_SCUB1	Inverse variance weighted	4	-0.0823197	0.0626861	0.189114	-0.205184	0.0405451	0.920977	0.814497	1.04138	0.932647
9002_SERPINA11	SERPINA11++SPA11_NA_SPA11	Inverse variance weighted	5	-0.0521276	0.0408751	0.202207	-0.132243	0.0279876	0.949208	0.876128	1.02838	0.932647
9005_PLXNA1	PLXNA1++PLXA1_NA_PLXA1	Inverse variance weighted	3	0.103848	0.0738632	0.159738	-0.0409237	0.24862	1.10943	0.959902	1.28226	0.932647
9015_PRG3	PRG3++PRG3_NA_PRG3	Inverse variance weighted	2	-0.152066	0.17223	0.377278	-0.489638	0.185506	0.858932	0.612848	1.20383	0.977267
9017_LCT	LCT++LPH_NA_LPH	Inverse variance weighted	9	-0.0113964	0.0143442	0.426905	-0.039511	0.0167181	0.988668	0.961259	1.01686	0.977267
9021_HAVCR1	HAVCR1++TIM_1	Inverse variance weighted	4	0.0644829	0.031985	0.0437964	0.00179226	0.127173	1.06661	1.00179	1.13561	0.751277
9076_PENK	PENK++PENK_NA_PENK	Inverse variance weighted	7	0.00922893	0.0197942	0.641041	-0.0295677	0.0480255	1.00927	0.970865	1.0492	0.992674
9077_MAN1A2	MAN1A2++MA1A2_NA_MA1A2	Inverse variance weighted	4	-0.0142114	0.075442	0.850583	-0.162078	0.133655	0.985889	0.850375	1.143	0.995162
9092_ANGPTL1	ANGPTL1++ANGL1_NA_ANGL1	Inverse variance weighted	2	-0.132486	0.118224	0.262442	-0.364206	0.099233	0.875915	0.694748	1.10432	0.932647
9126_NT5DC3	NT5DC3++NT5D3_NA_NT5D3	Inverse variance weighted	3	0.00325699	0.0393851	0.934093	-0.0739378	0.0804518	1.00326	0.928729	1.08378	0.995162
9172_MMP8	MMP8++MMP_8	Inverse variance weighted	3	0.0279266	0.0489463	0.568301	-0.0680082	0.123861	1.02832	0.934253	1.13186	0.977863
9173_PGM1	PGM1++PGM1_NA_PGM1	Inverse variance weighted	2	0.0760012	0.124996	0.543167	-0.16899	0.320993	1.07896	0.844517	1.3785	0.977267
9175_DSCAM	DSCAM++DSCAM_NA_DSCAM	Inverse variance weighted	2	-0.07449	0.0630076	0.237111	-0.197985	0.049005	0.928217	0.820382	1.05023	0.932647
9177_FAM3B	FAM3B++FAM3B_NA_FAM3B	Inverse variance weighted	6	0.0226259	0.0289144	0.433914	-0.0340464	0.0792981	1.02288	0.966527	1.08253	0.977267
9183_IFNAR1	IFNAR1++IFN_a_b_R1	Inverse variance weighted	5	0.0401565	0.0328101	0.220988	-0.0241513	0.104464	1.04097	0.976138	1.11012	0.932647
9185_TFF1	TFF1++TFF1_NA_TFF1	Inverse variance weighted	4	-0.0142209	0.0340498	0.676204	-0.0809586	0.0525168	0.98588	0.922232	1.05392	0.992674
9191_TFF2	TFF2++Trefoil_factor_2	Inverse variance weighted	2	0.0381192	0.10856	0.725487	-0.174658	0.250896	1.03886	0.839744	1.28518	0.995162
9204_POMC	POMC++Corticotropin_lipotropin	Inverse variance weighted (multiplicative random effects)	3	0.089269	0.173884	0.607683	-0.251543	0.430081	1.09337	0.7776	1.53738	0.992674
9211_SERPINF1	SERPINF1++PEDF_NA_PEDF	Inverse variance weighted	3	0.017343	0.03819	0.64974	-0.0575095	0.0921954	1.01749	0.944113	1.09658	0.992674
9212_CTSF	CTSF++CATF_NA_CATF	Inverse variance weighted	2	0.0458239	0.0627123	0.464962	-0.0770923	0.16874	1.04689	0.925804	1.18381	0.977267
9213_FTCD	FTCD++FTCD_NA_FTCD	Inverse variance weighted	5	0.00205272	0.0266276	0.938552	-0.0501374	0.0542429	1.00205	0.951099	1.05574	0.995162
9216_PLXNB2	PLXNB2++PLXB2_NA_PLXB2	Inverse variance weighted	5	0.0508856	0.0255787	0.0466599	0.000751349	0.10102	1.0522	1.00075	1.1063	0.753998
9234_TWSG1	TWSG1++TWSG1_NA_TWSG1	Inverse variance weighted	3	0.0624096	0.0907213	0.491499	-0.115404	0.240223	1.0644	0.891006	1.27153	0.977267
9244_PPT1	PPT1++PPT1_NA_PPT1	Inverse variance weighted	2	0.00620424	0.0829585	0.940384	-0.156395	0.168803	1.00622	0.855222	1.18389	0.995162
9251_MAN2B2	MAN2B2++MA2B2_NA_MA2B2	Inverse variance weighted	10	0.0026925	0.0299349	0.928331	-0.0559799	0.0613649	1.0027	0.945558	1.06329	0.995162
9253_ABO	ABO++BGAT_NA_BGAT	Inverse variance weighted	9	-0.0123199	0.0173023	0.47644	-0.0462325	0.0215926	0.987756	0.95482	1.02183	0.977267
9256_NPTX1	NPTX1++NPTX1_NA_NPTX1	Inverse variance weighted	7	0.0435903	0.0374827	0.244852	-0.0298758	0.117056	1.04455	0.970566	1.12418	0.932647
9264_CTSO	CTSO++CATO_NA_CATO	Inverse variance weighted	2	0.0763753	0.106703	0.474132	-0.132763	0.285514	1.07937	0.875673	1.33045	0.977267
9266_TREM1	TREM1++sTREM_1	Inverse variance weighted	4	-0.0358147	0.0343221	0.296722	-0.103086	0.0314566	0.964819	0.902049	1.03196	0.93543
9267_CPA4	CPA4++CBPA4_NA_CBPA4	Inverse variance weighted	12	0.00578266	0.0120077	0.630106	-0.0177525	0.0293178	1.0058	0.982404	1.02975	0.992674
9282_CRISP2	CRISP2++CRIS2_NA_CRIS2	Inverse variance weighted	4	-0.0218228	0.0447009	0.625411	-0.109436	0.0657909	0.978414	0.896339	1.068	0.992674
9288_FKBP7	FKBP7++FKBP7_NA_FKBP7	Inverse variance weighted	3	0.0433888	0.0390795	0.266882	-0.0332069	0.119985	1.04434	0.967338	1.12748	0.932647
9297_B3GNT8	B3GNT8++B3GN8_NA_B3GN8	Inverse variance weighted (multiplicative random effects)	5	0.0316072	0.0352627	0.370073	-0.0375077	0.100722	1.03211	0.963187	1.10597	0.977267
9312_AZGP1	AZGP1++AZGP1_NA_AZGP1	Inverse variance weighted	2	-0.0705108	0.0996316	0.479122	-0.265789	0.124767	0.931918	0.766601	1.13288	0.977267
9313_CBLN1	CBLN1++CBLN1_NA_CBLN1	Inverse variance weighted	7	0.0611662	0.051704	0.236806	-0.0401736	0.162506	1.06308	0.960623	1.17646	0.932647
9314_PSG5	PSG5++PSG5_NA_PSG5	Inverse variance weighted	4	0.0304564	0.0290891	0.295098	-0.0265582	0.087471	1.03092	0.973791	1.09141	0.93543
9316_WFDC1	WFDC1++WFDC1_NA_WFDC1	Inverse variance weighted	5	0.00398689	0.0242677	0.869504	-0.0435778	0.0515516	1.00399	0.957358	1.0529	0.995162
9321_NMB	NMB++NMB_NA_NMB	Inverse variance weighted	2	0.124637	0.115121	0.278962	-0.101001	0.350275	1.13274	0.903932	1.41946	0.93543
9326_ITIH2	ITIH2++ITI_heavy_chain_H2	Inverse variance weighted	8	-0.00327946	0.0175369	0.851658	-0.0376518	0.0310929	0.996726	0.963048	1.03158	0.995162
9329_TREML1	TREML1++TRML1_NA_TRML1	Inverse variance weighted	3	0.00877764	0.0885374	0.921027	-0.164756	0.182311	1.00882	0.848101	1.19999	0.995162
9335_PSG9	PSG9++PSG9_NA_PSG9	Inverse variance weighted	4	0.0963489	0.0525586	0.0667772	-0.00666599	0.199364	1.10114	0.993356	1.22063	0.796346
9337_TAC1	TAC1++TKN1_NA_TKN1	Inverse variance weighted	3	-0.025986	0.0798311	0.744793	-0.182455	0.130483	0.974349	0.833222	1.13938	0.995162
9341_PDGFD	PDGFD++PDGFD_NA_PDGFD	Inverse variance weighted	4	0.0246885	0.0334791	0.460862	-0.0409306	0.0903075	1.025	0.959896	1.09451	0.977267
9348_C1RL	C1RL++C1RL1_NA_C1RL1	Inverse variance weighted	4	0.067452	0.0632543	0.28626	-0.0565265	0.19143	1.06978	0.945041	1.21098	0.93543
9350_FSTL4	FSTL4++FSTL4_NA_FSTL4	Inverse variance weighted	2	0.260358	0.271194	0.337033	-0.271182	0.791899	1.29739	0.762478	2.20758	0.974145
9357_CREG1	CREG1++CREG1_NA_CREG1	Inverse variance weighted	2	-0.0369855	0.0658946	0.574605	-0.166139	0.0921679	0.96369	0.846929	1.09655	0.984119
9360_EDIL3	EDIL3++EDIL3_NA_EDIL3	Inverse variance weighted	2	-0.0129762	0.136468	0.924246	-0.280453	0.254501	0.987108	0.755441	1.28982	0.995162
9369_LRRC4C	LRRC4C++NGL1_NA_NGL1	Inverse variance weighted	4	0.0244443	0.0575069	0.670788	-0.0882692	0.137158	1.02475	0.915514	1.14701	0.992674
9370_GGH	GGH++GGH_NA_GGH	Inverse variance weighted	5	-0.0436278	0.0281218	0.120809	-0.0987465	0.0114909	0.95731	0.905972	1.01156	0.876098
9380_PLA2G12B	PLA2G12B++sPLA_2__XIII	Inverse variance weighted	2	0.0256627	0.202184	0.898998	-0.370617	0.421943	1.02599	0.690308	1.52492	0.995162
9384_CAMP	CAMP++Cathelicidin_peptide	Inverse variance weighted	2	0.0241202	0.27964	0.931264	-0.523974	0.572215	1.02441	0.592162	1.77219	0.995162
9385_GAA	GAA++GAA_NA_GAA	Inverse variance weighted	6	0.0155387	0.0322313	0.629735	-0.0476346	0.078712	1.01566	0.953482	1.08189	0.992674
9394_CPQ	CPQ++Aminopeptidase_NA_Aminopeptidase	Inverse variance weighted	5	-0.0391213	0.0272389	0.150937	-0.0925096	0.0142669	0.961634	0.91164	1.01437	0.932647
9409_TPSAB1	TPSAB1++TRYB1_NA_TRYB1	Inverse variance weighted	14	-0.0162692	0.0111745	0.145414	-0.0381712	0.0056328	0.983862	0.962548	1.00565	0.926494
9416_CPM	CPM++CBPM_NA_CBPM	Inverse variance weighted	2	0.0396565	0.100997	0.694579	-0.158298	0.237611	1.04045	0.853595	1.26822	0.995162
9449_C4BPA	C4BPA++C4b_binding_protein_alpha_chain	Inverse variance weighted	4	0.0228103	0.0327586	0.486232	-0.0413966	0.0870173	1.02307	0.959449	1.09092	0.977267
9459_FAS	FAS++Fas__soluble	Inverse variance weighted	3	0.0203217	0.0488651	0.677503	-0.0754539	0.116097	1.02053	0.927322	1.12311	0.992674
9470_METTL24	METTL24++MET24_NA_MET24	Inverse variance weighted (multiplicative random effects)	4	0.0674418	0.0816508	0.408816	-0.0925938	0.227477	1.06977	0.911564	1.25543	0.977267
9482_NUDT9	NUDT9++NUDT9_NA_NUDT9	Inverse variance weighted	2	-0.062452	0.0985476	0.526261	-0.255605	0.130701	0.939458	0.774448	1.13963	0.977267
9484_DSG2	DSG2++Desmoglein_2	Inverse variance weighted	5	-0.0849868	0.0508281	0.0945156	-0.18461	0.0146362	0.918524	0.831429	1.01474	0.796346
9525_PTK7	PTK7++PTK7_NA_PTK7	Inverse variance weighted	2	0.0961042	0.103085	0.351193	-0.105943	0.298152	1.10087	0.899476	1.34737	0.977267
9545_GZMK	GZMK++Granzyme_K	Inverse variance weighted	2	-0.035567	0.0740646	0.631073	-0.180734	0.109599	0.965058	0.834658	1.11583	0.992674
9557_MANSC1	MANSC1++MANS1_NA_MANS1	Inverse variance weighted	3	0.044265	0.0576829	0.442853	-0.0687934	0.157323	1.04526	0.933519	1.17037	0.977267
9574_BIN1	BIN1++BIN1_NA_BIN1	Inverse variance weighted	2	0.0976899	0.0785304	0.213509	-0.0562297	0.251609	1.10262	0.945322	1.28609	0.932647
9578_MANSC4	MANSC4++MANS4_NA_MANS4	Inverse variance weighted	7	0.0137645	0.0271298	0.611904	-0.0394099	0.0669389	1.01386	0.961357	1.06923	0.992674
9580_LAMC2	LAMC2++Laminin_gamma_2	Inverse variance weighted	4	-0.0336372	0.0292576	0.250271	-0.0909821	0.0237077	0.966922	0.913034	1.02399	0.932647
9595_B4GALT2	B4GALT2++B4GT2_NA_B4GT2	Inverse variance weighted	3	0.08388	0.0559217	0.133626	-0.0257266	0.193487	1.0875	0.974602	1.21347	0.908496
9713_PDGFRL	PDGFRL++PGFRL_NA_PGFRL	Inverse variance weighted	6	-0.0236874	0.0272036	0.383894	-0.0770064	0.0296317	0.976591	0.925884	1.03008	0.977267
9715_IGSF3	IGSF3++IGSF3_NA_IGSF3	Inverse variance weighted	4	-0.0882923	0.0969759	0.362582	-0.278365	0.10178	0.915493	0.75702	1.10714	0.977267
9748_GSTM3	GSTM3++GSTM3_3	Inverse variance weighted	6	0.00320684	0.0223857	0.886089	-0.0406691	0.0470828	1.00321	0.960147	1.04821	0.995162
9754_NQO2	NQO2++Quinone_reductase_2	Inverse variance weighted	6	0.000620807	0.0234032	0.978837	-0.0452495	0.0464911	1.00062	0.955759	1.04759	0.999053
9769_DNER	DNER++DNER_NA_DNER	Inverse variance weighted	5	0.033265	0.0440175	0.449816	-0.0530094	0.119539	1.03382	0.948371	1.12698	0.977267
9790_BRSK2	BRSK2++BR_serine_threonine_kinase_2	Inverse variance weighted	2	0.00415824	0.0604753	0.945181	-0.114373	0.12269	1.00417	0.891925	1.13053	0.995162
9793_IGDCC4	IGDCC4++IGDC4_NA_IGDC4	Inverse variance weighted	7	-0.0133133	0.028096	0.635606	-0.0683814	0.0417548	0.986775	0.933904	1.04264	0.992674
9796_CEL	CEL++CEL_NA_CEL	Inverse variance weighted (multiplicative random effects)	8	-0.00976955	0.0743518	0.895462	-0.155499	0.13596	0.990278	0.855988	1.14564	0.995162
9816_ISOC1	ISOC1++ISOC1_NA_ISOC1	Inverse variance weighted	2	-0.0427343	0.0662201	0.518709	-0.172526	0.0870572	0.958166	0.841537	1.09096	0.977267
9826_FHIT	FHIT++Fragile_histidine_triad_protein	Inverse variance weighted	3	-0.0293336	0.0984603	0.765762	-0.222316	0.163649	0.971092	0.800663	1.1778	0.995162
9832_HGD	HGD++HGD_NA_HGD	Inverse variance weighted	2	-0.0596525	0.092069	0.517042	-0.240108	0.120803	0.942092	0.786543	1.1284	0.977267
9837_NQO1	NQO1++NAD_P_H_dehydrogenase	Inverse variance weighted	8	0.000295226	0.0223001	0.989437	-0.0434129	0.0440033	1.0003	0.957516	1.04499	0.999053
9839_TIRAP	TIRAP++Tirap_NA_Tirap	Inverse variance weighted	3	0.012955	0.0465219	0.78065	-0.0782279	0.104138	1.01304	0.924754	1.10975	0.995162
9867_FBP2	FBP2++F16P2_NA_F16P2	Inverse variance weighted	2	0.106209	0.0795902	0.182056	-0.0497875	0.262206	1.11205	0.951432	1.29979	0.932647
9876_ALDOC	ALDOC++aldolase_C	Inverse variance weighted	2	0.0261839	0.0889077	0.768371	-0.148075	0.200443	1.02653	0.862366	1.22194	0.995162
9883_GLO1	GLO1++Glyoxalase_I	Inverse variance weighted	2	0.0184032	0.0966385	0.848969	-0.171008	0.207815	1.01857	0.842815	1.23099	0.995162
9884_PPIL1	PPIL1++PPIL1_NA_PPIL1	Inverse variance weighted (multiplicative random effects)	8	-0.00625465	0.0433146	0.885184	-0.0911513	0.078642	0.993765	0.91288	1.08182	0.995162
9901_EGLN1	EGLN1++EGLN1_NA_EGLN1	Inverse variance weighted	5	0.14127	0.0682132	0.0383578	0.00757241	0.274968	1.15174	1.0076	1.31649	0.728471
9906_SPOCK3	SPOCK3++TICN3_NA_TICN3	Inverse variance weighted	10	0.0275076	0.0213801	0.198234	-0.0143974	0.0694125	1.02789	0.985706	1.07188	0.932647
9916_LRRC4B	LRRC4B++LRC4B_NA_LRC4B	Inverse variance weighted	2	0.199813	0.226489	0.377658	-0.244106	0.643732	1.22117	0.783405	1.90357	0.977267
9940_DUSP28	DUSP28++DUS28_NA_DUS28	Inverse variance weighted	2	-0.148381	0.0700746	0.0342194	-0.285728	-0.0110352	0.862102	0.751467	0.989025	0.728471
9950_LAG3	LAG3++LAG_3	Inverse variance weighted	3	-0.0372273	0.0897812	0.678402	-0.213198	0.138744	0.963457	0.807996	1.14883	0.992674
9986_NPW	NPW++Neuropeptide_W	Inverse variance weighted	6	0.00173081	0.0435151	0.968273	-0.0835588	0.0870204	1.00173	0.919837	1.09092	0.999053
10015_KCNAB2	KCNAB2++KCAB2_NA_KCAB2	Wald ratio	1	0.0901041	0.16073	0.575075	-0.224927	0.405135	1.09429	0.798575	1.4995	0.880373
10042_SGK3	SGK3++SGK3_NA_SGK3	Wald ratio	1	0.452394	0.491539	0.357384	-0.511022	1.41581	1.57207	0.599882	4.11982	0.773869
10080_EIF2B1	EIF2B1++EI2BA_NA_EI2BA	Wald ratio	1	0.370307	0.276199	0.18001	-0.171043	0.911658	1.44818	0.842785	2.48845	0.673302
10339_ENO2	ENO2++NSE_NA_NSE	Wald ratio	1	-0.21616	0.0823146	0.00863899	-0.377496	-0.0548231	0.805607	0.685576	0.946653	0.267329
10346_STAT3	STAT3++STAT3_NA_STAT3	Wald ratio	1	0.160901	0.0702304	0.0219605	0.0232498	0.298553	1.17457	1.02352	1.34791	0.402673
10396_MCL1	MCL1++Mcl_1	Wald ratio	1	0.0527351	0.0711178	0.45838	-0.0866558	0.192126	1.05415	0.916993	1.21182	0.834371
10424_NPDC1	NPDC1++NPDC1_NA_NPDC1	Wald ratio	1	0.319678	0.191685	0.0953698	-0.0560241	0.69538	1.37668	0.945516	2.00447	0.565031
10440_CLMP	CLMP++ACAM_NA_ACAM	Wald ratio	1	0.00525245	0.165767	0.974723	-0.319652	0.330157	1.00527	0.726402	1.39119	0.99224
10462_INSL5	INSL5++INSL5_NA_INSL5	Wald ratio	1	-0.0724538	0.189042	0.70152	-0.442976	0.298068	0.930109	0.642123	1.34725	0.916462
10464_ANTXR1	ANTXR1++ANTR1_NA_ANTR1	Wald ratio	1	0.249179	0.228331	0.275138	-0.19835	0.696709	1.28297	0.820083	2.00714	0.722886
10490_RPN1	RPN1++RPN1_NA_RPN1	Wald ratio	1	-0.0558876	0.0717207	0.435839	-0.19646	0.0846851	0.945645	0.821634	1.08837	0.820143
10499_TMEM106A	TMEM106A++T106A_NA_T106A	Wald ratio	1	0.181476	0.184181	0.32447	-0.179519	0.542472	1.19899	0.835672	1.72025	0.754929
10514_PTGDS	PTGDS++PGD2_synthase	Wald ratio	1	0.145864	0.075544	0.053502	-0.00220235	0.29393	1.15704	0.9978	1.34169	0.475953
10534_PARP1	PARP1++PARP_NA_PARP	Wald ratio	1	0.0811718	0.196452	0.679469	-0.303875	0.466219	1.08456	0.737953	1.59396	0.911475
10554_GLB1	GLB1++BGAL_NA_BGAL	Wald ratio	1	-0.0349031	0.241183	0.884935	-0.507623	0.437816	0.965699	0.601925	1.54932	0.968387
10561_PGLYRP3	PGLYRP3++PGRP_I_alpha	Wald ratio	1	-0.230733	0.156255	0.139772	-0.536993	0.0755275	0.793952	0.584503	1.07845	0.656141
10571_MGAT1	MGAT1++MGAT1_NA_MGAT1	Wald ratio	1	-0.234075	0.212252	0.270106	-0.650088	0.181938	0.791303	0.522	1.19954	0.72267
10722_SYK	SYK++KSYK_NA_KSYK	Wald ratio	1	0.0323403	0.140202	0.817572	-0.242455	0.307136	1.03287	0.784699	1.35953	0.947201
10737_SERPINB1	SERPINB1++Serpin_B1	Wald ratio	1	-0.153217	0.13427	0.253824	-0.416387	0.109952	0.857943	0.659425	1.11622	0.713397
10772_CSGALNACT2	CSGALNACT2++CGAT2_NA_CGAT2	Wald ratio	1	-0.175778	0.099851	0.0783398	-0.371486	0.0199302	0.838804	0.689709	1.02013	0.52481
10835_A4GNT	A4GNT++A4GCT_NA_A4GCT	Wald ratio	1	0.411814	0.168094	0.0142893	0.0823505	0.741278	1.50955	1.08584	2.09862	0.386164
10892_OSMR	OSMR++OSMR_NA_OSMR	Wald ratio	1	-0.287805	0.0944892	0.00231982	-0.473004	-0.102606	0.749908	0.623128	0.902482	0.159962
10903_STX8	STX8++STX8_NA_STX8	Wald ratio	1	0.609219	0.185752	0.00103901	0.245145	0.973292	1.83899	1.27781	2.64664	0.115745
10908_GALNT13	GALNT13++GLT13_NA_GLT13	Wald ratio	1	0.04294	0.233731	0.854237	-0.415173	0.501053	1.04388	0.660226	1.65046	0.95556
10948_PLD3	PLD3++PLD3_NA_PLD3	Wald ratio	1	-0.351568	0.247516	0.155495	-0.836698	0.133562	0.703584	0.433138	1.14289	0.656141
10974_SPINK7	SPINK7++ISK7_NA_ISK7	Wald ratio	1	-0.0706506	0.0889909	0.427249	-0.245073	0.103772	0.931787	0.782648	1.10935	0.817919
11126_TRIO	TRIO++TRIO_NA_TRIO	Wald ratio	1	-0.403392	0.243911	0.0981586	-0.881458	0.0746741	0.66805	0.414179	1.07753	0.565031
11134_MTRF1L	MTRF1L++RF1ML_NA_RF1ML	Wald ratio	1	0.124752	0.0675491	0.0647705	-0.00764395	0.257149	1.13287	0.992385	1.29324	0.515647
11214_DNAJB9	DNAJB9++DNJB9_NA_DNJB9	Wald ratio	1	0.145599	0.29726	0.624273	-0.437032	0.72823	1.15673	0.645951	2.07141	0.882946
11265_ALDH1A1	ALDH1A1++Retinal_dehydrogenase_1	Wald ratio	1	0.155586	0.11999	0.194752	-0.0795956	0.390767	1.16834	0.92349	1.47811	0.677979
11266_SELPLG	SELPLG++SELPL_NA_SELPL	Wald ratio	1	0.0775782	0.0439071	0.0772494	-0.00847962	0.163636	1.08067	0.991556	1.17779	0.52481
11277_ATF6	ATF6++ATF6A_NA_ATF6A	Wald ratio	1	-0.0927091	0.213247	0.663745	-0.510674	0.325256	0.911459	0.600091	1.38438	0.905887
11287_CYB5A	CYB5A++Cytochrome_b5	Wald ratio	1	-0.0111176	0.123626	0.928344	-0.253425	0.23119	0.988944	0.776138	1.2601	0.974672
11302_TNR	TNR++TENR_NA_TENR	Wald ratio	1	0.027835	0.0802365	0.728658	-0.129429	0.185099	1.02823	0.878597	1.20334	0.925043
11333_ARHGAP25	ARHGAP25++RHG25_NA_RHG25	Wald ratio	1	-0.0301046	0.0699245	0.666811	-0.167157	0.106948	0.970344	0.846067	1.11288	0.905887
11360_RRM1	RRM1++RRM1_NA_RRM1	Wald ratio	1	0.0916453	0.19172	0.632639	-0.284126	0.467416	1.09598	0.752672	1.59587	0.882946
11378_SYK	SYK++KSYK_NA_KSYK	Wald ratio	1	0.106059	0.127929	0.407077	-0.144681	0.356799	1.11189	0.865298	1.42875	0.799038
11387_ATF6B	ATF6B++ATF6B_NA_ATF6B	Wald ratio	1	-0.346775	0.242804	0.153232	-0.822672	0.129121	0.706964	0.439256	1.13783	0.656141
11388_WFDC2	WFDC2++HE4_NA_HE4	Wald ratio	1	-0.127106	0.151771	0.402317	-0.424577	0.170364	0.88064	0.654047	1.18574	0.799038
11428_PDLIM1	PDLIM1++PDLI1_NA_PDLI1	Wald ratio	1	0.190993	0.154825	0.217351	-0.112465	0.494451	1.21045	0.893629	1.6396	0.699463
11480_ALDH3A1	ALDH3A1++Aldehyde_dehydrogenase__class_3	Wald ratio	1	0.0889605	0.0876843	0.310318	-0.0829007	0.260822	1.09304	0.920443	1.298	0.743805
11493_DYNLL2	DYNLL2++DYL2_NA_DYL2	Wald ratio	1	0.0116073	0.20419	0.954668	-0.388605	0.411819	1.01167	0.678002	1.50956	0.986788
11516_FABP1	FABP1++FABPL_NA_FABPL	Wald ratio	1	-0.0358989	0.0962703	0.709225	-0.224589	0.152791	0.964738	0.798845	1.16508	0.920835
11530_HMBS	HMBS++HEM3_NA_HEM3	Wald ratio	1	0.140025	0.198337	0.48019	-0.248715	0.528765	1.1503	0.779802	1.69684	0.837284
11540_FOXO3	FOXO3++FOXO3A_NA_FOXO3A	Wald ratio	1	-0.534983	0.199623	0.00736299	-0.926244	-0.143722	0.585679	0.396039	0.866129	0.241246
11543_LIMA1	LIMA1++LIMA1_NA_LIMA1	Wald ratio	1	-0.541455	0.179118	0.00250362	-0.892526	-0.190385	0.581901	0.40962	0.826641	0.159962
11547_MUSK	MUSK++MUSK_NA_MUSK	Wald ratio	1	-0.11373	0.162214	0.483234	-0.43167	0.204209	0.892499	0.649424	1.22656	0.837284
11606_DNAJB6	DNAJB6++DNJB6_NA_DNJB6	Wald ratio	1	0.155279	0.209151	0.45783	-0.254657	0.565215	1.16798	0.775182	1.75983	0.834371
11615_DAPP1	DAPP1++DAPP1_NA_DAPP1	Wald ratio	1	-0.107622	0.208462	0.605666	-0.516207	0.300962	0.897967	0.59678	1.35116	0.882946
11616_HSF1	HSF1++HSF1_NA_HSF1	Wald ratio	1	-0.294454	0.16559	0.0753693	-0.61901	0.0301025	0.744938	0.538477	1.03056	0.52481
11636_TAGLN2	TAGLN2++Transgelin_2	Wald ratio	1	0.0601876	0.112519	0.592711	-0.160349	0.280724	1.06204	0.851846	1.32409	0.880373
11643_DTX3L	DTX3L++DTX3L_NA_DTX3L	Wald ratio	1	0.090245	0.0709943	0.203673	-0.0489039	0.229394	1.09444	0.952273	1.25784	0.687549
11659_CLINT1	CLINT1++EPN4_NA_EPN4	Wald ratio	1	0.292209	0.210743	0.165575	-0.120848	0.705266	1.33938	0.886169	2.02439	0.66349
11681_AGFG1	AGFG1++NUPL_NA_NUPL	Wald ratio	1	0.0362559	0.116998	0.756649	-0.19306	0.265572	1.03692	0.824432	1.30418	0.925195
11708_LCN1	LCN1++LCN1_NA_LCN1	Wald ratio	1	0.367691	0.165988	0.0267485	0.0423549	0.693028	1.4444	1.04326	1.99976	0.402673
12016_CBL	CBL++CBL_NA_CBL	Wald ratio	1	-0.158347	0.126821	0.211817	-0.406917	0.0902226	0.853553	0.665699	1.09442	0.689953
12329_RPS6KA1	RPS6KA1++KS6A1_NA_KS6A1	Wald ratio	1	0.247132	0.110371	0.0251493	0.0308048	0.463459	1.28035	1.03128	1.58956	0.402673
12333_RPIA	RPIA++RPIA_NA_RPIA	Wald ratio	1	0.131382	0.0873781	0.132684	-0.0398794	0.302643	1.1404	0.960905	1.35343	0.656141
12343_ACAP2	ACAP2++CENB2_NA_CENB2	Wald ratio	1	0.00223176	0.209849	0.991515	-0.409073	0.413536	1.00223	0.664266	1.51216	0.99224
12347_CCM2	CCM2++CCM2_NA_CCM2	Wald ratio	1	-0.0192211	0.178877	0.914428	-0.369819	0.331377	0.980962	0.690859	1.39288	0.971085
12348_SARS2	SARS2++SYSM_NA_SYSM	Wald ratio	1	0.0702554	0.102637	0.493658	-0.130913	0.271424	1.07278	0.877294	1.31183	0.837284
12356_SRI	SRI++Sorcin_NA_Sorcin	Wald ratio	1	0.11862	0.110842	0.284544	-0.0986308	0.33587	1.12594	0.906077	1.39916	0.734941
12357_SNAP29	SNAP29++SNP29_NA_SNP29	Wald ratio	1	0.0860645	0.143834	0.5496	-0.19585	0.367979	1.08988	0.822135	1.44481	0.86968
12361_RRAS2	RRAS2++RRAS2_NA_RRAS2	Wald ratio	1	0.0559898	0.0251756	0.0261504	0.00664564	0.105334	1.05759	1.00667	1.11108	0.402673
12366_CRYGD	CRYGD++CRGD_NA_CRGD	Wald ratio	1	0.0312089	0.0965013	0.746389	-0.157934	0.220351	1.0317	0.853906	1.24651	0.925043
12376_CDKN2D	CDKN2D++p19_INK4d	Wald ratio	1	-0.0432227	0.136964	0.752324	-0.311673	0.225227	0.957698	0.732221	1.25261	0.925043
12387_PDLIM4	PDLIM4++PDLI4_NA_PDLI4	Wald ratio	1	0.000972302	0.0731927	0.989401	-0.142485	0.14443	1.00097	0.8672	1.15538	0.99224
12395_DARS2	DARS2++SYDM_NA_SYDM	Wald ratio	1	-0.00142756	0.131855	0.991362	-0.259864	0.257009	0.998573	0.771156	1.29306	0.99224
12399_CCDC50	CCDC50++CCD50_NA_CCD50	Wald ratio	1	0.0133204	0.208602	0.949085	-0.395539	0.422179	1.01341	0.673317	1.52528	0.984735
12411_MAX	MAX++MAX_NA_MAX	Wald ratio	1	0.072058	0.059898	0.228972	-0.0453421	0.189458	1.07472	0.95567	1.20859	0.704485
12422_ALOX15B	ALOX15B++LX15B_NA_LX15B	Wald ratio	1	-0.307636	0.155661	0.0481192	-0.612732	-0.00253954	0.735183	0.541869	0.997464	0.475953
12424_THYN1	THYN1++THYN1_NA_THYN1	Wald ratio	1	-0.0872314	0.225099	0.698368	-0.528425	0.353962	0.916465	0.589533	1.4247	0.916462
12428_LYPLAL1	LYPLAL1++LYPL1_NA_LYPL1	Wald ratio	1	-0.0205792	0.115082	0.858078	-0.246141	0.204982	0.979631	0.781812	1.2275	0.95556
12431_PELO	PELO++PELO_NA_PELO	Wald ratio	1	0.192787	0.259704	0.457884	-0.316232	0.701807	1.21262	0.72889	2.01739	0.834371
12432_CACYBP	CACYBP++CYBP_NA_CYBP	Wald ratio	1	-0.16181	0.085642	0.0588422	-0.329668	0.00604885	0.850603	0.719163	1.00607	0.485907
12437_ULK3	ULK3++ULK3_NA_ULK3	Wald ratio	1	-0.00581779	0.129505	0.964169	-0.259648	0.248012	0.994199	0.771323	1.28148	0.99224
12438_MPG	MPG++3MG_NA_3MG	Wald ratio	1	0.0255245	0.113576	0.822185	-0.197084	0.248133	1.02585	0.821122	1.28163	0.947201
12445_ANKRD27	ANKRD27++ANR27_NA_ANR27	Wald ratio	1	-0.0342803	0.202044	0.865272	-0.430287	0.361726	0.966301	0.650323	1.43581	0.95556
12457_ADI1	ADI1++MTND_NA_MTND	Wald ratio	1	-0.1828	0.114207	0.109464	-0.406646	0.0410451	0.832934	0.66588	1.0419	0.603677
12469_MAPRE1	MAPRE1++MARE1_NA_MARE1	Wald ratio	1	0.0570371	0.180163	0.751558	-0.296082	0.410156	1.0587	0.743726	1.50705	0.925043
12494_GABARAPL2	GABARAPL2++GBRL2_NA_GBRL2	Wald ratio	1	-0.0697363	0.118562	0.556407	-0.302117	0.162644	0.93264	0.739252	1.17662	0.871137
12522_RAD23B	RAD23B++RD23B_NA_RD23B	Wald ratio	1	0.378212	0.224164	0.091563	-0.0611497	0.817573	1.45967	0.940682	2.265	0.565031
12556_UBE2C	UBE2C++UBE2C_NA_UBE2C	Wald ratio	1	-0.0682754	0.0786851	0.385556	-0.222498	0.0859474	0.934003	0.800516	1.08975	0.797848
12569_CCT5	CCT5++TCP_1_epsilon	Wald ratio	1	0.06777	0.210532	0.747529	-0.344872	0.480412	1.07012	0.708311	1.61674	0.925043
12573_TRIM3	TRIM3++TRIM3_NA_TRIM3	Wald ratio	1	0.0066037	0.116765	0.954899	-0.222256	0.235463	1.00663	0.80071	1.26549	0.986788
12616_NRBP1	NRBP1++NRBP_NA_NRBP	Wald ratio	1	0.0388088	0.218652	0.859123	-0.38975	0.467367	1.03957	0.677226	1.59579	0.95556
12633_PTPN9	PTPN9++PTN9_NA_PTN9	Wald ratio	1	-0.0195848	0.164152	0.905031	-0.341324	0.302154	0.980606	0.710829	1.35277	0.971085
12637_CRAT	CRAT++CACP_NA_CACP	Wald ratio	1	-0.109069	0.136169	0.423145	-0.375961	0.157823	0.896669	0.686629	1.17096	0.816959
12643_ARRB1	ARRB1++ARRB1_NA_ARRB1	Wald ratio	1	-0.393037	0.17634	0.0258235	-0.738664	-0.0474101	0.675004	0.477752	0.953696	0.402673
12646_RPE	RPE++RPE_NA_RPE	Wald ratio	1	0.250444	0.139312	0.072221	-0.0226072	0.523495	1.2846	0.977646	1.68792	0.52481
12656_KLC1	KLC1++KLC1_NA_KLC1	Wald ratio	1	0.0701593	0.120345	0.559905	-0.165718	0.306036	1.07268	0.847285	1.35803	0.871137
12677_FLII	FLII++FLII_NA_FLII	Wald ratio	1	0.0437963	0.141801	0.757431	-0.234135	0.321727	1.04477	0.791255	1.37951	0.925195
12685_HOMER2	HOMER2++HOME2_NA_HOME2	Wald ratio	1	0.403917	0.165325	0.0145591	0.0798792	0.727954	1.49768	1.08316	2.07084	0.386164
12689_ARPC1B	ARPC1B++ARC1B_NA_ARC1B	Wald ratio	1	-0.129937	0.109787	0.236596	-0.34512	0.0852455	0.87815	0.708135	1.08898	0.704485
12697_PIP4K2A	PIP4K2A++PI42A_NA_PI42A	Wald ratio	1	-0.137092	0.0983764	0.163454	-0.32991	0.0557255	0.87189	0.718988	1.05731	0.66349
12703_NEK7	NEK7++NEK7_NA_NEK7	Wald ratio	1	-0.112495	0.10259	0.272839	-0.313572	0.0885818	0.893602	0.730832	1.09262	0.72267
12799_DNAJC27	DNAJC27++DJC27_NA_DJC27	Wald ratio	1	-0.552567	0.255628	0.0306485	-1.0536	-0.0515362	0.57547	0.348681	0.949769	0.406458
12801_IRF2	IRF2++IRF2_NA_IRF2	Wald ratio	1	0.149058	0.285093	0.601086	-0.409724	0.70784	1.16074	0.663833	2.0296	0.882946
12813_EHBP1	EHBP1++EHBP1_NA_EHBP1	Wald ratio	1	0.177762	0.26061	0.495176	-0.333034	0.688557	1.19454	0.716746	1.99084	0.837284
12855_CASS4	CASS4++CT032_NA_CT032	Wald ratio	1	0.0729674	0.188283	0.698355	-0.296067	0.442002	1.0757	0.743738	1.55582	0.916462
12893_IFI16	IFI16++IP16_NA_IP16	Wald ratio	1	0.0851991	0.208206	0.682388	-0.322884	0.493283	1.08893	0.724058	1.63768	0.911475
12940_ALDH3B1	ALDH3B1++AL3B1_NA_AL3B1	Wald ratio	1	-0.0468759	0.0862652	0.586859	-0.215956	0.122204	0.954206	0.805771	1.12998	0.880373
12990_MAP3K3	MAP3K3++MAP3K3_NA_MAP3K3	Wald ratio	1	0.144039	0.230433	0.531919	-0.307609	0.595686	1.15493	0.735202	1.81428	0.849741
13044_TSG101	TSG101++TS101_NA_TS101	Wald ratio	1	-0.0348289	0.071928	0.628231	-0.175808	0.10615	0.965771	0.838779	1.11199	0.882946
13062_GMFG	GMFG++GMFG_NA_GMFG	Wald ratio	1	0.0718394	0.654511	0.912599	-1.211	1.35468	1.07448	0.297898	3.87553	0.971085
13068_CCS	CCS++CCS_NA_CCS	Wald ratio	1	-0.00223065	0.093542	0.980975	-0.185573	0.181112	0.997772	0.830628	1.19855	0.99224
13107_LYPD3	LYPD3++LYPD3_NA_LYPD3	Wald ratio	1	-0.0220871	0.0927275	0.811731	-0.203833	0.159659	0.978155	0.815599	1.17311	0.947201
13112_FSTL1	FSTL1++FSTL1_NA_FSTL1	Wald ratio	1	0.0592697	0.0705866	0.401091	-0.07908	0.197619	1.06106	0.923966	1.2185	0.799038
13133_LTBP4	LTBP4++LTBP4_NA_LTBP4	Wald ratio	1	-0.31721	0.143082	0.0266243	-0.597651	-0.0367696	0.728178	0.550102	0.963898	0.402673
13384_FH	FH++FUMH_NA_FUMH	Wald ratio	1	0.0141001	0.0833378	0.865646	-0.149242	0.177442	1.0142	0.861361	1.19416	0.95556
13438_CHRD	CHRD++CHRD_NA_CHRD	Wald ratio	1	-0.238392	0.243126	0.326825	-0.714918	0.238135	0.787894	0.489232	1.26888	0.754929
13449_SF3B4	SF3B4++SF3B4_NA_SF3B4	Wald ratio	1	-0.937154	0.265397	0.000413769	-1.45733	-0.416976	0.391741	0.232857	0.659037	0.0768231
13450_USP8	USP8++UBP8_NA_UBP8	Wald ratio	1	0.116868	0.180512	0.517357	-0.236936	0.470672	1.12397	0.789042	1.60107	0.845812
13460_CHAD	CHAD++CHAD_NA_CHAD	Wald ratio	1	-0.0865027	0.228779	0.705351	-0.534909	0.361903	0.917133	0.585723	1.43606	0.917946
13465_RCAN1	RCAN1++CCP1_NA_CCP1	Wald ratio	1	0.0469577	0.206641	0.820234	-0.358058	0.451973	1.04808	0.699033	1.57141	0.947201
13473_ITPKA	ITPKA++IP3KA_NA_IP3KA	Wald ratio	1	-0.169589	0.151473	0.262884	-0.466475	0.127298	0.844012	0.627209	1.13576	0.72267
13481_TCEA2	TCEA2++TCEA2_NA_TCEA2	Wald ratio	1	-0.0858679	0.0783503	0.273102	-0.239434	0.0676987	0.917715	0.787073	1.07004	0.72267
13536_POLI	POLI++POLI_NA_POLI	Wald ratio	1	0.0956154	0.142417	0.501981	-0.183522	0.374753	1.10034	0.832333	1.45463	0.837284
13578_ABLIM3	ABLIM3++ABLM3_NA_ABLM3	Wald ratio	1	0.0430404	0.133882	0.747847	-0.219369	0.30545	1.04398	0.803025	1.35724	0.925043
13580_UAP1	UAP1++Sperm_associated_antigen_2	Wald ratio	1	0.255527	0.195941	0.192199	-0.128518	0.639571	1.29114	0.879398	1.89567	0.673302
13590_REXO2	REXO2++ORN_NA_ORN	Wald ratio	1	-0.0623298	0.10945	0.569029	-0.276852	0.152192	0.939573	0.758167	1.16438	0.875551
13603_RFESD	RFESD++RFESD_NA_RFESD	Wald ratio	1	-0.0675657	0.210901	0.74869	-0.480932	0.3458	0.934666	0.618207	1.41312	0.925043
13621_AP2A2	AP2A2++AP2A2_NA_AP2A2	Wald ratio	1	0.232016	0.176811	0.189444	-0.114533	0.578566	1.26114	0.891782	1.78348	0.673302
13622_PPP2R5A	PPP2R5A++2A5A_NA_2A5A	Wald ratio	1	0.00470852	0.164467	0.977161	-0.317647	0.327064	1.00472	0.72786	1.38689	0.99224
13624_NADK	NADK++NADK_NA_NADK	Wald ratio	1	0.26138	0.0870242	0.00266867	0.0908124	0.431947	1.29872	1.09506	1.54025	0.159962
13632_ZYX	ZYX++Zyxin_NA_Zyxin	Wald ratio	1	0.155119	0.151768	0.306743	-0.142346	0.452585	1.1678	0.867321	1.57237	0.743805
13642_IFIT3	IFIT3++CIG49_NA_CIG49	Wald ratio	1	0.0367835	0.141306	0.794624	-0.240177	0.313744	1.03747	0.786489	1.36854	0.947201
13657_PNKP	PNKP++PNKP_NA_PNKP	Wald ratio	1	-0.0810109	0.106699	0.447705	-0.290141	0.128119	0.922184	0.748158	1.13669	0.831239
13697_GPD1	GPD1++GPDA_NA_GPDA	Wald ratio	1	0.0389469	0.196626	0.842985	-0.34644	0.424333	1.03972	0.707202	1.52857	0.954355
13719_PAK4	PAK4++PAK4_NA_PAK4	Wald ratio	1	0.246803	0.237763	0.29926	-0.219212	0.712818	1.27993	0.803151	2.03973	0.743805
13738_INHBA	INHBA++Inhibin_bA_chain	Wald ratio	1	-0.0592214	0.124998	0.635657	-0.304217	0.185774	0.942498	0.737701	1.20415	0.882946
13931_PSMD9	PSMD9++PSMD9_NA_PSMD9	Wald ratio	1	-0.0526732	0.0900298	0.558505	-0.229132	0.123785	0.94869	0.795224	1.13177	0.871137
13940_IFI16	IFI16++IP16_NA_IP16	Wald ratio	1	-0.0369562	0.144323	0.7979	-0.319829	0.245916	0.963718	0.726273	1.27879	0.947201
13943_DPY30	DPY30++DPY30_NA_DPY30	Wald ratio	1	0.0430275	0.184531	0.815628	-0.318653	0.404708	1.04397	0.727128	1.49887	0.947201
13954_GNPNAT1	GNPNAT1++GNA1_NA_GNA1	Wald ratio	1	-0.197191	0.172112	0.251914	-0.534531	0.140149	0.821034	0.585944	1.15044	0.713397
13969_KPNA6	KPNA6++IMA7_NA_IMA7	Wald ratio	1	0.128904	0.165959	0.437322	-0.196375	0.454183	1.13758	0.821704	1.57489	0.820162
13973_TTL	TTL++TTL_NA_TTL	Wald ratio	1	-0.635462	0.270777	0.018935	-1.16619	-0.104739	0.529691	0.311553	0.90056	0.402673
13982_RGS18	RGS18++RGS18_NA_RGS18	Wald ratio	1	-0.328735	0.191951	0.0867856	-0.704959	0.047488	0.719833	0.494129	1.04863	0.548632
14009_TNFAIP3	TNFAIP3++TNFAIP3_NA_TNFAIP3	Wald ratio	1	0.0613201	0.0982204	0.532423	-0.131192	0.253832	1.06324	0.877049	1.28896	0.849741
14088_IGFBP6	IGFBP6++IGFBP_6	Wald ratio	1	-0.0328084	0.13954	0.814117	-0.306307	0.24069	0.967724	0.736161	1.27213	0.947201
14090_DEF6	DEF6++DEFI6_NA_DEFI6	Wald ratio	1	0.14669	0.0765543	0.0553443	-0.00335586	0.296737	1.158	0.99665	1.34546	0.481089
14094_HBEGF	HBEGF++HB_EGF	Wald ratio	1	-0.281201	0.210446	0.181479	-0.693676	0.131273	0.754876	0.499736	1.14028	0.673302
14106_RAP1GDS1	RAP1GDS1++GDP_GTP_exchange_protein	Wald ratio	1	-0.146245	0.222361	0.510735	-0.582073	0.289582	0.863946	0.558739	1.33587	0.844153
14111_THBS2	THBS2++TSP2_NA_TSP2	Wald ratio	1	-0.0873055	0.135495	0.519351	-0.352875	0.178264	0.916397	0.702665	1.19514	0.845843
14112_RELT	RELT++RELT_NA_RELT	Wald ratio	1	0.134411	0.193492	0.487269	-0.244833	0.513655	1.14386	0.782835	1.67139	0.837284
14114_PIANP	PIANP++PIANP_NA_PIANP	Wald ratio	1	0.0916735	0.0644162	0.154695	-0.0345823	0.217929	1.09601	0.966009	1.2435	0.656141
14153_EFNA3	EFNA3++Ephrin_A3	Wald ratio	1	0.171056	0.4052	0.672915	-0.623137	0.965248	1.18656	0.53626	2.62544	0.909741
14205_HEXIM2	HEXIM2++HEXI2_NA_HEXI2	Wald ratio	1	-0.112479	0.125433	0.369869	-0.358328	0.133371	0.893617	0.698844	1.14267	0.780367
14208_RBP7	RBP7++RET7_NA_RET7	Wald ratio	1	-0.00960641	0.0922239	0.917039	-0.190365	0.171153	0.99044	0.826657	1.18667	0.971085
14271_RAB6B	RAB6B++RAB6B_NA_RAB6B	Wald ratio	1	-0.115969	0.0497403	0.0197272	-0.21346	-0.0184783	0.890503	0.807784	0.981691	0.402673
14623_SUMO3	SUMO3++SUMO3_NA_SUMO3	Wald ratio	1	0.367335	0.186173	0.0484859	0.00243611	0.732234	1.44388	1.00244	2.07972	0.475953
14688_PTPN7	PTPN7++PTN7_NA_PTN7	Wald ratio	1	0.368485	0.191105	0.0538331	-0.00608155	0.743051	1.44554	0.993937	2.10234	0.475953
14747_CRLF1	CRLF1++CRLF1_NA_CRLF1	Wald ratio	1	-0.0732174	0.0471545	0.120492	-0.16564	0.0192055	0.929399	0.847351	1.01939	0.644478
15324_FTL	FTL++Ferritin_light_chain	Wald ratio	1	0.211275	0.318487	0.507092	-0.412959	0.835509	1.23525	0.66169	2.30599	0.843135
15339_CFL2	CFL2++COF2_NA_COF2	Wald ratio	1	-0.256947	0.102653	0.0123128	-0.458147	-0.0557459	0.773409	0.632454	0.945779	0.36096
15398_GFER	GFER++HERV1_NA_HERV1	Wald ratio	1	0.324071	0.18705	0.0831778	-0.0425467	0.690689	1.38275	0.958346	1.99509	0.538721
15414_LDHA	LDHA++LDHA_NA_LDHA	Wald ratio	1	0.159119	0.20309	0.433339	-0.238937	0.557174	1.17248	0.787465	1.74573	0.818202
15417_SERPINB5	SERPINB5++Maspin_NA_Maspin	Wald ratio	1	-0.164992	0.0791812	0.0371848	-0.320187	-0.00979701	0.8479	0.726013	0.990251	0.44068
15427_LOXL3	LOXL3++LOXL3_NA_LOXL3	Wald ratio	1	0.119452	0.117722	0.310249	-0.111282	0.350187	1.12688	0.894686	1.41933	0.743805
15440_PCSK2	PCSK2++NEC2_NA_NEC2	Wald ratio	1	0.148867	0.128399	0.246291	-0.102796	0.400529	1.16052	0.902311	1.49261	0.711824
15481_CAMP	CAMP++LL_37	Wald ratio	1	0.255661	0.118008	0.0302752	0.0243653	0.486958	1.29132	1.02466	1.62736	0.406458
15487_CES1	CES1++carboxylesterase__liver	Wald ratio	1	-0.40994	0.208072	0.048817	-0.81776	-0.00211946	0.66369	0.441419	0.997883	0.475953
15494_FGFBP1	FGFBP1++FGFP1_NA_FGFP1	Wald ratio	1	0.0205031	0.166338	0.9019	-0.305519	0.346526	1.02071	0.736741	1.41415	0.971085
15525_ADH1C	ADH1C++ADH1G_NA_ADH1G	Wald ratio	1	-0.0874879	0.0821947	0.287148	-0.248589	0.0736137	0.91623	0.7799	1.07639	0.734941
15529_CSRP1	CSRP1++Cysteine_rich_protein_1	Wald ratio	1	0.0844366	0.110355	0.44419	-0.131859	0.300732	1.0881	0.876465	1.35085	0.830248
15539_SLITRK1	SLITRK1++SLIK1_NA_SLIK1	Wald ratio	1	0.198452	0.191639	0.300413	-0.177161	0.574065	1.21951	0.837645	1.77547	0.743805
15565_MUC16	MUC16++CA125_NA_CA125	Wald ratio	1	-0.0641748	0.0855872	0.453365	-0.231926	0.103576	0.937841	0.793005	1.10913	0.834371
15579_ENPP6	ENPP6++ENPP6_NA_ENPP6	Wald ratio	1	0.0212779	0.197122	0.914041	-0.365082	0.407638	1.02151	0.69414	1.50326	0.971085
15589_GC	GC++Gc_Globulin__Mixed_Type	Wald ratio	1	0.00211011	0.0932363	0.981944	-0.180633	0.184853	1.00211	0.834742	1.20304	0.99224
15596_HEXIM1	HEXIM1++HEXI1_NA_HEXI1	Wald ratio	1	-0.110376	0.128209	0.389291	-0.361666	0.140914	0.895498	0.696515	1.15133	0.799038
15603_ITGA2	ITGA2++Integrin_alpha_2	Wald ratio	1	0.172869	0.12145	0.15463	-0.0651743	0.410911	1.18871	0.936904	1.50819	0.656141
15633_RBP4	RBP4++RBP_NA_RBP	Wald ratio	1	-0.174665	0.131103	0.182769	-0.431627	0.0822962	0.839738	0.649451	1.08578	0.673302
15636_SORCS1	SORCS1++SORC1_NA_SORC1	Wald ratio	1	0.0998304	0.168089	0.55257	-0.229624	0.429285	1.10498	0.794832	1.53616	0.871137
15641_TMEFF1	TMEFF1++TEFF1_NA_TEFF1	Wald ratio	1	0.062506	0.249159	0.801916	-0.425846	0.550857	1.0645	0.653217	1.73474	0.947201
16015_GPT	GPT++ALT_NA_ALT	Wald ratio	1	-0.112729	0.209842	0.591125	-0.524019	0.298562	0.893393	0.592136	1.34792	0.880373
16049_OLR1	OLR1++OLR1_NA_OLR1	Wald ratio	1	0.238359	0.201668	0.237232	-0.156911	0.633629	1.26916	0.85478	1.88444	0.704485
16070_WIF1	WIF1++WIF_1	Wald ratio	1	0.437455	0.183755	0.0172824	0.0772954	0.797616	1.54876	1.08036	2.22024	0.402673
16074_GRAP2	GRAP2++GRB2_related_adapter_protein_2	Wald ratio	1	0.0276062	0.260159	0.915493	-0.482306	0.537518	1.02799	0.617358	1.71175	0.971085
16079_TEC	TEC++TEC_NA_TEC	Wald ratio	1	0.201268	0.0975092	0.0390086	0.0101504	0.392386	1.22295	1.0102	1.48051	0.451572
16296_LGR5	LGR5++LGR5_NA_LGR5	Wald ratio	1	0.0989335	0.203965	0.62764	-0.300838	0.498705	1.10399	0.740198	1.64659	0.882946
16302_BPIFA2	BPIFA2++SPLC2_NA_SPLC2	Wald ratio	1	-0.0958109	0.13701	0.484367	-0.364351	0.172729	0.908636	0.694647	1.18854	0.837284
16304_LGR4	LGR4++LGR4_NA_LGR4	Wald ratio	1	0.124248	0.188871	0.510635	-0.245938	0.494435	1.1323	0.781971	1.63957	0.844153
16324_TLR1	TLR1++TLR1_NA_TLR1	Wald ratio	1	-0.00372231	0.105811	0.971937	-0.211112	0.203668	0.996285	0.809683	1.22589	0.99224
16596_GLRX3	GLRX3++GLRX3_NA_GLRX3	Wald ratio	1	-0.195477	0.138169	0.157139	-0.466289	0.0753354	0.822443	0.627326	1.07825	0.658092
16605_C1QTNF9	C1QTNF9++C1T9A_NA_C1T9A	Wald ratio	1	-0.0232839	0.0569435	0.682617	-0.134893	0.0883254	0.976985	0.873809	1.09234	0.911475
16614_RSPO1	RSPO1++RSPO1_NA_RSPO1	Wald ratio	1	0.0464216	0.0742183	0.53166	-0.0990462	0.191889	1.04752	0.905701	1.21154	0.849741
16751_NPPB	NPPB++BNP_NA_BNP	Wald ratio	1	-0.0446385	0.120678	0.711459	-0.281168	0.191891	0.956343	0.754902	1.21154	0.921588
16758_HDGF	HDGF++HDGF_NA_HDGF	Wald ratio	1	0.176632	0.145837	0.225835	-0.109209	0.462472	1.19319	0.896543	1.588	0.704485
16773_SCUBE3	SCUBE3++SCUB3_NA_SCUB3	Wald ratio	1	-0.0197522	0.0579846	0.73337	-0.133402	0.0938977	0.980442	0.875113	1.09845	0.925043
16785_DEFA5	DEFA5++HD_5	Wald ratio	1	0.126027	0.108781	0.246646	-0.0871846	0.339238	1.13431	0.916508	1.40388	0.711824
16803_CALB2	CALB2++CALB2_NA_CALB2	Wald ratio	1	0.0236331	0.222206	0.915299	-0.411891	0.459157	1.02391	0.662397	1.58274	0.971085
16836_CFHR3	CFHR3++FHR3_NA_FHR3	Wald ratio	1	-0.0926278	0.0976843	0.343009	-0.284089	0.0988334	0.911533	0.7527	1.10388	0.773506
16851_SCO2	SCO2++SCO2_NA_SCO2	Wald ratio	1	0.0721678	0.11159	0.517813	-0.14655	0.290885	1.07484	0.863683	1.33761	0.845812
16856_MAPRE2	MAPRE2++MARE2_NA_MARE2	Wald ratio	1	0.0485999	0.0720585	0.500025	-0.0926347	0.189835	1.0498	0.911526	1.20905	0.837284
16915_SEMA4A	SEMA4A++SEM4A_NA_SEM4A	Wald ratio	1	0.085105	0.064195	0.18493	-0.0407171	0.210927	1.08883	0.960101	1.23482	0.673302
16919_DBI	DBI++ACBP_NA_ACBP	Wald ratio	1	0.0178204	0.184688	0.923132	-0.344167	0.379808	1.01798	0.70881	1.462	0.974672
17320_AASDHPPT	AASDHPPT++ADPPT_NA_ADPPT	Wald ratio	1	0.328636	0.321781	0.30711	-0.302054	0.959326	1.38907	0.739298	2.60994	0.743805
17327_CNPY3	CNPY3++CNPY3_NA_CNPY3	Wald ratio	1	0.108	0.0969239	0.265161	-0.0819708	0.297971	1.11405	0.921299	1.34712	0.72267
17333_ACADM	ACADM++ACADM_NA_ACADM	Wald ratio	1	0.028909	0.0529503	0.585091	-0.0748737	0.132692	1.02933	0.927861	1.1419	0.880373
17357_SEPSECS	SEPSECS++SPCS_NA_SPCS	Wald ratio	1	-0.0805141	0.166355	0.628393	-0.406569	0.245541	0.922642	0.665931	1.27831	0.882946
17370_ABHD10	ABHD10++ABHDA_NA_ABHDA	Wald ratio	1	-0.20262	0.22017	0.357423	-0.634154	0.228914	0.816589	0.530384	1.25723	0.773869
17384_PFKM	PFKM++K6PF_NA_K6PF	Wald ratio	1	0.0480033	0.0701913	0.494043	-0.0895717	0.185578	1.04917	0.914323	1.20391	0.837284
17396_ADH1A	ADH1A++ADH1A_NA_ADH1A	Wald ratio	1	-0.0048334	0.194228	0.980147	-0.385521	0.375854	0.995178	0.680096	1.45623	0.99224
17408_PMM1	PMM1++PMM1_NA_PMM1	Wald ratio	1	-0.0979477	0.200634	0.625415	-0.491191	0.295295	0.906696	0.611897	1.34352	0.882946
17410_CETN3	CETN3++CETN3_NA_CETN3	Wald ratio	1	0.0826572	0.167758	0.622213	-0.246149	0.411463	1.08617	0.781806	1.50902	0.882946
17419_TES	TES++TES_NA_TES	Wald ratio	1	0.207689	0.208641	0.319523	-0.201247	0.616626	1.23083	0.81771	1.85267	0.754129
17435_ETFA	ETFA++ETFA_NA_ETFA	Wald ratio	1	-0.216356	0.184647	0.241306	-0.578265	0.145552	0.805448	0.560871	1.15668	0.704485
17514_RAB21	RAB21++RAB21_NA_RAB21	Wald ratio	1	0.0988284	0.215528	0.646564	-0.323607	0.521263	1.10388	0.723535	1.68415	0.891426
17515_HSPA13	HSPA13++STCH_NA_STCH	Wald ratio	1	-0.0254034	0.11153	0.819824	-0.244003	0.193196	0.974917	0.783486	1.21312	0.947201
17677_CD160	CD160++BY55_NA_BY55	Wald ratio	1	0.108496	0.081981	0.185693	-0.0521869	0.269178	1.1146	0.949151	1.30889	0.673302
17685_APOA4	APOA4++Apo_A_IV	Wald ratio	1	-0.0143309	0.121981	0.906476	-0.253413	0.224751	0.985771	0.776147	1.25201	0.971085
17686_TBCB	TBCB++TBCB_NA_TBCB	Wald ratio	1	0.316111	0.173138	0.0678843	-0.0232397	0.655462	1.37178	0.977028	1.92603	0.52481
17697_OVCA2	OVCA2++OVCA2_NA_OVCA2	Wald ratio	1	0.00658945	0.0888935	0.940909	-0.167642	0.180821	1.00661	0.845657	1.1982	0.981454
17698_WBP2	WBP2++WBP2_NA_WBP2	Wald ratio	1	-0.24426	0.238033	0.304816	-0.710806	0.222285	0.783284	0.491248	1.24893	0.743805
17706_PPP1R1A	PPP1R1A++PPR1A_NA_PPR1A	Wald ratio	1	0.25092	0.178429	0.159643	-0.0988011	0.600641	1.28521	0.905923	1.82329	0.66349
17712_IDI1	IDI1++IDI1_NA_IDI1	Wald ratio	1	-0.786929	0.366153	0.0316198	-1.50459	-0.0692704	0.455241	0.222109	0.933074	0.409586
17724_WWOX	WWOX++WWOX_NA_WWOX	Wald ratio	1	-0.16679	0.153288	0.276558	-0.467234	0.133654	0.846377	0.626733	1.143	0.723206
17738_CRNN	CRNN++CRNN_NA_CRNN	Wald ratio	1	-0.0128147	0.0951508	0.892867	-0.19931	0.173681	0.987267	0.819296	1.18968	0.971085
17739_HADH	HADH++HCDH_NA_HCDH	Wald ratio	1	-0.0224733	0.150148	0.881021	-0.316763	0.271816	0.977777	0.728504	1.31235	0.967452
17746_FIS1	FIS1++FIS1_NA_FIS1	Wald ratio	1	0.0985513	0.0705394	0.162381	-0.039706	0.236809	1.10357	0.961072	1.2672	0.66349
17751_CRYBB1	CRYBB1++CRBB1_NA_CRBB1	Wald ratio	1	0.0425042	0.0617541	0.491275	-0.0785337	0.163542	1.04342	0.924471	1.17768	0.837284
17761_NUDT5	NUDT5++NUDT5_NA_NUDT5	Wald ratio	1	0.0224906	0.147993	0.87921	-0.267576	0.312557	1.02275	0.765232	1.36692	0.967452
17764_RHOC	RHOC++RHOC_NA_RHOC	Wald ratio	1	0.100328	0.105689	0.342484	-0.106824	0.307479	1.10553	0.898684	1.35999	0.773506
17765_SNUPN	SNUPN++SPN1_NA_SPN1	Wald ratio	1	-0.0213206	0.088368	0.809345	-0.194522	0.151881	0.978905	0.823228	1.16402	0.947201
17769_PCNP	PCNP++PCNP_NA_PCNP	Wald ratio	1	-0.219847	0.128727	0.0876629	-0.472151	0.0324575	0.802642	0.623659	1.03299	0.548632
17773_NAPG	NAPG++SNAG_NA_SNAG	Wald ratio	1	0.127456	0.144915	0.379118	-0.156577	0.411489	1.13593	0.855066	1.50906	0.793867
17776_PECR	PECR++PECR_NA_PECR	Wald ratio	1	-0.170387	0.136307	0.21129	-0.437549	0.0967744	0.843338	0.645617	1.10161	0.689953
17781_MAP1LC3A	MAP1LC3A++MLP3A_NA_MLP3A	Wald ratio	1	-0.19903	0.213679	0.351624	-0.617842	0.219781	0.819525	0.539107	1.2458	0.773869
17786_GGPS1	GGPS1++GGPPS_NA_GGPPS	Wald ratio	1	0.171232	0.133693	0.200267	-0.0908052	0.43327	1.18677	0.913196	1.54229	0.684349
17787_ECHS1	ECHS1++Enoyl_CoA_hydratase	Wald ratio	1	-0.651268	0.239082	0.00644893	-1.11987	-0.182667	0.521384	0.326323	0.833045	0.226808
17791_HPCAL1	HPCAL1++HPCL1_NA_HPCL1	Wald ratio	1	-0.124022	0.0909397	0.172635	-0.302264	0.0542196	0.88336	0.739143	1.05572	0.672432
17802_NANS	NANS++SIAS_NA_SIAS	Wald ratio	1	-0.273802	0.141096	0.0523139	-0.550349	0.00274544	0.760483	0.576748	1.00275	0.475953
17808_NIT2	NIT2++NIT2_NA_NIT2	Wald ratio	1	0.0613036	0.179938	0.733335	-0.291375	0.413982	1.06322	0.747235	1.51283	0.925043
17813_BPHL	BPHL++BPHL_NA_BPHL	Wald ratio	1	0.000938166	0.0964596	0.99224	-0.188123	0.189999	1.00094	0.828513	1.20925	0.99224
17814_BPNT1	BPNT1++BPNT1_NA_BPNT1	Wald ratio	1	-0.0247464	0.187926	0.895236	-0.393081	0.343588	0.975557	0.674974	1.41	0.971085
17819_FAHD1	FAHD1++FAHD1_NA_FAHD1	Wald ratio	1	0.0884771	0.213057	0.677942	-0.329115	0.506069	1.09251	0.71956	1.65876	0.911475
17821_NMT2	NMT2++NMT2_NA_NMT2	Wald ratio	1	0.184347	0.168438	0.273758	-0.145792	0.514485	1.20243	0.864338	1.67278	0.72267
17828_S100A14	S100A14++S100A14_NA_S100A14	Wald ratio	1	0.0575259	0.119985	0.631625	-0.177645	0.292697	1.05921	0.837239	1.34004	0.882946
17832_IDI2	IDI2++IDI2_NA_IDI2	Wald ratio	1	-0.0651051	0.225458	0.772759	-0.507003	0.376793	0.936969	0.602298	1.4576	0.93571
17843_PPCS	PPCS++PPCS_NA_PPCS	Wald ratio	1	0.0812055	0.113609	0.474744	-0.141468	0.303879	1.08459	0.868083	1.3551	0.837284
17856_NT5M	NT5M++NT5M_NA_NT5M	Wald ratio	1	-0.0248845	0.0945885	0.792488	-0.210278	0.160509	0.975423	0.810359	1.17411	0.947201
18162_IRAK4	IRAK4++IRAK4_NA_IRAK4	Wald ratio	1	0.227974	0.166042	0.169756	-0.0974685	0.553416	1.25605	0.907131	1.73918	0.665873
18174_PDCD6IP	PDCD6IP++PDC6I_NA_PDC6I	Wald ratio	1	-0.360507	0.109701	0.00101527	-0.575521	-0.145492	0.697323	0.562412	0.864596	0.115745
18175_VAT1	VAT1++VAT1_NA_VAT1	Wald ratio	1	0.144583	0.161963	0.372021	-0.172864	0.462029	1.15556	0.841252	1.58729	0.781947
18180_RTN4IP1	RTN4IP1++RT4I1_NA_RT4I1	Wald ratio	1	-0.345759	0.168122	0.0397254	-0.675278	-0.0162394	0.707683	0.509015	0.983892	0.451572
18181_TSSC4	TSSC4++TSSC4_NA_TSSC4	Wald ratio	1	-0.0166692	0.22494	0.940927	-0.457551	0.424212	0.983469	0.632832	1.52839	0.981454
18188_GATM	GATM++GATM_NA_GATM	Wald ratio	1	0.137273	0.0626549	0.0284559	0.0144698	0.260077	1.14714	1.01457	1.29703	0.406458
18197_CKMT2	CKMT2++KCRS_NA_KCRS	Wald ratio	1	-0.26139	0.189949	0.168789	-0.63369	0.11091	0.769981	0.53063	1.11729	0.665873
18198_HBQ1	HBQ1++HBAT_NA_HBAT	Wald ratio	1	0.0394065	0.142873	0.78269	-0.240625	0.319438	1.04019	0.786137	1.37635	0.943633
18243_CMPK1	CMPK1++Cytidylate_kinase	Wald ratio	1	0.258745	0.131929	0.0498503	0.000164436	0.517325	1.2953	1.00016	1.67753	0.475953
18295_GRHPR	GRHPR++GRHPR_NA_GRHPR	Wald ratio	1	0.298812	0.265882	0.261076	-0.222317	0.81994	1.34826	0.800661	2.27036	0.72267
18307_PPA2	PPA2++PPase_2	Wald ratio	1	0.119099	0.120691	0.323736	-0.117455	0.355652	1.12648	0.88918	1.42711	0.754929
18332_CPLX1	CPLX1++CPLX1_NA_CPLX1	Wald ratio	1	0.171274	0.201188	0.394597	-0.223056	0.565603	1.18682	0.80007	1.76051	0.799038
18337_GMDS	GMDS++GMDS_NA_GMDS	Wald ratio	1	-0.168903	0.227254	0.457341	-0.614321	0.276515	0.844591	0.541008	1.31853	0.834371
18380_ALB	ALB++Albumin_NA_Albumin	Wald ratio	1	-0.298154	0.151893	0.0496552	-0.595863	-0.000443911	0.742187	0.551087	0.999556	0.475953
18381_ALDH2	ALDH2++ALDH_E2	Wald ratio	1	0.277578	0.140457	0.0481259	0.00228311	0.552874	1.31993	1.00229	1.73824	0.475953
18382_COMT	COMT++Catechol_O_methyltransferase	Wald ratio	1	0.191195	0.128446	0.136615	-0.0605604	0.44295	1.2107	0.941237	1.55729	0.656141
18386_GLRX	GLRX++GLRX1_NA_GLRX1	Wald ratio	1	-0.147142	0.1604	0.358962	-0.461526	0.167242	0.863171	0.630321	1.18204	0.773869
18387_ST13	ST13++suppression_of_tumorigenicity_13	Wald ratio	1	-0.111762	0.20351	0.582886	-0.510641	0.287117	0.894257	0.600111	1.33258	0.880373
18398_AKR1D1	AKR1D1++AK1D1_NA_AK1D1	Wald ratio	1	0.00508963	0.227856	0.982179	-0.441508	0.451687	1.0051	0.643066	1.57096	0.99224
18413_ARL4D	ARL4D++ARL4D_NA_ARL4D	Wald ratio	1	-0.0850208	0.209463	0.684817	-0.495569	0.325527	0.918493	0.609224	1.38476	0.911475
18422_MVD	MVD++ERG19_NA_ERG19	Wald ratio	1	0.260472	0.482503	0.589311	-0.685234	1.20618	1.29754	0.503972	3.3407	0.880373
18432_RALB	RALB++RALB_NA_RALB	Wald ratio	1	-0.0256787	0.0446976	0.565631	-0.113286	0.0619286	0.974648	0.892895	1.06389	0.874088
18435_UBXN2B	UBXN2B++UBX2B_NA_UBX2B	Wald ratio	1	-0.265742	0.18181	0.143838	-0.622089	0.0906051	0.766637	0.536822	1.09484	0.656141
18458_PTGES2	PTGES2++PGES2_NA_PGES2	Wald ratio	1	-0.636572	0.174432	0.000262856	-0.978459	-0.294685	0.529103	0.37589	0.744766	0.0732054
18813_DDX19A	DDX19A++DD19A_NA_DD19A	Wald ratio	1	0.274348	0.232825	0.23866	-0.181989	0.730685	1.31567	0.83361	2.0765	0.704485
18839_TG	TG++Thyroglobulin_NA_Thyroglobulin	Wald ratio	1	-0.291517	0.218166	0.181477	-0.719122	0.136087	0.747129	0.48718	1.14578	0.673302
18876_CHST4	CHST4++CHST4_NA_CHST4	Wald ratio	1	-0.174135	0.135681	0.199348	-0.44007	0.0918007	0.840184	0.643991	1.09615	0.684349
18880_COL3A1	COL3A1++Collagen_Type_III	Wald ratio	1	0.142017	0.165588	0.391085	-0.182536	0.466569	1.1526	0.833155	1.59451	0.799038
18930_SLIT2	SLIT2++SLIT2_NA_SLIT2	Wald ratio	1	0.0632156	0.109437	0.563504	-0.15128	0.277712	1.06526	0.859607	1.32011	0.874088
18933_TGM4	TGM4++TGM4_NA_TGM4	Wald ratio	1	-0.470006	0.206781	0.0230282	-0.875296	-0.0647155	0.624999	0.416739	0.937334	0.402673
18934_TGM2	TGM2++Tissue_transglutaminase	Wald ratio	1	-0.0176004	0.186116	0.924659	-0.382389	0.347188	0.982554	0.68223	1.41508	0.974672
19113_SH3BGRL2	SH3BGRL2++SH3L2_NA_SH3L2	Wald ratio	1	0.0756332	0.103406	0.464524	-0.127043	0.278309	1.07857	0.880696	1.32089	0.837284
19115_CMBL	CMBL++CMBL_NA_CMBL	Wald ratio	1	-0.277224	0.167717	0.0983461	-0.60595	0.0515018	0.757885	0.545556	1.05285	0.565031
19150_PRPSAP2	PRPSAP2++KPRB_NA_KPRB	Wald ratio	1	0.694141	0.181812	0.000134589	0.337789	1.05049	2.00199	1.40185	2.85906	0.0732054
19188_NAP1L4	NAP1L4++NAP2L_NA_NAP2L	Wald ratio	1	0.0359712	0.0697731	0.606172	-0.100784	0.172726	1.03663	0.904128	1.18854	0.882946
19194_DTD1	DTD1++Histidyl_tRNA_synthetase_related	Wald ratio	1	0.0722863	0.055419	0.192111	-0.0363349	0.180907	1.07496	0.964317	1.1983	0.673302
19197_ACAT1	ACAT1++THIL_NA_THIL	Wald ratio	1	-0.3606	0.124032	0.00364539	-0.603702	-0.117498	0.697258	0.546784	0.889142	0.184589
19206_NUDT1	NUDT1++8ODP_NA_8ODP	Wald ratio	1	-0.0207023	0.0692402	0.764945	-0.156413	0.115009	0.97951	0.855206	1.12188	0.928267
19207_ADK	ADK++ADK_NA_ADK	Wald ratio	1	-0.0952305	0.200194	0.634295	-0.487611	0.29715	0.909163	0.614092	1.34602	0.882946
19223_RAB1A	RAB1A++RAB1A_NA_RAB1A	Wald ratio	1	-0.173638	0.19102	0.363348	-0.548036	0.200761	0.840602	0.578084	1.22233	0.773869
19236_SUB1	SUB1++TCP4_NA_TCP4	Wald ratio	1	0.180852	0.195801	0.355669	-0.202919	0.564622	1.19824	0.816345	1.75878	0.773869
19237_DDT	DDT++D_dopachrome_decarboxylase	Wald ratio	1	-0.0683903	0.0987112	0.488415	-0.261864	0.125084	0.933896	0.769615	1.13324	0.837284
19241_RBP5	RBP5++RBP_III	Wald ratio	1	-0.149659	0.21107	0.478294	-0.563356	0.264038	0.861002	0.569295	1.30218	0.837284
19261_SDCBP2	SDCBP2++SDCB2_NA_SDCB2	Wald ratio	1	-0.697782	0.244353	0.0042951	-1.17671	-0.218851	0.497688	0.30829	0.803442	0.199364
19266_G3BP1	G3BP1++G3BP1_NA_G3BP1	Wald ratio	1	-0.391329	0.164912	0.0176463	-0.714555	-0.0681015	0.676158	0.48941	0.934166	0.402673
19279_RBP1	RBP1++CRBP_NA_CRBP	Wald ratio	1	-0.0294123	0.148062	0.842538	-0.319614	0.26079	0.971016	0.726429	1.29795	0.954355
19293_VPS26A	VPS26A++VP26A_NA_VP26A	Wald ratio	1	-0.0606926	0.0613889	0.322831	-0.181015	0.0596297	0.941113	0.834423	1.06144	0.754929
19334_TXNDC12	TXNDC12++TXD12_NA_TXD12	Wald ratio	1	0.110181	0.121378	0.36401	-0.12772	0.348082	1.11648	0.8801	1.41635	0.773869
19338_LZIC	LZIC++LZIC_NA_LZIC	Wald ratio	1	-0.102941	0.186514	0.581003	-0.468507	0.262626	0.902181	0.625936	1.30034	0.880373
19347_CA12	CA12++Carbonic_Anhydrase_XII	Wald ratio	1	-0.333722	0.233538	0.153009	-0.791456	0.124012	0.716253	0.453184	1.13203	0.656141
19376_NNMT	NNMT++NNMT_NA_NNMT	Wald ratio	1	-0.234721	0.249743	0.347296	-0.724217	0.254776	0.790792	0.484704	1.29017	0.773869
19383_CINP	CINP++CINP_NA_CINP	Wald ratio	1	-0.475065	0.237752	0.0457	-0.941058	-0.00907119	0.621845	0.390215	0.99097	0.475953
19448_UPP1	UPP1++UPP1_NA_UPP1	Wald ratio	1	0.115601	0.101643	0.255403	-0.0836198	0.314823	1.12255	0.919781	1.37002	0.713397
19482_HDHD3	HDHD3++HDHD3_NA_HDHD3	Wald ratio	1	0.114536	0.0599684	0.0561415	-0.00300228	0.232074	1.12135	0.997002	1.26121	0.481089
19560_PLXNA4	PLXNA4++PLXA4_NA_PLXA4	Wald ratio	1	-0.0699136	0.121971	0.56651	-0.308977	0.169149	0.932474	0.734198	1.1843	0.874088
19578_DOK2	DOK2++DOK2_NA_DOK2	Wald ratio	1	0.00661633	0.360088	0.98534	-0.699155	0.712388	1.00664	0.497005	2.03885	0.99224
19581_IGFBP5	IGFBP5++IGFBP_5	Wald ratio	1	0.576204	0.209288	0.00590215	0.166	0.986408	1.77927	1.18057	2.68159	0.226808
19602_JUND	JUND++jun_D	Wald ratio	1	-0.405488	0.186114	0.0293534	-0.770272	-0.0407046	0.666651	0.462887	0.960113	0.406458
19615_NT5C3A	NT5C3A++5NT3_NA_5NT3	Wald ratio	1	-0.235571	0.140906	0.0945589	-0.511747	0.0406057	0.79012	0.599447	1.04144	0.565031
19622_INHBA	INHBA++Activin_A	Wald ratio	1	-0.059727	0.126065	0.635657	-0.306815	0.187361	0.942022	0.735787	1.20606	0.882946
19635_FGL2	FGL2++FGL2_NA_FGL2	Wald ratio	1	-0.305813	0.246681	0.215082	-0.789307	0.177681	0.736524	0.454159	1.19444	0.696514
19637_CRH	CRH++CRH_NA_CRH	Wald ratio	1	0.302134	0.317499	0.341295	-0.320163	0.924432	1.35274	0.726031	2.52044	0.773506
2192_CCL27	CCL27++CTACK_NA_CTACK	Wald ratio	1	0.0936643	0.217318	0.666467	-0.332278	0.519607	1.09819	0.717288	1.68137	0.905887
2421_BDNF	BDNF++BDNF_NA_BDNF	Wald ratio	1	0.207838	0.138197	0.1326	-0.0630278	0.478705	1.23101	0.938917	1.61398	0.656141
2475_KIT	KIT++SCF_sR	Wald ratio	1	0.270987	0.230665	0.240072	-0.181117	0.723091	1.31126	0.834338	2.06079	0.704485
2579_MMP9	MMP9++MMP_9	Wald ratio	1	0.270992	0.11934	0.0231619	0.0370854	0.504899	1.31126	1.03778	1.65682	0.402673
2597_VEGFA	VEGFA++VEGF_NA_VEGF	Wald ratio	1	-0.00596048	0.035417	0.866352	-0.0753778	0.0634568	0.994057	0.927393	1.06551	0.95556
2611_TYRO3	TYRO3++Dtk_NA_Dtk	Wald ratio	1	-0.0469535	0.106026	0.657875	-0.254765	0.160858	0.954132	0.775099	1.17452	0.900335
2617_ERBB3	ERBB3++ERBB3_NA_ERBB3	Wald ratio	1	0.15325	0.100657	0.127886	-0.0440385	0.350538	1.16562	0.956917	1.41983	0.656141
2631_IL10RB	IL10RB++IL_10_Rb	Wald ratio	1	0.033082	0.149406	0.824762	-0.259753	0.325917	1.03364	0.771242	1.3853	0.947201
2632_IL12RB1	IL12RB1++IL_12_Rb1	Wald ratio	1	-0.15664	0.142202	0.270667	-0.435356	0.122077	0.855012	0.647034	1.12984	0.72267
2635_LAYN	LAYN++Layilin_NA_Layilin	Wald ratio	1	0.0271742	0.216021	0.899895	-0.396227	0.450575	1.02755	0.672854	1.56921	0.971085
2647_GDI2	GDI2++Rab_GDP_dissociation_inhibitor_beta	Wald ratio	1	-0.091301	0.115018	0.427315	-0.316737	0.134135	0.912743	0.728522	1.14355	0.817919
2654_TNFRSF1A	TNFRSF1A++TNF_sR_I	Wald ratio	1	-0.218979	0.116119	0.0593208	-0.446573	0.00861513	0.803339	0.639817	1.00865	0.485907
2665_TNFRSF17	TNFRSF17++BCMA_NA_BCMA	Wald ratio	1	-0.0679419	0.0820097	0.407409	-0.228681	0.0927971	0.934315	0.795582	1.09724	0.799038
2681_HGF	HGF++HGF_NA_HGF	Wald ratio	1	-0.0873444	0.0958698	0.362257	-0.275249	0.10056	0.916361	0.759383	1.10579	0.773869
2683_C3	C3++iC3b_NA_iC3b	Wald ratio	1	-0.237646	0.163732	0.14666	-0.558561	0.0832694	0.788482	0.572032	1.08683	0.656141
2700_PROS1	PROS1++Protein_S	Wald ratio	1	-0.151956	0.226382	0.50207	-0.595665	0.291753	0.859026	0.551196	1.33877	0.837284
2754_C3	C3++C3_NA_C3	Wald ratio	1	-0.201178	0.138607	0.14666	-0.472847	0.0704913	0.817767	0.623225	1.07304	0.656141
2778_IL22	IL22++IL_22	Wald ratio	1	0.374204	0.234948	0.111226	-0.0862947	0.834703	1.45383	0.917324	2.30413	0.60738
2797_APOB	APOB++Apo_B	Wald ratio	1	0.0133133	0.154146	0.931174	-0.288814	0.31544	1.0134	0.749152	1.37086	0.974932
2811_ANGPT1	ANGPT1++Angiopoietin_1	Wald ratio	1	-0.0804686	0.160712	0.616583	-0.395465	0.234528	0.922684	0.673367	1.26431	0.882946
2819_CDH5	CDH5++Cadherin_5	Wald ratio	1	0.0619516	0.0729928	0.396028	-0.0811143	0.205017	1.06391	0.922088	1.22755	0.799038
2827_CX3CL1	CX3CL1++Fractalkine_CX3CL_1	Wald ratio	1	-0.0163363	0.0686789	0.811985	-0.150947	0.118274	0.983796	0.859893	1.12555	0.947201
2836_LCN2	LCN2++Lipocalin_2	Wald ratio	1	0.030457	0.130749	0.815806	-0.225811	0.286725	1.03093	0.797869	1.33206	0.947201
2860_KPNA2	KPNA2++Karyopherin_a2	Wald ratio	1	0.196922	0.185705	0.288962	-0.16706	0.560904	1.21765	0.846149	1.75226	0.734941
2864_MAP2K1	MAP2K1++MEK1_NA_MEK1	Wald ratio	1	-0.313958	0.172136	0.0681684	-0.651345	0.0234292	0.73055	0.521344	1.02371	0.52481
2890_CCL28	CCL28++CCL28_NA_CCL28	Wald ratio	1	-0.220367	0.192018	0.25112	-0.596722	0.155989	0.802225	0.550613	1.16881	0.713397
2925_SERPINE1	SERPINE1++PAI_1	Wald ratio	1	-0.030883	0.174465	0.859496	-0.372834	0.311068	0.969589	0.68878	1.36488	0.95556
2944_NBL1	NBL1++DAN_NA_DAN	Wald ratio	1	-0.176811	0.215997	0.413026	-0.600164	0.246543	0.837938	0.548722	1.27959	0.801587
2950_IGFBP4	IGFBP4++IGFBP_4	Wald ratio	1	-0.191991	0.190879	0.314501	-0.566115	0.182133	0.825314	0.567727	1.19977	0.748619
2968_TNFSF15	TNFSF15++TNFSF15_NA_TNFSF15	Wald ratio	1	-0.245503	0.241338	0.309032	-0.718526	0.227521	0.782311	0.48747	1.25548	0.743805
2972_BMP7	BMP7++BMP_7	Wald ratio	1	-0.0350311	0.194553	0.857106	-0.416354	0.346292	0.965575	0.659447	1.41382	0.95556
2979_CXCL5	CXCL5++ENA_78	Wald ratio	1	-0.099919	0.0847165	0.238218	-0.265963	0.0661253	0.904911	0.766467	1.06836	0.704485
2982_LGALS4	LGALS4++Galectin_4	Wald ratio	1	-0.204041	0.197704	0.302046	-0.59154	0.183458	0.815429	0.553474	1.20136	0.743805
2993_IL18RAP	IL18RAP++IL_18_Rb	Wald ratio	1	-0.0557421	0.136602	0.683229	-0.323483	0.211999	0.945783	0.723624	1.23615	0.911475
3043_SPARC	SPARC++ON_NA_ON	Wald ratio	1	-0.041627	0.455574	0.927197	-0.934553	0.851299	0.959227	0.392761	2.34269	0.974672
3049_PRSS1	PRSS1++Trypsin_NA_Trypsin	Wald ratio	1	0.149916	0.220951	0.497454	-0.283149	0.58298	1.16174	0.753408	1.79137	0.837284
3050_VWF	VWF++vWF_NA_vWF	Wald ratio	1	-0.0217221	0.100334	0.828599	-0.218377	0.174932	0.978512	0.803823	1.19117	0.94965
3132_VEGFC	VEGFC++VEGF_C	Wald ratio	1	0.0218527	0.056248	0.697641	-0.0883934	0.132099	1.02209	0.915401	1.14122	0.916462
3143_CD4	CD4++sCD4_NA_sCD4	Wald ratio	1	0.356761	0.21587	0.0983985	-0.0663438	0.779866	1.42869	0.935809	2.18118	0.565031
3151_IL2RA	IL2RA++IL_2_sRa	Wald ratio	1	0.0779534	0.140558	0.579168	-0.19754	0.353446	1.08107	0.820748	1.42397	0.880373
3152_TNFRSF1B	TNFRSF1B++TNF_sR_II	Wald ratio	1	0.119754	0.143906	0.405311	-0.162301	0.40181	1.12722	0.850186	1.49453	0.799038
3171_APP	APP++amyloid_precursor_protein	Wald ratio	1	-0.0348805	0.144398	0.809123	-0.3179	0.248139	0.965721	0.727675	1.28164	0.947201
3199_KLK12	KLK12++kallikrein_12	Wald ratio	1	-0.0378079	0.0760954	0.619296	-0.186955	0.111339	0.962898	0.829481	1.11777	0.882946
3210_METAP1	METAP1++METAP1_NA_METAP1	Wald ratio	1	-0.29329	0.162719	0.0714775	-0.612219	0.0256393	0.745806	0.542146	1.02597	0.52481
3216_PIGR	PIGR++PIGR_NA_PIGR	Wald ratio	1	0.108053	0.0752628	0.151096	-0.0394624	0.255568	1.11411	0.961306	1.29119	0.656141
3305_DLL4	DLL4++DLL4_NA_DLL4	Wald ratio	1	-0.168094	0.181876	0.35537	-0.524571	0.188383	0.845274	0.591809	1.2073	0.773869
3314_GFRA1	GFRA1++GFRa_1	Wald ratio	1	0.0232868	0.0593119	0.694603	-0.0929646	0.139538	1.02356	0.911226	1.14974	0.916462
3326_CADM1	CADM1++Nectin_like_protein_2	Wald ratio	1	-0.0156291	0.0784858	0.842159	-0.169461	0.138203	0.984492	0.844119	1.14821	0.954355
3336_TFPI	TFPI++TFPI_NA_TFPI	Wald ratio	1	-0.0995553	0.254575	0.695749	-0.598522	0.399412	0.90524	0.549623	1.49095	0.916462
3344_SERPINC1	SERPINC1++Antithrombin_III	Wald ratio	1	-0.278826	0.180615	0.122648	-0.632831	0.0751801	0.756672	0.531086	1.07808	0.644478
3348_BMP1	BMP1++BMP_1	Wald ratio	1	-0.1595	0.140464	0.256157	-0.43481	0.11581	0.85257	0.647388	1.12278	0.713397
3363_CSK	CSK++CSK_NA_CSK	Wald ratio	1	0.0383009	0.164866	0.816293	-0.284837	0.361439	1.03904	0.752137	1.43539	0.947201
3391_PIK3CG	PIK3CG++PK3CG_NA_PK3CG	Wald ratio	1	0.0828944	0.216895	0.702322	-0.342219	0.508008	1.08643	0.710193	1.66198	0.916462
3415_IBSP	IBSP++BSP_NA_BSP	Wald ratio	1	-0.251972	0.111056	0.023276	-0.469643	-0.0343024	0.777266	0.625226	0.966279	0.402673
3419_CAMK2D	CAMK2D++CAMK2D_NA_CAMK2D	Wald ratio	1	-0.237797	0.242458	0.326702	-0.713015	0.23742	0.788363	0.490164	1.26797	0.754929
3420_CA13	CA13++Carbonic_anhydrase_XIII	Wald ratio	1	0.026318	0.0434874	0.545054	-0.0589172	0.111553	1.02667	0.942785	1.11801	0.867415
3434_FN1	FN1++FN1_3	Wald ratio	1	0.142427	0.0811245	0.0791455	-0.0165765	0.301431	1.15307	0.98356	1.35179	0.52481
3435_FN1	FN1++FN1_4	Wald ratio	1	-0.148646	0.0822261	0.0706412	-0.30981	0.0125167	0.861874	0.733587	1.0126	0.52481
3445_IL15RA	IL15RA++IL_15_Ra_3445	Wald ratio	1	-0.171598	0.206186	0.405269	-0.575723	0.232527	0.842318	0.562298	1.26178	0.799038
3447_CXCL8	CXCL8++IL_8	Wald ratio	1	-0.300404	0.282435	0.287501	-0.853976	0.253169	0.740519	0.425719	1.2881	0.734941
3448_INSR	INSR++IR_NA_IR	Wald ratio	1	0.00275263	0.162856	0.986515	-0.316445	0.32195	1.00276	0.728735	1.37982	0.99224
3470_SELE	SELE++sE_Selectin	Wald ratio	1	-0.165665	0.0967764	0.0869283	-0.355346	0.0240172	0.84733	0.700931	1.02431	0.548632
3474_THBS1	THBS1++Thrombospondin_1	Wald ratio	1	0.217619	0.24907	0.382268	-0.270559	0.705796	1.24311	0.762953	2.02546	0.794491
3481_XPNPEP1	XPNPEP1++XPNPEP1_NA_XPNPEP1	Wald ratio	1	-0.121141	0.175801	0.490772	-0.465711	0.223429	0.885909	0.627689	1.25036	0.837284
3499_IL17B	IL17B++IL_17B	Wald ratio	1	-0.0148775	0.167386	0.929176	-0.342955	0.3132	0.985233	0.70967	1.36779	0.974672
3605_MASP1	MASP1++MASP3_NA_MASP3	Wald ratio	1	0.0440676	0.134303	0.74282	-0.219166	0.307302	1.04505	0.803188	1.35975	0.925043
3719_CDKN1B	CDKN1B++p27Kip1_NA_p27Kip1	Wald ratio	1	-0.0804852	0.137993	0.55972	-0.350951	0.18998	0.922669	0.704019	1.20923	0.871137
3727_PYY	PYY++PYY_NA_PYY	Wald ratio	1	0.0429157	0.135539	0.751525	-0.222741	0.308573	1.04385	0.800322	1.36148	0.925043
3795_ADAM9	ADAM9++ADAM_9	Wald ratio	1	-0.0331613	0.311959	0.915344	-0.644601	0.578279	0.967383	0.524872	1.78297	0.971085
3796_ANGPTL4	ANGPTL4++ANGL4_NA_ANGL4	Wald ratio	1	0.169004	0.101077	0.0945173	-0.0291065	0.367114	1.18412	0.971313	1.44356	0.565031
3807_FGF23	FGF23++FGF23_NA_FGF23	Wald ratio	1	0.2133	0.213564	0.317908	-0.205285	0.631886	1.23776	0.814415	1.88115	0.75351
3820_MAPKAPK2	MAPKAPK2++MAPK2_NA_MAPK2	Wald ratio	1	-0.045228	0.0642784	0.481666	-0.171214	0.0807577	0.95578	0.842642	1.08411	0.837284
3825_MAPK8	MAPK8++MK08_NA_MK08	Wald ratio	1	0.221718	0.19459	0.254532	-0.159678	0.603113	1.24822	0.852418	1.8278	0.713397
3831_PTEN	PTEN++pTEN_NA_pTEN	Wald ratio	1	0.105751	0.318923	0.7402	-0.519338	0.73084	1.11155	0.594914	2.07682	0.925043
3835_TLR2	TLR2++TLR2_NA_TLR2	Wald ratio	1	-0.0210181	0.157947	0.894138	-0.330595	0.288559	0.979201	0.718496	1.3345	0.971085
3848_GAPDH	GAPDH++GAPDH__liver	Wald ratio	1	0.0481668	0.215549	0.823177	-0.374309	0.470643	1.04935	0.687764	1.60102	0.947201
3852_DNAJB1	DNAJB1++HSP_40	Wald ratio	1	0.379467	0.217793	0.081452	-0.0474087	0.806342	1.4615	0.953698	2.2397	0.53375
3853_MDH1	MDH1++MDHC_NA_MDHC	Wald ratio	1	0.11984	0.166461	0.471567	-0.206423	0.446104	1.12732	0.813489	1.56221	0.837284
3866_SBDS	SBDS++SBDS_NA_SBDS	Wald ratio	1	0.13752	0.162915	0.3986	-0.181792	0.456833	1.14742	0.833775	1.57906	0.799038
3905_UBE2N	UBE2N++UBE2N_NA_UBE2N	Wald ratio	1	0.202872	0.218689	0.353577	-0.225759	0.631503	1.22492	0.797911	1.88044	0.773869
4125_AGER	AGER++sRAGE_NA_sRAGE	Wald ratio	1	0.147654	0.157656	0.348988	-0.161353	0.45666	1.15911	0.850992	1.57879	0.773869
4131_FN1	FN1++Fibronectin_NA_Fibronectin	Wald ratio	1	0.128751	0.0733347	0.0791455	-0.0149848	0.272487	1.13741	0.985127	1.31323	0.52481
4133_GZMB	GZMB++Granzyme_B	Wald ratio	1	-0.0245132	0.138606	0.859622	-0.296181	0.247154	0.975785	0.743653	1.28038	0.95556
4145_NTF3	NTF3++Neurotrophin_3	Wald ratio	1	0.227708	0.176591	0.197237	-0.118411	0.573827	1.25572	0.888331	1.77505	0.682366
4162_TF	TF++Transferrin_NA_Transferrin	Wald ratio	1	-0.057917	0.0784232	0.460199	-0.211626	0.0957924	0.943728	0.809267	1.10053	0.834954
4187_PGD	PGD++6_Phosphogluconate_dehydrogenase	Wald ratio	1	0.135092	0.113275	0.233024	-0.0869265	0.357111	1.14464	0.916744	1.42919	0.704485
4188_AKR7A2	AKR7A2++Aflatoxin_B1_aldehyde_reductase	Wald ratio	1	0.0172402	0.0765099	0.82172	-0.132719	0.1672	1.01739	0.875711	1.18199	0.947201
4209_VTA1	VTA1++DRG_1	Wald ratio	1	-0.135167	0.215069	0.529687	-0.556701	0.286367	0.87357	0.573096	1.33158	0.849741
4220_FER	FER++FER_NA_FER	Wald ratio	1	-0.192022	0.146316	0.189393	-0.478802	0.0947576	0.825288	0.619525	1.09939	0.673302
4232_IGF1R	IGF1R++IGF_I_sR	Wald ratio	1	-0.0506406	0.342169	0.882344	-0.721292	0.620011	0.95062	0.486124	1.85895	0.967452
4249_NME2	NME2++NDP_kinase_B	Wald ratio	1	0.0429211	0.0672633	0.523405	-0.088915	0.174757	1.04386	0.914923	1.19096	0.849741
4250_NSFL1C	NSFL1C++NSF1C_NA_NSF1C	Wald ratio	1	0.319663	0.215006	0.137077	-0.101749	0.741075	1.37666	0.903257	2.09819	0.656141
4254_NUDCD3	NUDCD3++NUDC3_NA_NUDC3	Wald ratio	1	0.148159	0.171177	0.386749	-0.187348	0.483665	1.1597	0.829155	1.62201	0.797848
4278_P4HB	P4HB++Protein_disulfide_isomerase	Wald ratio	1	0.0555617	0.0882474	0.528948	-0.117403	0.228527	1.05713	0.889227	1.25675	0.849741
4309_TPI1	TPI1++Triosephosphate_isomerase	Wald ratio	1	0.530228	0.229084	0.0206374	0.0812226	0.979232	1.69932	1.08461	2.66241	0.402673
4314_DCTPP1	DCTPP1++XTP3A_NA_XTP3A	Wald ratio	1	-0.42553	0.214279	0.0470481	-0.845517	-0.00554274	0.653423	0.429335	0.994473	0.475953
4480_C3	C3++C3b_NA_C3b	Wald ratio	1	0.194823	0.132914	0.142709	-0.0656892	0.455335	1.2151	0.936422	1.5767	0.656141
4563_PLCG1	PLCG1++PLCG1_NA_PLCG1	Wald ratio	1	0.0211229	0.159504	0.894645	-0.291504	0.33375	1.02135	0.747139	1.39619	0.971085
4866_NTRK2	NTRK2++TrkB_NA_TrkB	Wald ratio	1	-0.0541271	0.180069	0.763726	-0.407062	0.298808	0.947312	0.665603	1.34825	0.928267
4878_F10	F10++Coagulation_Factor_X	Wald ratio	1	-0.0706185	0.0806481	0.381227	-0.228689	0.0874518	0.931817	0.795576	1.09139	0.794491
4900_C3	C3++C3a_NA_C3a	Wald ratio	1	-0.238793	0.164522	0.14666	-0.561256	0.0836712	0.787578	0.570492	1.08727	0.656141
4922_CCL19	CCL19++MIP_3b	Wald ratio	1	-0.369321	0.228607	0.106196	-0.81739	0.0787481	0.691204	0.441583	1.08193	0.601003
4925_MMP13	MMP13++MMP_13	Wald ratio	1	-0.00426019	0.18015	0.981133	-0.357355	0.348835	0.995749	0.699524	1.41741	0.99224
4930_STC1	STC1++Stanniocalcin_1	Wald ratio	1	0.038001	0.187485	0.839379	-0.32947	0.405472	1.03873	0.719305	1.50001	0.954355
4960_ANXA1	ANXA1++annexin_I	Wald ratio	1	-0.044158	0.0841063	0.599565	-0.209006	0.12069	0.956803	0.81139	1.12828	0.882946
4978_DBNL	DBNL++DBNL_NA_DBNL	Wald ratio	1	0.17619	0.15912	0.268174	-0.135685	0.488065	1.19266	0.873117	1.62916	0.72267
4989_FGG	FGG++Fibrinogen_g_chain_dimer	Wald ratio	1	0.152173	0.0785059	0.0525796	-0.00169904	0.306044	1.16436	0.998302	1.35804	0.475953
5005_MAPK12	MAPK12++MK12_NA_MK12	Wald ratio	1	-0.394622	0.128487	0.00213128	-0.646456	-0.142788	0.673935	0.523899	0.866938	0.159962
5006_MAPK13	MAPK13++MK13_NA_MK13	Wald ratio	1	0.077172	0.110142	0.483515	-0.138706	0.29305	1.08023	0.870484	1.34051	0.837284
5018_PRDX6	PRDX6++Peroxiredoxin_6	Wald ratio	1	0.273669	0.122441	0.0254104	0.0336843	0.513654	1.31478	1.03426	1.67139	0.402673
5076_EPHA10	EPHA10++EPHAA_NA_EPHAA	Wald ratio	1	0.157213	0.155222	0.311143	-0.147022	0.461448	1.17024	0.863275	1.58637	0.743805
5085_IL20RA	IL20RA++IL_20_Ra	Wald ratio	1	0.042201	0.202863	0.835208	-0.355411	0.439813	1.0431	0.700885	1.55242	0.953301
5092_JAG1	JAG1++JAG1_NA_JAG1	Wald ratio	1	-0.20223	0.15962	0.205175	-0.515085	0.110625	0.816907	0.59745	1.11698	0.688448
5103_CD200R1	CD200R1++MO2R1_NA_MO2R1	Wald ratio	1	-0.0535211	0.0974123	0.582712	-0.244449	0.137407	0.947886	0.783136	1.1473	0.880373
5108_NOTCH3	NOTCH3++Notch_3	Wald ratio	1	-0.328502	0.163788	0.0448929	-0.649525	-0.00747805	0.720002	0.522294	0.99255	0.475953
5109_NRCAM	NRCAM++Nr_CAM	Wald ratio	1	0.273094	0.169866	0.1079	-0.0598431	0.606032	1.31402	0.941912	1.83314	0.601003
5112_CD200	CD200++OX2G_NA_OX2G	Wald ratio	1	0.0431986	0.118459	0.715356	-0.18898	0.275377	1.04415	0.827803	1.31703	0.924485
5128_SLAMF6	SLAMF6++SLAF6_NA_SLAF6	Wald ratio	1	0.030777	0.0622189	0.620843	-0.0911721	0.152726	1.03126	0.912861	1.16501	0.882946
5131_TNFRSF19	TNFRSF19++TAJ_NA_TAJ	Wald ratio	1	0.121998	0.106899	0.253766	-0.0875231	0.331519	1.12975	0.916198	1.39308	0.713397
5196_NMT1	NMT1++NMT1_NA_NMT1	Wald ratio	1	-0.682408	0.228909	0.00287184	-1.13107	-0.233746	0.505399	0.322688	0.791563	0.159962
5223_GCKR	GCKR++GCKR_NA_GCKR	Wald ratio	1	-0.100218	0.127396	0.431479	-0.349914	0.149479	0.90464	0.704749	1.16123	0.818202
5238_PPIE	PPIE++PPIE_NA_PPIE	Wald ratio	1	0.186728	0.317816	0.556845	-0.436192	0.809648	1.2053	0.646494	2.24712	0.871137
5275_VAV1	VAV1++VAV_NA_VAV	Wald ratio	1	-0.0575272	0.142126	0.685652	-0.336093	0.221039	0.944096	0.714556	1.24737	0.911475
5337_CD86	CD86++B7_2	Wald ratio	1	-0.260284	0.199112	0.191137	-0.650544	0.129976	0.770832	0.521762	1.1388	0.673302
5339_S100A9	S100A9++calgranulin_B	Wald ratio	1	0.298806	0.225305	0.184764	-0.142792	0.740405	1.34825	0.866934	2.09678	0.673302
5350_GPC6	GPC6++GPC6_NA_GPC6	Wald ratio	1	0.0632589	0.178603	0.723198	-0.286802	0.41332	1.0653	0.75066	1.51183	0.925043
5358_OMD	OMD++OMD_NA_OMD	Wald ratio	1	-0.0762552	0.287972	0.791163	-0.640679	0.488169	0.92658	0.526934	1.62933	0.947201
5443_NPPA	NPPA++ANP_NA_ANP	Wald ratio	1	0.0685423	0.139049	0.622057	-0.203994	0.341078	1.07095	0.815468	1.40646	0.882946
5460_DDX19B	DDX19B++DEAD_box_protein_19B	Wald ratio	1	0.28581	0.242553	0.23866	-0.189593	0.761214	1.33084	0.827296	2.14087	0.704485
5475_PRKCB	PRKCB++PKC_B_II	Wald ratio	1	-0.0376464	0.175714	0.830354	-0.382046	0.306754	0.963053	0.682463	1.35901	0.949707
5586_MINPP1	MINPP1++MINP1_NA_MINP1	Wald ratio	1	0.157538	0.112924	0.162992	-0.0637932	0.378869	1.17063	0.938199	1.46063	0.66349
5598_GREM2	GREM2++GREM2_NA_GREM2	Wald ratio	1	0.0173101	0.272643	0.949376	-0.51707	0.55169	1.01746	0.596265	1.73618	0.984735
5605_MFNG	MFNG++MFNG_NA_MFNG	Wald ratio	1	0.0905039	0.0672496	0.17837	-0.0413052	0.222313	1.09473	0.959536	1.24896	0.673302
5615_FAM172A	FAM172A++F172A_NA_F172A	Wald ratio	1	0.0341509	0.278802	0.90251	-0.5123	0.580602	1.03474	0.599116	1.78711	0.971085
5651_PSG7	PSG7++PSG7_NA_PSG7	Wald ratio	1	-0.349579	0.125483	0.00533843	-0.595525	-0.103632	0.704985	0.551273	0.901557	0.226808
5656_ENDOU	ENDOU++PP11_NA_PP11	Wald ratio	1	-0.283149	0.183986	0.123813	-0.643762	0.0774646	0.753408	0.525312	1.08054	0.64452
5676_ASIP	ASIP++ASIP_NA_ASIP	Wald ratio	1	-0.248358	0.224843	0.269342	-0.689051	0.192335	0.780081	0.502052	1.21208	0.72267
5682_VASN	VASN++VASN_NA_VASN	Wald ratio	1	-0.153423	0.144619	0.288748	-0.436876	0.130031	0.857767	0.646051	1.13886	0.734941
5687_PRKCSH	PRKCSH++GLU2B_NA_GLU2B	Wald ratio	1	0.00225978	0.1035	0.982581	-0.2006	0.20512	1.00226	0.818239	1.22767	0.99224
5713_IFNL3	IFNL3++IFN_lambda_3	Wald ratio	1	0.413573	0.218138	0.0579703	-0.0139778	0.841124	1.51221	0.986119	2.31897	0.485907
5798_BID	BID++BID_NA_BID	Wald ratio	1	0.0273728	0.123389	0.824438	-0.21447	0.269216	1.02775	0.806969	1.30894	0.947201
5803_C3	C3++C3d_NA_C3d	Wald ratio	1	-0.20717	0.131304	0.114615	-0.464527	0.0501865	0.812881	0.628433	1.05147	0.619811
5900_HINT1	HINT1++HINT1_NA_HINT1	Wald ratio	1	-0.175818	0.122052	0.149721	-0.415039	0.0634035	0.838771	0.660315	1.06546	0.656141
5918_PSME1	PSME1++PSME1_NA_PSME1	Wald ratio	1	0.0647061	0.196378	0.74178	-0.320196	0.449608	1.06685	0.726007	1.5677	0.925043
5963_DMKN	DMKN++Dermokine_NA_Dermokine	Wald ratio	1	0.19614	0.164005	0.231719	-0.125309	0.51759	1.2167	0.882224	1.67798	0.704485
5980_BOLA3	BOLA3++BOLA3_NA_BOLA3	Wald ratio	1	0.0507071	0.0924603	0.583403	-0.130515	0.231929	1.05201	0.877643	1.26103	0.880373
5988_TNFSF14	TNFSF14++LIGHT_NA_LIGHT	Wald ratio	1	0.292399	0.197369	0.138478	-0.0944443	0.679243	1.33964	0.909878	1.97238	0.656141
6049_PTPRS	PTPRS++PTPRS_NA_PTPRS	Wald ratio	1	-0.167044	0.0945874	0.0773906	-0.352436	0.018347	0.846162	0.702974	1.01852	0.52481
6151_MAP2K3	MAP2K3++MP2K3_NA_MP2K3	Wald ratio	1	0.234863	0.240781	0.329349	-0.237067	0.706793	1.26474	0.788939	2.02748	0.754929
6283_MCEMP1	MCEMP1++MCEM1_NA_MCEM1	Wald ratio	1	0.323397	0.218293	0.138478	-0.104457	0.751251	1.38181	0.900814	2.11965	0.656141
6383_TLL1	TLL1++TLL1_NA_TLL1	Wald ratio	1	-0.172567	0.190962	0.366172	-0.546853	0.20172	0.841502	0.578768	1.22351	0.775504
6408_INHBC	INHBC++INHBC_NA_INHBC	Wald ratio	1	-0.10753	0.104311	0.302606	-0.311979	0.0969193	0.89805	0.731997	1.10177	0.743805
6493_CPZ	CPZ++CBPZ_NA_CBPZ	Wald ratio	1	-0.0396089	0.158324	0.802451	-0.349925	0.270707	0.961165	0.704741	1.31089	0.947201
6525_DUSP13	DUSP13++DUSP13_NA_DUSP13	Wald ratio	1	-0.0609978	0.120028	0.611317	-0.296254	0.174258	0.940825	0.743599	1.19036	0.882946
6527_TRIL	TRIL++TRIL_NA_TRIL	Wald ratio	1	0.0365061	0.119677	0.760336	-0.19806	0.271072	1.03718	0.82032	1.31137	0.926712
6550_ICAM4	ICAM4++ICAM4_NA_ICAM4	Wald ratio	1	-0.144861	0.101092	0.151869	-0.343001	0.0532793	0.865143	0.709637	1.05472	0.656141
6558_COLEC10	COLEC10++COL10_NA_COL10	Wald ratio	1	-0.174389	0.362657	0.630611	-0.885197	0.536418	0.83997	0.412633	1.70987	0.882946
6572_LRRTM4	LRRTM4++LRRT4_NA_LRRT4	Wald ratio	1	0.15609	0.205358	0.4472	-0.246411	0.558591	1.16893	0.781601	1.74821	0.831239
6609_CNP	CNP++CN37_NA_CN37	Wald ratio	1	-0.291169	0.137344	0.0340064	-0.560363	-0.0219745	0.747389	0.571002	0.978265	0.421059
6617_FCRL6	FCRL6++FCRL6_NA_FCRL6	Wald ratio	1	-0.116669	0.0967033	0.22764	-0.306207	0.0728699	0.88988	0.736234	1.07559	0.704485
6899_PCBD2	PCBD2++PHS2_NA_PHS2	Wald ratio	1	-0.127227	0.196657	0.517666	-0.512674	0.258221	0.880534	0.598892	1.29462	0.845812
6904_LRRTM2	LRRTM2++LRRT2_NA_LRRT2	Wald ratio	1	0.165896	0.132809	0.211617	-0.0944098	0.426201	1.18045	0.90991	1.53143	0.689953
6909_MGAT2	MGAT2++MGAT2_NA_MGAT2	Wald ratio	1	-0.17087	0.0813008	0.0355791	-0.33022	-0.0115207	0.842931	0.718766	0.988545	0.430817
6930_ST8SIA6	ST8SIA6++SIA8F_NA_SIA8F	Wald ratio	1	-0.334746	0.25456	0.188511	-0.833685	0.164192	0.71552	0.434446	1.17844	0.673302
6955_SNX1	SNX1++SNX1_NA_SNX1	Wald ratio	1	-0.0899787	0.0751927	0.231447	-0.237356	0.057399	0.913951	0.78871	1.05908	0.704485
6969_WFDC5	WFDC5++WFDC5_NA_WFDC5	Wald ratio	1	-0.0872706	0.189682	0.645452	-0.459047	0.284506	0.916429	0.631885	1.32911	0.891426
6986_HS3ST3B1	HS3ST3B1++HS3SB_NA_HS3SB	Wald ratio	1	-0.631461	0.232098	0.00651514	-1.08637	-0.176548	0.531814	0.337438	0.838158	0.226808
7009_CD72	CD72++CD72_NA_CD72	Wald ratio	1	0.0660442	0.142098	0.642091	-0.212469	0.344557	1.06827	0.808585	1.41136	0.889663
7019_SEMA7A	SEMA7A++Semaphorin_7A	Wald ratio	1	0.0554323	0.158371	0.726327	-0.254975	0.365839	1.057	0.774936	1.44172	0.925043
7050_NEGR1	NEGR1++NEGR1_NA_NEGR1	Wald ratio	1	-0.0711581	0.0867196	0.4119	-0.241129	0.0988122	0.931315	0.785741	1.10386	0.801587
7089_SYT11	SYT11++SYT11_NA_SYT11	Wald ratio	1	0.193594	0.152047	0.202929	-0.104419	0.491607	1.2136	0.900848	1.63494	0.687549
7099_FSTL5	FSTL5++FSTL5_NA_FSTL5	Wald ratio	1	0.167673	0.108538	0.122387	-0.0450617	0.380408	1.18255	0.955938	1.46288	0.644478
7140_CELA2A	CELA2A++ELA2A_NA_ELA2A	Wald ratio	1	-0.0740804	0.149682	0.620658	-0.367458	0.219297	0.928597	0.692493	1.2452	0.882946
7191_SLMAP	SLMAP++SLMAP_NA_SLMAP	Wald ratio	1	0.293807	0.24514	0.230712	-0.186668	0.774281	1.34152	0.829719	2.16903	0.704485
7208_MGAT4C	MGAT4C++MGT4C_NA_MGT4C	Wald ratio	1	-0.253888	0.228107	0.265699	-0.700979	0.193202	0.775778	0.4961	1.21313	0.72267
7551_LRRC32	LRRC32++LRC32_NA_LRC32	Wald ratio	1	0.258049	0.174206	0.138531	-0.0833954	0.599494	1.2944	0.919987	1.8212	0.656141
7648_MYBPC1	MYBPC1++MYPC1_NA_MYPC1	Wald ratio	1	-0.168131	0.133517	0.207942	-0.429824	0.0935625	0.845243	0.650624	1.09808	0.689953
7950_BTNL9	BTNL9++BTNL9_NA_BTNL9	Wald ratio	1	0.0357581	0.561655	0.949236	-1.06509	1.1366	1.03641	0.344698	3.11616	0.984735
7981_B3GALT6	B3GALT6++B3GT6_NA_B3GT6	Wald ratio	1	0.0220753	0.206121	0.91471	-0.381921	0.426072	1.02232	0.682549	1.53123	0.971085
7997_DOC2B	DOC2B++DOC2B_NA_DOC2B	Wald ratio	1	-0.262075	0.244124	0.283033	-0.740558	0.216408	0.769453	0.476848	1.24161	0.734941
8006_DNAJB12	DNAJB12++DJB12_NA_DJB12	Wald ratio	1	0.204591	0.126893	0.106895	-0.04412	0.453301	1.22702	0.956839	1.5735	0.601003
8028_SPINK5	SPINK5++SPINK5_NA_SPINK5	Wald ratio	1	0.102468	0.0875004	0.241574	-0.0690324	0.273969	1.1079	0.933296	1.31517	0.704485
8035_C1orf198	C1orf198++CA198_NA_CA198	Wald ratio	1	0.0885522	0.103415	0.391844	-0.114142	0.291246	1.09259	0.892132	1.33809	0.799038
8053_DNAJB14	DNAJB14++DJB14_NA_DJB14	Wald ratio	1	-0.0962408	0.176733	0.58606	-0.442637	0.250156	0.908245	0.64234	1.28423	0.880373
8065_PATE4	PATE4++PATE4_NA_PATE4	Wald ratio	1	0.0643562	0.0887016	0.468123	-0.109499	0.238211	1.06647	0.896283	1.26898	0.837284
8080_MSMP	MSMP++PSMP_NA_PSMP	Wald ratio	1	0.0612894	0.169865	0.71824	-0.271647	0.394226	1.06321	0.762123	1.48324	0.925043
8100_ADM2	ADM2++ADM2_NA_ADM2	Wald ratio	1	-0.0763725	0.092698	0.410005	-0.258061	0.105316	0.926471	0.772548	1.11106	0.801308
8231_FLT1	FLT1++VEGF_sR1	Wald ratio	1	0.352283	0.212355	0.0971295	-0.0639333	0.768499	1.42231	0.938068	2.15653	0.565031
8235_CHGB	CHGB++SCG1_NA_SCG1	Wald ratio	1	-0.0397515	0.128175	0.756458	-0.290974	0.211471	0.961028	0.747535	1.23549	0.925195
8243_SPINK1	SPINK1++TATI_NA_TATI	Wald ratio	1	0.0453167	0.101283	0.654568	-0.153199	0.243832	1.04636	0.857959	1.27613	0.898016
8274_STX7	STX7++Syntaxin_7	Wald ratio	1	-0.0860538	0.0899274	0.338605	-0.262312	0.0902039	0.917545	0.769271	1.0944	0.772963
8300_PEX14	PEX14++PEX14_NA_PEX14	Wald ratio	1	0.162411	0.207094	0.4329	-0.243493	0.568316	1.17634	0.783885	1.76529	0.818202
8310_ZG16B	ZG16B++U773_NA_U773	Wald ratio	1	-0.0733241	0.0595881	0.218504	-0.190117	0.0434685	0.9293	0.826863	1.04443	0.699463
8323_TFF3	TFF3++TFF3_NA_TFF3	Wald ratio	1	-0.114582	0.154128	0.457225	-0.416673	0.187508	0.891739	0.659237	1.20624	0.834371
8394_RNASE2	RNASE2++RNase_2	Wald ratio	1	0.0769203	0.073508	0.295367	-0.0671554	0.220996	1.07996	0.93505	1.24732	0.743805
8458_SNCA	SNCA++a_Synuclein	Wald ratio	1	0.320356	0.23098	0.16546	-0.132366	0.773077	1.37762	0.87602	2.16642	0.66349
8687_TMEM106B	TMEM106B++T106B_NA_T106B	Wald ratio	1	-0.102275	0.0986622	0.299913	-0.295653	0.0911028	0.902781	0.744046	1.09538	0.743805
8768_BCL10	BCL10++Bcl_10	Wald ratio	1	0.140218	0.198694	0.480378	-0.249223	0.529659	1.15052	0.779406	1.69835	0.837284
8795_TFRC	TFRC++TR_NA_TR	Wald ratio	1	0.0393983	0.152197	0.79574	-0.258908	0.337705	1.04018	0.771894	1.40173	0.947201
8841_CILP2	CILP2++CILP2_NA_CILP2	Wald ratio	1	-0.0771977	0.147128	0.599793	-0.365568	0.211172	0.925707	0.693803	1.23513	0.882946
8859_CA11	CA11++CAH11_NA_CAH11	Wald ratio	1	0.141708	0.0767394	0.064803	-0.00870113	0.292117	1.15224	0.991337	1.33926	0.515647
8874_CLN5	CLN5++CLN5_NA_CLN5	Wald ratio	1	-0.0328403	0.102693	0.749126	-0.234119	0.168438	0.967693	0.791268	1.18345	0.925043
8877_EVA1C	EVA1C++F176C_NA_F176C	Wald ratio	1	0.0970791	0.153203	0.526301	-0.203199	0.397357	1.10195	0.816116	1.48789	0.849741
8892_PEAR1	PEAR1++PEAR1_NA_PEAR1	Wald ratio	1	-0.086653	0.226924	0.702566	-0.531424	0.358118	0.916995	0.587767	1.43063	0.916462
8893_PARP1	PARP1++PARP_NA_PARP	Wald ratio	1	-0.149837	0.212261	0.480245	-0.565869	0.266195	0.860848	0.567867	1.30499	0.837284
8894_HNRNPAB	HNRNPAB++hnRNP_A_B	Wald ratio	1	0.0243533	0.129625	0.850974	-0.229711	0.278418	1.02465	0.794763	1.32104	0.95556
8900_NEO1	NEO1++NEO1_NA_NEO1	Wald ratio	1	0.120477	0.362792	0.739826	-0.590595	0.83155	1.12804	0.553998	2.29688	0.925043
8916_STIM1	STIM1++STIM1_NA_STIM1	Wald ratio	1	0.142093	0.113735	0.211545	-0.0808281	0.365013	1.15268	0.922352	1.44053	0.689953
8932_ENTPD6	ENTPD6++ENTP6_NA_ENTP6	Wald ratio	1	-0.249097	0.103096	0.0156851	-0.451166	-0.0470285	0.779504	0.636885	0.95406	0.397119
8953_HDGF	HDGF++HDGF_NA_HDGF	Wald ratio	1	0.178523	0.147399	0.225835	-0.110378	0.467425	1.19545	0.895495	1.59588	0.704485
8956_SCARF2	SCARF2++SREC_II	Wald ratio	1	0.0808933	0.0869936	0.352435	-0.0896141	0.251401	1.08426	0.914284	1.28583	0.773869
8957_ERLEC1	ERLEC1++XTP3B_NA_XTP3B	Wald ratio	1	-0.0449231	0.133752	0.736969	-0.307077	0.21723	0.956071	0.735594	1.24263	0.925043
8970_RIPK2	RIPK2++RIPK2_NA_RIPK2	Wald ratio	1	-0.134891	0.161475	0.403511	-0.451382	0.1816	0.873811	0.636747	1.19913	0.799038
9018_PCDH10	PCDH10++PCD10_NA_PCD10	Wald ratio	1	0.0395974	0.0803365	0.622087	-0.117862	0.197057	1.04039	0.888819	1.21781	0.882946
9026_BTNL8	BTNL8++BTNL8_NA_BTNL8	Wald ratio	1	-0.0860785	0.14308	0.547433	-0.366515	0.194358	0.917522	0.693145	1.21453	0.868719
9094_CLEC4C	CLEC4C++CLC4C_NA_CLC4C	Wald ratio	1	-0.0423414	0.150344	0.778228	-0.337017	0.252334	0.958542	0.713897	1.28703	0.940288
9188_CXCL9	CXCL9++MIG_NA_MIG	Wald ratio	1	0.331256	0.156263	0.0340173	0.0249812	0.637531	1.39272	1.0253	1.8918	0.421059
9197_LGALS9	LGALS9++LEG9_NA_LEG9	Wald ratio	1	-0.12232	0.0911082	0.179407	-0.300892	0.0562519	0.884865	0.740158	1.05786	0.673302
9201_TAGLN2	TAGLN2++Transgelin_2	Wald ratio	1	0.0607713	0.11361	0.592711	-0.161904	0.283447	1.06266	0.850523	1.3277	0.880373
9233_TFPI2	TFPI2++TFPI__2	Wald ratio	1	0.241927	0.175758	0.168674	-0.102558	0.586411	1.2737	0.902526	1.79753	0.665873
9241_SIRPG	SIRPG++SIRPG_NA_SIRPG	Wald ratio	1	-0.134176	0.0754491	0.0753448	-0.282056	0.0137046	0.874436	0.754231	1.0138	0.52481
9249_TMEM9	TMEM9++TMEM9_NA_TMEM9	Wald ratio	1	-0.158107	0.162064	0.329272	-0.475752	0.159539	0.853759	0.621417	1.17297	0.754929
9263_SIAE	SIAE++SIAE_NA_SIAE	Wald ratio	1	0.0525415	0.108557	0.628388	-0.160231	0.265314	1.05395	0.851947	1.30384	0.882946
9265_GLIPR1	GLIPR1++GLIP1_NA_GLIP1	Wald ratio	1	0.0833134	0.12787	0.514692	-0.167311	0.333938	1.08688	0.845936	1.39646	0.845812
9322_RCN1	RCN1++RCN1_NA_RCN1	Wald ratio	1	0.0669579	0.0800628	0.402976	-0.0899652	0.223881	1.06925	0.913963	1.25092	0.799038
9339_FKBP2	FKBP2++FKBP2_NA_FKBP2	Wald ratio	1	0.218649	0.240042	0.362361	-0.251834	0.689131	1.24439	0.777374	1.99198	0.773869
9343_IL2RB	IL2RB++IL_2_sRb	Wald ratio	1	0.159965	0.108826	0.141587	-0.053335	0.373265	1.17347	0.948062	1.45247	0.656141
9359_DLK2	DLK2++EGFL9_NA_EGFL9	Wald ratio	1	0.0528718	0.0742029	0.476137	-0.092566	0.198309	1.05429	0.911589	1.21934	0.837284
9383_CHI3L2	CHI3L2++CH3L2_NA_CH3L2	Wald ratio	1	0.182791	0.196152	0.351396	-0.201667	0.56725	1.20056	0.817367	1.76341	0.773869
9388_MCEE	MCEE++MCEE_NA_MCEE	Wald ratio	1	0.373106	0.210592	0.0764449	-0.0396552	0.785866	1.45224	0.961121	2.19431	0.52481
9398_GALP	GALP++GALP_NA_GALP	Wald ratio	1	-0.0732092	0.172829	0.671862	-0.411953	0.265535	0.929406	0.662355	1.30413	0.909741
9478_PRPSAP1	PRPSAP1++KPRA_NA_KPRA	Wald ratio	1	0.023028	0.136026	0.865567	-0.243582	0.289638	1.0233	0.783815	1.33594	0.95556
9565_PAWR	PAWR++PAWR_NA_PAWR	Wald ratio	1	0.172767	0.244195	0.479259	-0.305856	0.651389	1.18859	0.736493	1.9182	0.837284
9599_PIANP	PIANP++PIANP_NA_PIANP	Wald ratio	1	0.0832866	0.058523	0.154695	-0.0314185	0.197992	1.08685	0.96907	1.21895	0.656141
9638_TIGIT	TIGIT++TIGIT_NA_TIGIT	Wald ratio	1	-0.334409	0.154307	0.0302217	-0.636851	-0.0319682	0.715761	0.528956	0.968537	0.406458
9719_MMP16	MMP16++MMP_16	Wald ratio	1	0.165757	0.16231	0.307144	-0.152372	0.483885	1.18029	0.858669	1.62237	0.743805
9744_DNAJA4	DNAJA4++DNJA4_NA_DNJA4	Wald ratio	1	0.122009	0.15538	0.432318	-0.182536	0.426555	1.12976	0.833155	1.53197	0.818202
9747_MARK3	MARK3++MARK3_NA_MARK3	Wald ratio	1	-0.00837045	0.207616	0.96784	-0.415298	0.398557	0.991664	0.660144	1.48967	0.99224
9759_IDO1	IDO1++INDO_NA_INDO	Wald ratio	1	-0.0336814	0.196198	0.863697	-0.41823	0.350867	0.96688	0.658211	1.4203	0.95556
9765_NDE1	NDE1++NDE1_NA_NDE1	Wald ratio	1	-0.299958	0.154854	0.0527405	-0.603472	0.00355553	0.740849	0.54691	1.00356	0.475953
9772_NLGN2	NLGN2++NLGN2_NA_NLGN2	Wald ratio	1	-0.103573	0.230338	0.652957	-0.555036	0.347889	0.90161	0.574052	1.41608	0.898016
9828_LDHC	LDHC++LDHC_NA_LDHC	Wald ratio	1	-0.0813037	0.243046	0.737987	-0.557673	0.395066	0.921914	0.57254	1.48448	0.925043
9829_SULT2A1	SULT2A1++SULT_2A1	Wald ratio	1	-0.0470474	0.0695579	0.498801	-0.183381	0.089286	0.954042	0.832451	1.09339	0.837284
9834_ADH1B	ADH1B++ADH1B_NA_ADH1B	Wald ratio	1	0.252845	0.174128	0.146484	-0.0884461	0.594135	1.28768	0.915352	1.81146	0.656141
9838_SMAD1	SMAD1++SMAD1_NA_SMAD1	Wald ratio	1	-0.170533	0.213244	0.42388	-0.588491	0.247425	0.843215	0.555164	1.28072	0.816959
9841_PAICS	PAICS++Multifunctional_protein_ADE2	Wald ratio	1	0.211756	0.180154	0.239828	-0.141346	0.564859	1.23585	0.868189	1.7592	0.704485
9848_CCNH	CCNH++Cyclin_H	Wald ratio	1	0.0913462	0.126193	0.469152	-0.155992	0.338685	1.09565	0.855566	1.4031	0.837284
9863_TPM4	TPM4++Tropomyosin_4	Wald ratio	1	0.043559	0.25198	0.862756	-0.450322	0.53744	1.04452	0.637423	1.71162	0.95556
9869_NFKB1	NFKB1++NF_kappa_B_p105	Wald ratio	1	-0.0531128	0.166831	0.75021	-0.380102	0.273876	0.948273	0.683792	1.31505	0.925043
9886_XRCC4	XRCC4++XRCC4_NA_XRCC4	Wald ratio	1	0.116383	0.0879512	0.185747	-0.0560015	0.288767	1.12343	0.945538	1.33478	0.673302
9894_MYO6	MYO6++MYO6_NA_MYO6	Wald ratio	1	-0.73901	0.411529	0.0725316	-1.54561	0.0675866	0.477587	0.213183	1.06992	0.52481
9962_CDHR5	CDHR5++MUCDL_NA_MUCDL	Wald ratio	1	-0.105366	0.200484	0.599196	-0.498315	0.287583	0.899995	0.607553	1.3332	0.882946
9964_MYZAP	MYZAP++MYZAP_NA_MYZAP	Wald ratio	1	-0.0518619	0.163785	0.751512	-0.37288	0.269157	0.94946	0.688748	1.30886	0.925043
9995_DUT	DUT++DUT_NA_DUT	Wald ratio	1	-0.00763392	0.183477	0.966812	-0.367249	0.351981	0.992395	0.692637	1.42188	0.99224
