# Supplementary material for: PTGES2 and RNASET2 identified as novel potential biomarkers and therapeutic targets for basal cell carcinoma: insights from proteome-wide mendelian randomization, colocalization, and MR-PheWAS analyses
Source: Front Pharmacol. 2024 Jul 5;15:1418560. doi: 10.3389/fphar.2024.1418560 (PMC11257982; doi:10.3389/fphar.2024.1418560)
Supplement: Supplementary file 1 [file DataSheet1.ZIP › Table S4.xlsx]

## Sheet: Sheet1
Skin cancer	Other skin cancer	Basal cell carcinoma	Squamous cell carcinoma	Melanoma
AP1G2	ANXA11	CD109	ACADM	CAT
CNP	CCL23	CNP	CTSS	CCL3
CST6	CD109	ECM1	DSCAM	CTSS
CXCL9	DNAJB1	ENO2	IGSF8	DNAJB14
ENO2	ENO2	GP1BA	LILRA5	EPHB4
ENO3	GP1BA	HS3ST3B1	PDE5A	HPGDS
GP1BA	HS3ST3B1	IGSF8	PLAT	LILRB5
HS3ST3B1	IGSF8	LBP	PPP1R14A	LRP11
HYAL1	LBP	MET	REG3A	NFASC
IGSF8	MPO	MPO	ROR1	PARP1
LBP	NCAN	NCAN	RPE	PCSK9
MPO	PCOLCE	NOTCH3	S100A12	PECR
NCAN	PECR	PECR	ST13	RBP5
NOTCH3	PRDX6	PPP1R14A	TIE1	TIMP2
PRDX6	PTGES2	PTGES2		TMEM106A
PTGES2	RNASET2	RNASET2
RNASET2	RPE	RPE
SF3B4	SF3B4	SF3B4
ST3GAL1	ST3GAL1	STX8
STX8	STX8	TBCB
TNFSF8	TNFRSF1A	TNFRSF1A
WIF1	TNFSF8	TNFSF8
	WIF1	XRCC4
