# Supplementary material for: PTGES2 and RNASET2 identified as novel potential biomarkers and therapeutic targets for basal cell carcinoma: insights from proteome-wide mendelian randomization, colocalization, and MR-PheWAS analyses
Source: Front Pharmacol. 2024 Jul 5;15:1418560. doi: 10.3389/fphar.2024.1418560 (PMC11257982; doi:10.3389/fphar.2024.1418560)
Supplement: Supplementary file 1 [file DataSheet1.ZIP › Table S5.xlsx]

## Sheet: UKB-PPP_melanoma
Table S5.1 The MR results between UKB-PPP Plasma protein and melanoma
id.exposure	exposure	method	nsnp	b	se	pval	lo_ci	up_ci	or	or_lci95	or_uci95	p_fdr
ukb-ppp-A1BG-OID30771	Alpha-1B-glycoprotein | Inflammation_II	Inverse variance weighted	2	0.0957893	0.197933	0.628422	-0.292158	0.483737	1.10053	0.74665	1.62212	0.98863
ukb-ppp-AAMDC-OID30236	Mth938 domain-containing protein | Cardiometabolic_II	Inverse variance weighted	3	-0.0713023	0.051776	0.168472	-0.172783	0.0301787	0.93118	0.84132	1.03064	0.98863
ukb-ppp-ABHD14B-OID20921	Protein ABHD14B | Neurology	Inverse variance weighted	2	-0.174031	0.0971235	0.0731558	-0.364393	0.0163306	0.84027	0.694618	1.01646	0.98863
ukb-ppp-ABO-OID30675	Histo-blood group ABO system transferase | Inflammation_II	Inverse variance weighted	6	-0.0480107	0.0465959	0.302839	-0.139339	0.0433172	0.953124	0.869933	1.04427	0.98863
ukb-ppp-ACAA1-OID21269	3-ketoacyl-CoA thiolase, peroxisomal | Oncology	Inverse variance weighted	2	0.391758	0.240665	0.103565	-0.0799459	0.863462	1.47958	0.923166	2.37136	0.98863
ukb-ppp-ACADSB-OID30356	Short/branched chain specific acyl-CoA dehydrogenase, mitochondrial | Cardiometabolic_II	Inverse variance weighted	2	-0.0373392	0.181584	0.83708	-0.393245	0.318566	0.963349	0.674864	1.37515	0.98863
ukb-ppp-ACAN-OID20159	Aggrecan core protein | Cardiometabolic	Inverse variance weighted	2	-0.0035022	0.26374	0.989405	-0.520433	0.513428	0.996504	0.594263	1.67101	0.997935
ukb-ppp-ACE-OID30696	Angiotensin-converting enzyme | Inflammation_II	Inverse variance weighted	5	0.0267425	0.0669191	0.689433	-0.104419	0.157904	1.0271	0.900848	1.17105	0.98863
ukb-ppp-ACHE-OID30585	Acetylcholinesterase | Inflammation_II	Inverse variance weighted	4	-0.131256	0.081318	0.106504	-0.290639	0.0281274	0.876993	0.747785	1.02853	0.98863
ukb-ppp-ACP5-OID20314	Tartrate-resistant acid phosphatase type 5 | Cardiometabolic	Inverse variance weighted	3	0.0646728	0.190511	0.734256	-0.30873	0.438075	1.06681	0.734379	1.54972	0.98863
ukb-ppp-ACP6-OID21432	Lysophosphatidic acid phosphatase type 6 | Oncology	Inverse variance weighted	10	-0.0953047	0.052719	0.0706398	-0.198634	0.00802455	0.909096	0.81985	1.00806	0.98863
ukb-ppp-ACVRL1-OID20999	Serine/threonine-protein kinase receptor R3 | Neurology	Inverse variance weighted	4	0.0596458	0.0797263	0.454381	-0.0966178	0.215909	1.06146	0.907903	1.24099	0.98863
ukb-ppp-ACY3-OID30086	N-acyl-aromatic-L-amino acid amidohydrolase | Cardiometabolic_II	Inverse variance weighted	3	0.116664	0.0926528	0.207973	-0.0649349	0.298264	1.12374	0.937128	1.34752	0.98863
ukb-ppp-ACYP1-OID30642	Acylphosphatase-1 | Inflammation_II	Inverse variance weighted	2	0.0996437	0.0992968	0.315623	-0.094978	0.294265	1.10478	0.909393	1.34214	0.98863
ukb-ppp-ADA-OID20645	Adenosine deaminase | Inflammation	Inverse variance weighted	6	-0.0596525	0.0497048	0.230087	-0.157074	0.0377689	0.942092	0.854641	1.03849	0.98863
ukb-ppp-ADAM12-OID30491	Disintegrin and metalloproteinase domain-containing protein 12 | Inflammation_II	Inverse variance weighted	3	-0.0107055	0.142051	0.939925	-0.289125	0.267714	0.989352	0.748919	1.30697	0.992073
ukb-ppp-ADAM15-OID20109	Disintegrin and metalloproteinase domain-containing protein 15 | Cardiometabolic	Inverse variance weighted (multiplicative random effects)	6	-0.0633161	0.1051	0.546883	-0.269312	0.14268	0.938647	0.763905	1.15336	0.98863
ukb-ppp-ADAM22-OID21001	Disintegrin and metalloproteinase domain-containing protein 22 | Neurology	Inverse variance weighted	6	0.0170157	0.093168	0.855084	-0.165594	0.199625	1.01716	0.847391	1.22094	0.98863
ukb-ppp-ADAM23-OID20651	Disintegrin and metalloproteinase domain-containing protein 23 | Inflammation	Inverse variance weighted	8	0.0695605	0.048277	0.149623	-0.0250624	0.164183	1.07204	0.975249	1.17843	0.98863
ukb-ppp-ADAM8-OID21039	Disintegrin and metalloproteinase domain-containing protein 8 | Neurology	Inverse variance weighted	6	0.0832923	0.0953794	0.382514	-0.103651	0.270236	1.08686	0.90154	1.31027	0.98863
ukb-ppp-ADAM9-OID31488	Disintegrin and metalloproteinase domain-containing protein 9 | Oncology_II	Inverse variance weighted	6	-0.179473	0.188192	0.340249	-0.548329	0.189382	0.83571	0.577915	1.2085	0.98863
ukb-ppp-ADAMTS13-OID20249	A disintegrin and metalloproteinase with thrombospondin motifs 13 | Cardiometabolic	Inverse variance weighted	6	-0.0719722	0.0725481	0.321168	-0.214166	0.0702221	0.930557	0.807214	1.07275	0.98863
ukb-ppp-ADAMTS15-OID21275	A disintegrin and metalloproteinase with thrombospondin motifs 15 | Oncology	Inverse variance weighted	2	0.366431	0.232505	0.115023	-0.0892793	0.822141	1.44258	0.91459	2.27537	0.98863
ukb-ppp-ADAMTS16-OID20089	A disintegrin and metalloproteinase with thrombospondin motifs 16 | Cardiometabolic	Inverse variance weighted	4	-0.134857	0.137647	0.327221	-0.404645	0.134932	0.873841	0.667213	1.14446	0.98863
ukb-ppp-ADAMTS8-OID21502	A disintegrin and metalloproteinase with thrombospondin motifs 8 | Oncology	Inverse variance weighted	7	-0.0819896	0.0657316	0.212274	-0.210824	0.0468444	0.921282	0.809917	1.04796	0.98863
ukb-ppp-ADAMTSL2-OID30370	ADAMTS-like protein 2 | Cardiometabolic_II	Inverse variance weighted	3	0.264845	0.209125	0.205354	-0.145039	0.674729	1.30323	0.864988	1.9635	0.98863
ukb-ppp-ADAMTSL4-OID30275	ADAMTS-like protein 4 | Cardiometabolic_II	Inverse variance weighted	4	-0.273564	0.167028	0.101457	-0.600939	0.0538111	0.760664	0.548296	1.05529	0.98863
ukb-ppp-ADAMTSL5-OID30355	ADAMTS-like protein 5 | Cardiometabolic_II	Inverse variance weighted	3	-0.0408971	0.120701	0.734738	-0.277471	0.195677	0.959928	0.757697	1.21613	0.98863
ukb-ppp-ADD1-OID30655	Alpha-adducin | Inflammation_II	Inverse variance weighted	2	0.210887	0.178273	0.236831	-0.138528	0.560302	1.23477	0.870639	1.7512	0.98863
ukb-ppp-ADGRB3-OID20974	Adhesion G protein-coupled receptor B3 | Neurology	Inverse variance weighted	12	-0.0958243	0.0419937	0.022497	-0.178132	-0.0135165	0.908624	0.836832	0.986574	0.875764
ukb-ppp-ADGRD1-OID30588	Adhesion G-protein coupled receptor D1 | Inflammation_II	Inverse variance weighted	5	-0.0782283	0.056162	0.163649	-0.188306	0.0318493	0.924753	0.828361	1.03236	0.98863
ukb-ppp-ADGRE1-OID31483	Adhesion G protein-coupled receptor E1 | Oncology_II	Inverse variance weighted	3	0.100683	0.0770444	0.191277	-0.0503245	0.25169	1.10593	0.950921	1.2862	0.98863
ukb-ppp-ADGRE2-OID20755	Adhesion G protein-coupled receptor E2 | Inflammation	Inverse variance weighted	3	-0.0189006	0.093596	0.839965	-0.202349	0.164548	0.981277	0.81681	1.17886	0.98863
ukb-ppp-ADGRE5-OID20260	CD97 antigen | Cardiometabolic	Inverse variance weighted	3	0.0422785	0.100687	0.674557	-0.155067	0.239624	1.04318	0.856358	1.27077	0.98863
ukb-ppp-ADGRG1-OID21294	Adhesion G-protein coupled receptor G1 | Oncology	Inverse variance weighted	2	0.532311	0.303078	0.0790292	-0.0617229	1.12634	1.70286	0.940143	3.08436	0.98863
ukb-ppp-ADH1B-OID30612	All-trans-retinol dehydrogenase | Inflammation_II	Inverse variance weighted	2	-0.195857	0.316968	0.536636	-0.817114	0.4254	0.82213	0.441705	1.5302	0.98863
ukb-ppp-ADIPOQ-OID30748	Adiponectin | Inflammation_II	Inverse variance weighted	4	-0.146476	0.112106	0.191351	-0.366203	0.0732507	0.863746	0.693362	1.076	0.98863
ukb-ppp-AFAP1-OID30569	Actin filament-associated protein 1 | Inflammation_II	Inverse variance weighted	7	0.0342738	0.0493366	0.487247	-0.0624259	0.130974	1.03487	0.939483	1.13994	0.98863
ukb-ppp-AFM-OID30741	Afamin | Inflammation_II	Inverse variance weighted	2	-0.0941875	0.397126	0.812523	-0.872554	0.684179	0.910112	0.417883	1.98214	0.98863
ukb-ppp-AFP-OID20978	Alpha-fetoprotein | Neurology	Inverse variance weighted	2	0.0427259	0.126029	0.734597	-0.204291	0.289742	1.04365	0.815225	1.33608	0.98863
ukb-ppp-AGER-OID20756	Advanced glycosylation end product-specific receptor | Inflammation	Inverse variance weighted	2	0.0507585	0.173662	0.77007	-0.289618	0.391135	1.05207	0.748549	1.47866	0.98863
ukb-ppp-AGRN-OID20786	Agrin | Inflammation	Inverse variance weighted	2	-0.045467	0.0863598	0.598552	-0.214732	0.123798	0.955551	0.806757	1.13179	0.98863
ukb-ppp-AGRP-OID20658	Agouti-related protein | Inflammation	Inverse variance weighted	3	-0.435331	0.36942	0.238629	-1.15939	0.288731	0.64705	0.313676	1.33473	0.98863
ukb-ppp-AGT-OID30709	Angiotensinogen | Inflammation_II	Inverse variance weighted (multiplicative random effects)	4	-0.0223222	0.117718	0.849603	-0.253049	0.208404	0.977925	0.77643	1.23171	0.98863
ukb-ppp-AHCY-OID20199	Adenosylhomocysteinase | Cardiometabolic	Inverse variance weighted	3	-0.09931	0.0996516	0.318972	-0.294627	0.0960071	0.905462	0.744809	1.10077	0.98863
ukb-ppp-AHNAK2-OID30244	Protein AHNAK2 | Cardiometabolic_II	Inverse variance weighted	2	0.105606	0.125322	0.39941	-0.140026	0.351237	1.11138	0.869336	1.42082	0.98863
ukb-ppp-AHSG-OID30706	Alpha-2-HS-glycoprotein | Inflammation_II	Inverse variance weighted	4	-0.0145356	0.0557399	0.794266	-0.123786	0.0947147	0.98557	0.883569	1.09935	0.98863
ukb-ppp-AIF1L-OID30204	Allograft inflammatory factor 1-like | Cardiometabolic_II	Inverse variance weighted	2	-0.0242637	0.0852754	0.776002	-0.191404	0.142876	0.976028	0.825799	1.15359	0.98863
ukb-ppp-AKR7L-OID30488	Aflatoxin B1 aldehyde reductase member 4 | Inflammation_II	Inverse variance weighted	2	0.0848526	0.152959	0.579071	-0.214947	0.384652	1.08856	0.806585	1.4691	0.98863
ukb-ppp-ALCAM-OID20273	CD166 antigen | Cardiometabolic	Inverse variance weighted	4	0.0680804	0.161914	0.67414	-0.249271	0.385431	1.07045	0.779369	1.47025	0.98863
ukb-ppp-ALDH3A1-OID20512	Aldehyde dehydrogenase, dimeric NADP-preferring | Inflammation	Inverse variance weighted	3	-0.0193641	0.0739887	0.79354	-0.164382	0.125654	0.980822	0.848418	1.13389	0.98863
ukb-ppp-ALDH5A1-OID31047	Succinate-semialdehyde dehydrogenase, mitochondrial | Neurology_II	Inverse variance weighted	2	0.0466807	0.174214	0.788738	-0.294779	0.38814	1.04779	0.744696	1.47424	0.98863
ukb-ppp-ALPP-OID21383	Alkaline phosphatase, placental type | Oncology	Inverse variance weighted	6	0.0619083	0.0582027	0.28748	-0.052169	0.175986	1.06386	0.949168	1.19242	0.98863
ukb-ppp-AMBP-OID21413	Protein AMBP [Cleaved into: Alpha-1-microglobulin | Oncology	Inverse variance weighted	4	0.0365587	0.17787	0.837153	-0.312066	0.385184	1.03724	0.731933	1.46988	0.98863
ukb-ppp-AMIGO2-OID21370	Amphoterin-induced protein 2 | Oncology	Inverse variance weighted	2	0.0612368	0.218297	0.779079	-0.366626	0.4891	1.06315	0.693069	1.63085	0.98863
ukb-ppp-AMN-OID20492	Protein amnionless [Cleaved into: Soluble protein amnionless] | Inflammation	Inverse variance weighted	10	0.0140179	0.0361654	0.698308	-0.0568662	0.084902	1.01412	0.94472	1.08861	0.98863
ukb-ppp-AMPD3-OID31139	AMP deaminase 3 | Neurology_II	Inverse variance weighted	4	-0.0324484	0.115244	0.778279	-0.258327	0.19343	0.968072	0.772343	1.2134	0.98863
ukb-ppp-AMY1A_AMY1B_AMY1C-OID30707	Alpha-amylase 1A_Alpha-amylase 1B_Alpha-amylase 1C | Inflammation_II	Inverse variance weighted	10	-0.019489	0.0909452	0.830318	-0.197741	0.158764	0.9807	0.820582	1.17206	0.98863
ukb-ppp-AMY2A-OID20333	Pancreatic alpha-amylase | Cardiometabolic	Inverse variance weighted	5	0.00195856	0.0605606	0.974201	-0.11674	0.120657	1.00196	0.889816	1.12824	0.99308
ukb-ppp-AMY2B-OID20340	Alpha-amylase 2B | Cardiometabolic	Inverse variance weighted	5	0.00518551	0.0605337	0.931734	-0.113461	0.123832	1.0052	0.892739	1.13183	0.992073
ukb-ppp-ANG-OID20403	Angiogenin | Cardiometabolic	Inverse variance weighted	4	0.073555	0.0727576	0.312035	-0.0690498	0.21616	1.07633	0.93328	1.2413	0.98863
ukb-ppp-ANGPT1-OID20740	Angiopoietin-1 | Inflammation	Inverse variance weighted	2	0.0564995	0.456499	0.9015	-0.838238	0.951237	1.05813	0.432472	2.58891	0.98863
ukb-ppp-ANGPT2-OID21463	Angiopoietin-2 | Oncology	Inverse variance weighted (multiplicative random effects)	3	-0.115403	0.216782	0.594487	-0.540295	0.30949	0.891007	0.582576	1.36273	0.98863
ukb-ppp-ANGPTL1-OID20211	Angiopoietin-related protein 1 | Cardiometabolic	Inverse variance weighted	3	-0.0539072	0.0721906	0.455224	-0.195401	0.0875864	0.94752	0.822505	1.09154	0.98863
ukb-ppp-ANGPTL3-OID20407	Angiopoietin-related protein 3 | Cardiometabolic	Inverse variance weighted	4	-0.0895257	0.0949738	0.345867	-0.275674	0.0966229	0.914365	0.75906	1.10144	0.98863
ukb-ppp-ANGPTL4-OID20703	Angiopoietin-related protein 4 | Inflammation	Inverse variance weighted	2	0.0890259	0.0900463	0.322826	-0.0874649	0.265517	1.09311	0.916251	1.3041	0.98863
ukb-ppp-ANGPTL7-OID21412	Angiopoietin-related protein 7 | Oncology	Inverse variance weighted	3	0.0286484	0.115205	0.803615	-0.197154	0.254451	1.02906	0.821064	1.28975	0.98863
ukb-ppp-ANPEP-OID20350	Aminopeptidase N | Cardiometabolic	Inverse variance weighted	3	0.0231864	0.0883582	0.793002	-0.149996	0.196369	1.02346	0.860712	1.21698	0.98863
ukb-ppp-ANXA2-OID30263	Annexin A2 | Cardiometabolic_II	Inverse variance weighted	6	0.0490115	0.064714	0.448837	-0.0778279	0.175851	1.05023	0.925124	1.19226	0.98863
ukb-ppp-AOC1-OID20452	Amiloride-sensitive amine oxidase [copper-containing] | Inflammation	Inverse variance weighted	2	0.185323	0.193893	0.339173	-0.194707	0.565354	1.20361	0.823075	1.76007	0.98863
ukb-ppp-AOC3-OID20389	Membrane primary amine oxidase | Cardiometabolic	Inverse variance weighted	5	0.133258	0.0791782	0.0923721	-0.0219311	0.288447	1.14254	0.978308	1.33435	0.98863
ukb-ppp-AP1G2-OID31348	AP-1 complex subunit gamma-like 2 | Oncology_II	Inverse variance weighted	2	0.0508154	0.201241	0.800646	-0.343616	0.445247	1.05213	0.709201	1.56088	0.98863
ukb-ppp-APBB1IP-OID21359	Amyloid beta A4 precursor protein-binding family B member 1-interacting protein | Oncology	Inverse variance weighted	2	-0.00515148	0.189891	0.978357	-0.377338	0.367035	0.994862	0.685684	1.44345	0.99308
ukb-ppp-APCS-OID30778	Serum amyloid P-component | Inflammation_II	Inverse variance weighted	2	-0.0235412	0.11162	0.832962	-0.242316	0.195234	0.976734	0.784808	1.2156	0.98863
ukb-ppp-APEX1-OID21434	APEX nuclease | Oncology	Inverse variance weighted	2	0.166218	0.116708	0.154383	-0.0625296	0.394965	1.18083	0.939385	1.48433	0.98863
ukb-ppp-APOBR-OID30246	Apolipoprotein B receptor | Cardiometabolic_II	Inverse variance weighted	3	-0.00442805	0.0517582	0.931822	-0.105874	0.097018	0.995582	0.899538	1.10188	0.992073
ukb-ppp-APOC1-OID30749	Apolipoprotein C-I | Inflammation_II	Inverse variance weighted	2	-0.459346	0.275538	0.0954966	-0.999401	0.080708	0.631696	0.3681	1.08405	0.98863
ukb-ppp-APOD-OID30746	Apolipoprotein D | Inflammation_II	Inverse variance weighted	2	0.025159	0.115821	0.828034	-0.20185	0.252168	1.02548	0.817218	1.28681	0.98863
ukb-ppp-APOE-OID30727	Apolipoprotein E | Inflammation_II	Inverse variance weighted	7	0.0152457	0.0357238	0.669551	-0.054773	0.0852644	1.01536	0.9467	1.089	0.98863
ukb-ppp-APOH-OID21072	Beta-2-glycoprotein 1 | Neurology	Inverse variance weighted	7	0.0374597	0.0691506	0.588017	-0.0980755	0.172995	1.03817	0.90658	1.18886	0.98863
ukb-ppp-APOM-OID20374	Apolipoprotein M | Cardiometabolic	Inverse variance weighted	2	0.231299	0.277073	0.403834	-0.311764	0.774362	1.26024	0.732154	2.16921	0.98863
ukb-ppp-APRT-OID20927	Adenine phosphoribosyltransferase | Neurology	Inverse variance weighted	2	0.444032	0.334673	0.184587	-0.211927	1.09999	1.55898	0.809024	3.00414	0.98863
ukb-ppp-ARG1-OID21445	Arginase-1 | Oncology	Inverse variance weighted	3	0.0510287	0.121591	0.674722	-0.187289	0.289346	1.05235	0.829204	1.33555	0.98863
ukb-ppp-ARHGAP25-OID21255	Rho GTPase-activating protein 25 | Oncology	Inverse variance weighted	2	-0.313993	0.3778	0.405912	-1.05448	0.426494	0.730524	0.348374	1.53188	0.98863
ukb-ppp-ARHGEF10-OID30994	Rho guanine nucleotide exchange factor 10 | Neurology_II	Inverse variance weighted	2	0.133315	0.202063	0.509402	-0.262729	0.529359	1.14261	0.76895	1.69784	0.98863
ukb-ppp-ARHGEF5-OID30871	Rho guanine nucleotide exchange factor 5 | Neurology_II	Inverse variance weighted (multiplicative random effects)	3	-0.145809	0.144022	0.311345	-0.428093	0.136475	0.864323	0.651751	1.14623	0.98863
ukb-ppp-ARL2BP-OID30121	ADP-ribosylation factor-like protein 2-binding protein | Cardiometabolic_II	Inverse variance weighted	2	0.273674	0.429579	0.524076	-0.568301	1.11565	1.31479	0.566487	3.05155	0.98863
ukb-ppp-ARSA-OID21138	Arylsulfatase A | Neurology	Inverse variance weighted	6	-0.024505	0.0758634	0.746684	-0.173197	0.124187	0.975793	0.840972	1.13223	0.98863
ukb-ppp-ARSB-OID21331	Arylsulfatase B | Oncology	Inverse variance weighted	4	-0.01225	0.0811939	0.880076	-0.17139	0.14689	0.987825	0.842493	1.15823	0.98863
ukb-ppp-ART3-OID20346	Ecto-ADP-ribosyltransferase 3 | Cardiometabolic	Inverse variance weighted	5	0.0795172	0.0962699	0.408814	-0.109172	0.268206	1.08276	0.896576	1.30762	0.98863
ukb-ppp-ART5-OID30828	Ecto-ADP-ribosyltransferase 5 | Neurology_II	Inverse variance weighted	2	-0.184688	0.132461	0.163232	-0.44431	0.074935	0.831364	0.641266	1.07781	0.98863
ukb-ppp-ASAH1-OID30415	Acid ceramidase | Cardiometabolic_II	Inverse variance weighted	9	0.0207501	0.0558257	0.71012	-0.0886682	0.130168	1.02097	0.915149	1.13902	0.98863
ukb-ppp-ASAH2-OID20996	Neutral ceramidase | Neurology	Inverse variance weighted	3	0.141454	0.183502	0.440792	-0.21821	0.501118	1.15195	0.803956	1.65057	0.98863
ukb-ppp-ASGR2-OID30679	Asialoglycoprotein receptor 2 | Inflammation_II	Inverse variance weighted	2	0.0236822	0.128281	0.853534	-0.227749	0.275113	1.02396	0.796324	1.31668	0.98863
ukb-ppp-ASPN-OID30315	Asporin | Cardiometabolic_II	Inverse variance weighted	2	0.0600684	0.108355	0.579329	-0.152308	0.272445	1.06191	0.858724	1.31317	0.98863
ukb-ppp-ASRGL1-OID30283	Isoaspartyl peptidase/L-asparaginase | Cardiometabolic_II	Inverse variance weighted (multiplicative random effects)	4	-0.0442843	0.129686	0.732747	-0.298469	0.209901	0.956682	0.741953	1.23356	0.98863
ukb-ppp-ATP6V1G2-OID30167	V-type proton ATPase subunit G 2 | Cardiometabolic_II	Inverse variance weighted	2	-0.025135	0.18996	0.894733	-0.397456	0.347186	0.975178	0.672027	1.41508	0.98863
ukb-ppp-ATRAID-OID31451	All-trans retinoic acid-induced differentiation factor | Oncology_II	Inverse variance weighted	4	-0.134514	0.0967535	0.164446	-0.324151	0.0551231	0.874141	0.723141	1.05667	0.98863
ukb-ppp-ATRN-OID30735	Attractin, Isoform 2 | Inflammation_II	Inverse variance weighted (multiplicative random effects)	4	-0.0224614	0.116844	0.847559	-0.251476	0.206553	0.977789	0.777652	1.22943	0.98863
ukb-ppp-ATXN3-OID31149	Ataxin-3 | Neurology_II	Inverse variance weighted	2	-0.0781043	0.113157	0.490052	-0.299893	0.143684	0.924868	0.740898	1.15452	0.98863
ukb-ppp-AXL-OID20363	Tyrosine-protein kinase receptor UFO | Cardiometabolic	Inverse variance weighted	3	0.129858	0.130884	0.321119	-0.126675	0.386391	1.13867	0.88102	1.47166	0.98863
ukb-ppp-B3GNT7-OID30281	UDP-GlcNAc:betaGal beta-1,3-N-acetylglucosaminyltransferase 7 | Cardiometabolic_II	Inverse variance weighted	6	-0.000335757	0.0663049	0.99596	-0.130293	0.129622	0.999664	0.877838	1.1384	0.999135
ukb-ppp-B4GAT1-OID21127	Beta-1,4-glucuronyltransferase 1 | Neurology	Inverse variance weighted	2	0.0466708	0.0945194	0.621469	-0.138587	0.231929	1.04778	0.870587	1.26103	0.98863
ukb-ppp-BANK1-OID20594	B-cell scaffold protein with ankyrin repeats | Inflammation	Inverse variance weighted	4	-0.0835072	0.20917	0.689723	-0.493481	0.326466	0.919884	0.610498	1.38606	0.98863
ukb-ppp-BCAM-OID21076	Basal cell adhesion molecule | Neurology	Inverse variance weighted	4	-0.150856	0.106076	0.154985	-0.358765	0.0570539	0.859972	0.698538	1.05871	0.98863
ukb-ppp-BCAN-OID20998	Brevican core protein | Neurology	Inverse variance weighted	2	0.170818	0.117615	0.146406	-0.0597079	0.401344	1.18627	0.94204	1.49383	0.98863
ukb-ppp-BCAT1-OID30312	Branched-chain-amino-acid aminotransferase, cytosolic | Cardiometabolic_II	Inverse variance weighted	3	-0.0459803	0.0842858	0.58539	-0.21118	0.11922	0.955061	0.809628	1.12662	0.98863
ukb-ppp-BCHE-OID30717	Cholinesterase | Inflammation_II	Inverse variance weighted	7	-0.0259643	0.0704845	0.712599	-0.164114	0.112185	0.97437	0.848645	1.11872	0.98863
ukb-ppp-BCL2L15-OID30498	Bcl-2-like protein 15 | Inflammation_II	Inverse variance weighted	2	0.121117	0.153172	0.429105	-0.1791	0.421334	1.12876	0.836022	1.52399	0.98863
ukb-ppp-BGLAP-OID30389	Osteocalcin | Cardiometabolic_II	Inverse variance weighted	2	0.149041	0.262918	0.570801	-0.366278	0.66436	1.16072	0.69331	1.94325	0.98863
ukb-ppp-BLMH-OID20336	Bleomycin hydrolase | Cardiometabolic	Inverse variance weighted	3	0.124208	0.107204	0.246611	-0.0859109	0.334327	1.13225	0.917676	1.397	0.98863
ukb-ppp-BLVRB-OID21141	Flavin reductase | Neurology	Inverse variance weighted (multiplicative random effects)	3	-0.421325	0.323039	0.192147	-1.05448	0.211832	0.656177	0.348373	1.23594	0.98863
ukb-ppp-BMP10-OID30575	Bone morphogenetic protein 10 | Inflammation_II	Inverse variance weighted	3	0.0438433	0.0698838	0.530413	-0.0931288	0.180815	1.04482	0.911076	1.19819	0.98863
ukb-ppp-BMP6-OID20111	Bone morphogenetic protein 6 | Cardiometabolic	Inverse variance weighted	2	-0.104945	0.274337	0.70206	-0.642646	0.432756	0.900374	0.525899	1.5415	0.98863
ukb-ppp-BMPER-OID30615	BMP-binding endothelial regulator protein | Inflammation_II	Inverse variance weighted	4	0.117649	0.130439	0.367086	-0.138012	0.37331	1.12485	0.871089	1.45253	0.98863
ukb-ppp-BOC-OID20116	Brother of CDO | Cardiometabolic	Inverse variance weighted	3	-0.0961424	0.122202	0.431427	-0.335658	0.143373	0.908335	0.714868	1.15416	0.98863
ukb-ppp-BOLA2_BOLA2B-OID30267	BolA-like protein 2 | Cardiometabolic_II	Inverse variance weighted	3	0.226413	0.170139	0.18327	-0.107059	0.559885	1.25409	0.898472	1.75047	0.98863
ukb-ppp-BPIFA2-OID30279	BPI fold-containing family A member 2 | Cardiometabolic_II	Inverse variance weighted (multiplicative random effects)	3	-0.333297	0.397095	0.40128	-1.1116	0.44501	0.716557	0.329031	1.56051	0.98863
ukb-ppp-BPIFB1-OID20308	BPI fold-containing family B member 1 | Cardiometabolic	Inverse variance weighted	5	0.0173773	0.104088	0.867411	-0.186636	0.22139	1.01753	0.829746	1.24781	0.98863
ukb-ppp-BPIFB2-OID30311	BPI fold-containing family B member 2 | Cardiometabolic_II	Inverse variance weighted	4	-0.071833	0.101611	0.479605	-0.270991	0.127325	0.930686	0.762623	1.13579	0.98863
ukb-ppp-BRSK2-OID31042	Serine/threonine-protein kinase BRSK2 | Neurology_II	Inverse variance weighted	2	0.0770969	0.0719138	0.283687	-0.0638542	0.218048	1.08015	0.938142	1.24365	0.98863
ukb-ppp-BST1-OID21051	ADP-ribosyl cyclase/cyclic ADP-ribose hydrolase 2 | Neurology	Inverse variance weighted	18	0.0180707	0.0419112	0.666347	-0.0640752	0.100217	1.01823	0.937934	1.10541	0.98863
ukb-ppp-BST2-OID21029	Bone marrow stromal antigen 2 | Neurology	Inverse variance weighted	2	0.05467	0.121313	0.65224	-0.183104	0.292444	1.05619	0.832682	1.3397	0.98863
ukb-ppp-BTC-OID21199	Probetacellulin [Cleaved into: Betacellulin | Oncology	Inverse variance weighted	4	-0.0217035	0.0582789	0.70959	-0.13593	0.0925231	0.97853	0.872904	1.09694	0.98863
ukb-ppp-BTD-OID30754	Biotinidase | Inflammation_II	Inverse variance weighted	5	0.0543674	0.134172	0.685325	-0.208609	0.317344	1.05587	0.811713	1.37347	0.98863
ukb-ppp-BTN1A1-OID31363	Butyrophilin subfamily 1 member A1 | Oncology_II	Inverse variance weighted	2	0.02378	0.107304	0.824614	-0.186535	0.234095	1.02406	0.829829	1.26376	0.98863
ukb-ppp-BTN2A1-OID20713	Butyrophilin subfamily 2 member A1 | Inflammation	Inverse variance weighted	7	-0.113423	0.128649	0.377969	-0.365574	0.138729	0.892773	0.693798	1.14881	0.98863
ukb-ppp-BTN3A2-OID20540	Butyrophilin subfamily 3 member A2 | Inflammation	Inverse variance weighted	4	0.0115829	0.0587434	0.843689	-0.103554	0.12672	1.01165	0.901627	1.1351	0.98863
ukb-ppp-C1QA-OID20654	Complement C1q subcomponent subunit A | Inflammation	Inverse variance weighted	4	0.112842	0.102939	0.272991	-0.0889186	0.314603	1.11945	0.91492	1.36971	0.98863
ukb-ppp-C1QL2-OID30515	Complement C1q-like protein 2 | Inflammation_II	Inverse variance weighted	4	0.127086	0.0858025	0.138569	-0.0410872	0.295259	1.13551	0.959745	1.34347	0.98863
ukb-ppp-C1QTNF9-OID30620	Complement C1q and tumor necrosis factor-related protein 9A | Inflammation_II	Inverse variance weighted	6	-0.0167185	0.0445275	0.707314	-0.103992	0.0705553	0.98342	0.901232	1.0731	0.98863
ukb-ppp-C1RL-OID30721	Complement C1r subcomponent-like protein | Inflammation_II	Inverse variance weighted	2	0.228253	0.431354	0.596699	-0.617201	1.07371	1.2564	0.539452	2.9262	0.98863
ukb-ppp-C1S-OID30731	Complement C1s subcomponent | Inflammation_II	Inverse variance weighted	2	0.0914766	0.186164	0.62316	-0.273405	0.456358	1.09579	0.760785	1.57832	0.98863
ukb-ppp-C2-OID20410	Complement C2 | Cardiometabolic	Inverse variance weighted	2	0.0285764	0.070761	0.686327	-0.110115	0.167268	1.02899	0.895731	1.18207	0.98863
ukb-ppp-C4BPB-OID21481	C4b-binding protein beta chain | Oncology	Inverse variance weighted	3	-0.321664	0.146159	0.0277514	-0.608135	-0.0351926	0.724942	0.544365	0.965419	0.875764
ukb-ppp-C7-OID30766	Complement component C7 | Inflammation_II	Inverse variance weighted	10	-0.0133068	0.0558991	0.811842	-0.122869	0.0962555	0.986781	0.884379	1.10104	0.98863
ukb-ppp-C8B-OID30719	Complement component C8 beta chain | Inflammation_II	Inverse variance weighted	6	-0.0237761	0.0739697	0.747884	-0.168757	0.121204	0.976504	0.844714	1.12886	0.98863
ukb-ppp-C9-OID30698	Complement component C9 | Inflammation_II	Inverse variance weighted	3	0.225578	0.2193	0.303654	-0.20425	0.655407	1.25305	0.815259	1.92593	0.98863
ukb-ppp-CA12-OID21344	Carbonic anhydrase 12 | Oncology	Inverse variance weighted	4	-0.0255755	0.0778871	0.742634	-0.178234	0.127083	0.974749	0.836746	1.13551	0.98863
ukb-ppp-CA13-OID20225	Carbonic anhydrase 13 | Cardiometabolic	Inverse variance weighted	2	0.113315	0.201759	0.574364	-0.282133	0.508763	1.11998	0.754174	1.66323	0.98863
ukb-ppp-CA14-OID21401	Carbonic anhydrase 14 | Oncology	Inverse variance weighted (multiplicative random effects)	3	0.131875	0.622774	0.832299	-1.08876	1.35251	1.14097	0.336633	3.86712	0.98863
ukb-ppp-CA2-OID21149	Carbonic anhydrase 2 | Neurology	Inverse variance weighted	2	0.383678	0.244133	0.116045	-0.0948232	0.862179	1.46767	0.909534	2.36832	0.98863
ukb-ppp-CA3-OID20271	Carbonic anhydrase 3 | Cardiometabolic	Inverse variance weighted	4	0.134379	0.160064	0.401171	-0.179346	0.448104	1.14383	0.835816	1.56534	0.98863
ukb-ppp-CA4-OID20241	Carbonic anhydrase 4 | Cardiometabolic	Inverse variance weighted	4	-0.0948658	0.0708974	0.180873	-0.233825	0.044093	0.909495	0.791501	1.04508	0.98863
ukb-ppp-CA5A-OID20075	Carbonic anhydrase 5A, mitochondrial | Cardiometabolic	Inverse variance weighted	5	-0.137954	0.117924	0.242059	-0.369085	0.0931768	0.871139	0.691367	1.09766	0.98863
ukb-ppp-CA6-OID21096	Carbonic anhydrase 6 | Neurology	Inverse variance weighted	7	-0.041482	0.0704159	0.555794	-0.179497	0.0965332	0.959367	0.83569	1.10135	0.98863
ukb-ppp-CA9-OID21417	Carbonic anhydrase 9 | Oncology	Inverse variance weighted	3	-0.0424285	0.19695	0.829434	-0.428451	0.343594	0.958459	0.651518	1.41001	0.98863
ukb-ppp-CALB1-OID21306	Calbindin | Oncology	Inverse variance weighted	2	-0.191225	0.340461	0.574345	-0.858529	0.47608	0.825947	0.423785	1.60975	0.98863
ukb-ppp-CALCB-OID31100	Calcitonin gene-related peptide 2 | Neurology_II	Inverse variance weighted	2	0.232048	0.241606	0.336834	-0.2415	0.705596	1.26118	0.785449	2.02505	0.98863
ukb-ppp-CAMKK1-OID21182	Calcium/calmodulin-dependent protein kinase kinase 1 | Oncology	Inverse variance weighted	2	0.0848278	0.212733	0.690075	-0.332128	0.501784	1.08853	0.717395	1.65167	0.98863
ukb-ppp-CAPG-OID21431	Macrophage-capping protein | Oncology	Inverse variance weighted (multiplicative random effects)	5	0.0597974	0.0813918	0.462531	-0.0997306	0.219325	1.06162	0.905081	1.24524	0.98863
ukb-ppp-CAPS-OID31126	Calcyphosin | Neurology_II	Inverse variance weighted	3	0.404989	0.196665	0.0394672	0.0195253	0.790453	1.49929	1.01972	2.20439	0.875764
ukb-ppp-CARHSP1-OID20859	Calcium-regulated heat-stable protein 1 | Neurology	Inverse variance weighted	2	0.217268	0.257837	0.39942	-0.288092	0.722628	1.24268	0.749693	2.05984	0.98863
ukb-ppp-CAT-OID30712	Catalase | Inflammation_II	Inverse variance weighted	2	0.381185	0.146965	0.00949468	0.0931331	0.669236	1.46402	1.09761	1.95275	0.849908
ukb-ppp-CBLN4-OID21386	Cerebellin-4 | Oncology	Inverse variance weighted	6	0.0763556	0.0891072	0.391502	-0.0982945	0.251006	1.07935	0.906382	1.28532	0.98863
ukb-ppp-CC2D1A-OID20958	Coiled-coil and C2 domain-containing protein 1A | Neurology	Inverse variance weighted	2	0.292193	0.415304	0.481704	-0.521802	1.10619	1.33936	0.59345	3.02281	0.98863
ukb-ppp-CCDC50-OID31001	Coiled-coil domain-containing protein 50 | Neurology_II	Inverse variance weighted	2	-0.0339046	0.134208	0.800556	-0.296952	0.229143	0.966664	0.74308	1.25752	0.98863
ukb-ppp-CCDC80-OID20226	Coiled-coil domain-containing protein 80 | Cardiometabolic	Inverse variance weighted	2	-0.146126	0.30559	0.632524	-0.745083	0.452831	0.864049	0.474695	1.57276	0.98863
ukb-ppp-CCL14-OID20401	C-C motif chemokine 14 | Cardiometabolic	Inverse variance weighted	5	0.0338225	0.0528038	0.521828	-0.069673	0.137318	1.0344	0.932699	1.14719	0.98863
ukb-ppp-CCL15-OID20328	C-C motif chemokine 15 | Cardiometabolic	Inverse variance weighted	5	-0.0300156	0.0464453	0.518113	-0.121048	0.0610173	0.97043	0.885991	1.06292	0.98863
ukb-ppp-CCL16-OID20334	C-C motif chemokine 16 | Cardiometabolic	Inverse variance weighted	6	0.0284265	0.0451772	0.529204	-0.0601209	0.116974	1.02883	0.941651	1.12409	0.98863
ukb-ppp-CCL17-OID20745	C-C motif chemokine 17 | Inflammation	Inverse variance weighted	2	-0.112365	0.123912	0.364506	-0.355233	0.130503	0.893718	0.70101	1.1394	0.98863
ukb-ppp-CCL18-OID20395	C-C motif chemokine 18 | Cardiometabolic	Inverse variance weighted	5	0.139945	0.0509786	0.00604794	0.0400269	0.239863	1.15021	1.04084	1.27107	0.849908
ukb-ppp-CCL21-OID20686	C-C motif chemokine 21 | Inflammation	Inverse variance weighted	2	-0.317281	0.217943	0.145448	-0.74445	0.109887	0.728126	0.474995	1.11615	0.98863
ukb-ppp-CCL22-OID20765	C-C motif chemokine 22 | Inflammation	Inverse variance weighted	2	0.104908	0.156053	0.50142	-0.200956	0.410771	1.11061	0.817949	1.50798	0.98863
ukb-ppp-CCL23-OID20693	C-C motif chemokine 23 | Inflammation	Inverse variance weighted	7	-0.0106287	0.0622507	0.864428	-0.13264	0.111383	0.989428	0.87578	1.11782	0.98863
ukb-ppp-CCL24-OID20772	C-C motif chemokine 24 | Inflammation	Inverse variance weighted	8	-0.00275447	0.0406412	0.945965	-0.0824112	0.0769023	0.997249	0.920893	1.07994	0.99209
ukb-ppp-CCL25-OID20674	C-C motif chemokine 25 | Inflammation	Inverse variance weighted	7	0.116592	0.0742821	0.11651	-0.0290004	0.262185	1.12366	0.971416	1.29977	0.98863
ukb-ppp-CCL26-OID20546	C-C motif chemokine 26 | Inflammation	Inverse variance weighted	2	-0.0591975	0.0928414	0.523721	-0.241167	0.122772	0.942521	0.785711	1.13063	0.98863
ukb-ppp-CCL27-OID20121	C-C motif chemokine 27 | Cardiometabolic	Inverse variance weighted	2	-0.187055	0.115694	0.10592	-0.413816	0.0397054	0.829398	0.661123	1.0405	0.98863
ukb-ppp-CCL3-OID20610	C-C motif chemokine 3 | Inflammation	Inverse variance weighted	2	-0.212956	0.0827944	0.0101083	-0.375233	-0.0506786	0.808192	0.687129	0.950584	0.849908
ukb-ppp-CCL4-OID20695	C-C motif chemokine 4 | Inflammation	Inverse variance weighted	3	0.0992197	0.169434	0.558148	-0.232871	0.431311	1.10431	0.792255	1.53927	0.98863
ukb-ppp-CCL8-OID21466	C-C motif chemokine 8 | Oncology	Inverse variance weighted	8	0.0296852	0.0570194	0.602634	-0.0820728	0.141443	1.03013	0.921205	1.15194	0.98863
ukb-ppp-CCN1-OID21368	CCN family member 1 | Oncology	Inverse variance weighted	3	0.154603	0.237509	0.515088	-0.310915	0.620121	1.16719	0.732776	1.85915	0.98863
ukb-ppp-CCN2-OID20709	CCN family member 2 | Inflammation	Inverse variance weighted	3	0.0121864	0.0665237	0.85465	-0.1182	0.142573	1.01226	0.888518	1.15324	0.98863
ukb-ppp-CCN3-OID20299	CCN family member 3 | Cardiometabolic	Inverse variance weighted	5	-0.122312	0.103187	0.235885	-0.324559	0.0799357	0.884873	0.722846	1.08322	0.98863
ukb-ppp-CCN4-OID21444	WNT1-inducible-signaling pathway protein 1 | Oncology	Inverse variance weighted	7	0.0821836	0.0601455	0.171809	-0.0357016	0.200069	1.08566	0.964928	1.22149	0.98863
ukb-ppp-CCN5-OID21068	WNT1-inducible-signaling pathway protein 2 | Neurology	Inverse variance weighted	3	-0.0509021	0.105373	0.629047	-0.257432	0.155628	0.950372	0.773034	1.16839	0.98863
ukb-ppp-CCS-OID20973	Copper chaperone for superoxide dismutase | Neurology	Inverse variance weighted	7	0.146731	0.068782	0.032902	0.0119183	0.281544	1.15804	1.01199	1.32517	0.875764
ukb-ppp-CD101-OID31480	Immunoglobulin superfamily member 2 | Oncology_II	Inverse variance weighted	10	0.0164105	0.0454138	0.717835	-0.0726006	0.105422	1.01655	0.929972	1.11118	0.98863
ukb-ppp-CD109-OID21108	CD109 antigen | Neurology	Inverse variance weighted	8	0.0349563	0.0472164	0.459092	-0.0575879	0.1275	1.03557	0.944039	1.13599	0.98863
ukb-ppp-CD14-OID20378	Monocyte differentiation antigen CD14 | Cardiometabolic	Inverse variance weighted	3	-0.0436881	0.0856068	0.609817	-0.211477	0.124101	0.957252	0.809388	1.13213	0.98863
ukb-ppp-CD164-OID21080	Sialomucin core protein 24 | Neurology	Inverse variance weighted	2	0.0239633	0.166334	0.885448	-0.302052	0.349979	1.02425	0.7393	1.41904	0.98863
ukb-ppp-CD164L2-OID30922	CD164 sialomucin-like 2 protein | Neurology_II	Inverse variance weighted	3	-0.15748	0.0778989	0.0432188	-0.310161	-0.00479777	0.854294	0.733329	0.995214	0.900449
ukb-ppp-CD177-OID21119	CD177 antigen | Neurology	Inverse variance weighted	7	0.00357311	0.0484391	0.941197	-0.0913676	0.0985138	1.00358	0.912682	1.10353	0.992073
ukb-ppp-CD1C-OID21483	T-cell surface glycoprotein CD1c | Oncology	Inverse variance weighted (multiplicative random effects)	3	-0.022918	0.436871	0.958163	-0.879184	0.833348	0.977343	0.415121	2.30101	0.99209
ukb-ppp-CD200-OID20603	OX-2 membrane glycoprotein | Inflammation	Inverse variance weighted	5	0.027016	0.107825	0.80216	-0.184322	0.238354	1.02738	0.831668	1.26916	0.98863
ukb-ppp-CD200R1-OID20595	Cell surface glycoprotein CD200 receptor 1 | Inflammation	Inverse variance weighted	6	-0.0389029	0.0424229	0.359129	-0.122052	0.044246	0.961844	0.885103	1.04524	0.98863
ukb-ppp-CD207-OID21298	C-type lectin domain family 4 member K | Oncology	Inverse variance weighted	4	0.0524209	0.0702686	0.455663	-0.0853055	0.190147	1.05382	0.918232	1.20943	0.98863
ukb-ppp-CD209-OID20262	CD209 antigen | Cardiometabolic	Inverse variance weighted	4	0.133286	0.0651855	0.0408821	0.00552276	0.26105	1.14258	1.00554	1.29829	0.891784
ukb-ppp-CD22-OID20637	B-cell receptor CD22 | Inflammation	Inverse variance weighted	2	0.204475	0.098971	0.0388274	0.0104921	0.398458	1.22688	1.01055	1.48953	0.875764
ukb-ppp-CD226-OID30556	CD226 antigen | Inflammation_II	Inverse variance weighted	2	-0.516956	0.232508	0.0261895	-0.972671	-0.0612403	0.596333	0.378072	0.940597	0.875764
ukb-ppp-CD244-OID20628	Natural killer cell receptor 2B4 | Inflammation	Inverse variance weighted	2	0.0279801	0.0912348	0.759085	-0.15084	0.2068	1.02838	0.859985	1.22974	0.98863
ukb-ppp-CD27-OID21527	CD27 antigen | Oncology	Inverse variance weighted	3	-0.180634	0.0978665	0.0649331	-0.372452	0.0111843	0.834741	0.689043	1.01125	0.973208
ukb-ppp-CD274-OID20966	Programmed cell death 1 ligand 1 | Neurology	Inverse variance weighted	3	0.0544601	0.0781264	0.485755	-0.0986676	0.207588	1.05597	0.906044	1.23071	0.98863
ukb-ppp-CD276-OID20680	CD276 antigen | Inflammation	Inverse variance weighted	5	0.0123844	0.0919783	0.892893	-0.167893	0.192662	1.01246	0.845444	1.21247	0.98863
ukb-ppp-CD28-OID21265	T-cell-specific surface glycoprotein CD28 | Oncology	Inverse variance weighted	3	-0.123752	0.189747	0.514276	-0.495657	0.248153	0.883599	0.60917	1.28166	0.98863
ukb-ppp-CD2AP-OID20177	CD2-associated protein | Cardiometabolic	Inverse variance weighted	2	-0.128689	0.14563	0.376875	-0.414123	0.156746	0.879248	0.66092	1.1697	0.98863
ukb-ppp-CD300A-OID30576	CMRF35-like molecule 8 | Inflammation_II	Inverse variance weighted	3	0.213645	0.10554	0.0429393	0.00678619	0.420503	1.23818	1.00681	1.52273	0.900449
ukb-ppp-CD300C-OID21010	CMRF35-like molecule 6 | Neurology	Inverse variance weighted	4	-0.0102159	0.054911	0.85241	-0.117841	0.0974097	0.989836	0.888837	1.10231	0.98863
ukb-ppp-CD300E-OID21418	CMRF35-like molecule 2 | Oncology	Inverse variance weighted	2	0.0463333	0.0903675	0.608147	-0.130787	0.223454	1.04742	0.877405	1.25039	0.98863
ukb-ppp-CD300LF-OID21469	CMRF35-like molecule 1 | Oncology	Inverse variance weighted	7	0.0436394	0.0434876	0.315624	-0.0415963	0.128875	1.04461	0.959257	1.13755	0.98863
ukb-ppp-CD302-OID21328	CD302 antigen | Oncology	Inverse variance weighted	3	0.249692	0.0898781	0.00546755	0.0735305	0.425853	1.28363	1.0763	1.5309	0.849908
ukb-ppp-CD33-OID21472	Myeloid cell surface antigen CD33 | Oncology	Inverse variance weighted	5	0.0370835	0.0812273	0.648002	-0.122122	0.196289	1.03778	0.88504	1.21688	0.98863
ukb-ppp-CD36-OID30485	Platelet glycoprotein 4 | Inflammation_II	Inverse variance weighted	2	-0.0972955	0.0933674	0.297378	-0.280296	0.0857046	0.907288	0.75556	1.08948	0.98863
ukb-ppp-CD38-OID21316	ADP-ribosyl cyclase/cyclic ADP-ribose hydrolase 1 | Oncology	Inverse variance weighted	3	0.00472569	0.113037	0.966653	-0.216826	0.226278	1.00474	0.80507	1.25392	0.992091
ukb-ppp-CD4-OID20584	T-cell surface glycoprotein CD4 | Inflammation	Inverse variance weighted	3	0.0281778	0.0749125	0.706811	-0.118651	0.175006	1.02858	0.888118	1.19125	0.98863
ukb-ppp-CD40-OID20724	Tumor necrosis factor receptor superfamily member 5 | Inflammation	Inverse variance weighted	3	-0.0602346	0.0767305	0.432445	-0.210626	0.0901572	0.941544	0.810077	1.09435	0.98863
ukb-ppp-CD48-OID20692	CD48 antigen | Inflammation	Inverse variance weighted	4	0.0336795	0.0496774	0.497794	-0.0636881	0.131047	1.03425	0.938298	1.14002	0.98863
ukb-ppp-CD5-OID21449	T-cell surface glycoprotein CD5 | Oncology	Inverse variance weighted	3	-0.0686856	0.150955	0.649103	-0.364557	0.227185	0.93362	0.694504	1.25506	0.98863
ukb-ppp-CD55-OID20377	Complement decay-accelerating factor | Cardiometabolic	Inverse variance weighted	4	0.0326656	0.0696734	0.639184	-0.103894	0.169225	1.03321	0.901321	1.18439	0.98863
ukb-ppp-CD58-OID20716	Lymphocyte function-associated antigen 3 | Inflammation	Inverse variance weighted	3	-0.252658	0.122528	0.0392046	-0.492814	-0.012502	0.776734	0.610905	0.987576	0.875764
ukb-ppp-CD59-OID20339	CD59 glycoprotein | Cardiometabolic	Inverse variance weighted	3	0.0771229	0.101087	0.445502	-0.121008	0.275254	1.08017	0.886027	1.31686	0.98863
ukb-ppp-CD5L-OID30775	CD5 antigen-like | Inflammation_II	Inverse variance weighted	4	-0.0113487	0.116703	0.922533	-0.240087	0.21739	0.988715	0.786559	1.24283	0.991235
ukb-ppp-CD6-OID20649	T-cell differentiation antigen CD6 | Inflammation	Inverse variance weighted	5	-0.00648518	0.0617982	0.916422	-0.12761	0.114639	0.993536	0.880197	1.12147	0.98863
ukb-ppp-CD7-OID30543	T-cell antigen CD7 | Inflammation_II	Inverse variance weighted	2	0.012417	0.0600836	0.836273	-0.105347	0.130181	1.01249	0.900012	1.13903	0.98863
ukb-ppp-CD70-OID20599	CD70 antigen | Inflammation	Inverse variance weighted	4	0.0755908	0.0467509	0.105903	-0.0160409	0.167222	1.07852	0.984087	1.18202	0.98863
ukb-ppp-CD72-OID30641	B-cell differentiation antigen CD72 | Inflammation_II	Inverse variance weighted	2	0.00206331	0.204938	0.991967	-0.399615	0.403742	1.00207	0.670578	1.49742	0.999135
ukb-ppp-CD80-OID30291	T-lymphocyte activation antigen CD80 | Cardiometabolic_II	Inverse variance weighted	4	-0.0757227	0.0694133	0.275319	-0.211773	0.0603274	0.927073	0.809149	1.06218	0.98863
ukb-ppp-CD83-OID20565	CD83 antigen | Inflammation	Inverse variance weighted	3	0.0266433	0.146496	0.855685	-0.26049	0.313776	1.027	0.770674	1.36858	0.98863
ukb-ppp-CD86-OID31500	T-lymphocyte activation antigen CD86 | Oncology_II	Inverse variance weighted	3	0.313443	0.182881	0.0865434	-0.0450032	0.671889	1.36813	0.955994	1.95793	0.98863
ukb-ppp-CD8A-OID21018	T-cell surface glycoprotein CD8 alpha chain | Neurology	Inverse variance weighted	3	-0.0631657	0.112964	0.576048	-0.284575	0.158244	0.938788	0.752334	1.17145	0.98863
ukb-ppp-CDA-OID30345	Cytidine deaminase | Cardiometabolic_II	Inverse variance weighted	4	0.111063	0.0845841	0.189167	-0.0547218	0.276848	1.11747	0.946749	1.31897	0.98863
ukb-ppp-CDCP1-OID20940	CUB domain-containing protein 1 | Neurology	Inverse variance weighted	3	0.0621681	0.12064	0.606332	-0.174287	0.298623	1.06414	0.840056	1.348	0.98863
ukb-ppp-CDH15-OID21005	Cadherin-15 | Neurology	Inverse variance weighted	5	-0.187089	0.0791255	0.0180564	-0.342175	-0.0320031	0.82937	0.710224	0.968504	0.875764
ukb-ppp-CDH17-OID20134	Cadherin-17 | Cardiometabolic	Inverse variance weighted	4	0.0801099	0.0806722	0.320696	-0.0780077	0.238227	1.08341	0.924957	1.269	0.98863
ukb-ppp-CDH2-OID20170	Cadherin-2 | Cardiometabolic	Inverse variance weighted	3	0.343353	0.229786	0.135115	-0.107027	0.793734	1.40967	0.898501	2.21164	0.98863
ukb-ppp-CDH23-OID31074	Cadherin-23 | Neurology_II	Inverse variance weighted	2	0.177484	0.318802	0.577719	-0.447369	0.802336	1.19421	0.639308	2.23075	0.98863
ukb-ppp-CDH3-OID21008	Cadherin-3 | Neurology	Inverse variance weighted	2	-0.800886	0.654182	0.220856	-2.08308	0.481311	0.448931	0.124546	1.61819	0.98863
ukb-ppp-CDH5-OID20243	Cadherin-5 | Cardiometabolic	Inverse variance weighted	2	-0.0846069	0.113048	0.454209	-0.306181	0.136967	0.918873	0.736253	1.14679	0.98863
ukb-ppp-CDH6-OID20157	Cadherin-6 | Cardiometabolic	Inverse variance weighted	5	0.0169515	0.0538567	0.75295	-0.0886076	0.122511	1.0171	0.915205	1.13033	0.98863
ukb-ppp-CDHR1-OID20808	Cadherin-related family member 1 | Neurology	Inverse variance weighted	4	0.200887	0.10758	0.0618574	-0.0099709	0.411745	1.22249	0.990079	1.50945	0.973208
ukb-ppp-CDKN1A-OID21319	Cyclin-dependent kinase inhibitor 1 | Oncology	Inverse variance weighted	2	0.170925	0.297916	0.566147	-0.412991	0.754841	1.1864	0.661668	2.12727	0.98863
ukb-ppp-CDNF-OID21318	Cerebral dopamine neurotrophic factor | Oncology	Inverse variance weighted	6	-0.014521	0.0507081	0.7746	-0.113909	0.0848669	0.985584	0.892339	1.08857	0.98863
ukb-ppp-CDON-OID20754	Cell adhesion molecule-related/down-regulated by oncogenes | Inflammation	Inverse variance weighted	3	-0.00950923	0.171459	0.955771	-0.345568	0.32655	0.990536	0.707818	1.38618	0.99209
ukb-ppp-CDSN-OID20667	Corneodesmosin | Inflammation	Inverse variance weighted	2	0.0541881	0.0540974	0.3165	-0.0518429	0.160219	1.05568	0.949478	1.17377	0.98863
ukb-ppp-CEACAM1-OID21528	Carcinoembryonic antigen-related cell adhesion molecule 1 | Oncology	Inverse variance weighted	3	0.0159504	0.0962595	0.868391	-0.172718	0.204619	1.01608	0.841375	1.22706	0.98863
ukb-ppp-CEACAM16-OID31495	Carcinoembryonic antigen-related cell adhesion molecule 16 | Oncology_II	Inverse variance weighted	4	0.0352926	0.0689055	0.608519	-0.0997622	0.170347	1.03592	0.905053	1.18572	0.98863
ukb-ppp-CEACAM19-OID31443	Carcinoembryonic antigen-related cell adhesion molecule 19 | Oncology_II	Inverse variance weighted	2	-0.0803724	0.219345	0.714052	-0.510288	0.349544	0.922773	0.600322	1.41842	0.98863
ukb-ppp-CEACAM20-OID31308	Carcinoembryonic antigen-related cell adhesion molecule 20 | Oncology_II	Inverse variance weighted	2	-0.0433832	0.352392	0.902019	-0.734071	0.647305	0.957544	0.479951	1.91038	0.98863
ukb-ppp-CEACAM21-OID20548	Carcinoembryonic antigen-related cell adhesion molecule 21 | Inflammation	Inverse variance weighted	16	-0.00885454	0.0338161	0.793441	-0.075134	0.0574249	0.991185	0.927619	1.05911	0.98863
ukb-ppp-CEACAM5-OID21171	Carcinoembryonic antigen-related cell adhesion molecule 5 | Oncology	Inverse variance weighted	4	0.0232102	0.0865584	0.788588	-0.146444	0.192865	1.02348	0.863774	1.21272	0.98863
ukb-ppp-CELA2A-OID30411	Chymotrypsin-like elastase family member 2A | Cardiometabolic_II	Inverse variance weighted	3	-0.136777	0.285922	0.632385	-0.697185	0.423631	0.872164	0.497985	1.5275	0.98863
ukb-ppp-CELA3A-OID20298	Chymotrypsin-like elastase family member 3A | Cardiometabolic	Inverse variance weighted	2	-0.220455	0.190667	0.247586	-0.594163	0.153252	0.802154	0.552025	1.16562	0.98863
ukb-ppp-CELSR2-OID30593	Cadherin EGF LAG seven-pass G-type receptor 2 | Inflammation_II	Inverse variance weighted	5	-0.0211511	0.0782732	0.78699	-0.174567	0.132264	0.979071	0.839821	1.14141	0.98863
ukb-ppp-CEMIP2-OID30499	Cell surface hyaluronidase | Inflammation_II	Inverse variance weighted	3	0.0313326	0.144164	0.827943	-0.251228	0.313893	1.03183	0.777845	1.36874	0.98863
ukb-ppp-CEP85-OID21241	Centrosomal protein of 85 kDa | Oncology	Inverse variance weighted	2	-0.386377	0.274674	0.159524	-0.924739	0.151984	0.679514	0.396635	1.16414	0.98863
ukb-ppp-CES1-OID20244	Liver carboxylesterase 1 | Cardiometabolic	Inverse variance weighted (multiplicative random effects)	5	0.0277237	0.115391	0.810129	-0.198442	0.253889	1.02811	0.820007	1.28903	0.98863
ukb-ppp-CES2-OID21366	Cocaine esterase | Oncology	Inverse variance weighted	2	0.387379	0.276343	0.160975	-0.154255	0.929012	1.47311	0.857054	2.53201	0.98863
ukb-ppp-CES3-OID21340	Carboxylesterase 3 | Oncology	Inverse variance weighted	4	0.189348	0.0842707	0.0246461	0.0241777	0.354519	1.20846	1.02447	1.42549	0.875764
ukb-ppp-CFB-OID30755	Complement factor B | Inflammation_II	Inverse variance weighted	4	-0.046911	0.0605539	0.438518	-0.165597	0.0717746	0.954172	0.847388	1.07441	0.98863
ukb-ppp-CFH-OID30790	Complement factor H | Inflammation_II	Inverse variance weighted	2	0.0897006	0.303119	0.767287	-0.504413	0.683814	1.09385	0.60386	1.98142	0.98863
ukb-ppp-CFHR2-OID30720	Complement factor H-related protein 2 | Inflammation_II	Inverse variance weighted	8	0.0368304	0.0631402	0.559684	-0.0869244	0.160585	1.03752	0.916746	1.1742	0.98863
ukb-ppp-CFHR4-OID30758	Complement factor H-related protein 4 | Inflammation_II	Inverse variance weighted	9	0.035057	0.0539602	0.515898	-0.0707051	0.140819	1.03568	0.931737	1.15122	0.98863
ukb-ppp-CFHR5-OID30716	Complement factor H-related protein 5 | Inflammation_II	Inverse variance weighted	7	0.0505542	0.0505518	0.317287	-0.0485273	0.149636	1.05185	0.952631	1.16141	0.98863
ukb-ppp-CGREF1-OID20152	Cell growth regulator with EF hand domain protein 1 | Cardiometabolic	Inverse variance weighted	12	0.000564711	0.0646977	0.993036	-0.126243	0.127372	1.00056	0.881401	1.13584	0.999135
ukb-ppp-CHAD-OID30660	Chondroadherin | Inflammation_II	Inverse variance weighted	2	-0.0431434	0.158423	0.785367	-0.353652	0.267365	0.957774	0.702119	1.30652	0.98863
ukb-ppp-CHCHD10-OID31116	Coiled-coil-helix-coiled-coil-helix domain-containing protein 10, mitochondrial | Neurology_II	Inverse variance weighted	2	0.260806	0.237746	0.272643	-0.205176	0.726788	1.29798	0.814504	2.06843	0.98863
ukb-ppp-CHGA-OID30403	Chromogranin-A | Cardiometabolic_II	Inverse variance weighted	2	-0.0635145	0.162336	0.69561	-0.381693	0.254664	0.93846	0.682704	1.29003	0.98863
ukb-ppp-CHGB-OID21038	Secretogranin-1 | Neurology	Inverse variance weighted	6	-0.0359822	0.0606108	0.552739	-0.154779	0.082815	0.964657	0.856604	1.08634	0.98863
ukb-ppp-CHI3L1-OID20399	Chitinase-3-like protein 1 | Cardiometabolic	Inverse variance weighted	7	-0.0137073	0.0409239	0.737667	-0.0939181	0.0665036	0.986386	0.910357	1.06876	0.98863
ukb-ppp-CHIT1-OID20312	Chitotriosidase-1 | Cardiometabolic	Inverse variance weighted (multiplicative random effects)	10	0.0182338	0.0609744	0.764909	-0.101276	0.137744	1.0184	0.903683	1.14768	0.98863
ukb-ppp-CHMP6-OID30327	Charged multivesicular body protein 6 | Cardiometabolic_II	Inverse variance weighted	2	0.123997	0.138668	0.371217	-0.147793	0.395787	1.13201	0.862609	1.48555	0.98863
ukb-ppp-CHRDL2-OID20223	Chordin-like protein 2 | Cardiometabolic	Inverse variance weighted	2	-0.138543	0.253086	0.584093	-0.634592	0.357505	0.870625	0.530152	1.42976	0.98863
ukb-ppp-CILP-OID30399	Cartilage intermediate layer protein 1 | Cardiometabolic_II	Inverse variance weighted	2	-0.150202	0.0870115	0.0843057	-0.320745	0.0203405	0.860534	0.725609	1.02055	0.98863
ukb-ppp-CIT-OID30970	Citron Rho-interacting kinase | Neurology_II	Inverse variance weighted	2	-0.286027	0.418194	0.494001	-1.10569	0.533633	0.751242	0.330983	1.70512	0.98863
ukb-ppp-CKAP4-OID20617	Cytoskeleton-associated protein 4 | Inflammation	Inverse variance weighted	2	0.0246737	0.161277	0.878406	-0.291429	0.340777	1.02498	0.747195	1.40604	0.98863
ukb-ppp-CLEC10A-OID20928	C-type lectin domain family 10 member A | Neurology	Inverse variance weighted	5	-0.0237241	0.0532005	0.655642	-0.127997	0.0805489	0.976555	0.879856	1.08388	0.98863
ukb-ppp-CLEC11A-OID21112	C-type lectin domain family 11 member A | Neurology	Inverse variance weighted	3	0.0809557	0.0909039	0.373163	-0.0972159	0.259127	1.08432	0.90736	1.2958	0.98863
ukb-ppp-CLEC12A-OID30552	C-type lectin domain family 12 member A | Inflammation_II	Inverse variance weighted	3	0.0229029	0.066863	0.731949	-0.108149	0.153954	1.02317	0.897494	1.16644	0.98863
ukb-ppp-CLEC1A-OID20099	C-type lectin domain family 1 member A | Cardiometabolic	Inverse variance weighted	3	0.11717	0.0808002	0.147026	-0.0411987	0.275538	1.12431	0.959638	1.31724	0.98863
ukb-ppp-CLEC1B-OID21061	C-type lectin domain family 1 member B | Neurology	Inverse variance weighted	2	-0.155702	0.155771	0.317523	-0.461013	0.149609	0.855814	0.630644	1.16138	0.98863
ukb-ppp-CLEC3B-OID30756	Tetranectin | Inflammation_II	Inverse variance weighted	3	-0.133042	0.110703	0.229444	-0.35002	0.083936	0.875428	0.704674	1.08756	0.98863
ukb-ppp-CLEC4G-OID20590	C-type lectin domain family 4 member G | Inflammation	Inverse variance weighted	2	-0.0357727	0.123428	0.771949	-0.277692	0.206147	0.96486	0.75753	1.22893	0.98863
ukb-ppp-CLEC4M-OID30405	C-type lectin domain family 4 member M | Cardiometabolic_II	Inverse variance weighted	5	0.139639	0.0622799	0.0249534	0.0175706	0.261708	1.14986	1.01773	1.29915	0.875764
ukb-ppp-CLEC5A-OID20165	C-type lectin domain family 5 member A | Cardiometabolic	Inverse variance weighted	3	-0.0348614	0.0854447	0.683274	-0.202333	0.13261	0.965739	0.816823	1.1418	0.98863
ukb-ppp-CLEC7A-OID20636	C-type lectin domain family 7 member A | Inflammation	Inverse variance weighted	4	-0.0127499	0.0456512	0.780023	-0.102226	0.0767265	0.987331	0.902825	1.07975	0.98863
ukb-ppp-CLGN-OID30957	Calmegin | Neurology_II	Inverse variance weighted	10	-0.0380303	0.052108	0.46549	-0.140162	0.0641013	0.962684	0.869218	1.0662	0.98863
ukb-ppp-CLIP2-OID20559	CAP-Gly domain-containing linker protein 2 | Inflammation	Inverse variance weighted	2	0.0359404	0.178776	0.84067	-0.314461	0.386342	1.03659	0.730182	1.47159	0.98863
ukb-ppp-CLMP-OID21419	CXADR-like membrane protein | Oncology	Inverse variance weighted	4	0.206561	0.0779611	0.00806007	0.0537575	0.359365	1.22944	1.05523	1.43242	0.849908
ukb-ppp-CLPS-OID21156	Colipase | Neurology	Inverse variance weighted	5	-0.0784786	0.06875	0.253659	-0.213229	0.0562714	0.924522	0.807971	1.05788	0.98863
ukb-ppp-CLSTN2-OID20664	Calsyntenin-2 | Inflammation	Inverse variance weighted	8	-0.0687681	0.0732575	0.347875	-0.212353	0.0748165	0.933543	0.808679	1.07769	0.98863
ukb-ppp-CLU-OID30732	Clusterin | Inflammation_II	Inverse variance weighted	2	-0.209746	0.240058	0.382265	-0.68026	0.260768	0.81079	0.506485	1.29793	0.98863
ukb-ppp-CNDP1-OID20347	Beta-Ala-His dipeptidase | Cardiometabolic	Inverse variance weighted	5	-0.0452709	0.0715282	0.526793	-0.185466	0.0949244	0.955739	0.830717	1.09958	0.98863
ukb-ppp-CNPY4-OID21317	Protein canopy homolog 4 | Oncology	Inverse variance weighted	2	0.248359	0.157278	0.11431	-0.0599048	0.556623	1.28192	0.941854	1.74477	0.98863
ukb-ppp-CNTN1-OID20307	Contactin-1 | Cardiometabolic	Inverse variance weighted	3	-0.0560141	0.116736	0.631345	-0.284817	0.172789	0.945526	0.752152	1.18862	0.98863
ukb-ppp-CNTN2-OID21426	Contactin-2 | Oncology	Inverse variance weighted	5	0.0958375	0.0434388	0.0273655	0.0106974	0.180978	1.10058	1.01075	1.19839	0.875764
ukb-ppp-CNTN3-OID21092	Contactin-3 | Neurology	Inverse variance weighted	4	-0.117404	0.104776	0.262493	-0.322765	0.0879576	0.889226	0.724144	1.09194	0.98863
ukb-ppp-CNTN4-OID21117	Contactin-4 | Neurology	Inverse variance weighted	4	0.150995	0.0651071	0.0203852	0.0233853	0.278605	1.16299	1.02366	1.32129	0.875764
ukb-ppp-CNTN5-OID21006	Contactin-5 | Neurology	Inverse variance weighted	6	0.0319364	0.0529776	0.546623	-0.0718996	0.135772	1.03245	0.930624	1.14542	0.98863
ukb-ppp-CNTNAP2-OID20556	Contactin-associated protein-like 2 | Inflammation	Inverse variance weighted	6	0.0864681	0.0593027	0.144818	-0.0297652	0.202701	1.09032	0.970673	1.22471	0.98863
ukb-ppp-COCH-OID30305	Cochlin | Cardiometabolic_II	Inverse variance weighted	5	0.0691628	0.0693008	0.318275	-0.0666668	0.204992	1.07161	0.935507	1.22752	0.98863
ukb-ppp-COL15A1-OID30396	Collagen alpha-1(XV) chain | Cardiometabolic_II	Inverse variance weighted	2	-0.0273543	0.232465	0.906329	-0.482987	0.428278	0.973016	0.616938	1.53461	0.98863
ukb-ppp-COL18A1-OID20332	Collagen alpha-1 | Cardiometabolic	Inverse variance weighted	2	0.225945	0.147569	0.125742	-0.0632909	0.51518	1.25351	0.93867	1.67394	0.98863
ukb-ppp-COL24A1-OID31464	Collagen alpha-1(XXIV) chain | Oncology_II	Inverse variance weighted	3	0.0309658	0.10103	0.759224	-0.167054	0.228985	1.03145	0.846154	1.25732	0.98863
ukb-ppp-COL28A1-OID30969	Collagen alpha-1(XXVIII) chain | Neurology_II	Inverse variance weighted	4	0.0374172	0.0497547	0.452031	-0.060102	0.134936	1.03813	0.941668	1.14446	0.98863
ukb-ppp-COL2A1-OID30286	Collagen alpha-1(II) chain | Cardiometabolic_II	Inverse variance weighted	4	0.00900193	0.0529906	0.865106	-0.0948596	0.112863	1.00904	0.909501	1.11948	0.98863
ukb-ppp-COL4A1-OID20208	Collagen alpha-1 | Cardiometabolic	Inverse variance weighted	2	-0.0761316	0.140184	0.587073	-0.350893	0.19863	0.926694	0.704059	1.21973	0.98863
ukb-ppp-COL5A1-OID30587	Collagen alpha-1(V) chain | Inflammation_II	Inverse variance weighted	4	-0.0374641	0.0917391	0.682997	-0.217273	0.142345	0.963229	0.80471	1.15297	0.98863
ukb-ppp-COL6A3-OID20292	Collagen alpha-3 | Cardiometabolic	Inverse variance weighted	2	0.301868	0.253358	0.23347	-0.194714	0.798451	1.35238	0.82307	2.2221	0.98863
ukb-ppp-COL9A1-OID20550	Collagen alpha-1 | Inflammation	Inverse variance weighted	2	0.0424544	0.145744	0.770827	-0.243205	0.328113	1.04337	0.784111	1.38835	0.98863
ukb-ppp-COMP-OID20405	Cartilage oligomeric matrix protein | Cardiometabolic	Inverse variance weighted (multiplicative random effects)	3	0.150638	0.229573	0.511717	-0.299325	0.600602	1.16258	0.741318	1.82322	0.98863
ukb-ppp-COMT-OID20086	Catechol O-methyltransferase | Cardiometabolic	Inverse variance weighted	5	0.0180893	0.0708161	0.798383	-0.12071	0.156889	1.01825	0.886291	1.16987	0.98863
ukb-ppp-CPA2-OID21060	Carboxypeptidase A2 | Neurology	Inverse variance weighted	5	-0.0587654	0.083803	0.483158	-0.223019	0.105488	0.942928	0.800099	1.11125	0.98863
ukb-ppp-CPA4-OID30606	Carboxypeptidase A4 | Inflammation_II	Inverse variance weighted	6	-0.0188066	0.0597946	0.753126	-0.136004	0.0983908	0.981369	0.872839	1.10339	0.98863
ukb-ppp-CPB2-OID30734	Carboxypeptidase B2 | Inflammation_II	Inverse variance weighted	4	0.148441	0.0739296	0.0446578	0.00353856	0.293343	1.16002	1.00354	1.3409	0.900449
ukb-ppp-CPE-OID21392	Carboxypeptidase E | Oncology	Inverse variance weighted	3	0.0049586	0.103892	0.961933	-0.19867	0.208587	1.00497	0.81982	1.23194	0.99209
ukb-ppp-CPM-OID21054	Carboxypeptidase M | Neurology	Inverse variance weighted	3	-0.183861	0.21203	0.38586	-0.599439	0.231716	0.832051	0.549119	1.26076	0.98863
ukb-ppp-CPOX-OID30495	Oxygen-dependent coproporphyrinogen-III oxidase, mitochondrial | Inflammation_II	Inverse variance weighted (multiplicative random effects)	3	0.0591687	0.355137	0.867679	-0.6369	0.755237	1.06095	0.52893	2.12812	0.98863
ukb-ppp-CPPED1-OID21053	Serine/threonine-protein phosphatase CPPED1 | Neurology	Inverse variance weighted	6	-0.0448365	0.0426897	0.293586	-0.128508	0.0388354	0.956154	0.879406	1.0396	0.98863
ukb-ppp-CPQ-OID30406	Carboxypeptidase Q | Cardiometabolic_II	Inverse variance weighted	7	0.00828802	0.0656638	0.899559	-0.120413	0.136989	1.00832	0.886554	1.14682	0.98863
ukb-ppp-CPVL-OID21435	Probable serine carboxypeptidase CPVL | Oncology	Inverse variance weighted	6	-0.0182353	0.0735532	0.804196	-0.162399	0.125929	0.98193	0.850102	1.1342	0.98863
ukb-ppp-CPXM1-OID21479	Probable carboxypeptidase X1 | Oncology	Inverse variance weighted	2	-0.0358664	0.110278	0.745003	-0.252012	0.180279	0.964769	0.777235	1.19755	0.98863
ukb-ppp-CPXM2-OID30322	Inactive carboxypeptidase-like protein X2 | Cardiometabolic_II	Inverse variance weighted	4	0.0549043	0.0825476	0.505972	-0.106889	0.216697	1.05644	0.898625	1.24197	0.98863
ukb-ppp-CR1-OID30697	Complement receptor type 1 | Inflammation_II	Inverse variance weighted	3	-0.015036	0.0588057	0.798191	-0.130295	0.100223	0.985077	0.877836	1.10542	0.98863
ukb-ppp-CR2-OID20393	Complement receptor type 2 | Cardiometabolic	Inverse variance weighted	4	0.0365006	0.138759	0.792512	-0.235467	0.308468	1.03717	0.790202	1.36134	0.98863
ukb-ppp-CRACR2A-OID21249	EF-hand calcium-binding domain-containing protein 4B | Oncology	Inverse variance weighted (multiplicative random effects)	3	-0.0653837	0.285513	0.818865	-0.624989	0.494221	0.936708	0.535267	1.63922	0.98863
ukb-ppp-CREG1-OID21515	Protein CREG1 | Oncology	Inverse variance weighted	2	-0.161737	0.146193	0.268587	-0.448275	0.124802	0.850665	0.638729	1.13292	0.98863
ukb-ppp-CRELD1-OID30619	Protein disulfide isomerase CRELD1 | Inflammation_II	Inverse variance weighted	7	0.0215045	0.0542638	0.691887	-0.0848525	0.127861	1.02174	0.918648	1.1364	0.98863
ukb-ppp-CRELD2-OID20751	Protein disulfide isomerase CRELD2 | Inflammation	Inverse variance weighted	4	-0.123293	0.0661767	0.0624502	-0.252999	0.00641346	0.884005	0.776469	1.00643	0.973208
ukb-ppp-CRH-OID21257	Corticoliberin | Oncology	Inverse variance weighted	3	-0.0274816	0.0748368	0.713455	-0.174162	0.119199	0.972893	0.840161	1.12659	0.98863
ukb-ppp-CRHBP-OID20747	Corticotropin-releasing factor-binding protein | Inflammation	Inverse variance weighted	5	-0.0490728	0.0533761	0.357898	-0.15369	0.0555443	0.952112	0.857538	1.05712	0.98863
ukb-ppp-CRIM1-OID20701	Cysteine-rich motor neuron 1 protein | Inflammation	Inverse variance weighted	3	-0.0350182	0.168581	0.835445	-0.365437	0.295401	0.965588	0.693893	1.34366	0.98863
ukb-ppp-CRIP2-OID20901	Cysteine-rich protein 2 | Neurology	Inverse variance weighted	2	-0.110452	0.166636	0.507438	-0.437059	0.216155	0.895429	0.645933	1.2413	0.98863
ukb-ppp-CRISP2-OID21456	Cysteine-rich secretory protein 2 | Oncology	Inverse variance weighted	7	-0.0196935	0.082428	0.811169	-0.181252	0.141865	0.980499	0.834225	1.15242	0.98863
ukb-ppp-CRISP3-OID30715	Cysteine-rich secretory protein 3 | Inflammation_II	Inverse variance weighted	7	-0.0210663	0.0476911	0.658689	-0.114541	0.0724083	0.979154	0.891775	1.07509	0.98863
ukb-ppp-CRNN-OID21427	Cornulin | Oncology	Inverse variance weighted	11	0.0572543	0.0548034	0.296152	-0.0501603	0.164669	1.05893	0.951077	1.179	0.98863
ukb-ppp-CRTAC1-OID20279	Cartilage acidic protein 1 | Cardiometabolic	Inverse variance weighted	5	-0.0293542	0.0585992	0.616419	-0.144209	0.0855003	0.971072	0.865707	1.08926	0.98863
ukb-ppp-CRTAM-OID20914	Cytotoxic and regulatory T-cell molecule | Neurology	Inverse variance weighted	4	0.00523704	0.0793269	0.947363	-0.150244	0.160718	1.00525	0.860498	1.17435	0.99209
ukb-ppp-CRYGD-OID31144	Gamma-crystallin D | Neurology_II	Inverse variance weighted	8	0.0653963	0.0581822	0.261017	-0.0486409	0.179433	1.06758	0.952523	1.19654	0.98863
ukb-ppp-CRYM-OID30815	Ketimine reductase mu-crystallin | Neurology_II	Inverse variance weighted	4	0.0266267	0.0797119	0.738352	-0.129609	0.182862	1.02698	0.878439	1.20065	0.98863
ukb-ppp-CRYZL1-OID30272	Quinone oxidoreductase-like protein 1 | Cardiometabolic_II	Inverse variance weighted	2	-0.210198	0.264452	0.426704	-0.728525	0.308128	0.810423	0.48262	1.36088	0.98863
ukb-ppp-CSF1-OID20719	Macrophage colony-stimulating factor 1 | Inflammation	Inverse variance weighted	2	-0.0191347	0.130133	0.883101	-0.274195	0.235926	0.981047	0.760183	1.26608	0.98863
ukb-ppp-CSF1R-OID30681	Macrophage colony-stimulating factor 1 receptor | Inflammation_II	Inverse variance weighted	3	0.0633085	0.155787	0.684464	-0.242034	0.368651	1.06536	0.785029	1.44578	0.98863
ukb-ppp-CSF2RB-OID30553	Cytokine receptor common subunit beta | Inflammation_II	Inverse variance weighted	9	0.00573599	0.0639385	0.928517	-0.119583	0.131055	1.00575	0.88729	1.14003	0.992073
ukb-ppp-CSF3R-OID30527	Granulocyte colony-stimulating factor receptor | Inflammation_II	Inverse variance weighted	5	0.0563561	0.057786	0.329433	-0.0569045	0.169617	1.05797	0.944684	1.18485	0.98863
ukb-ppp-CSPG4-OID30397	Chondroitin sulfate proteoglycan 4 | Cardiometabolic_II	Inverse variance weighted	2	-0.151247	0.322854	0.639448	-0.784041	0.481546	0.859635	0.456557	1.61857	0.98863
ukb-ppp-CST1-OID30581	Cystatin-SN | Inflammation_II	Inverse variance weighted	6	-0.0183535	0.0561216	0.743645	-0.128352	0.0916449	0.981814	0.879544	1.09598	0.98863
ukb-ppp-CST3-OID20400	Cystatin-C | Cardiometabolic	Inverse variance weighted	2	0.0195281	0.0996175	0.844586	-0.175722	0.214778	1.01972	0.838851	1.23959	0.98863
ukb-ppp-CST5-OID20995	Cystatin-D | Neurology	Inverse variance weighted	7	-0.0526421	0.0783745	0.501792	-0.206256	0.100972	0.94872	0.813625	1.10625	0.98863
ukb-ppp-CST7-OID20704	Cystatin-F | Inflammation	Inverse variance weighted	6	0.0422605	0.0597771	0.479586	-0.0749025	0.159424	1.04317	0.927834	1.17283	0.98863
ukb-ppp-CSTB-OID20294	Cystatin-B | Cardiometabolic	Inverse variance weighted	4	-0.0843156	0.0681427	0.215961	-0.217875	0.049244	0.919141	0.804226	1.05048	0.98863
ukb-ppp-CTBS-OID30710	Di-N-acetylchitobiase | Inflammation_II	Inverse variance weighted	6	0.103283	0.0473788	0.0292617	0.0104207	0.196146	1.10881	1.01048	1.2167	0.875764
ukb-ppp-CTHRC1-OID30393	Collagen triple helix repeat-containing protein 1 | Cardiometabolic_II	Inverse variance weighted	2	0.469703	0.434545	0.279738	-0.382005	1.32141	1.59952	0.682492	3.74871	0.98863
ukb-ppp-CTRB1-OID21150	Chymotrypsinogen B | Neurology	Inverse variance weighted	5	0.0686928	0.0751774	0.360852	-0.0786548	0.21604	1.07111	0.924359	1.24115	0.98863
ukb-ppp-CTRC-OID20752	Chymotrypsin-C | Inflammation	Inverse variance weighted	5	0.0752707	0.0758781	0.3212	-0.0734504	0.223992	1.07818	0.929182	1.25106	0.98863
ukb-ppp-CTSB-OID20276	Cathepsin B | Cardiometabolic	Inverse variance weighted (multiplicative random effects)	7	-0.0624077	0.080639	0.438981	-0.22046	0.0956448	0.9395	0.80215	1.10037	0.98863
ukb-ppp-CTSC-OID20679	Dipeptidyl peptidase 1 | Inflammation	Inverse variance weighted	6	-0.103512	0.0694006	0.135827	-0.239537	0.0325134	0.901665	0.786992	1.03305	0.98863
ukb-ppp-CTSD-OID20358	Cathepsin D | Cardiometabolic	Inverse variance weighted	3	-0.12619	0.101141	0.212152	-0.324426	0.0720455	0.881447	0.722943	1.0747	0.98863
ukb-ppp-CTSE-OID30628	Cathepsin E | Inflammation_II	Inverse variance weighted	5	0.0587934	0.0682971	0.389322	-0.075069	0.192656	1.06056	0.927679	1.21247	0.98863
ukb-ppp-CTSF-OID21500	Cathepsin F | Oncology	Inverse variance weighted	2	-0.0239165	0.137976	0.862386	-0.29435	0.246517	0.976367	0.745016	1.27956	0.98863
ukb-ppp-CTSH-OID20113	Pro-cathepsin H [Cleaved into: Cathepsin H mini chain; Cathepsin H | Cardiometabolic	Inverse variance weighted	11	0.0036865	0.02695	0.891197	-0.0491355	0.0565085	1.00369	0.952052	1.05814	0.98863
ukb-ppp-CTSO-OID20660	Cathepsin O | Inflammation	Inverse variance weighted	4	0.0493614	0.138645	0.72182	-0.222383	0.321106	1.0506	0.800609	1.37865	0.98863
ukb-ppp-CTSS-OID21056	Cathepsin S | Neurology	Inverse variance weighted	7	-0.180635	0.086512	0.0368002	-0.350198	-0.0110712	0.83474	0.704549	0.98899	0.875764
ukb-ppp-CTSV-OID21405	Cathepsin L2 | Oncology	Inverse variance weighted	5	0.0196633	0.0977914	0.84064	-0.172008	0.211335	1.01986	0.841973	1.23533	0.98863
ukb-ppp-CTSZ-OID20365	Cathepsin Z | Cardiometabolic	Inverse variance weighted	2	0.0268857	0.0778338	0.729775	-0.125669	0.17944	1.02725	0.881907	1.19655	0.98863
ukb-ppp-CX3CL1-OID20976	Fractalkine | Neurology	Inverse variance weighted (multiplicative random effects)	3	-0.0352866	0.201004	0.860646	-0.429254	0.358681	0.965329	0.650994	1.43144	0.98863
ukb-ppp-CXADR-OID20561	Coxsackievirus and adenovirus receptor | Inflammation	Inverse variance weighted	2	-0.216773	0.208169	0.297722	-0.624783	0.191238	0.805113	0.535377	1.21075	0.98863
ukb-ppp-CXCL1-OID20762	Growth-regulated alpha protein | Inflammation	Inverse variance weighted (multiplicative random effects)	11	0.0337387	0.105348	0.74877	-0.172743	0.24022	1.03431	0.841354	1.27153	0.98863
ukb-ppp-CXCL10-OID20697	C-X-C motif chemokine 10 | Inflammation	Inverse variance weighted	2	-0.166648	0.313588	0.595125	-0.78128	0.447984	0.846497	0.457819	1.56515	0.98863
ukb-ppp-CXCL11-OID21042	C-X-C motif chemokine 11 | Neurology	Inverse variance weighted	3	0.158512	0.107013	0.138544	-0.0512342	0.368258	1.17177	0.950056	1.44521	0.98863
ukb-ppp-CXCL12-OID20464	Stromal cell-derived factor 1 | Inflammation	Inverse variance weighted	3	0.0359793	0.192786	0.851952	-0.341881	0.413839	1.03663	0.710433	1.51261	0.98863
ukb-ppp-CXCL16-OID20282	C-X-C motif chemokine 16 | Cardiometabolic	Inverse variance weighted	2	0.414674	0.217334	0.0563905	-0.0113001	0.840649	1.51388	0.988764	2.31787	0.96571
ukb-ppp-CXCL5-OID20207	C-X-C motif chemokine 5 | Cardiometabolic	Inverse variance weighted	4	-0.0550642	0.0751984	0.464015	-0.202453	0.0923246	0.946424	0.816725	1.09672	0.98863
ukb-ppp-CXCL6-OID20613	C-X-C motif chemokine 6 | Inflammation	Inverse variance weighted	4	0.0341064	0.0545675	0.531951	-0.0728459	0.141059	1.03469	0.929744	1.15149	0.98863
ukb-ppp-CXCL8-OID20153	Interleukin-8 | Cardiometabolic	Inverse variance weighted	2	-0.161438	0.503966	0.748715	-1.14921	0.826336	0.85092	0.316887	2.28493	0.98863
ukb-ppp-CXCL8-OID20631	Interleukin-8 | Inflammation	Inverse variance weighted	2	-0.158802	0.498792	0.750202	-1.13643	0.81883	0.853165	0.320961	2.26785	0.98863
ukb-ppp-CXCL8-OID20997	Interleukin-8 | Neurology	Inverse variance weighted	2	-0.159143	0.497031	0.748827	-1.13332	0.815039	0.852875	0.321961	2.25926	0.98863
ukb-ppp-CXCL8-OID21430	Interleukin-8 | Oncology	Inverse variance weighted	2	-0.160143	0.482061	0.739734	-1.10498	0.784696	0.852022	0.331217	2.19174	0.98863
ukb-ppp-CYB5R2-OID31512	NADH-cytochrome b5 reductase 2 | Oncology_II	Inverse variance weighted	2	0.194158	0.0894652	0.0299912	0.0188062	0.36951	1.21429	1.01898	1.44702	0.875764
ukb-ppp-CYTL1-OID30374	Cytokine-like protein 1 | Cardiometabolic_II	Inverse variance weighted	6	-0.0124246	0.0375497	0.740733	-0.0860219	0.0611728	0.987652	0.917574	1.06308	0.98863
ukb-ppp-DAPK2-OID30505	Death-associated protein kinase 2 | Inflammation_II	Inverse variance weighted	7	-0.125763	0.108665	0.247129	-0.338746	0.0872196	0.881824	0.712663	1.09114	0.98863
ukb-ppp-DARS1-OID20903	Aspartate--tRNA ligase, cytoplasmic | Neurology	Inverse variance weighted	2	-0.0896124	0.263252	0.733551	-0.605585	0.426361	0.914285	0.545755	1.53167	0.98863
ukb-ppp-DBH-OID30703	Dopamine beta-hydroxylase | Inflammation_II	Inverse variance weighted	6	0.00652204	0.0484016	0.892811	-0.0883451	0.101389	1.00654	0.915445	1.10671	0.98863
ukb-ppp-DBI-OID21143	Acyl-CoA-binding protein | Neurology	Inverse variance weighted	4	0.0120877	0.0979258	0.901761	-0.179847	0.204022	1.01216	0.835398	1.22633	0.98863
ukb-ppp-DCBLD2-OID21474	Discoidin, CUB and LCCL domain-containing protein 2 | Oncology	Inverse variance weighted	3	0.124174	0.0954391	0.193229	-0.0628862	0.311235	1.13221	0.93905	1.36511	0.98863
ukb-ppp-DCC-OID30953	Netrin receptor DCC | Neurology_II	Inverse variance weighted (multiplicative random effects)	3	0.0682194	0.207259	0.742042	-0.338009	0.474447	1.0706	0.713189	1.60713	0.98863
ukb-ppp-DDAH1-OID21299	Dimethylarginine dimethylaminohydrolase 1 | Oncology	Inverse variance weighted	3	0.143098	0.141586	0.312169	-0.13441	0.420606	1.15384	0.874231	1.52288	0.98863
ukb-ppp-DDC-OID20215	Aromatic-L-amino-acid decarboxylase | Cardiometabolic	Inverse variance weighted	4	-0.0290956	0.107773	0.787183	-0.240331	0.18214	0.971324	0.786367	1.19978	0.98863
ukb-ppp-DDR1-OID21009	Epithelial discoidin domain-containing receptor 1 | Neurology	Inverse variance weighted	3	-0.0286725	0.0778923	0.712796	-0.181341	0.123997	0.971735	0.834151	1.13201	0.98863
ukb-ppp-DDT-OID30372	D-dopachrome decarboxylase | Cardiometabolic_II	Inverse variance weighted	2	0.0467635	0.132391	0.723922	-0.212723	0.306251	1.04787	0.80838	1.35832	0.98863
ukb-ppp-DDX58-OID21226	Antiviral innate immune response receptor RIG-I | Oncology	Inverse variance weighted	2	-0.0370316	0.10425	0.722426	-0.241362	0.167298	0.963646	0.785558	1.18211	0.98863
ukb-ppp-DECR1-OID20579	2,4-dienoyl-CoA reductase, mitochondrial | Inflammation	Inverse variance weighted	2	-0.0267942	0.330433	0.935372	-0.674444	0.620855	0.973562	0.50944	1.86052	0.992073
ukb-ppp-DEFA1_DEFA1B-OID20344	Neutrophil defensin 1 | Cardiometabolic	Inverse variance weighted	3	-0.276097	0.350586	0.430972	-0.963246	0.411052	0.758739	0.381652	1.5084	0.98863
ukb-ppp-DEFB104A_DEFB104B-OID30849	Beta-defensin 104 | Neurology_II	Inverse variance weighted	3	-0.0201388	0.2646	0.939331	-0.538755	0.498477	0.980063	0.583474	1.64621	0.992073
ukb-ppp-DEFB4A_DEFB4B-OID21373	Beta-defensin 4A | Oncology	Inverse variance weighted	3	0.0559585	0.304051	0.85398	-0.539981	0.651898	1.05755	0.582759	1.91918	0.98863
ukb-ppp-DHRS4L2-OID31072	Dehydrogenase/reductase SDR family member 4-like 2 | Neurology_II	Inverse variance weighted	4	-0.0480045	0.118721	0.685957	-0.280698	0.184688	0.953129	0.755257	1.20284	0.98863
ukb-ppp-DKK1-OID21066	Dickkopf-related protein 1 | Neurology	Inverse variance weighted	2	-0.0247908	0.190563	0.896493	-0.398295	0.348713	0.975514	0.671464	1.41724	0.98863
ukb-ppp-DKK3-OID20264	Dickkopf-related protein 3 | Cardiometabolic	Inverse variance weighted	2	-0.128049	0.061574	0.0375631	-0.248734	-0.00736364	0.879811	0.779788	0.992663	0.875764
ukb-ppp-DKKL1-OID21313	Dickkopf-like protein 1 | Oncology	Inverse variance weighted	10	0.0301391	0.0407814	0.459883	-0.0497925	0.110071	1.0306	0.951427	1.11636	0.98863
ukb-ppp-DLK1-OID20295	Protein delta homolog 1 | Cardiometabolic	Inverse variance weighted	4	-0.0233578	0.0751909	0.75607	-0.170732	0.124016	0.976913	0.843048	1.13203	0.98863
ukb-ppp-DLL1-OID21525	Delta-like protein 1 | Oncology	Inverse variance weighted	4	-0.143866	0.129743	0.267493	-0.398161	0.11043	0.866004	0.671554	1.11676	0.98863
ukb-ppp-DNAJA4-OID31130	DnaJ homolog subfamily A member 4 | Neurology_II	Inverse variance weighted	2	0.361322	0.213278	0.0902391	-0.0567025	0.779347	1.43523	0.944875	2.18005	0.98863
ukb-ppp-DNAJB6-OID30613	DnaJ homolog subfamily B member 6 | Inflammation_II	Inverse variance weighted	2	0.098829	0.224705	0.660069	-0.341592	0.53925	1.10388	0.710638	1.71472	0.98863
ukb-ppp-DNER-OID20712	Delta and Notch-like epidermal growth factor-related receptor | Inflammation	Inverse variance weighted	5	0.0656795	0.0769516	0.393372	-0.0851456	0.216505	1.06788	0.918379	1.24173	0.98863
ukb-ppp-DNM1-OID31458	Dynamin-1 | Oncology_II	Inverse variance weighted	3	-0.0807325	0.109549	0.46115	-0.295448	0.133983	0.92244	0.744198	1.14337	0.98863
ukb-ppp-DNMBP-OID20956	Dynamin-binding protein | Neurology	Inverse variance weighted	3	-0.362419	0.216707	0.0944462	-0.787164	0.0623256	0.69599	0.455134	1.06431	0.98863
ukb-ppp-DNPEP-OID31118	Aspartyl aminopeptidase | Neurology_II	Inverse variance weighted	2	0.412869	0.375078	0.271004	-0.322284	1.14802	1.51115	0.724492	3.15195	0.98863
ukb-ppp-DNPH1-OID20744	2'-deoxynucleoside 5'-phosphate N-hydrolase 1 | Inflammation	Inverse variance weighted	4	0.00706533	0.0919432	0.938747	-0.173143	0.187274	1.00709	0.841017	1.20596	0.992073
ukb-ppp-DPEP1-OID20897	Dipeptidase 1 | Neurology	Inverse variance weighted (multiplicative random effects)	7	-0.0116783	0.313076	0.970244	-0.625308	0.601952	0.98839	0.535096	1.82568	0.992339
ukb-ppp-DPEP2-OID21305	Dipeptidase 2 | Oncology	Inverse variance weighted	2	0.0328204	0.153796	0.831014	-0.26862	0.334261	1.03336	0.764433	1.39691	0.98863
ukb-ppp-DPP10-OID20527	Inactive dipeptidyl peptidase 10 | Inflammation	Inverse variance weighted	4	0.0108766	0.108447	0.920111	-0.201679	0.223432	1.01094	0.817358	1.25036	0.990119
ukb-ppp-DPP4-OID20406	Dipeptidyl peptidase 4 | Cardiometabolic	Inverse variance weighted	2	0.172397	0.119725	0.149882	-0.062263	0.407058	1.18815	0.939636	1.50239	0.98863
ukb-ppp-DPP6-OID21354	Dipeptidyl aminopeptidase-like protein 6 | Oncology	Inverse variance weighted	3	0.0274419	0.104985	0.793794	-0.17833	0.233213	1.02782	0.836667	1.26265	0.98863
ukb-ppp-DPP7-OID20142	Dipeptidyl peptidase 2 | Cardiometabolic	Inverse variance weighted	7	-0.0297543	0.0511361	0.560658	-0.129981	0.0704724	0.970684	0.878112	1.07301	0.98863
ukb-ppp-DPT-OID20278	Dermatopontin | Cardiometabolic	Inverse variance weighted	6	-0.0932557	0.12383	0.451394	-0.335963	0.149452	0.910961	0.71465	1.1612	0.98863
ukb-ppp-DRAXIN-OID20917	Draxin | Neurology	Inverse variance weighted	3	-0.0415879	0.0768142	0.588226	-0.192144	0.108968	0.959265	0.825188	1.11513	0.98863
ukb-ppp-DSC2-OID21079	Desmocollin-2 | Neurology	Inverse variance weighted	3	-0.0987412	0.131974	0.454349	-0.357411	0.159929	0.905977	0.699485	1.17343	0.98863
ukb-ppp-DSCAM-OID30993	Down syndrome cell adhesion molecule | Neurology_II	Inverse variance weighted	6	-0.0657686	0.0506324	0.193964	-0.165008	0.0334709	0.936348	0.847887	1.03404	0.98863
ukb-ppp-DSG2-OID21113	Desmoglein-2 | Neurology	Inverse variance weighted	3	-0.0946	0.107322	0.37807	-0.304951	0.115752	0.909737	0.737159	1.12272	0.98863
ukb-ppp-DSG3-OID21460	Desmoglein-3 | Oncology	Inverse variance weighted	2	0.0854358	0.127789	0.503769	-0.16503	0.335902	1.08919	0.847868	1.3992	0.98863
ukb-ppp-DTYMK-OID30308	Thymidylate kinase | Cardiometabolic_II	Inverse variance weighted	2	0.0892662	0.749113	0.905147	-1.379	1.55753	1.09337	0.251831	4.74707	0.98863
ukb-ppp-DXO-OID31080	Decapping and exoribonuclease protein | Neurology_II	Inverse variance weighted	4	0.0466928	0.0901185	0.604369	-0.129939	0.223325	1.0478	0.878149	1.25023	0.98863
ukb-ppp-EBI3_IL27-OID21389	Interleukin-27 | Oncology	Inverse variance weighted	4	-0.0431529	0.100874	0.668803	-0.240865	0.154559	0.957765	0.785948	1.16714	0.98863
ukb-ppp-ECE1-OID20891	Endothelin-converting enzyme 1 | Neurology	Inverse variance weighted	2	0.070213	0.259465	0.786693	-0.438338	0.578764	1.07274	0.645108	1.78383	0.98863
ukb-ppp-ECHDC3-OID30293	Enoyl-CoA hydratase domain-containing protein 3, mitochondrial | Cardiometabolic_II	Inverse variance weighted	3	-0.0242002	0.191229	0.899296	-0.399009	0.350609	0.97609	0.670984	1.41993	0.98863
ukb-ppp-ECHS1-OID30239	Enoyl-CoA hydratase, mitochondrial | Cardiometabolic_II	Inverse variance weighted	2	-0.0167752	0.163746	0.918402	-0.337717	0.304167	0.983365	0.713397	1.35549	0.989108
ukb-ppp-ECI2-OID30142	Enoyl-CoA delta isomerase 2 | Cardiometabolic_II	Inverse variance weighted	2	0.0133533	0.10289	0.896738	-0.188311	0.215017	1.01344	0.828357	1.23988	0.98863
ukb-ppp-ECM1-OID30736	Extracellular matrix protein 1 | Inflammation_II	Inverse variance weighted	4	0.00762677	0.0678216	0.910464	-0.125304	0.140557	1.00766	0.882229	1.15091	0.98863
ukb-ppp-EDAR-OID20525	Tumor necrosis factor receptor superfamily member EDAR | Inflammation	Inverse variance weighted (multiplicative random effects)	3	-0.104831	0.120166	0.382996	-0.340356	0.130693	0.900477	0.711517	1.13962	0.98863
ukb-ppp-EDIL3-OID20081	EGF-like repeat and discoidin I-like domain-containing protein 3 | Cardiometabolic	Inverse variance weighted	2	-0.443515	0.297596	0.136139	-1.0268	0.139774	0.641777	0.35815	1.15001	0.98863
ukb-ppp-EDN1-OID30224	Endothelin-1 | Cardiometabolic_II	Inverse variance weighted	2	0.191833	0.117541	0.102668	-0.0385469	0.422212	1.21147	0.962187	1.52533	0.98863
ukb-ppp-EFCAB14-OID31460	EF-hand calcium-binding domain-containing protein 14 | Oncology_II	Inverse variance weighted	2	0.0519543	0.247397	0.833665	-0.432944	0.536853	1.05333	0.648597	1.71061	0.98863
ukb-ppp-EFCAB2-OID31313	Dynein regulatory complex protein 8 | Oncology_II	Inverse variance weighted	3	0.00838691	0.122109	0.945242	-0.230948	0.247721	1.00842	0.793781	1.2811	0.99209
ukb-ppp-EFEMP1-OID20414	EGF-containing fibulin-like extracellular matrix protein 1 | Cardiometabolic	Inverse variance weighted	2	-0.178264	0.131178	0.174163	-0.435373	0.0788447	0.836721	0.647023	1.08204	0.98863
ukb-ppp-EFHD1-OID31044	EF-hand domain-containing protein D1 | Neurology_II	Inverse variance weighted	4	-0.104754	0.119133	0.379237	-0.338254	0.128747	0.900546	0.713014	1.1374	0.98863
ukb-ppp-EFNA1-OID21125	Ephrin-A1 | Neurology	Inverse variance weighted	2	-0.0130928	0.0828509	0.874434	-0.175481	0.149295	0.986993	0.839054	1.16102	0.98863
ukb-ppp-EGFL7-OID21252	Epidermal growth factor-like protein 7 | Oncology	Inverse variance weighted	3	-0.105483	0.145293	0.467837	-0.390259	0.179292	0.899889	0.676882	1.19637	0.98863
ukb-ppp-EGFLAM-OID31496	Pikachurin | Oncology_II	Inverse variance weighted	6	-0.003064	0.0807374	0.969727	-0.161309	0.155181	0.996941	0.851029	1.16787	0.992339
ukb-ppp-EGFR-OID20319	Epidermal growth factor receptor | Cardiometabolic	Inverse variance weighted	3	-0.193794	0.135588	0.152921	-0.459546	0.0719576	0.823828	0.631571	1.07461	0.98863
ukb-ppp-EGLN1-OID20572	Egl nine homolog 1 | Inflammation	Inverse variance weighted	2	-0.257205	0.261579	0.325471	-0.7699	0.25549	0.77321	0.463059	1.29109	0.98863
ukb-ppp-EIF2AK2-OID31442	Interferon-induced, double-stranded RNA-activated protein kinase | Oncology_II	Inverse variance weighted	2	-0.060141	0.164644	0.714903	-0.382843	0.262561	0.941632	0.68192	1.30026	0.98863
ukb-ppp-ENDOU-OID31498	Poly(U)-specific endoribonuclease | Oncology_II	Inverse variance weighted (multiplicative random effects)	4	-0.0847316	0.141523	0.549364	-0.362116	0.192653	0.918759	0.696202	1.21246	0.98863
ukb-ppp-ENG-OID20287	Endoglin | Cardiometabolic	Inverse variance weighted	4	0.0374998	0.0929434	0.686603	-0.144669	0.219669	1.03821	0.865308	1.24566	0.98863
ukb-ppp-ENPP2-OID20288	Ectonucleotide pyrophosphatase/phosphodiesterase family member 2 | Cardiometabolic	Inverse variance weighted (multiplicative random effects)	4	-0.0798179	0.154633	0.605732	-0.382899	0.223263	0.923284	0.681882	1.25015	0.98863
ukb-ppp-ENPP5-OID20736	Ectonucleotide pyrophosphatase/phosphodiesterase family member 5 | Inflammation	Inverse variance weighted	7	0.07992	0.0832535	0.337076	-0.0832569	0.243097	1.0832	0.920115	1.27519	0.98863
ukb-ppp-ENPP6-OID30273	Glycerophosphocholine cholinephosphodiesterase ENPP6 | Cardiometabolic_II	Inverse variance weighted	6	0.183235	0.0778353	0.0185659	0.0306775	0.335792	1.2011	1.03115	1.39905	0.875764
ukb-ppp-ENPP7-OID20689	Ectonucleotide pyrophosphatase/phosphodiesterase family member 7 | Inflammation	Inverse variance weighted	5	-0.136839	0.0538226	0.0110091	-0.242331	-0.0313467	0.872111	0.784796	0.96914	0.849908
ukb-ppp-ENTPD2-OID21260	Ectonucleoside triphosphate diphosphohydrolase 2 | Oncology	Inverse variance weighted	3	-0.019981	0.136305	0.883456	-0.287139	0.247177	0.980217	0.750407	1.28041	0.98863
ukb-ppp-ENTPD5-OID20104	Ectonucleoside triphosphate diphosphohydrolase 5 | Cardiometabolic	Inverse variance weighted	3	-0.0230389	0.077972	0.76763	-0.175864	0.129786	0.977224	0.838732	1.13858	0.98863
ukb-ppp-ENTPD6-OID20100	Ectonucleoside triphosphate diphosphohydrolase 6 | Cardiometabolic	Inverse variance weighted	3	-0.127412	0.0781748	0.103137	-0.280634	0.0258109	0.880371	0.755304	1.02615	0.98863
ukb-ppp-ENTR1-OID30231	Endosome-associated-trafficking regulator 1 | Cardiometabolic_II	Inverse variance weighted	2	-0.0547018	0.180232	0.761503	-0.407956	0.298552	0.946767	0.665008	1.34791	0.98863
ukb-ppp-EPHA1-OID20677	Ephrin type-A receptor 1 | Inflammation	Inverse variance weighted	3	0.114265	0.166745	0.493177	-0.212556	0.441085	1.12105	0.808515	1.55439	0.98863
ukb-ppp-EPHA2-OID21342	Ephrin type-A receptor 2 | Oncology	Inverse variance weighted	2	-0.126948	0.193027	0.510751	-0.505281	0.251385	0.880779	0.603336	1.28581	0.98863
ukb-ppp-EPHA4-OID30622	Ephrin type-A receptor 4 | Inflammation_II	Inverse variance weighted	2	-0.192564	0.173803	0.267885	-0.533218	0.148089	0.824841	0.586714	1.15962	0.98863
ukb-ppp-EPHB4-OID20242	Ephrin type-B receptor 4 | Cardiometabolic	Inverse variance weighted	2	-0.357574	0.159507	0.0249777	-0.670208	-0.0449406	0.699371	0.511602	0.956054	0.875764
ukb-ppp-EPHB6-OID20982	Ephrin type-B receptor 6 | Neurology	Inverse variance weighted	2	0.0707889	0.100175	0.479781	-0.125554	0.267131	1.07335	0.882009	1.30621	0.98863
ukb-ppp-EPHX2-OID20119	Bifunctional epoxide hydrolase 2 [Includes: Cytosolic epoxide hydrolase 2 | Cardiometabolic	Inverse variance weighted	2	0.0685	0.234771	0.770459	-0.39165	0.52865	1.0709	0.675941	1.69664	0.98863
ukb-ppp-EPPK1-OID30250	Epiplakin | Cardiometabolic_II	Inverse variance weighted	6	0.0897718	0.0611311	0.141965	-0.0300452	0.209589	1.09392	0.970402	1.23317	0.98863
ukb-ppp-ERBB2-OID21520	Receptor tyrosine-protein kinase erbB-2 | Oncology	Inverse variance weighted	4	-0.00750771	0.194812	0.969259	-0.389339	0.374323	0.99252	0.677505	1.45401	0.992339
ukb-ppp-ERBB3-OID20705	Receptor tyrosine-protein kinase erbB-3 | Inflammation	Inverse variance weighted	3	-0.241555	0.133281	0.0699273	-0.502786	0.0196747	0.785405	0.604843	1.01987	0.98863
ukb-ppp-ERBB4-OID21510	Receptor tyrosine-protein kinase erbB-4 | Oncology	Inverse variance weighted	3	0.0512748	0.16268	0.752619	-0.267579	0.370128	1.05261	0.76523	1.44792	0.98863
ukb-ppp-ESM1-OID20758	Endothelial cell-specific molecule 1 | Inflammation	Inverse variance weighted	3	-0.0810273	0.121746	0.505701	-0.319649	0.157594	0.922169	0.726404	1.17069	0.98863
ukb-ppp-ESYT2-OID31134	Extended synaptotagmin-2 | Neurology_II	Inverse variance weighted	2	0.281617	0.230206	0.221207	-0.169587	0.73282	1.32527	0.844014	2.08094	0.98863
ukb-ppp-EXTL1-OID30114	Exostosin-like 1 | Cardiometabolic_II	Inverse variance weighted	3	-0.0314222	0.0897595	0.726286	-0.207351	0.144506	0.969066	0.812734	1.15547	0.98863
ukb-ppp-F11-OID30773	Coagulation factor XI | Inflammation_II	Inverse variance weighted	3	0.283879	0.217861	0.192565	-0.143128	0.710885	1.32827	0.866643	2.03579	0.98863
ukb-ppp-F12-OID30739	Coagulation factor XII | Inflammation_II	Inverse variance weighted	7	0.024981	0.0476383	0.600008	-0.06839	0.118352	1.0253	0.933896	1.12564	0.98863
ukb-ppp-F13B-OID30781	Coagulation factor XIII B chain | Inflammation_II	Inverse variance weighted	5	0.0237863	0.0704533	0.735651	-0.114302	0.161875	1.02407	0.891988	1.17571	0.98863
ukb-ppp-F2-OID30723	Prothrombin | Inflammation_II	Inverse variance weighted	3	-0.103271	0.218311	0.636181	-0.53116	0.324618	0.901883	0.587923	1.3835	0.98863
ukb-ppp-F3-OID21440	Tissue factor | Oncology	Inverse variance weighted	4	-0.0201527	0.118831	0.865331	-0.253061	0.212755	0.980049	0.776421	1.23708	0.98863
ukb-ppp-F7-OID20372	Coagulation factor VII | Cardiometabolic	Inverse variance weighted	2	0.0144565	0.131557	0.912498	-0.243394	0.272307	1.01456	0.783962	1.31299	0.98863
ukb-ppp-FABP1-OID20778	Fatty acid-binding protein, liver | Inflammation	Inverse variance weighted	2	0.0900359	0.312844	0.773501	-0.523138	0.70321	1.09421	0.592658	2.02023	0.98863
ukb-ppp-FABP2-OID20200	Fatty acid-binding protein, intestinal | Cardiometabolic	Inverse variance weighted	2	-0.180327	0.16214	0.266065	-0.498121	0.137467	0.834997	0.607671	1.14736	0.98863
ukb-ppp-FABP3-OID30351	Fatty acid-binding protein, heart | Cardiometabolic_II	Inverse variance weighted	2	-0.116651	0.283438	0.680665	-0.672189	0.438888	0.889896	0.510589	1.55098	0.98863
ukb-ppp-FABP9-OID20501	Fatty acid-binding protein 9 | Inflammation	Inverse variance weighted	3	-0.296555	0.243342	0.222966	-0.773505	0.180394	0.743374	0.461393	1.19769	0.98863
ukb-ppp-FAM13A-OID31463	Protein FAM13A | Oncology_II	Inverse variance weighted	3	0.138415	0.176865	0.433859	-0.20824	0.48507	1.14845	0.812012	1.62429	0.98863
ukb-ppp-FAM171B-OID31338	Protein FAM171B | Oncology_II	Inverse variance weighted	2	0.0289379	0.0781396	0.711132	-0.124216	0.182092	1.02936	0.883189	1.19972	0.98863
ukb-ppp-FAM172A-OID30248	Cotranscriptional regulator FAM172A | Cardiometabolic_II	Inverse variance weighted	2	0.0836846	0.316452	0.791436	-0.536562	0.703931	1.08729	0.584755	2.02168	0.98863
ukb-ppp-FAM20A-OID30348	Pseudokinase FAM20A | Cardiometabolic_II	Inverse variance weighted	4	-0.251888	0.0947641	0.00785942	-0.437625	-0.0661501	0.777332	0.645568	0.93599	0.849908
ukb-ppp-FAM3B-OID21372	Protein FAM3B | Oncology	Inverse variance weighted	6	0.0324021	0.0592588	0.584523	-0.0837452	0.148549	1.03293	0.919666	1.16015	0.98863
ukb-ppp-FAM3D-OID31514	Protein FAM3D | Oncology_II	Inverse variance weighted	4	-0.165955	0.075912	0.0288044	-0.314743	-0.0171677	0.847084	0.729977	0.982979	0.875764
ukb-ppp-FAP-OID20330	Prolyl endopeptidase FAP | Cardiometabolic	Inverse variance weighted	3	0.0606817	0.0913192	0.50637	-0.118304	0.239667	1.06256	0.888426	1.27083	0.98863
ukb-ppp-FAS-OID20316	Tumor necrosis factor receptor superfamily member 6 | Cardiometabolic	Inverse variance weighted	4	-0.0165628	0.0879203	0.850576	-0.188887	0.155761	0.983574	0.82788	1.16855	0.98863
ukb-ppp-FBLN2-OID30378	Fibulin-2 | Cardiometabolic_II	Inverse variance weighted	3	0.05237	0.0903176	0.56202	-0.124652	0.229393	1.05377	0.882804	1.25784	0.98863
ukb-ppp-FBP1-OID20227	Fructose-1,6-bisphosphatase 1 | Cardiometabolic	Inverse variance weighted	3	-0.0889019	0.114063	0.435738	-0.312465	0.134662	0.914935	0.731641	1.14415	0.98863
ukb-ppp-FCAMR-OID30332	High affinity immunoglobulin alpha and immunoglobulin mu Fc receptor | Cardiometabolic_II	Inverse variance weighted	3	-0.0125294	0.0800742	0.875661	-0.169475	0.144416	0.987549	0.844108	1.15536	0.98863
ukb-ppp-FCAR-OID20564	Immunoglobulin alpha Fc receptor | Inflammation	Inverse variance weighted	4	0.0494638	0.0903344	0.583992	-0.127592	0.226519	1.05071	0.880213	1.25423	0.98863
ukb-ppp-FCER1A-OID30992	High affinity immunoglobulin epsilon receptor subunit alpha | Neurology_II	Inverse variance weighted	2	-0.128664	0.157698	0.414562	-0.437752	0.180423	0.879269	0.645486	1.19772	0.98863
ukb-ppp-FCER2-OID21133	Low affinity immunoglobulin epsilon Fc receptor | Neurology	Inverse variance weighted (multiplicative random effects)	3	0.0425923	0.156289	0.78522	-0.263734	0.348919	1.04351	0.768178	1.41753	0.98863
ukb-ppp-FCGR2A-OID20391	Low affinity immunoglobulin gamma Fc region receptor II-a | Cardiometabolic	Inverse variance weighted	7	-1.17137e-05	0.0481165	0.999806	-0.0943201	0.0942967	0.999988	0.909991	1.09889	0.999806
ukb-ppp-FCGR2B-OID21215	Low affinity immunoglobulin gamma Fc region receptor II-b | Oncology	Inverse variance weighted	2	0.037787	0.0897967	0.673897	-0.138215	0.213789	1.03851	0.870912	1.23836	0.98863
ukb-ppp-FCGR3B-OID20387	Low affinity immunoglobulin gamma Fc region receptor III-B | Cardiometabolic	Inverse variance weighted	5	0.0297267	0.0796561	0.709008	-0.126399	0.185853	1.03017	0.881263	1.20424	0.98863
ukb-ppp-FCN1-OID30690	Ficolin-1 | Inflammation_II	Inverse variance weighted	4	0.0741543	0.084549	0.380456	-0.0915618	0.23987	1.07697	0.912505	1.27108	0.98863
ukb-ppp-FCN2-OID20382	Ficolin-2 | Cardiometabolic	Inverse variance weighted	6	-0.052042	0.0452898	0.25052	-0.14081	0.036726	0.949289	0.868654	1.03741	0.98863
ukb-ppp-FCRL1-OID20172	Fc receptor-like protein 1 | Cardiometabolic	Inverse variance weighted	3	-0.020786	0.121458	0.864116	-0.258844	0.217272	0.979429	0.771943	1.24268	0.98863
ukb-ppp-FCRL2-OID20639	Fc receptor-like protein 2 | Inflammation	Inverse variance weighted	9	-0.033876	0.0621416	0.585655	-0.155673	0.0879214	0.966691	0.855839	1.0919	0.98863
ukb-ppp-FCRL3-OID20443	Fc receptor-like protein 3 | Inflammation	Inverse variance weighted	7	-0.0645754	0.0492108	0.189446	-0.161029	0.0318778	0.937465	0.851268	1.03239	0.98863
ukb-ppp-FCRL5-OID21111	Fc receptor-like protein 5 | Neurology	Inverse variance weighted	6	0.0505389	0.0648983	0.436132	-0.0766616	0.17774	1.05184	0.926203	1.19451	0.98863
ukb-ppp-FCRL6-OID20529	Fc receptor-like protein 6 | Inflammation	Inverse variance weighted	6	0.0486078	0.0480445	0.31167	-0.0455595	0.142775	1.04981	0.955463	1.15347	0.98863
ukb-ppp-FCRLB-OID21193	Fc receptor-like B | Oncology	Inverse variance weighted	4	-0.0244478	0.0510668	0.632123	-0.124539	0.0756432	0.975849	0.882904	1.07858	0.98863
ukb-ppp-FETUB-OID20404	Fetuin-B | Cardiometabolic	Inverse variance weighted	6	0.0842198	0.0650146	0.195183	-0.0432088	0.211648	1.08787	0.957711	1.23571	0.98863
ukb-ppp-FGA-OID30788	Fibrinogen alpha chain | Inflammation_II	Inverse variance weighted	2	0.266856	0.199295	0.180571	-0.123762	0.657473	1.30585	0.88359	1.92991	0.98863
ukb-ppp-FGF2-OID20503	Fibroblast growth factor 2 | Inflammation	Inverse variance weighted	5	0.0686394	0.0920808	0.456014	-0.111839	0.249118	1.07105	0.894188	1.28289	0.98863
ukb-ppp-FGF21-OID21402	Fibroblast growth factor 21 | Oncology	Inverse variance weighted	2	-0.176993	0.192301	0.357365	-0.553902	0.199916	0.837786	0.574703	1.2213	0.98863
ukb-ppp-FGF5-OID20490	Fibroblast growth factor 5 | Inflammation	Inverse variance weighted	8	-0.0332946	0.0735787	0.650906	-0.177509	0.11092	0.967254	0.837354	1.11731	0.98863
ukb-ppp-FGFBP1-OID21507	Fibroblast growth factor-binding protein 1 | Oncology	Inverse variance weighted	3	0.153244	0.261834	0.558366	-0.359951	0.666439	1.16561	0.69771	1.94729	0.98863
ukb-ppp-FGFBP2-OID30395	Fibroblast growth factor-binding protein 2 | Cardiometabolic_II	Inverse variance weighted	3	-0.00628531	0.0523493	0.904432	-0.10889	0.0963194	0.993734	0.896829	1.10111	0.98863
ukb-ppp-FGFBP3-OID31108	Fibroblast growth factor-binding protein 3 | Neurology_II	Inverse variance weighted	2	0.144912	0.123049	0.238928	-0.0962652	0.386089	1.15594	0.908223	1.47122	0.98863
ukb-ppp-FGFR4-OID30646	Fibroblast growth factor receptor 4 | Inflammation_II	Inverse variance weighted	5	0.0638758	0.108012	0.554267	-0.147827	0.275579	1.06596	0.86258	1.31729	0.98863
ukb-ppp-FGL1-OID30702	Fibrinogen-like protein 1 | Inflammation_II	Inverse variance weighted	4	0.0429371	0.0475876	0.36691	-0.0503345	0.136209	1.04387	0.950911	1.14592	0.98863
ukb-ppp-FGR-OID20828	Tyrosine-protein kinase Fgr | Neurology	Inverse variance weighted	2	0.544948	0.636649	0.392018	-0.702884	1.79278	1.72452	0.495155	6.00613	0.98863
ukb-ppp-FHIT-OID20872	Dinucleosidetriphosphatase | Neurology	Inverse variance weighted	2	0.144189	0.347025	0.677775	-0.53598	0.824359	1.1551	0.585096	2.28042	0.98863
ukb-ppp-FKBP1B-OID20618	Peptidyl-prolyl cis-trans isomerase FKBP1B | Inflammation	Inverse variance weighted	2	0.103346	0.18224	0.570657	-0.253845	0.460536	1.10887	0.775812	1.58492	0.98863
ukb-ppp-FKBP5-OID20937	Peptidyl-prolyl cis-trans isomerase FKBP5 | Neurology	Inverse variance weighted	2	-0.00471289	0.136045	0.972365	-0.27136	0.261934	0.995298	0.762342	1.29944	0.992414
ukb-ppp-FLRT2-OID20946	Leucine-rich repeat transmembrane protein FLRT2 | Neurology	Inverse variance weighted	6	0.0285283	0.0626564	0.648884	-0.0942783	0.151335	1.02894	0.910029	1.16339	0.98863
ukb-ppp-FLT4-OID21491	Vascular endothelial growth factor receptor 3 | Oncology	Inverse variance weighted	2	-0.233792	0.227943	0.305051	-0.68056	0.212976	0.791526	0.506333	1.23735	0.98863
ukb-ppp-FN1-OID30787	Fibronectin | Inflammation_II	Inverse variance weighted	2	0.0814506	0.0752304	0.278949	-0.0660009	0.228902	1.08486	0.93613	1.25722	0.98863
ukb-ppp-FNDC1-OID31127	Fibronectin type III domain-containing protein 1 | Neurology_II	Inverse variance weighted	4	0.184132	0.0726197	0.0112264	0.0417977	0.326467	1.20217	1.04268	1.38606	0.849908
ukb-ppp-FOLR1-OID21529	Folate receptor alpha | Oncology	Inverse variance weighted	4	0.267959	0.22174	0.22688	-0.166652	0.70257	1.30729	0.846494	2.01894	0.98863
ukb-ppp-FOLR2-OID21062	Folate receptor beta | Neurology	Inverse variance weighted	2	0.0685528	0.18965	0.717748	-0.303161	0.440267	1.07096	0.73848	1.55312	0.98863
ukb-ppp-FOLR3-OID21485	Folate receptor gamma | Oncology	Inverse variance weighted	8	-0.0507268	0.0412984	0.219335	-0.131672	0.0302181	0.950538	0.876629	1.03068	0.98863
ukb-ppp-FOXO1-OID20515	Forkhead box protein O1 | Inflammation	Inverse variance weighted	2	0.457127	0.325103	0.159694	-0.180074	1.09433	1.57953	0.835208	2.98717	0.98863
ukb-ppp-FRZB-OID20968	Secreted frizzled-related protein 3 | Neurology	Inverse variance weighted	5	-0.0112796	0.0834182	0.89244	-0.174779	0.15222	0.988784	0.839642	1.16442	0.98863
ukb-ppp-FSHB-OID30233	Follitropin subunit beta | Cardiometabolic_II	Inverse variance weighted	2	-0.13291	0.312177	0.670289	-0.744776	0.478957	0.875544	0.474841	1.61439	0.98863
ukb-ppp-FSTL1-OID30254	Follistatin-related protein 1 | Cardiometabolic_II	Inverse variance weighted	2	0.198281	0.145931	0.174231	-0.0877432	0.484306	1.21931	0.915996	1.62305	0.98863
ukb-ppp-FTCD-OID31137	Formimidoyltransferase-cyclodeaminase | Neurology_II	Inverse variance weighted	2	0.204851	0.484887	0.67268	-0.745527	1.15523	1.22734	0.474484	3.17475	0.98863
ukb-ppp-FUCA1-OID20261	Tissue alpha-L-fucosidase | Cardiometabolic	Inverse variance weighted	6	0.188069	0.116837	0.10747	-0.0409316	0.417069	1.20692	0.959895	1.51751	0.98863
ukb-ppp-FUOM-OID30626	Fucose mutarotase | Inflammation_II	Inverse variance weighted	2	0.28772	0.25496	0.259113	-0.212002	0.787442	1.33338	0.808963	2.19777	0.98863
ukb-ppp-FURIN-OID21514	Furin | Oncology	Inverse variance weighted	2	-0.116653	0.139585	0.403316	-0.39024	0.156934	0.889894	0.676894	1.16992	0.98863
ukb-ppp-FUT3_FUT5-OID21013	Galactoside 3_5 | Neurology	Inverse variance weighted	6	-0.00642899	0.0525408	0.902612	-0.109409	0.0965509	0.993592	0.896364	1.10137	0.98863
ukb-ppp-FUT8-OID20992	Alpha- | Neurology	Inverse variance weighted	11	-0.0934826	0.0478017	0.0505083	-0.187174	0.000208694	0.910754	0.8293	1.00021	0.942089
ukb-ppp-GAL-OID20727	Galanin peptides [Cleaved into: Galanin; Galanin message-associated peptide | Inflammation	Inverse variance weighted (multiplicative random effects)	3	0.409343	0.573655	0.475493	-0.71502	1.53371	1.50583	0.489182	4.63532	0.98863
ukb-ppp-GALNT10-OID21371	Polypeptide N-acetylgalactosaminyltransferase 10 | Oncology	Inverse variance weighted	3	0.120305	0.0786806	0.126257	-0.0339089	0.274519	1.12784	0.96666	1.3159	0.98863
ukb-ppp-GALNT2-OID21423	Polypeptide N-acetylgalactosaminyltransferase 2 | Oncology	Inverse variance weighted	3	0.101468	0.0865306	0.240945	-0.0681319	0.271068	1.10679	0.934137	1.31136	0.98863
ukb-ppp-GALNT3-OID20471	Polypeptide N-acetylgalactosaminyltransferase 3 | Inflammation	Inverse variance weighted (multiplicative random effects)	4	0.0881145	0.127706	0.490207	-0.162189	0.338418	1.09211	0.85028	1.40273	0.98863
ukb-ppp-GALNT5-OID30295	Polypeptide N-acetylgalactosaminyltransferase 5 | Cardiometabolic_II	Inverse variance weighted	4	0.000596842	0.100291	0.995252	-0.195973	0.197166	1.0006	0.822035	1.21795	0.999135
ukb-ppp-GASK1A-OID30109	Golgi-associated kinase 1A | Cardiometabolic_II	Inverse variance weighted	7	-0.056914	0.053662	0.288871	-0.162092	0.0482635	0.944675	0.850363	1.04945	0.98863
ukb-ppp-GBP1-OID31128	Guanylate-binding protein 1 | Neurology_II	Inverse variance weighted	2	-0.0425404	0.0844669	0.614519	-0.208095	0.123015	0.958352	0.81213	1.1309	0.98863
ukb-ppp-GBP4-OID20845	Guanylate-binding protein 4 | Neurology	Inverse variance weighted	5	0.157456	0.104431	0.13162	-0.0472296	0.362142	1.17053	0.953868	1.4364	0.98863
ukb-ppp-GC-OID30780	Vitamin D-binding protein | Inflammation_II	Inverse variance weighted	19	-0.02301	0.0354416	0.516185	-0.0924755	0.0464555	0.977253	0.911672	1.04755	0.98863
ukb-ppp-GCNT1-OID21379	Beta-1,3-galactosyl-O-glycosyl-glycoprotein beta-1,6-N-acetylglucosaminyltransferase | Oncology	Inverse variance weighted	5	-0.014508	0.0768094	0.850184	-0.165054	0.136038	0.985597	0.847848	1.14573	0.98863
ukb-ppp-GDF15-OID20251	Growth/differentiation factor 15 | Cardiometabolic	Inverse variance weighted	5	0.0489389	0.122272	0.688975	-0.190714	0.288592	1.05016	0.826369	1.33455	0.98863
ukb-ppp-GDNF-OID20861	Glial cell line-derived neurotrophic factor | Neurology	Inverse variance weighted	4	-0.0319621	0.0984604	0.745469	-0.224944	0.16102	0.968543	0.798561	1.17471	0.98863
ukb-ppp-GFAP-OID21247	Glial fibrillary acidic protein | Oncology	Inverse variance weighted	4	0.246309	0.369753	0.505319	-0.478406	0.971024	1.27929	0.61977	2.64065	0.98863
ukb-ppp-GFRA1-OID21457	GDNF family receptor alpha-1 | Oncology	Inverse variance weighted	2	0.131581	0.134344	0.327367	-0.131734	0.394896	1.14063	0.876574	1.48423	0.98863
ukb-ppp-GFRA2-OID21330	GDNF family receptor alpha-2 | Oncology	Inverse variance weighted	5	0.0646063	0.0717547	0.367919	-0.0760329	0.205246	1.06674	0.926786	1.22783	0.98863
ukb-ppp-GFRAL-OID31091	GDNF family receptor alpha-like | Neurology_II	Inverse variance weighted	6	0.0650905	0.0555355	0.241176	-0.043759	0.17394	1.06726	0.957185	1.18998	0.98863
ukb-ppp-GGACT-OID30290	Gamma-glutamylaminecyclotransferase | Cardiometabolic_II	Inverse variance weighted	5	-0.0381735	0.0656922	0.561176	-0.16693	0.0905831	0.962546	0.846259	1.09481	0.98863
ukb-ppp-GGH-OID20416	Gamma-glutamyl hydrolase | Cardiometabolic	Inverse variance weighted	10	-0.0411315	0.0561417	0.46378	-0.151169	0.0689062	0.959703	0.859702	1.07134	0.98863
ukb-ppp-GGT1-OID21075	Glutathione hydrolase 1 proenzyme | Neurology	Inverse variance weighted	2	-0.094368	0.0941953	0.316424	-0.278991	0.0902547	0.909948	0.756547	1.09445	0.98863
ukb-ppp-GGT5-OID20909	Glutathione hydrolase 5 proenzyme | Neurology	Inverse variance weighted	5	-0.0447633	0.115195	0.697583	-0.270546	0.18102	0.956224	0.762963	1.19844	0.98863
ukb-ppp-GHR-OID30574	Growth hormone receptor | Inflammation_II	Inverse variance weighted	3	-0.123501	0.131869	0.348993	-0.381964	0.134962	0.883821	0.68252	1.14449	0.98863
ukb-ppp-GHRL-OID20175	Appetite-regulating hormone | Cardiometabolic	Inverse variance weighted	2	-0.084275	0.0840263	0.31588	-0.248967	0.0804166	0.919178	0.779606	1.08374	0.98863
ukb-ppp-GIMAP7-OID30639	GTPase IMAP family member 7 | Inflammation_II	Inverse variance weighted	5	-0.035466	0.0816672	0.664089	-0.195534	0.124602	0.965156	0.822396	1.1327	0.98863
ukb-ppp-GIPC2-OID31153	PDZ domain-containing protein GIPC2 | Neurology_II	Inverse variance weighted	3	-0.134043	0.127689	0.293826	-0.384313	0.116227	0.874552	0.680918	1.12325	0.98863
ukb-ppp-GLB1-OID20949	Beta-galactosidase | Neurology	Inverse variance weighted	2	0.140336	0.106072	0.185826	-0.0675648	0.348237	1.15066	0.934667	1.41657	0.98863
ukb-ppp-GLO1-OID20107	Lactoylglutathione lyase | Cardiometabolic	Inverse variance weighted	3	0.0359717	0.0856518	0.674503	-0.131906	0.203849	1.03663	0.876424	1.22611	0.98863
ukb-ppp-GLRX-OID20195	Glutaredoxin-1 | Cardiometabolic	Inverse variance weighted	5	0.073385	0.0531737	0.167556	-0.0308354	0.177605	1.07614	0.969635	1.19435	0.98863
ukb-ppp-GLRX5-OID30663	Glutaredoxin-related protein 5, mitochondrial | Inflammation_II	Inverse variance weighted	2	-0.0980801	0.177511	0.580585	-0.446001	0.249841	0.906576	0.640183	1.28382	0.98863
ukb-ppp-GLT8D2-OID20825	Glycosyltransferase 8 domain-containing protein 2 | Neurology	Inverse variance weighted	2	-0.0905666	0.0964447	0.347704	-0.279598	0.098465	0.913414	0.756088	1.10348	0.98863
ukb-ppp-GM2A-OID30413	Ganglioside GM2 activator | Cardiometabolic_II	Inverse variance weighted	8	-0.0609203	0.0619544	0.325455	-0.182351	0.0605103	0.940898	0.833309	1.06238	0.98863
ukb-ppp-GMPR-OID20641	GMP reductase 1 | Inflammation	Inverse variance weighted	2	-0.0493727	0.415678	0.905453	-0.864102	0.765357	0.951826	0.42143	2.14976	0.98863
ukb-ppp-GMPR2-OID30623	GMP reductase 2 | Inflammation_II	Inverse variance weighted	2	0.007503	0.392901	0.984764	-0.762584	0.77759	1.00753	0.46646	2.17622	0.995594
ukb-ppp-GNLY-OID21132	Granulysin | Neurology	Inverse variance weighted	6	0.0057723	0.0709928	0.935197	-0.133374	0.144918	1.00579	0.875138	1.15595	0.992073
ukb-ppp-GNPDA1-OID30197	Glucosamine-6-phosphate isomerase 1 | Cardiometabolic_II	Inverse variance weighted	2	-0.113513	0.290142	0.695627	-0.682191	0.455166	0.892693	0.505508	1.57644	0.98863
ukb-ppp-GNPDA2-OID30597	Glucosamine-6-phosphate isomerase 2 | Inflammation_II	Inverse variance weighted	3	-0.0976354	0.105392	0.354236	-0.304203	0.108932	0.90698	0.737711	1.11509	0.98863
ukb-ppp-GOLGA3-OID31026	Golgin subfamily A member 3 | Neurology_II	Inverse variance weighted	2	-0.50282	0.224431	0.0250638	-0.942705	-0.0629345	0.604823	0.389572	0.939005	0.875764
ukb-ppp-GP6-OID21091	Platelet glycoprotein VI | Neurology	Inverse variance weighted	2	0.150869	0.0928409	0.104158	-0.0310997	0.332837	1.16284	0.969379	1.39492	0.98863
ukb-ppp-GPA33-OID21376	Cell surface A33 antigen | Oncology	Inverse variance weighted	2	0.132507	0.287152	0.644475	-0.430312	0.695325	1.14169	0.650306	2.00436	0.98863
ukb-ppp-GPC1-OID21438	Glypican-1 [Cleaved into: Secreted glypican-1] | Oncology	Inverse variance weighted	3	0.124433	0.072933	0.0879851	-0.018516	0.267381	1.13251	0.981654	1.30654	0.98863
ukb-ppp-GPC5-OID20944	Glypican-5 [Cleaved into: Secreted glypican-5] | Neurology	Inverse variance weighted	5	-0.0917969	0.0911169	0.313713	-0.270386	0.0867923	0.91229	0.763085	1.09067	0.98863
ukb-ppp-GPHA2-OID31437	Glycoprotein hormone alpha-2 | Oncology_II	Inverse variance weighted	3	0.139823	0.154577	0.365704	-0.163148	0.442793	1.15007	0.849465	1.55705	0.98863
ukb-ppp-GPIHBP1-OID31469	Glycosylphosphatidylinositol-anchored high density lipoprotein-binding protein 1 | Oncology_II	Inverse variance weighted	3	-0.0413507	0.0875421	0.636676	-0.212933	0.130232	0.959493	0.80821	1.13909	0.98863
ukb-ppp-GPNMB-OID20173	Transmembrane glycoprotein NMB | Cardiometabolic	Inverse variance weighted	5	0.0311269	0.066157	0.637998	-0.0985408	0.160795	1.03162	0.906159	1.17444	0.98863
ukb-ppp-GPR15L-OID31511	Protein GPR15L | Oncology_II	Inverse variance weighted	4	0.153043	0.0908088	0.0919235	-0.0249418	0.331029	1.16538	0.975367	1.3924	0.98863
ukb-ppp-GPR37-OID20095	Prosaposin receptor GPR37 | Cardiometabolic	Inverse variance weighted	5	0.0462588	0.0652723	0.478508	-0.081675	0.174193	1.04735	0.921571	1.19028	0.98863
ukb-ppp-GRHPR-OID30289	Glyoxylate reductase/hydroxypyruvate reductase | Cardiometabolic_II	Inverse variance weighted	3	0.0300995	0.0929336	0.746028	-0.15205	0.212249	1.03056	0.858945	1.23646	0.98863
ukb-ppp-GRIK2-OID30977	Glutamate receptor ionotropic, kainate 2 | Neurology_II	Inverse variance weighted	3	-0.152008	0.082619	0.065788	-0.313941	0.00992539	0.858981	0.730562	1.00997	0.973208
ukb-ppp-GRK5-OID20066	G protein-coupled receptor kinase 5 | Cardiometabolic	Inverse variance weighted	2	0.0351048	0.103217	0.733778	-0.167202	0.237411	1.03573	0.846029	1.26796	0.98863
ukb-ppp-GRP-OID30264	Gastrin-releasing peptide | Cardiometabolic_II	Inverse variance weighted	4	-0.0885461	0.0746322	0.235452	-0.234825	0.0577331	0.915261	0.790709	1.05943	0.98863
ukb-ppp-GSN-OID30714	Gelsolin | Inflammation_II	Inverse variance weighted	3	-0.00354665	0.126872	0.977698	-0.252216	0.245123	0.99646	0.777077	1.27778	0.99308
ukb-ppp-GSTM4-OID30164	Glutathione S-transferase Mu 4 | Cardiometabolic_II	Inverse variance weighted	2	-0.240604	0.290452	0.407455	-0.809889	0.328681	0.786153	0.444907	1.38913	0.98863
ukb-ppp-GSTT2B-OID31097	Glutathione S-transferase theta-2B | Neurology_II	Inverse variance weighted	6	0.0541915	0.0450048	0.22854	-0.0340179	0.142401	1.05569	0.966554	1.15304	0.98863
ukb-ppp-GUCA2A-OID21101	Guanylin | Neurology	Inverse variance weighted	2	0.0332234	0.27817	0.90493	-0.511989	0.578436	1.03378	0.599302	1.78325	0.98863
ukb-ppp-GUSB-OID20296	Beta-glucuronidase | Cardiometabolic	Inverse variance weighted	4	-0.147431	0.214206	0.491285	-0.567276	0.272413	0.862922	0.567068	1.31313	0.98863
ukb-ppp-GZMA-OID20663	Granzyme A | Inflammation	Inverse variance weighted	2	-0.205956	0.338542	0.542947	-0.869497	0.457585	0.813869	0.419162	1.58025	0.98863
ukb-ppp-GZMB-OID20604	Granzyme B | Inflammation	Inverse variance weighted	2	-0.103969	0.087642	0.235505	-0.275748	0.0678089	0.901253	0.759005	1.07016	0.98863
ukb-ppp-GZMH-OID20096	Granzyme H | Cardiometabolic	Inverse variance weighted	3	-0.047049	0.157989	0.765856	-0.356707	0.262609	0.954041	0.699978	1.30032	0.98863
ukb-ppp-HAGH-OID21459	Hydroxyacylglutathione hydrolase, mitochondrial | Oncology	Inverse variance weighted	2	0.170198	0.282363	0.546667	-0.383234	0.723629	1.18554	0.681653	2.0619	0.98863
ukb-ppp-HAVCR1-OID21422	Hepatitis A virus cellular receptor 1 | Oncology	Inverse variance weighted	8	0.0211033	0.0871883	0.808747	-0.149786	0.191992	1.02133	0.860892	1.21166	0.98863
ukb-ppp-HCG22-OID30088	Protein PBMUCL2 | Cardiometabolic_II	Inverse variance weighted	4	0.00306884	0.0673326	0.963647	-0.128903	0.135041	1.00307	0.879059	1.14458	0.99209
ukb-ppp-HDDC2-OID31447	5'-deoxynucleotidase HDDC2 | Oncology_II	Inverse variance weighted	5	-0.163994	0.0713438	0.0215248	-0.303828	-0.0241606	0.848747	0.737988	0.976129	0.875764
ukb-ppp-HDGF-OID21455	Hepatoma-derived growth factor | Oncology	Inverse variance weighted	10	-0.0821641	0.0443933	0.064195	-0.169175	0.00484672	0.921121	0.844361	1.00486	0.973208
ukb-ppp-HEG1-OID30579	Protein HEG homolog 1 | Inflammation_II	Inverse variance weighted	2	0.0229432	0.206422	0.911499	-0.381643	0.42753	1.02321	0.682739	1.53346	0.98863
ukb-ppp-HGFAC-OID30718	Hepatocyte growth factor activator | Inflammation_II	Inverse variance weighted	10	0.080321	0.0649068	0.215909	-0.0468964	0.207538	1.08363	0.954186	1.23064	0.98863
ukb-ppp-HIP1R-OID31141	Huntingtin-interacting protein 1-related protein | Neurology_II	Inverse variance weighted	2	-0.15366	0.207795	0.459616	-0.560938	0.253618	0.857564	0.570674	1.28868	0.98863
ukb-ppp-HLA-A-OID31048	HLA class I histocompatibility antigen, A alpha chain | Neurology_II	Inverse variance weighted	7	0.0464761	0.0489199	0.34209	-0.0494069	0.142359	1.04757	0.951794	1.15299	0.98863
ukb-ppp-HLA-DRA-OID20520	HLA class II histocompatibility antigen, DR alpha chain | Inflammation	Inverse variance weighted	4	0.082071	0.059368	0.166845	-0.0342903	0.198432	1.08553	0.966291	1.21949	0.98863
ukb-ppp-HLA-E-OID20532	HLA class I histocompatibility antigen, alpha chain E | Inflammation	Inverse variance weighted	8	-0.0307202	0.0906704	0.734752	-0.208434	0.146994	0.969747	0.811854	1.15835	0.98863
ukb-ppp-HMBS-OID21385	Porphobilinogen deaminase | Oncology	Inverse variance weighted	2	0.393772	0.19817	0.0469179	0.00535869	0.782185	1.48256	1.00537	2.18624	0.900449
ukb-ppp-HMCN2-OID30592	Hemicentin-2 | Inflammation_II	Inverse variance weighted	8	-0.0161615	0.0383168	0.673181	-0.0912625	0.0589394	0.983968	0.912778	1.06071	0.98863
ukb-ppp-HNMT-OID20975	Histamine N-methyltransferase | Neurology	Inverse variance weighted	6	0.0891756	0.0670927	0.183802	-0.0423261	0.220677	1.09327	0.958557	1.24692	0.98863
ukb-ppp-HPGDS-OID21266	Hematopoietic prostaglandin D synthase | Oncology	Inverse variance weighted	7	0.109721	0.0441469	0.0129424	0.0231927	0.196249	1.11597	1.02346	1.21683	0.875764
ukb-ppp-HRC-OID30211	Sarcoplasmic reticulum histidine-rich calcium-binding protein | Cardiometabolic_II	Inverse variance weighted	2	-0.245095	0.258459	0.342981	-0.751674	0.261485	0.782631	0.471576	1.29886	0.98863
ukb-ppp-HRG-OID30770	Histidine-rich glycoprotein | Inflammation_II	Inverse variance weighted	5	-0.0323492	0.0614111	0.598357	-0.152715	0.0880166	0.968168	0.858374	1.09201	0.98863
ukb-ppp-HS1BP3-OID30243	HCLS1-binding protein 3 | Cardiometabolic_II	Inverse variance weighted	2	0.0470286	0.260662	0.856823	-0.463868	0.557925	1.04815	0.628846	1.74704	0.98863
ukb-ppp-HS3ST3B1-OID21303	Heparan sulfate glucosamine 3-O-sulfotransferase 3B1 | Oncology	Inverse variance weighted	4	-0.0169119	0.0688531	0.805974	-0.151864	0.11804	0.98323	0.859105	1.12529	0.98863
ukb-ppp-HS6ST1-OID21441	Heparan-sulfate 6-O-sulfotransferase 1 | Oncology	Inverse variance weighted	3	-0.15665	0.112289	0.162997	-0.376736	0.0634361	0.855003	0.686097	1.06549	0.98863
ukb-ppp-HSBP1-OID30232	Heat shock factor-binding protein 1 | Cardiometabolic_II	Inverse variance weighted	5	0.0397505	0.060543	0.51146	-0.0789137	0.158415	1.04055	0.92412	1.17165	0.98863
ukb-ppp-HSD17B14-OID31098	17-beta-hydroxysteroid dehydrogenase 14 | Neurology_II	Inverse variance weighted	6	-0.0314793	0.0547409	0.565251	-0.138771	0.0758129	0.969011	0.870427	1.07876	0.98863
ukb-ppp-HSDL2-OID30256	Hydroxysteroid dehydrogenase-like protein 2 | Cardiometabolic_II	Inverse variance weighted	3	-0.0684994	0.0710913	0.335276	-0.207838	0.0708395	0.933794	0.812338	1.07341	0.98863
ukb-ppp-HSPB1-OID20230	Heat shock protein beta-1 | Cardiometabolic	Inverse variance weighted	5	-0.0288654	0.103205	0.779716	-0.231148	0.173417	0.971547	0.793622	1.18936	0.98863
ukb-ppp-HSPG2-OID20383	Basement membrane-specific heparan sulfate proteoglycan core protein | Cardiometabolic	Inverse variance weighted	3	-0.0522435	0.165283	0.751938	-0.376198	0.271711	0.949098	0.686466	1.31221	0.98863
ukb-ppp-HYAL1-OID20357	Hyaluronidase-1 | Cardiometabolic	Inverse variance weighted	2	-0.224926	0.0978065	0.0214652	-0.416626	-0.033225	0.798576	0.659267	0.967321	0.875764
ukb-ppp-ICAM1-OID20411	Intercellular adhesion molecule 1 | Cardiometabolic	Inverse variance weighted	4	-0.0416559	0.0585204	0.476578	-0.156356	0.0730441	0.9592	0.855255	1.07578	0.98863
ukb-ppp-ICAM3-OID20277	Intercellular adhesion molecule 3 | Cardiometabolic	Inverse variance weighted (multiplicative random effects)	4	0.0195001	0.161657	0.903987	-0.297347	0.336347	1.01969	0.742786	1.39983	0.98863
ukb-ppp-ICAM5-OID20145	Intercellular adhesion molecule 5 | Cardiometabolic	Inverse variance weighted	11	-0.0170393	0.0527798	0.746818	-0.120488	0.086409	0.983105	0.886488	1.09025	0.98863
ukb-ppp-ICOSLG-OID21351	ICOS ligand | Oncology	Inverse variance weighted (multiplicative random effects)	3	0.0950372	0.225254	0.673089	-0.34646	0.536534	1.0997	0.707187	1.71007	0.98863
ukb-ppp-IDI2-OID20823	Isopentenyl-diphosphate delta-isomerase 2 | Neurology	Inverse variance weighted	4	0.0490778	0.0826781	0.552779	-0.112971	0.211127	1.0503	0.893176	1.23507	0.98863
ukb-ppp-IDO1-OID30230	Indoleamine 2,3-dioxygenase 1 | Cardiometabolic_II	Inverse variance weighted	2	0.0367641	0.174233	0.832883	-0.304733	0.378261	1.03745	0.73732	1.45974	0.98863
ukb-ppp-IDO1-OID30563	Indoleamine 2,3-dioxygenase 1 | Inflammation_II	Inverse variance weighted	4	0.0690224	0.0951498	0.468202	-0.117471	0.255516	1.07146	0.889166	1.29113	0.98863
ukb-ppp-IDO1-OID31050	Indoleamine 2,3-dioxygenase 1 | Neurology_II	Inverse variance weighted	2	0.0357977	0.178947	0.841444	-0.314938	0.386534	1.03645	0.729834	1.47187	0.98863
ukb-ppp-IDO1-OID31474	Indoleamine 2,3-dioxygenase 1 | Oncology_II	Inverse variance weighted	4	0.0812101	0.0923371	0.379133	-0.0997706	0.262191	1.0846	0.905045	1.29977	0.98863
ukb-ppp-IFI30-OID31505	Gamma-interferon-inducible lysosomal thiol reductase | Oncology_II	Inverse variance weighted	4	0.0678537	0.0789716	0.390221	-0.0869305	0.222638	1.07021	0.916741	1.24937	0.98863
ukb-ppp-IFNAR1-OID31491	Interferon alpha/beta receptor 1 | Oncology_II	Inverse variance weighted	5	0.116855	0.0624567	0.061348	-0.00555997	0.23927	1.12396	0.994455	1.27032	0.973208
ukb-ppp-IFNGR1-OID20678	Interferon gamma receptor 1 | Inflammation	Inverse variance weighted	2	-0.121754	0.145454	0.402558	-0.406843	0.163336	0.885366	0.665749	1.17743	0.98863
ukb-ppp-IFNGR2-OID20941	Interferon gamma receptor 2 | Neurology	Inverse variance weighted	9	-0.0745459	0.0383214	0.0517413	-0.149656	0.000564095	0.928165	0.861004	1.00056	0.949606
ukb-ppp-IFNLR1-OID20506	Interferon lambda receptor 1 | Inflammation	Inverse variance weighted	4	-0.109088	0.0702233	0.120316	-0.246726	0.0285495	0.896651	0.781355	1.02896	0.98863
ukb-ppp-IGDCC4-OID30402	Immunoglobulin superfamily DCC subclass member 4 | Cardiometabolic_II	Inverse variance weighted	8	-0.026758	0.100035	0.789094	-0.222826	0.16931	0.973597	0.800254	1.18449	0.98863
ukb-ppp-IGF1R-OID21274	Insulin-like growth factor 1 receptor | Oncology	Inverse variance weighted	2	0.0169605	0.223567	0.939528	-0.421232	0.455153	1.01711	0.656238	1.57641	0.992073
ukb-ppp-IGF2R-OID21146	Cation-independent mannose-6-phosphate receptor | Neurology	Inverse variance weighted	5	0.0217453	0.0903269	0.809756	-0.155295	0.198786	1.02198	0.856162	1.21992	0.98863
ukb-ppp-IGFBP3-OID20398	Insulin-like growth factor-binding protein 3 | Cardiometabolic	Inverse variance weighted	6	0.0125475	0.0859599	0.883946	-0.155934	0.181029	1.01263	0.855616	1.19845	0.98863
ukb-ppp-IGFBP6-OID20413	Insulin-like growth factor-binding protein 6 | Cardiometabolic	Inverse variance weighted	2	0.0770934	0.257727	0.764843	-0.428052	0.582239	1.08014	0.651777	1.79004	0.98863
ukb-ppp-IGFBP7-OID20236	Insulin-like growth factor-binding protein 7 | Cardiometabolic	Inverse variance weighted	4	0.13547	0.0792108	0.0872208	-0.0197834	0.290723	1.14507	0.980411	1.33739	0.98863
ukb-ppp-IGFBPL1-OID20155	Insulin-like growth factor-binding protein-like 1 | Cardiometabolic	Inverse variance weighted	5	0.0348284	0.0499792	0.485893	-0.063131	0.132788	1.03544	0.938821	1.14201	0.98863
ukb-ppp-IGLC2-OID30740	Immunoglobulin lambda constant 2 | Inflammation_II	Inverse variance weighted	3	0.044925	0.125792	0.72099	-0.201628	0.291478	1.04595	0.817399	1.3384	0.98863
ukb-ppp-IGSF21-OID30210	Immunoglobulin superfamily member 21 | Cardiometabolic_II	Inverse variance weighted	4	0.0358548	0.140207	0.798161	-0.238951	0.310661	1.03651	0.787453	1.36433	0.98863
ukb-ppp-IGSF3-OID21312	Immunoglobulin superfamily member 3 | Oncology	Inverse variance weighted	2	-0.000370133	0.260733	0.998867	-0.511408	0.510667	0.99963	0.599651	1.6664	0.999644
ukb-ppp-IGSF9-OID30330	Protein turtle homolog A | Cardiometabolic_II	Inverse variance weighted	3	0.01325	0.098023	0.892476	-0.178875	0.205375	1.01334	0.83621	1.22799	0.98863
ukb-ppp-IL10RB-OID20696	Interleukin-10 receptor subunit beta | Inflammation	Inverse variance weighted	6	0.0681503	0.0491343	0.165436	-0.028153	0.164454	1.07053	0.97224	1.17875	0.98863
ukb-ppp-IL12B-OID20666	Interleukin-12 subunit beta | Inflammation	Inverse variance weighted	7	-0.101683	0.0650233	0.117867	-0.229128	0.025763	0.903316	0.795227	1.0261	0.98863
ukb-ppp-IL12RB1-OID20486	Interleukin-12 receptor subunit beta-1 | Inflammation	Inverse variance weighted	3	-0.0289104	0.0895394	0.746787	-0.204408	0.146587	0.971503	0.81513	1.15788	0.98863
ukb-ppp-IL15RA-OID20498	Interleukin-15 receptor subunit alpha | Inflammation	Inverse variance weighted	3	-0.133845	0.0905913	0.139552	-0.311404	0.0437137	0.874725	0.732418	1.04468	0.98863
ukb-ppp-IL16-OID20633	Pro-interleukin-16 [Cleaved into: Interleukin-16 | Inflammation	Inverse variance weighted (multiplicative random effects)	7	0.0863864	0.0990278	0.38302	-0.107708	0.280481	1.09023	0.89789	1.32377	0.98863
ukb-ppp-IL17D-OID20481	Interleukin-17D | Inflammation	Inverse variance weighted	6	0.106618	0.0734576	0.146662	-0.0373588	0.250595	1.11251	0.96333	1.28479	0.98863
ukb-ppp-IL17F-OID20456	Interleukin-17F | Inflammation	Inverse variance weighted	3	-0.0319262	0.139624	0.819135	-0.30559	0.241738	0.968578	0.736689	1.27346	0.98863
ukb-ppp-IL17RA-OID21089	Interleukin-17 receptor A | Neurology	Inverse variance weighted	7	-0.0799897	0.0793167	0.313222	-0.23545	0.075471	0.923126	0.790215	1.07839	0.98863
ukb-ppp-IL17RB-OID20585	Interleukin-17 receptor B | Inflammation	Inverse variance weighted (multiplicative random effects)	7	-0.069216	0.0899702	0.441703	-0.245558	0.107126	0.933125	0.782268	1.11307	0.98863
ukb-ppp-IL18-OID20694	Interleukin-18 | Inflammation	Inverse variance weighted	3	-0.164637	0.0830494	0.0474341	-0.327414	-0.00186056	0.848201	0.720785	0.998141	0.900449
ukb-ppp-IL18BP-OID20348	Interleukin-18-binding protein | Cardiometabolic	Inverse variance weighted	2	0.0702489	0.241487	0.771127	-0.403065	0.543563	1.07278	0.668269	1.72213	0.98863
ukb-ppp-IL18R1-OID20652	Interleukin-18 receptor 1 | Inflammation	Inverse variance weighted	6	-0.0141016	0.0523157	0.787507	-0.11664	0.0884371	0.985997	0.889905	1.09247	0.98863
ukb-ppp-IL19-OID20158	Interleukin-19 | Cardiometabolic	Inverse variance weighted	2	-0.0659651	0.0810086	0.415474	-0.224742	0.0928116	0.936164	0.798722	1.09726	0.98863
ukb-ppp-IL1R1-OID21116	Interleukin-1 receptor type 1 | Neurology	Inverse variance weighted	3	0.254556	0.13239	0.0545078	-0.0049277	0.51404	1.28989	0.995084	1.67203	0.96571
ukb-ppp-IL1R2-OID20757	Interleukin-1 receptor type 2 | Inflammation	Inverse variance weighted	6	0.000120036	0.0799244	0.998802	-0.156532	0.156772	1.00012	0.855104	1.16973	0.999644
ukb-ppp-IL1RAP-OID21126	Interleukin-1 receptor accessory protein | Neurology	Inverse variance weighted	6	0.0379742	0.056248	0.499599	-0.0722719	0.14822	1.0387	0.930278	1.15977	0.98863
ukb-ppp-IL1RL1-OID20250	Interleukin-1 receptor-like 1 | Cardiometabolic	Inverse variance weighted	7	-0.015377	0.0691121	0.82393	-0.150837	0.120083	0.984741	0.859988	1.12759	0.98863
ukb-ppp-IL1RL2-OID20487	Interleukin-1 receptor-like 2 | Inflammation	Inverse variance weighted	6	-0.0257767	0.0600957	0.667976	-0.143564	0.0920108	0.974553	0.866265	1.09638	0.98863
ukb-ppp-IL1RN-OID20700	Interleukin-1 receptor antagonist protein | Inflammation	Inverse variance weighted	3	-0.181382	0.123145	0.140774	-0.422747	0.0599823	0.834117	0.655245	1.06182	0.98863
ukb-ppp-IL22-OID31407	Interleukin-22 | Oncology_II	Inverse variance weighted	2	0.0928632	0.25616	0.716963	-0.40921	0.594937	1.09731	0.664175	1.81292	0.98863
ukb-ppp-IL22RA1-OID20449	Interleukin-22 receptor subunit alpha-1 | Inflammation	Inverse variance weighted	3	-0.120083	0.103914	0.247847	-0.323754	0.0835889	0.886847	0.723428	1.08718	0.98863
ukb-ppp-IL2RA-OID20267	Interleukin-2 receptor subunit alpha | Cardiometabolic	Inverse variance weighted	5	0.0978658	0.0779886	0.209525	-0.0549918	0.250723	1.10281	0.946493	1.28495	0.98863
ukb-ppp-IL31RA-OID30475	Interleukin-31 receptor subunit alpha | Inflammation_II	Inverse variance weighted	10	-0.0134355	0.0561039	0.810737	-0.123399	0.0965282	0.986654	0.883911	1.10134	0.98863
ukb-ppp-IL32-OID20605	Interleukin-32 | Inflammation	Inverse variance weighted	3	0.0548762	0.127985	0.66809	-0.195974	0.305726	1.05641	0.822034	1.35761	0.98863
ukb-ppp-IL34-OID20809	Interleukin-34 | Neurology	Inverse variance weighted	10	-0.00309795	0.0537877	0.954071	-0.108522	0.102326	0.996907	0.897159	1.10774	0.99209
ukb-ppp-IL4R-OID20576	Interleukin-4 receptor subunit alpha | Inflammation	Inverse variance weighted	4	0.0210313	0.0790544	0.790212	-0.133915	0.175978	1.02125	0.874664	1.19241	0.98863
ukb-ppp-IL5RA-OID20601	Interleukin-5 receptor subunit alpha | Inflammation	Inverse variance weighted	3	-0.131137	0.0733733	0.073895	-0.274949	0.0126743	0.877097	0.759611	1.01275	0.98863
ukb-ppp-IL6R-OID20385	Interleukin-6 receptor subunit alpha | Cardiometabolic	Inverse variance weighted	7	0.0818847	0.0396496	0.0389035	0.00417137	0.159598	1.08533	1.00418	1.17304	0.875764
ukb-ppp-IL7-OID20535	Interleukin-7 | Inflammation	Inverse variance weighted	2	0.0898796	0.225877	0.690694	-0.352839	0.532598	1.09404	0.70269	1.70335	0.98863
ukb-ppp-IL7R-OID21136	Interleukin-7 receptor subunit alpha | Neurology	Inverse variance weighted	5	-0.0279851	0.0538739	0.603444	-0.133578	0.0776078	0.972403	0.874959	1.0807	0.98863
ukb-ppp-INHBB-OID30625	Inhibin beta B chain | Inflammation_II	Inverse variance weighted	3	0.0975031	0.0676531	0.149522	-0.0350969	0.230103	1.10241	0.965512	1.25873	0.98863
ukb-ppp-INHBC-OID21093	Inhibin beta C chain | Neurology	Inverse variance weighted (multiplicative random effects)	7	0.00509799	0.0972808	0.958206	-0.185572	0.195768	1.00511	0.830629	1.21625	0.99209
ukb-ppp-INSL4-OID31370	Early placenta insulin-like peptide | Oncology_II	Inverse variance weighted	2	0.0796537	0.158099	0.614386	-0.23022	0.389527	1.08291	0.794359	1.47628	0.98863
ukb-ppp-INSL5-OID31448	Insulin-like peptide INSL5 | Oncology_II	Inverse variance weighted	2	-0.200012	0.157974	0.205474	-0.509641	0.109617	0.818721	0.600711	1.11585	0.98863
ukb-ppp-IPCEF1-OID20977	Interactor protein for cytohesin exchange factors 1 | Neurology	Inverse variance weighted	2	0.865053	0.265452	0.00111888	0.344767	1.38534	2.37513	1.41166	3.99618	0.48
ukb-ppp-ISLR2-OID20889	Immunoglobulin superfamily containing leucine-rich repeat protein 2 | Neurology	Inverse variance weighted	4	-0.0818553	0.130571	0.530724	-0.337775	0.174064	0.921405	0.713356	1.19013	0.98863
ukb-ppp-ISM1-OID20538	Isthmin-1 | Inflammation	Inverse variance weighted	5	0.124761	0.0984814	0.20521	-0.0682627	0.317784	1.13288	0.934015	1.37408	0.98863
ukb-ppp-ITGA11-OID20581	Integrin alpha-11 | Inflammation	Inverse variance weighted	4	-0.00882876	0.138468	0.949161	-0.280225	0.262568	0.99121	0.755613	1.30026	0.99209
ukb-ppp-ITGA2-OID30570	Integrin alpha-2 | Inflammation_II	Inverse variance weighted	7	0.0699291	0.0583019	0.230361	-0.0443427	0.184201	1.07243	0.956626	1.20226	0.98863
ukb-ppp-ITGA6-OID20528	Integrin alpha-6 | Inflammation	Inverse variance weighted	4	-0.0404778	0.114519	0.723744	-0.264935	0.18398	0.96033	0.767256	1.20199	0.98863
ukb-ppp-ITGAV-OID21416	Integrin alpha-V | Oncology	Inverse variance weighted	2	0.0062219	0.204108	0.975682	-0.393831	0.406274	1.00624	0.674468	1.50121	0.99308
ukb-ppp-ITGB6-OID20493	Integrin beta-6 | Inflammation	Inverse variance weighted	3	0.124859	0.0960102	0.193438	-0.063321	0.313039	1.13299	0.938642	1.36757	0.98863
ukb-ppp-ITGB7-OID21393	Integrin beta-7 | Oncology	Inverse variance weighted	2	0.0293352	0.175622	0.867342	-0.314884	0.373554	1.02977	0.729874	1.45289	0.98863
ukb-ppp-ITGBL1-OID30408	Integrin beta-like protein 1 | Cardiometabolic_II	Inverse variance weighted	3	-0.0215921	0.13533	0.873235	-0.28684	0.243655	0.978639	0.750632	1.2759	0.98863
ukb-ppp-ITIH3-OID20352	Inter-alpha-trypsin inhibitor heavy chain H3 | Cardiometabolic	Inverse variance weighted (multiplicative random effects)	4	-0.0231762	0.142171	0.870506	-0.301832	0.25548	0.97709	0.739462	1.29108	0.98863
ukb-ppp-ITIH4-OID30762	Inter-alpha-trypsin inhibitor heavy chain H4 | Inflammation_II	Inverse variance weighted	3	0.0425768	0.0966897	0.659688	-0.146935	0.232089	1.0435	0.86335	1.26123	0.98863
ukb-ppp-ITPA-OID30082	Inosine triphosphate pyrophosphatase | Cardiometabolic_II	Inverse variance weighted (multiplicative random effects)	5	-0.0839184	0.0910029	0.35645	-0.262284	0.0944473	0.919506	0.769292	1.09905	0.98863
ukb-ppp-JAM2-OID21064	Junctional adhesion molecule B | Neurology	Inverse variance weighted	2	-0.0320549	0.26662	0.904304	-0.554631	0.490521	0.968453	0.574284	1.63317	0.98863
ukb-ppp-JAM3-OID30586	Junctional adhesion molecule C | Inflammation_II	Inverse variance weighted	3	-0.0941649	0.199231	0.636468	-0.484657	0.296327	0.910133	0.615909	1.34491	0.98863
ukb-ppp-KAZALD1-OID21339	Kazal-type serine protease inhibitor domain-containing protein 1 | Oncology	Inverse variance weighted	9	-0.0112938	0.0289932	0.696883	-0.0681205	0.045533	0.98877	0.934148	1.04659	0.98863
ukb-ppp-KDR-OID21497	Vascular endothelial growth factor receptor 2 | Oncology	Inverse variance weighted	6	-0.0800156	0.052272	0.12583	-0.182469	0.0224375	0.923102	0.833211	1.02269	0.98863
ukb-ppp-KEL-OID20881	Kell blood group glycoprotein | Neurology	Inverse variance weighted	3	0.0766256	0.0902679	0.395954	-0.100299	0.253551	1.07964	0.904567	1.28859	0.98863
ukb-ppp-KHK-OID30241	Ketohexokinase | Cardiometabolic_II	Inverse variance weighted	4	-0.081766	0.0713457	0.251773	-0.221604	0.0580716	0.921488	0.801233	1.05979	0.98863
ukb-ppp-KIAA0319-OID31094	Dyslexia-associated protein KIAA0319 | Neurology_II	Inverse variance weighted	5	-0.00198128	0.0978569	0.983847	-0.193781	0.189818	0.998021	0.823839	1.20903	0.995449
ukb-ppp-KIR2DL3-OID21196	Killer cell immunoglobulin-like receptor 2DL3 | Oncology	Inverse variance weighted	4	-0.0208354	0.030467	0.494058	-0.0805506	0.0388798	0.97938	0.922608	1.03965	0.98863
ukb-ppp-KIR2DS4-OID31432	Killer cell immunoglobulin-like receptor 2DS4 | Oncology_II	Inverse variance weighted	5	-0.0331495	0.0272339	0.223523	-0.086528	0.020229	0.967394	0.91711	1.02044	0.98863
ukb-ppp-KIR3DL1-OID21185	Killer cell immunoglobulin-like receptor 3DL1 | Oncology	Inverse variance weighted	4	-0.0519124	0.0392955	0.186476	-0.128932	0.0251068	0.949412	0.879034	1.02542	0.98863
ukb-ppp-KIRREL2-OID20873	Kin of IRRE-like protein 2 | Neurology	Inverse variance weighted	2	-0.29251	0.14181	0.0391417	-0.570457	-0.014563	0.746388	0.565267	0.985543	0.875764
ukb-ppp-KIT-OID20370	Mast/stem cell growth factor receptor Kit | Cardiometabolic	Inverse variance weighted	2	0.204038	0.569707	0.720234	-0.912588	1.32066	1.22635	0.401484	3.74591	0.98863
ukb-ppp-KLB-OID20888	Beta-klotho | Neurology	Inverse variance weighted	7	-0.00551544	0.0502015	0.912516	-0.10391	0.0928795	0.9945	0.901306	1.09733	0.98863
ukb-ppp-KLK1-OID21499	Kallikrein-1 | Oncology	Inverse variance weighted	3	-0.00973962	0.100358	0.922688	-0.206442	0.186963	0.990308	0.813473	1.20558	0.991235
ukb-ppp-KLK10-OID21523	Kallikrein-10 | Oncology	Inverse variance weighted	5	-0.0444273	0.0570649	0.436251	-0.156275	0.0674199	0.956545	0.855324	1.06974	0.98863
ukb-ppp-KLK11-OID21518	Kallikrein-11 | Oncology	Inverse variance weighted	3	0.00164785	0.0642053	0.979524	-0.124195	0.12749	1.00165	0.883208	1.13597	0.99308
ukb-ppp-KLK12-OID21201	Kallikrein-12 | Oncology	Inverse variance weighted	5	0.015522	0.0381411	0.684036	-0.0592346	0.0902786	1.01564	0.942486	1.09448	0.98863
ukb-ppp-KLK13-OID21291	Kallikrein-13 | Oncology	Inverse variance weighted	4	-0.0736119	0.0585663	0.20879	-0.188402	0.0411781	0.929032	0.828282	1.04204	0.98863
ukb-ppp-KLK14-OID21407	Kallikrein-14 | Oncology	Inverse variance weighted	3	-0.0643066	0.0698744	0.357407	-0.20126	0.0726472	0.937717	0.817699	1.07535	0.98863
ukb-ppp-KLK15-OID31427	Kallikrein-15 | Oncology_II	Inverse variance weighted	5	-0.0179077	0.0524939	0.732999	-0.120796	0.0849803	0.982252	0.886215	1.0887	0.98863
ukb-ppp-KLK4-OID21391	Kallikrein-4 | Oncology	Inverse variance weighted	4	-0.109041	0.066238	0.0997212	-0.238868	0.020785	0.896693	0.787519	1.021	0.98863
ukb-ppp-KLK6-OID21526	Kallikrein-6 | Oncology	Inverse variance weighted	2	-0.0628394	0.13377	0.638528	-0.325028	0.199349	0.939094	0.722507	1.22061	0.98863
ukb-ppp-KLK7-OID30652	Kallikrein-7 | Inflammation_II	Inverse variance weighted	2	-0.0475586	0.155269	0.759379	-0.351887	0.25677	0.953555	0.70336	1.29275	0.98863
ukb-ppp-KLK8-OID21517	Kallikrein-8 | Oncology	Inverse variance weighted	6	-0.0428163	0.085194	0.615264	-0.209797	0.124164	0.958087	0.810749	1.1322	0.98863
ukb-ppp-KLKB1-OID30760	Plasma kallikrein | Inflammation_II	Inverse variance weighted	3	0.00166278	0.0593645	0.977655	-0.114692	0.118017	1.00166	0.891641	1.12526	0.99308
ukb-ppp-KLRB1-OID20629	Killer cell lectin-like receptor subfamily B member 1 | Inflammation	Inverse variance weighted	2	-0.259891	0.583494	0.656027	-1.40354	0.883757	0.771136	0.245726	2.41997	0.98863
ukb-ppp-KLRD1-OID20632	Natural killer cells antigen CD94 | Inflammation	Inverse variance weighted	5	-0.0154573	0.0644261	0.81039	-0.141732	0.110818	0.984662	0.867853	1.11719	0.98863
ukb-ppp-KLRF1-OID30464	Killer cell lectin-like receptor subfamily F member 1 | Inflammation_II	Inverse variance weighted	2	0.13279	0.167624	0.428249	-0.195753	0.461334	1.14201	0.822215	1.58619	0.98863
ukb-ppp-KLRK1-OID31082	NKG2-D type II integral membrane protein | Neurology_II	Inverse variance weighted	4	-0.0466461	0.0637423	0.464296	-0.171581	0.0782889	0.954425	0.842332	1.08144	0.98863
ukb-ppp-KYNU-OID20669	Kynureninase | Inflammation	Inverse variance weighted	4	0.0493145	0.104487	0.63695	-0.15548	0.254109	1.05055	0.856004	1.28931	0.98863
ukb-ppp-LACTB2-OID20150	Endoribonuclease LACTB2 | Cardiometabolic	Inverse variance weighted	2	0.0067022	0.241864	0.977893	-0.467351	0.480755	1.00672	0.62666	1.6173	0.99308
ukb-ppp-LAG3-OID21315	Lymphocyte activation gene 3 protein | Oncology	Inverse variance weighted	2	0.280703	0.263513	0.286771	-0.235784	0.797189	1.32406	0.789951	2.21929	0.98863
ukb-ppp-LAIR1-OID20737	Leukocyte-associated immunoglobulin-like receptor 1 | Inflammation	Inverse variance weighted	5	-0.00728245	0.106779	0.945626	-0.216569	0.202005	0.992744	0.805277	1.22385	0.99209
ukb-ppp-LAIR2-OID20965	Leukocyte-associated immunoglobulin-like receptor 2 | Neurology	Inverse variance weighted	5	0.0881502	0.0613449	0.150729	-0.0320859	0.208386	1.09215	0.968423	1.23169	0.98863
ukb-ppp-LAMA4-OID20769	Laminin subunit alpha-4 | Inflammation	Inverse variance weighted	2	-0.205343	0.14815	0.165731	-0.495717	0.0850305	0.814368	0.609134	1.08875	0.98863
ukb-ppp-LAMB1-OID30280	Laminin subunit beta-1 | Cardiometabolic_II	Inverse variance weighted	5	-0.000205756	0.0492638	0.996668	-0.0967627	0.0963512	0.999794	0.907771	1.10115	0.999135
ukb-ppp-LAYN-OID20970	Layilin | Neurology	Inverse variance weighted	3	-0.0526192	0.0938789	0.575138	-0.236622	0.131383	0.948741	0.78929	1.14041	0.98863
ukb-ppp-LBP-OID20355	Lipopolysaccharide-binding protein | Cardiometabolic	Inverse variance weighted	4	-0.0326084	0.0492282	0.507719	-0.129096	0.0638789	0.967917	0.87889	1.06596	0.98863
ukb-ppp-LCAT-OID30677	Phosphatidylcholine-sterol acyltransferase | Inflammation_II	Inverse variance weighted	4	0.211522	0.227908	0.353353	-0.235177	0.658221	1.23556	0.790431	1.93135	0.98863
ukb-ppp-LCN15-OID31032	Lipocalin-15 | Neurology_II	Inverse variance weighted (multiplicative random effects)	3	0.0247551	0.0943854	0.793108	-0.16024	0.20975	1.02506	0.851939	1.23337	0.98863
ukb-ppp-LCP1-OID30367	Plastin-2 | Cardiometabolic_II	Inverse variance weighted	7	0.00761141	0.0500686	0.879172	-0.0905231	0.105746	1.00764	0.913453	1.11154	0.98863
ukb-ppp-LECT2-OID30320	Leukocyte cell-derived chemotaxin-2 | Cardiometabolic_II	Inverse variance weighted	8	0.0519122	0.0601142	0.38783	-0.0659117	0.169736	1.05328	0.936214	1.18499	0.98863
ukb-ppp-LEFTY2-OID21454	Left-right determination factor 2 | Oncology	Inverse variance weighted	6	-0.0299517	0.0475452	0.528718	-0.12314	0.0632368	0.970492	0.88414	1.06528	0.98863
ukb-ppp-LEG1-OID30608	Protein LEG1 homolog | Inflammation_II	Inverse variance weighted	4	-0.0349491	0.103418	0.735409	-0.237649	0.167751	0.965655	0.78848	1.18264	0.98863
ukb-ppp-LEPR-OID20128	Leptin receptor | Cardiometabolic	Inverse variance weighted	3	0.159888	0.198567	0.4207	-0.229304	0.54908	1.17338	0.795087	1.73166	0.98863
ukb-ppp-LGALS1-OID20154	Galectin-1 | Cardiometabolic	Inverse variance weighted	4	0.0896523	0.106975	0.40199	-0.120018	0.299322	1.09379	0.886905	1.34894	0.98863
ukb-ppp-LGALS3-OID20284	Galectin-3 | Cardiometabolic	Inverse variance weighted	6	0.0792597	0.0766418	0.301063	-0.0709583	0.229478	1.08249	0.931501	1.25794	0.98863
ukb-ppp-LGALS3BP-OID30765	Galectin-3-binding protein | Inflammation_II	Inverse variance weighted	3	-0.14281	0.231038	0.536493	-0.595645	0.310024	0.866918	0.551207	1.36346	0.98863
ukb-ppp-LGALS4-OID20748	Galectin-4 | Inflammation	Inverse variance weighted	3	-0.42244	0.222644	0.0577775	-0.858821	0.0139415	0.655446	0.423661	1.01404	0.96571
ukb-ppp-LGALS7_LGALS7B-OID21406	Galectin-7 | Oncology	Inverse variance weighted	3	-0.0164303	0.128724	0.898434	-0.26873	0.235869	0.983704	0.76435	1.26601	0.98863
ukb-ppp-LGALS8-OID21041	Galectin-8 | Neurology	Inverse variance weighted	2	-0.047939	0.143963	0.739137	-0.330106	0.234228	0.953192	0.718848	1.26393	0.98863
ukb-ppp-LGALS9-OID20781	Galectin-9 | Inflammation	Inverse variance weighted	5	-0.0275324	0.0707173	0.697032	-0.166138	0.111074	0.972843	0.846929	1.11748	0.98863
ukb-ppp-LGMN-OID20773	Legumain | Inflammation	Inverse variance weighted	3	0.0562781	0.114984	0.624528	-0.169091	0.281647	1.05789	0.844432	1.32531	0.98863
ukb-ppp-LHPP-OID20749	Phospholysine phosphohistidine inorganic pyrophosphate phosphatase | Inflammation	Inverse variance weighted	4	-0.0445559	0.063201	0.480818	-0.16843	0.0793181	0.956422	0.84499	1.08255	0.98863
ukb-ppp-LIFR-OID20606	Leukemia inhibitory factor receptor | Inflammation	Inverse variance weighted	4	-0.0509751	0.166733	0.759811	-0.377772	0.275822	0.950302	0.685387	1.31761	0.98863
ukb-ppp-LILRA2-OID21152	Leukocyte immunoglobulin-like receptor subfamily A member 2 | Neurology	Inverse variance weighted	7	0.0428761	0.0445787	0.336147	-0.0444981	0.13025	1.04381	0.956477	1.13911	0.98863
ukb-ppp-LILRA3-OID30376	Leukocyte immunoglobulin-like receptor subfamily A member 3 | Cardiometabolic_II	Inverse variance weighted	6	-0.0631848	0.0408871	0.122262	-0.143323	0.0169539	0.93877	0.866474	1.0171	0.98863
ukb-ppp-LILRA5-OID20209	Leukocyte immunoglobulin-like receptor subfamily A member 5 | Cardiometabolic	Inverse variance weighted	4	-0.0901714	0.0681532	0.185812	-0.223752	0.0434088	0.913775	0.799514	1.04436	0.98863
ukb-ppp-LILRA6-OID30346	Leukocyte immunoglobulin-like receptor subfamily A member 6 | Cardiometabolic_II	Inverse variance weighted	10	-0.0232282	0.0572642	0.685013	-0.135466	0.0890096	0.97704	0.873309	1.09309	0.98863
ukb-ppp-LILRB1-OID20323	Leukocyte immunoglobulin-like receptor subfamily B member 1 | Cardiometabolic	Inverse variance weighted	4	-0.0603228	0.0662263	0.36237	-0.190126	0.0694807	0.941461	0.826855	1.07195	0.98863
ukb-ppp-LILRB2-OID20301	Leukocyte immunoglobulin-like receptor subfamily B member 2 | Cardiometabolic	Inverse variance weighted	5	-0.0670732	0.0318216	0.035049	-0.129444	-0.00470296	0.935127	0.878584	0.995308	0.875764
ukb-ppp-LILRB4-OID20429	Leukocyte immunoglobulin-like receptor subfamily B member 4 | Inflammation	Inverse variance weighted	3	0.356659	0.211729	0.092084	-0.0583302	0.771647	1.42855	0.943338	2.16333	0.98863
ukb-ppp-LILRB5-OID20324	Leukocyte immunoglobulin-like receptor subfamily B member 5 | Cardiometabolic	Inverse variance weighted	5	-0.0941666	0.0444797	0.0342539	-0.181347	-0.00698645	0.910131	0.834146	0.993038	0.875764
ukb-ppp-LIPF-OID30266	Gastric triacylglycerol lipase | Cardiometabolic_II	Inverse variance weighted	3	-0.0401242	0.0942586	0.67034	-0.224871	0.144623	0.96067	0.798619	1.1556	0.98863
ukb-ppp-LPA-OID30747	Apolipoprotein(a) | Inflammation_II	Inverse variance weighted	6	-0.0658314	0.0509032	0.195919	-0.165602	0.0339389	0.936289	0.847384	1.03452	0.98863
ukb-ppp-LPL-OID20188	Lipoprotein lipase | Cardiometabolic	Inverse variance weighted	4	-0.130732	0.105392	0.214812	-0.3373	0.0758355	0.877453	0.713694	1.07879	0.98863
ukb-ppp-LPO-OID20963	Lactoperoxidase | Neurology	Inverse variance weighted	2	0.0303593	0.0881227	0.730462	-0.142361	0.20308	1.03082	0.867308	1.22517	0.98863
ukb-ppp-LRG1-OID30751	Leucine-rich alpha-2-glycoprotein | Inflammation_II	Inverse variance weighted	2	-0.0631143	0.0979433	0.519319	-0.255083	0.128855	0.938836	0.774852	1.13752	0.98863
ukb-ppp-LRIG1-OID21429	Leucine-rich repeats and immunoglobulin-like domains protein 1 | Oncology	Inverse variance weighted	7	0.0117335	0.0562329	0.834715	-0.0984831	0.12195	1.0118	0.906211	1.1297	0.98863
ukb-ppp-LRP11-OID20185	Low-density lipoprotein receptor-related protein 11 | Cardiometabolic	Inverse variance weighted	5	0.196221	0.0730054	0.00719318	0.0531308	0.339312	1.2168	1.05457	1.40398	0.849908
ukb-ppp-LRPAP1-OID21059	Alpha-2-macroglobulin receptor-associated protein | Neurology	Inverse variance weighted	4	0.0685409	0.126827	0.588902	-0.18004	0.317122	1.07094	0.835237	1.37317	0.98863
ukb-ppp-LRRC25-OID21333	Leucine-rich repeat-containing protein 25 | Oncology	Inverse variance weighted (multiplicative random effects)	3	-0.141799	0.173363	0.413394	-0.48159	0.197991	0.867795	0.6178	1.21895	0.98863
ukb-ppp-LRRC37A2-OID31440	Leucine-rich repeat-containing protein 37A2 | Oncology_II	Inverse variance weighted	10	-0.0537423	0.0407938	0.187701	-0.133698	0.0262137	0.947676	0.874854	1.02656	0.98863
ukb-ppp-LRRC38-OID30924	Leucine-rich repeat-containing protein 38 | Neurology_II	Inverse variance weighted	2	-0.00994849	0.105461	0.924844	-0.216652	0.196755	0.990101	0.80521	1.21745	0.992073
ukb-ppp-LRRN1-OID20438	Leucine-rich repeat neuronal protein 1 | Inflammation	Inverse variance weighted	4	-0.0719936	0.16428	0.661214	-0.393982	0.249995	0.930537	0.674366	1.28402	0.98863
ukb-ppp-LRTM2-OID31020	Leucine-rich repeat and transmembrane domain-containing protein 2 | Neurology_II	Inverse variance weighted	2	0.198225	0.116863	0.0898445	-0.0308262	0.427276	1.21924	0.969644	1.53308	0.98863
ukb-ppp-LTA-OID20586	Lymphotoxin-alpha | Inflammation	Inverse variance weighted	5	0.0484249	0.0507216	0.33972	-0.0509895	0.147839	1.04962	0.950289	1.15933	0.98863
ukb-ppp-LTB-OID31383	Lymphotoxin-beta | Oncology_II	Inverse variance weighted	2	0.0966455	0.166215	0.560937	-0.229135	0.422426	1.10147	0.795221	1.52566	0.98863
ukb-ppp-LTBP2-OID20254	Latent-transforming growth factor beta-binding protein 2 | Cardiometabolic	Inverse variance weighted	2	-0.193942	0.217287	0.372094	-0.619824	0.231941	0.823706	0.538039	1.26105	0.98863
ukb-ppp-LTBP3-OID21191	Latent-transforming growth factor beta-binding protein 3 | Oncology	Inverse variance weighted	10	0.0175999	0.0855712	0.837044	-0.15012	0.18532	1.01776	0.860605	1.2036	0.98863
ukb-ppp-LUZP2-OID31402	Leucine zipper protein 2 | Oncology_II	Inverse variance weighted	4	0.078222	0.12067	0.516835	-0.158291	0.314735	1.08136	0.853602	1.3699	0.98863
ukb-ppp-LXN-OID21003	Latexin | Neurology	Inverse variance weighted	2	-0.0277029	0.141842	0.845152	-0.305713	0.250307	0.972677	0.736598	1.28442	0.98863
ukb-ppp-LY6D-OID20708	Lymphocyte antigen 6D | Inflammation	Inverse variance weighted	5	-0.0915691	0.0829566	0.269671	-0.254164	0.0710258	0.912498	0.775565	1.07361	0.98863
ukb-ppp-LY75-OID20580	Lymphocyte antigen 75 | Inflammation	Inverse variance weighted	10	-0.04856	0.0517569	0.348125	-0.150004	0.0528836	0.9526	0.860705	1.05431	0.98863
ukb-ppp-LY9-OID20670	T-lymphocyte surface antigen Ly-9 | Inflammation	Inverse variance weighted	4	-0.0143673	0.0635475	0.821133	-0.13892	0.110186	0.985735	0.870297	1.11649	0.98863
ukb-ppp-LY96-OID20945	Lymphocyte antigen 96 | Neurology	Inverse variance weighted	2	-0.0900304	0.327803	0.783587	-0.732525	0.552464	0.913903	0.480694	1.73753	0.98863
ukb-ppp-LYPD3-OID21530	Ly6/PLAUR domain-containing protein 3 | Oncology	Inverse variance weighted	4	-0.0344768	0.0773958	0.655987	-0.186173	0.117219	0.966111	0.83013	1.12437	0.98863
ukb-ppp-LYPD8-OID21251	Ly6/PLAUR domain-containing protein 8 | Oncology	Inverse variance weighted	3	0.0564435	0.0979547	0.564466	-0.135548	0.248435	1.05807	0.873237	1.28202	0.98863
ukb-ppp-LYVE1-OID30728	Lymphatic vessel endothelial hyaluronic acid receptor 1 | Inflammation_II	Inverse variance weighted	3	-0.0656135	0.116966	0.574824	-0.294867	0.16364	0.936493	0.744631	1.17779	0.98863
ukb-ppp-MAD1L1-OID20904	Mitotic spindle assembly checkpoint protein MAD1 | Neurology	Inverse variance weighted	2	0.260401	0.247066	0.291895	-0.223848	0.744651	1.29745	0.799436	2.10571	0.98863
ukb-ppp-MAMDC2-OID30309	MAM domain-containing protein 2 | Cardiometabolic_II	Inverse variance weighted	2	0.0953814	0.124004	0.441787	-0.147667	0.33843	1.10008	0.862718	1.40274	0.98863
ukb-ppp-MAMDC4-OID31342	Apical endosomal glycoprotein | Oncology_II	Inverse variance weighted	3	0.176091	0.159597	0.269876	-0.136719	0.488901	1.19255	0.872215	1.63052	0.98863
ukb-ppp-MAN1A2-OID30262	Mannosyl-oligosaccharide 1,2-alpha-mannosidase IB | Cardiometabolic_II	Inverse variance weighted	4	-0.0211013	0.122608	0.863355	-0.261412	0.21921	0.97912	0.769963	1.24509	0.98863
ukb-ppp-MAN2B2-OID30306	Epididymis-specific alpha-mannosidase | Cardiometabolic_II	Inverse variance weighted	5	0.025117	0.0587503	0.669	-0.0900336	0.140268	1.02544	0.9139	1.15058	0.98863
ukb-ppp-MANSC4-OID30141	MANSC domain-containing protein 4 | Cardiometabolic_II	Inverse variance weighted	5	0.0383367	0.0498493	0.441862	-0.0593679	0.136041	1.03908	0.94236	1.14573	0.98863
ukb-ppp-MAP2-OID31138	Microtubule-associated protein 2 | Neurology_II	Inverse variance weighted	2	0.472072	0.6047	0.434995	-0.71314	1.65728	1.60331	0.490103	5.24505	0.98863
ukb-ppp-MAP2K1-OID31468	Dual specificity mitogen-activated protein kinase kinase 1 | Oncology_II	Inverse variance weighted	2	0.309768	0.403188	0.442311	-0.480481	1.10002	1.36311	0.618486	3.00422	0.98863
ukb-ppp-MAP4K5-OID20899	Mitogen-activated protein kinase kinase kinase kinase 5 | Neurology	Inverse variance weighted	2	0.275491	0.199732	0.167801	-0.115984	0.666967	1.31718	0.89049	1.94832	0.98863
ukb-ppp-MAPKAPK2-OID31293	MAP kinase-activated protein kinase 2 | Oncology_II	Inverse variance weighted	2	-0.0198607	0.171149	0.907618	-0.355312	0.315591	0.980335	0.700955	1.37107	0.98863
ukb-ppp-MARCO-OID20210	Macrophage receptor MARCO | Cardiometabolic	Inverse variance weighted	3	-0.0379934	0.09795	0.698101	-0.229975	0.153989	0.962719	0.794553	1.16648	0.98863
ukb-ppp-MASP1-OID20954	Mannan-binding lectin serine protease 1 | Neurology	Inverse variance weighted	4	-0.128472	0.162352	0.428757	-0.446682	0.189737	0.879438	0.639747	1.20893	0.98863
ukb-ppp-MATN2-OID20767	Matrilin-2 | Inflammation	Inverse variance weighted	3	0.0617737	0.117533	0.599176	-0.168591	0.292138	1.06372	0.844854	1.33929	0.98863
ukb-ppp-MATN3-OID20979	Matrilin-3 | Neurology	Inverse variance weighted	10	0.0725007	0.060918	0.233993	-0.0468986	0.1919	1.07519	0.954184	1.21155	0.98863
ukb-ppp-MBL2-OID30759	Mannose-binding protein C | Inflammation_II	Inverse variance weighted	6	0.0241998	0.0426963	0.570858	-0.059485	0.107885	1.02449	0.94225	1.11392	0.98863
ukb-ppp-MCAM-OID20343	Cell surface glycoprotein MUC18 | Cardiometabolic	Inverse variance weighted	2	0.103496	0.180551	0.566493	-0.250384	0.457377	1.10904	0.778502	1.57992	0.98863
ukb-ppp-MCEMP1-OID30501	Mast cell-expressed membrane protein 1 | Inflammation_II	Inverse variance weighted	4	0.151996	0.126739	0.230418	-0.0964125	0.400405	1.16416	0.908089	1.49243	0.98863
ukb-ppp-MDGA1-OID20951	MAM domain-containing glycosylphosphatidylinositol anchor protein 1 | Neurology	Inverse variance weighted	11	-0.00224634	0.0431066	0.95844	-0.0867352	0.0822426	0.997756	0.91692	1.08572	0.99209
ukb-ppp-MDK-OID21489	Midkine | Oncology	Inverse variance weighted	3	-0.131569	0.220148	0.55008	-0.563059	0.299921	0.876719	0.569464	1.34975	0.98863
ukb-ppp-MECR-OID30274	Enoyl-[acyl-carrier-protein] reductase, mitochondrial | Cardiometabolic_II	Inverse variance weighted	2	0.0532051	0.355793	0.881128	-0.644149	0.750559	1.05465	0.525109	2.11818	0.98863
ukb-ppp-MEGF10-OID20746	Multiple epidermal growth factor-like domains protein 10 | Inflammation	Inverse variance weighted	4	-0.00230938	0.158559	0.988379	-0.313085	0.308466	0.997693	0.731188	1.36134	0.997682
ukb-ppp-MEGF9-OID20285	Multiple epidermal growth factor-like domains protein 9 | Cardiometabolic	Inverse variance weighted	3	0.0622841	0.10139	0.539015	-0.13644	0.261008	1.06426	0.872458	1.29824	0.98863
ukb-ppp-MELTF-OID30347	Melanotransferrin | Cardiometabolic_II	Inverse variance weighted	6	0.00578877	0.0548142	0.915894	-0.101647	0.113225	1.00581	0.903348	1.11988	0.98863
ukb-ppp-MEP1A-OID31459	Meprin A subunit alpha | Oncology_II	Inverse variance weighted	3	-0.0668018	0.124283	0.590923	-0.310395	0.176792	0.935381	0.733157	1.19338	0.98863
ukb-ppp-MEP1B-OID20168	Meprin A subunit beta | Cardiometabolic	Inverse variance weighted	8	-0.00157397	0.0366255	0.965722	-0.0733599	0.070212	0.998427	0.929266	1.07274	0.992091
ukb-ppp-MEPE-OID20753	Matrix extracellular phosphoglycoprotein | Inflammation	Inverse variance weighted	3	0.281774	0.150275	0.0607854	-0.0127654	0.576313	1.32548	0.987316	1.77947	0.973208
ukb-ppp-MERTK-OID20657	Tyrosine-protein kinase Mer | Inflammation	Inverse variance weighted	2	-0.0473803	0.100682	0.637931	-0.244717	0.149957	0.953725	0.782926	1.16178	0.98863
ukb-ppp-MFAP4-OID30598	Microfibril-associated glycoprotein 4 | Inflammation_II	Inverse variance weighted	3	-0.0121695	0.14826	0.934581	-0.302759	0.27842	0.987904	0.738777	1.32104	0.992073
ukb-ppp-MFGE8-OID21134	Lactadherin | Neurology	Inverse variance weighted	4	-0.047641	0.0897177	0.595412	-0.223488	0.128206	0.953476	0.799725	1.13679	0.98863
ukb-ppp-MGMT-OID20588	Methylated-DNA--protein-cysteine methyltransferase | Inflammation	Inverse variance weighted	4	0.0738287	0.0752548	0.326568	-0.0736707	0.221328	1.07662	0.928978	1.24773	0.98863
ukb-ppp-MIA-OID21531	Melanoma-derived growth regulatory protein | Oncology	Inverse variance weighted	4	-0.0411058	0.0373247	0.270764	-0.114262	0.0320505	0.959728	0.892024	1.03257	0.98863
ukb-ppp-MICB_MICA-OID20593	MHC class I polypeptide-related sequence B_A | Inflammation	Inverse variance weighted	6	-0.0418201	0.0395326	0.290118	-0.119304	0.0356639	0.959042	0.887538	1.03631	0.98863
ukb-ppp-MIF-OID21073	Macrophage migration inhibitory factor | Neurology	Inverse variance weighted	2	0.0564847	0.283733	0.842203	-0.499632	0.612601	1.05811	0.606754	1.84522	0.98863
ukb-ppp-MILR1-OID20482	Allergin-1 | Inflammation	Inverse variance weighted	13	0.00634528	0.048043	0.894925	-0.0878191	0.10051	1.00637	0.915927	1.10573	0.98863
ukb-ppp-MINDY1-OID31399	Ubiquitin carboxyl-terminal hydrolase MINDY-1 | Oncology_II	Inverse variance weighted	2	0.0719906	0.139932	0.606924	-0.202276	0.346257	1.07465	0.816869	1.41377	0.98863
ukb-ppp-MINK1-OID31156	Misshapen-like kinase 1 | Neurology_II	Inverse variance weighted	2	-0.535666	0.335979	0.110859	-1.19418	0.122853	0.58528	0.302951	1.13072	0.98863
ukb-ppp-MLN-OID20541	Promotilin [Cleaved into: Motilin; Motilin-associated peptide | Inflammation	Inverse variance weighted	6	-0.119842	0.0845441	0.156336	-0.285548	0.0458648	0.887061	0.751602	1.04693	0.98863
ukb-ppp-MME-OID21307	Neprilysin | Oncology	Inverse variance weighted	2	-0.656155	0.378068	0.0826442	-1.39717	0.0848592	0.518842	0.247296	1.08856	0.98863
ukb-ppp-MMP1-OID20672	Interstitial collagenase | Inflammation	Inverse variance weighted	6	0.0171717	0.0646953	0.790683	-0.109631	0.143975	1.01732	0.896165	1.15485	0.98863
ukb-ppp-MMP10-OID20687	Stromelysin-2 | Inflammation	Inverse variance weighted	5	0.0401428	0.118999	0.735862	-0.193095	0.27338	1.04096	0.824404	1.3144	0.98863
ukb-ppp-MMP12-OID21439	Macrophage metalloelastase | Oncology	Inverse variance weighted	5	0.0290133	0.0538594	0.590103	-0.076551	0.134578	1.02944	0.926306	1.14405	0.98863
ukb-ppp-MMP3-OID21083	Stromelysin-1 | Neurology	Inverse variance weighted	8	-0.0736428	0.0751317	0.326995	-0.220901	0.0736152	0.929003	0.801796	1.07639	0.98863
ukb-ppp-MMP7-OID20087	Matrilysin | Cardiometabolic	Inverse variance weighted	3	-0.0897166	0.081066	0.268419	-0.248606	0.0691727	0.91419	0.779887	1.07162	0.98863
ukb-ppp-MMP8-OID21019	Neutrophil collagenase | Neurology	Inverse variance weighted	6	0.0353705	0.0701316	0.614019	-0.102087	0.172828	1.036	0.902951	1.18866	0.98863
ukb-ppp-MOCS2-OID30638	Molybdopterin synthase catalytic subunit | Inflammation_II	Inverse variance weighted	7	0.0177648	0.0602511	0.768111	-0.100327	0.135857	1.01792	0.904541	1.14552	0.98863
ukb-ppp-MOG-OID21384	Myelin-oligodendrocyte glycoprotein | Oncology	Inverse variance weighted	3	-0.0740986	0.166012	0.655349	-0.399483	0.251286	0.92858	0.670667	1.28568	0.98863
ukb-ppp-MPI-OID21288	Mannose-6-phosphate isomerase | Oncology	Inverse variance weighted	3	-0.0338979	0.118955	0.775672	-0.26705	0.199254	0.96667	0.765635	1.22049	0.98863
ukb-ppp-MPO-OID21100	Myeloperoxidase | Neurology	Inverse variance weighted	3	0.0790625	0.113171	0.484795	-0.142753	0.300878	1.08227	0.866969	1.35104	0.98863
ukb-ppp-MRC1-OID30694	Macrophage mannose receptor 1 | Inflammation_II	Inverse variance weighted	3	0.154774	0.218746	0.479223	-0.273968	0.583516	1.16739	0.760357	1.79233	0.98863
ukb-ppp-MRI1-OID30891	Methylthioribose-1-phosphate isomerase | Neurology_II	Inverse variance weighted	2	-0.0422421	0.0548094	0.44088	-0.149669	0.0651844	0.958638	0.860993	1.06736	0.98863
ukb-ppp-MSMB-OID20275	Beta-microseminoprotein | Cardiometabolic	Inverse variance weighted	4	0.0508157	0.150902	0.736309	-0.244952	0.346584	1.05213	0.782742	1.41423	0.98863
ukb-ppp-MSR1-OID21063	Macrophage scavenger receptor types I and II | Neurology	Inverse variance weighted	3	-0.0646735	0.0769905	0.400897	-0.215575	0.0862278	0.937373	0.806078	1.09005	0.98863
ukb-ppp-MST1-OID30713	Hepatocyte growth factor-like protein | Inflammation_II	Inverse variance weighted (multiplicative random effects)	9	-0.00855961	0.0430652	0.842451	-0.0929673	0.0758481	0.991477	0.911223	1.0788	0.98863
ukb-ppp-MTHFD2-OID31078	Bifunctional methylenetetrahydrofolate dehydrogenase/cyclohydrolase, mitochondrial | Neurology_II	Inverse variance weighted	3	-0.180547	0.241934	0.455507	-0.654738	0.293644	0.834813	0.519578	1.34131	0.98863
ukb-ppp-MTHFSD-OID31305	Methenyltetrahydrofolate synthase domain-containing protein | Oncology_II	Inverse variance weighted	2	-0.294305	0.297304	0.322217	-0.877021	0.288411	0.745049	0.41602	1.33431	0.98863
ukb-ppp-MTIF3-OID31513	Translation initiation factor IF-3, mitochondrial | Oncology_II	Inverse variance weighted	2	-0.135217	0.206304	0.512193	-0.539574	0.269139	0.873526	0.582997	1.30884	0.98863
ukb-ppp-MTUS1-OID31315	Microtubule-associated tumor suppressor 1 | Oncology_II	Inverse variance weighted	5	-0.162963	0.137938	0.237433	-0.433321	0.107394	0.849622	0.648352	1.11337	0.98863
ukb-ppp-MUC13-OID20866	Mucin-13 | Neurology	Inverse variance weighted	3	0.0468408	0.114374	0.682143	-0.177332	0.271014	1.04796	0.837501	1.31129	0.98863
ukb-ppp-MUC16-OID21378	Mucin-16 | Oncology	Inverse variance weighted	2	-0.189629	0.26743	0.478275	-0.713792	0.334534	0.827266	0.489783	1.39729	0.98863
ukb-ppp-MUC2-OID30377	Mucin-2 | Cardiometabolic_II	Inverse variance weighted (multiplicative random effects)	3	-0.177607	0.208694	0.394748	-0.586648	0.231434	0.837271	0.556189	1.26041	0.98863
ukb-ppp-MYOC-OID21121	Myocilin | Neurology	Inverse variance weighted	3	0.0573929	0.169085	0.734284	-0.274014	0.3888	1.05907	0.760321	1.47521	0.98863
ukb-ppp-NAAA-OID20931	N-acylethanolamine-hydrolyzing acid amidase | Neurology	Inverse variance weighted	6	-0.0125898	0.0696933	0.856645	-0.149189	0.124009	0.987489	0.861407	1.13203	0.98863
ukb-ppp-NAGA-OID30509	Alpha-N-acetylgalactosaminidase | Inflammation_II	Inverse variance weighted	3	-0.0389004	0.161143	0.809243	-0.354741	0.27694	0.961847	0.701355	1.31909	0.98863
ukb-ppp-NAGK-OID30271	N-acetyl-D-glucosamine kinase | Cardiometabolic_II	Inverse variance weighted	2	0.160163	0.115617	0.165965	-0.0664469	0.386772	1.1737	0.935713	1.47222	0.98863
ukb-ppp-NAGPA-OID30643	N-acetylglucosamine-1-phosphodiester alpha-N-acetylglucosaminidase | Inflammation_II	Inverse variance weighted	2	0.0110629	0.140848	0.937394	-0.264998	0.287124	1.01112	0.767207	1.33259	0.992073
ukb-ppp-NAP1L4-OID31475	Nucleosome assembly protein 1-like 4 | Oncology_II	Inverse variance weighted	3	0.0150033	0.109717	0.891232	-0.200042	0.230048	1.01512	0.818697	1.25866	0.98863
ukb-ppp-NAPRT-OID31114	Nicotinate phosphoribosyltransferase | Neurology_II	Inverse variance weighted (multiplicative random effects)	3	-0.0157799	0.145786	0.913805	-0.301521	0.269961	0.984344	0.739692	1.30991	0.98863
ukb-ppp-NCAM1-OID20354	Neural cell adhesion molecule 1 | Cardiometabolic	Inverse variance weighted (multiplicative random effects)	5	-0.0287998	0.100123	0.773619	-0.225041	0.167441	0.971611	0.798484	1.18228	0.98863
ukb-ppp-NCAM2-OID21095	Neural cell adhesion molecule 2 | Neurology	Inverse variance weighted	6	-0.0283645	0.0532991	0.594604	-0.132831	0.0761017	0.972034	0.875613	1.07907	0.98863
ukb-ppp-NCR1-OID20566	Natural cytotoxicity triggering receptor 1 | Inflammation	Inverse variance weighted	3	-0.0377202	0.0825914	0.64788	-0.199599	0.124159	0.962982	0.819059	1.1322	0.98863
ukb-ppp-NCR3LG1-OID31490	Natural cytotoxicity triggering receptor 3 ligand 1 | Oncology_II	Inverse variance weighted	5	0.0261351	0.0854125	0.759615	-0.141273	0.193544	1.02648	0.868252	1.21354	0.98863
ukb-ppp-NCS1-OID21458	Neuronal calcium sensor 1 | Oncology	Inverse variance weighted	2	-0.0648788	0.200643	0.746427	-0.45814	0.328382	0.937181	0.632459	1.38872	0.98863
ukb-ppp-NECTIN2-OID20222	Nectin-2 | Cardiometabolic	Inverse variance weighted	2	-0.122802	0.130249	0.345771	-0.378089	0.132486	0.884439	0.685169	1.14166	0.98863
ukb-ppp-NECTIN4-OID21490	Nectin-4 | Oncology	Inverse variance weighted	3	-0.0449958	0.0805579	0.576468	-0.202889	0.112898	0.956002	0.816369	1.11952	0.98863
ukb-ppp-NELL1-OID21494	Protein kinase C-binding protein NELL1 | Oncology	Inverse variance weighted	3	0.122725	0.108821	0.259419	-0.0905647	0.336014	1.13057	0.913415	1.39936	0.98863
ukb-ppp-NELL2-OID20706	Protein kinase C-binding protein NELL2 | Inflammation	Inverse variance weighted	2	-0.106977	0.140185	0.445397	-0.38174	0.167786	0.898546	0.682672	1.18268	0.98863
ukb-ppp-NFASC-OID20634	Neurofascin | Inflammation	Inverse variance weighted	4	0.158182	0.0583498	0.00670965	0.0438161	0.272547	1.17138	1.04479	1.31331	0.849908
ukb-ppp-NFATC1-OID20545	Nuclear factor of activated T-cells, cytoplasmic 1 | Inflammation	Inverse variance weighted	3	-0.138683	0.188764	0.462528	-0.508661	0.231295	0.870504	0.6013	1.26023	0.98863
ukb-ppp-NHLRC3-OID30614	NHL repeat-containing protein 3 | Inflammation_II	Inverse variance weighted	4	0.0807159	0.0824283	0.327468	-0.0808434	0.242275	1.08406	0.922338	1.27414	0.98863
ukb-ppp-NID1-OID20362	Nidogen-1 | Cardiometabolic	Inverse variance weighted	3	0.0957023	0.13495	0.478219	-0.168799	0.360204	1.10043	0.844678	1.43362	0.98863
ukb-ppp-NID2-OID21085	Nidogen-2 | Neurology	Inverse variance weighted	4	0.0448388	0.0486325	0.356533	-0.050481	0.140159	1.04586	0.950772	1.15046	0.98863
ukb-ppp-NINJ1-OID21167	Ninjurin-1 | Oncology	Inverse variance weighted	2	-0.117341	0.132124	0.374481	-0.376304	0.141622	0.889282	0.686394	1.15214	0.98863
ukb-ppp-NME3-OID20789	Nucleoside diphosphate kinase 3 | Inflammation	Inverse variance weighted	2	0.231233	0.285051	0.417251	-0.327467	0.789933	1.26015	0.720747	2.20325	0.98863
ukb-ppp-NMI-OID31378	N-myc-interactor | Oncology_II	Inverse variance weighted	5	-0.0464229	0.0676005	0.492256	-0.17892	0.086074	0.954638	0.836173	1.08989	0.98863
ukb-ppp-NMNAT1-OID20913	Nicotinamide/nicotinic acid mononucleotide adenylyltransferase 1 | Neurology	Inverse variance weighted	3	-0.0690362	0.280411	0.80553	-0.618643	0.48057	0.933293	0.538675	1.617	0.98863
ukb-ppp-NOS1-OID20863	Nitric oxide synthase, brain | Neurology	Inverse variance weighted	2	-0.337282	0.176154	0.0555307	-0.682545	0.00797962	0.713707	0.50533	1.00801	0.96571
ukb-ppp-NOS2-OID30087	Nitric oxide synthase, inducible | Cardiometabolic_II	Inverse variance weighted	2	-0.198956	0.412201	0.629331	-1.00687	0.608957	0.819586	0.365361	1.83851	0.98863
ukb-ppp-NOTCH1-OID20311	Neurogenic locus notch homolog protein 1 | Cardiometabolic	Inverse variance weighted	2	-0.936647	0.595042	0.115468	-2.10293	0.229636	0.39194	0.122098	1.25814	0.98863
ukb-ppp-NOTCH2-OID30407	Neurogenic locus notch homolog protein 2 | Cardiometabolic_II	Inverse variance weighted	2	0.319042	0.16916	0.0592901	-0.0125118	0.650597	1.37581	0.987566	1.91668	0.973208
ukb-ppp-NOTCH3-OID20253	Neurogenic locus notch homolog protein 3 | Cardiometabolic	Inverse variance weighted	2	-0.450597	0.292635	0.123611	-1.02416	0.122968	0.637248	0.359097	1.13085	0.98863
ukb-ppp-NPC2-OID30418	NPC intracellular cholesterol transporter 2 | Cardiometabolic_II	Inverse variance weighted	3	0.295865	0.177254	0.0950858	-0.0515526	0.643282	1.34429	0.949754	1.90271	0.98863
ukb-ppp-NPHS1-OID30540	Nephrin | Inflammation_II	Inverse variance weighted	9	0.088027	0.0529037	0.09613	-0.0156641	0.191718	1.09202	0.984458	1.21133	0.98863
ukb-ppp-NPL-OID30329	N-acetylneuraminate lyase | Cardiometabolic_II	Inverse variance weighted	4	-0.0312621	0.0977676	0.749151	-0.222887	0.160362	0.969222	0.800206	1.17394	0.98863
ukb-ppp-NPPC-OID20568	C-type natriuretic peptide [Cleaved into: CNP-22; CNP-29; CNP-53] | Inflammation	Inverse variance weighted	2	-0.0118345	0.446892	0.978873	-0.887742	0.864073	0.988235	0.411584	2.37281	0.99308
ukb-ppp-NPTX1-OID21074	Neuronal pentraxin-1 | Neurology	Inverse variance weighted	5	0.168293	0.0689139	0.0146033	0.0332213	0.303364	1.18328	1.03378	1.35441	0.875764
ukb-ppp-NPTX2-OID30390	Neuronal pentraxin-2 | Cardiometabolic_II	Inverse variance weighted (multiplicative random effects)	6	0.0663616	0.231809	0.774666	-0.387984	0.520708	1.06861	0.678423	1.68322	0.98863
ukb-ppp-NPTXR-OID20191	Neuronal pentraxin receptor | Cardiometabolic	Inverse variance weighted	7	-0.0392254	0.03027	0.195026	-0.0985545	0.0201037	0.961534	0.906146	1.02031	0.98863
ukb-ppp-NRCAM-OID20229	Neuronal cell adhesion molecule | Cardiometabolic	Inverse variance weighted	6	-0.0200434	0.0820249	0.806954	-0.180812	0.140726	0.980156	0.834592	1.15111	0.98863
ukb-ppp-NRP1-OID20390	Neuropilin-1 | Cardiometabolic	Inverse variance weighted (multiplicative random effects)	4	0.00650659	0.13537	0.961664	-0.258818	0.271831	1.00653	0.771964	1.31237	0.99209
ukb-ppp-NRP2-OID21081	Neuropilin-2 | Neurology	Inverse variance weighted	4	-0.116547	0.11382	0.305856	-0.339635	0.106541	0.889988	0.71203	1.11242	0.98863
ukb-ppp-NT5C-OID30294	5'(3')-deoxyribonucleotidase, cytosolic type | Cardiometabolic_II	Inverse variance weighted	3	-0.0941503	0.0918952	0.30558	-0.274265	0.0859642	0.910146	0.760131	1.08977	0.98863
ukb-ppp-NT5E-OID21498	5'-nucleotidase | Oncology	Inverse variance weighted	9	0.0212504	0.0617417	0.73071	-0.0997634	0.142264	1.02148	0.905052	1.15288	0.98863
ukb-ppp-NTF3-OID20591	Neurotrophin-3 | Inflammation	Inverse variance weighted	5	0.160527	0.136671	0.240175	-0.107348	0.428401	1.17413	0.898213	1.5348	0.98863
ukb-ppp-NTproBNP-OID20125	NT-proBNP | Cardiometabolic	Inverse variance weighted	2	-0.0506956	0.112281	0.651624	-0.270766	0.169375	0.950568	0.762795	1.18456	0.98863
ukb-ppp-NTRK2-OID20136	BDNF/NT-3 growth factors receptor | Cardiometabolic	Inverse variance weighted	2	-0.156228	0.337431	0.643371	-0.817593	0.505137	0.855364	0.441493	1.65721	0.98863
ukb-ppp-NTRK3-OID21057	NT-3 growth factor receptor | Neurology	Inverse variance weighted	3	0.00720271	0.141474	0.959396	-0.270086	0.284491	1.00723	0.763314	1.32909	0.99209
ukb-ppp-NUB1-OID20510	NEDD8 ultimate buster 1 | Inflammation	Inverse variance weighted	3	0.268693	0.175846	0.126514	-0.0759665	0.613352	1.30825	0.926847	1.84661	0.98863
ukb-ppp-NUCB2-OID21448	Nucleobindin-2 | Oncology	Inverse variance weighted	3	-0.0110874	0.0742985	0.881374	-0.156712	0.134538	0.988974	0.85495	1.14401	0.98863
ukb-ppp-NUDT2-OID21308	Diadenosine tetraphosphatase | Oncology	Inverse variance weighted	4	-0.12507	0.089044	0.160143	-0.299596	0.049456	0.882435	0.741117	1.0507	0.98863
ukb-ppp-NUMB-OID30568	Protein numb homolog | Inflammation_II	Inverse variance weighted	2	0.102917	0.302748	0.733899	-0.490469	0.696303	1.1084	0.612339	2.00632	0.98863
ukb-ppp-NXPH3-OID30565	Neurexophilin-3 | Inflammation_II	Inverse variance weighted	5	0.123496	0.100648	0.21982	-0.0737743	0.320766	1.13145	0.928881	1.37818	0.98863
ukb-ppp-OBP2B-OID20980	Odorant-binding protein 2b | Neurology	Inverse variance weighted	5	-0.0703948	0.0425105	0.0977341	-0.153715	0.0129258	0.932026	0.857516	1.01301	0.98863
ukb-ppp-ODAM-OID20793	Odontogenic ameloblast-associated protein | Neurology	Inverse variance weighted	5	-0.0345319	0.0924165	0.708661	-0.215668	0.146604	0.966058	0.806003	1.1579	0.98863
ukb-ppp-OGN-OID21123	Mimecan | Neurology	Inverse variance weighted	5	-0.034738	0.0730993	0.634633	-0.178013	0.108537	0.965858	0.836932	1.11465	0.98863
ukb-ppp-OLFM4-OID30665	Olfactomedin-4 | Inflammation_II	Inverse variance weighted	4	-0.061777	0.0812381	0.446989	-0.221004	0.0974496	0.940093	0.801714	1.10236	0.98863
ukb-ppp-OPTC-OID21362	Opticin | Oncology	Inverse variance weighted	4	-0.0294967	0.0741641	0.690835	-0.174858	0.115865	0.970934	0.839576	1.12284	0.98863
ukb-ppp-ORM1-OID30768	Alpha-1-acid glycoprotein 1 | Inflammation_II	Inverse variance weighted	2	-0.176949	0.139424	0.204391	-0.450221	0.0963228	0.837823	0.637487	1.10111	0.98863
ukb-ppp-OSCAR-OID20776	Osteoclast-associated immunoglobulin-like receptor | Inflammation	Inverse variance weighted	5	0.035697	0.0604233	0.554666	-0.0827327	0.154127	1.03634	0.920597	1.16664	0.98863
ukb-ppp-OSMR-OID20356	Oncostatin-M-specific receptor subunit beta | Cardiometabolic	Inverse variance weighted	7	-0.0384982	0.0652755	0.555338	-0.166438	0.0894418	0.962233	0.846675	1.09356	0.98863
ukb-ppp-OXT-OID21047	Oxytocin-neurophysin 1 | Neurology	Inverse variance weighted	5	-0.0386865	0.0912307	0.671528	-0.217499	0.140126	0.962052	0.804529	1.15042	0.98863
ukb-ppp-PADI4-OID20832	Protein-arginine deiminase type-4 | Neurology	Inverse variance weighted	2	0.162146	0.0993203	0.102562	-0.0325215	0.356814	1.17603	0.968002	1.42877	0.98863
ukb-ppp-PAEP-OID20925	Glycodelin | Neurology	Inverse variance weighted	5	-0.0276402	0.053699	0.606746	-0.13289	0.0776098	0.972738	0.875561	1.0807	0.98863
ukb-ppp-PALM2-OID31096	Paralemmin-2 | Neurology_II	Inverse variance weighted	4	-0.128447	0.120289	0.285601	-0.364213	0.107319	0.87946	0.694743	1.11329	0.98863
ukb-ppp-PAM-OID20291	Peptidyl-glycine alpha-amidating monooxygenase | Cardiometabolic	Inverse variance weighted (multiplicative random effects)	4	0.00950963	0.0881959	0.914135	-0.163354	0.182374	1.00955	0.84929	1.20006	0.98863
ukb-ppp-PAMR1-OID21153	Inactive serine protease PAMR1 | Neurology	Inverse variance weighted	5	0.00788077	0.0878523	0.928522	-0.16431	0.180071	1.00791	0.848479	1.1973	0.992073
ukb-ppp-PAPPA-OID20421	Pappalysin-1 | Inflammation	Inverse variance weighted	2	0.642709	0.311631	0.0391694	0.031912	1.25351	1.90163	1.03243	3.5026	0.875764
ukb-ppp-PBLD-OID20839	Phenazine biosynthesis-like domain-containing protein | Neurology	Inverse variance weighted	7	-0.0489972	0.0722115	0.49744	-0.190532	0.0925374	0.952184	0.82652	1.09695	0.98863
ukb-ppp-PCDH12-OID31045	Protocadherin-12 | Neurology_II	Inverse variance weighted	4	-0.0361543	0.0746994	0.628388	-0.182565	0.110257	0.964491	0.83313	1.11656	0.98863
ukb-ppp-PCDH17-OID20132	Protocadherin-17 | Cardiometabolic	Inverse variance weighted	2	-0.40751	0.451422	0.366672	-1.2923	0.477277	0.665305	0.274639	1.61168	0.98863
ukb-ppp-PCDH9-OID31516	Protocadherin-9 | Oncology_II	Inverse variance weighted	6	-0.0506074	0.0748062	0.498715	-0.197227	0.0960127	0.950652	0.821004	1.10077	0.98863
ukb-ppp-PCDHB15-OID31377	Protocadherin beta-15 | Oncology_II	Inverse variance weighted	9	-0.0750026	0.0602192	0.21295	-0.193032	0.043027	0.927741	0.824455	1.04397	0.98863
ukb-ppp-PCSK7-OID31410	Proprotein convertase subtilisin/kexin type 7 | Oncology_II	Inverse variance weighted	3	0.0319645	0.0733587	0.663033	-0.111818	0.175747	1.03248	0.894207	1.19214	0.98863
ukb-ppp-PCSK9-OID20235	Proprotein convertase subtilisin/kexin type 9 | Cardiometabolic	Inverse variance weighted	3	0.163215	0.0817051	0.045759	0.00307288	0.323357	1.17729	1.00308	1.38176	0.900449
ukb-ppp-PDCD1-OID21396	Programmed cell death protein 1 | Oncology	Inverse variance weighted	4	0.0865722	0.141149	0.539652	-0.19008	0.363224	1.09043	0.826893	1.43796	0.98863
ukb-ppp-PDCD1LG2-OID21273	Programmed cell death 1 ligand 2 | Oncology	Inverse variance weighted	6	-0.0298584	0.0885715	0.736033	-0.203459	0.143742	0.970583	0.815904	1.15459	0.98863
ukb-ppp-PDCD5-OID21021	Programmed cell death protein 5 | Neurology	Inverse variance weighted	4	-0.0787101	0.0816469	0.335031	-0.238738	0.0813178	0.924308	0.787621	1.08472	0.98863
ukb-ppp-PDGFRA-OID20133	Platelet-derived growth factor receptor alpha | Cardiometabolic	Inverse variance weighted	3	0.113609	0.088828	0.200904	-0.0604936	0.287712	1.12031	0.9413	1.33337	0.98863
ukb-ppp-PDGFRB-OID20268	Platelet-derived growth factor receptor beta | Cardiometabolic	Inverse variance weighted	6	0.0039433	0.0350578	0.910443	-0.0647699	0.0726565	1.00395	0.937283	1.07536	0.98863
ukb-ppp-PDIA5-OID31209	Protein disulfide-isomerase A5 | Oncology_II	Inverse variance weighted	2	0.0946305	0.103245	0.35937	-0.107729	0.29699	1.09925	0.897871	1.3458	0.98863
ukb-ppp-PDZD2-OID30151	PDZ domain-containing protein 2 | Cardiometabolic_II	Inverse variance weighted	3	0.0991738	0.10931	0.364265	-0.115074	0.313422	1.10426	0.8913	1.3681	0.98863
ukb-ppp-PEAR1-OID20257	Platelet endothelial aggregation receptor 1 | Cardiometabolic	Inverse variance weighted	2	-0.0784304	0.121508	0.51862	-0.316586	0.159725	0.924566	0.728632	1.17319	0.98863
ukb-ppp-PECR-OID30228	Peroxisomal trans-2-enoyl-CoA reductase | Cardiometabolic_II	Inverse variance weighted	2	0.3831	0.109739	0.000481219	0.168011	0.598189	1.46682	1.18295	1.81882	0.477471
ukb-ppp-PENK-OID30666	Proenkephalin-A | Inflammation_II	Inverse variance weighted (multiplicative random effects)	3	-0.044977	0.176586	0.798952	-0.391085	0.301131	0.95602	0.676323	1.35139	0.98863
ukb-ppp-PEPD-OID30688	Xaa-Pro dipeptidase | Inflammation_II	Inverse variance weighted	4	0.135036	0.0844654	0.109885	-0.0305164	0.300588	1.14458	0.969945	1.35065	0.98863
ukb-ppp-PER3-OID30511	Period circadian protein homolog 3 | Inflammation_II	Inverse variance weighted	4	-0.0635046	0.121046	0.599839	-0.300755	0.173746	0.93847	0.740259	1.18975	0.98863
ukb-ppp-PGD-OID30344	6-phosphogluconate dehydrogenase, decarboxylating | Cardiometabolic_II	Inverse variance weighted	2	-0.0746037	0.071553	0.297117	-0.214848	0.0656402	0.928111	0.806664	1.06784	0.98863
ukb-ppp-PGLYRP1-OID20338	Peptidoglycan recognition protein 1 | Cardiometabolic	Inverse variance weighted	2	0.0713876	0.101299	0.480986	-0.127159	0.269934	1.074	0.880593	1.30988	0.98863
ukb-ppp-PGLYRP2-OID30742	N-acetylmuramoyl-L-alanine amidase | Inflammation_II	Inverse variance weighted	4	-0.19056	0.194678	0.327656	-0.572129	0.191009	0.826496	0.564323	1.21047	0.98863
ukb-ppp-PGLYRP4-OID30101	Peptidoglycan recognition protein 4 | Cardiometabolic_II	Inverse variance weighted	4	-0.0259368	0.0815234	0.75037	-0.185723	0.133849	0.974397	0.830504	1.14322	0.98863
ukb-ppp-PHACTR2-OID31009	Phosphatase and actin regulator 2 | Neurology_II	Inverse variance weighted	2	-0.0284789	0.125895	0.821036	-0.275232	0.218275	0.971923	0.759396	1.24393	0.98863
ukb-ppp-PHYKPL-OID30634	5-phosphohydroxy-L-lysine phospho-lyase | Inflammation_II	Inverse variance weighted	5	-0.0585511	0.0958671	0.541363	-0.246451	0.129348	0.94313	0.78157	1.13809	0.98863
ukb-ppp-PI16-OID30676	Peptidase inhibitor 16 | Inflammation_II	Inverse variance weighted	3	0.0881088	0.0925491	0.341086	-0.0932874	0.269505	1.09211	0.910932	1.30932	0.98863
ukb-ppp-PI3-OID20326	Elafin | Cardiometabolic	Inverse variance weighted	2	-0.0415052	0.0905768	0.646785	-0.219036	0.136025	0.959344	0.803293	1.14571	0.98863
ukb-ppp-PIGR-OID21102	Polymeric immunoglobulin receptor | Neurology	Inverse variance weighted	2	-0.179802	0.269729	0.505025	-0.70847	0.348866	0.835436	0.492397	1.41746	0.98863
ukb-ppp-PIK3AP1-OID20587	Phosphoinositide 3-kinase adapter protein 1 | Inflammation	Inverse variance weighted	3	-0.132809	0.105735	0.209095	-0.34005	0.0744312	0.875632	0.711735	1.07727	0.98863
ukb-ppp-PIK3IP1-OID21094	Phosphoinositide-3-kinase-interacting protein 1 | Neurology	Inverse variance weighted	2	0.0359824	0.205707	0.861142	-0.367204	0.439168	1.03664	0.692669	1.55142	0.98863
ukb-ppp-PILRA-OID21129	Paired immunoglobulin-like type 2 receptor alpha | Neurology	Inverse variance weighted	7	-0.0238316	0.0509411	0.639909	-0.123676	0.076013	0.97645	0.883666	1.07898	0.98863
ukb-ppp-PILRB-OID20197	Paired immunoglobulin-like type 2 receptor beta | Cardiometabolic	Inverse variance weighted	7	0.0329845	0.0421536	0.433931	-0.0496367	0.115606	1.03353	0.951575	1.12255	0.98863
ukb-ppp-PINLYP-OID30651	phospholipase A2 inhibitor and Ly6/PLAUR domain-containing protein | Inflammation_II	Inverse variance weighted	4	0.0278532	0.0703961	0.692353	-0.110123	0.165829	1.02824	0.895724	1.18037	0.98863
ukb-ppp-PKD1-OID30328	Polycystin-1 | Cardiometabolic_II	Inverse variance weighted	2	-0.125238	0.0888329	0.158593	-0.299351	0.0488742	0.882287	0.741299	1.05009	0.98863
ukb-ppp-PKLR-OID20682	Pyruvate kinase PKLR | Inflammation	Inverse variance weighted	2	-0.00587192	0.123764	0.962159	-0.248449	0.236705	0.994145	0.78001	1.26707	0.99209
ukb-ppp-PLA2G10-OID21002	Group 10 secretory phospholipase A2 | Neurology	Inverse variance weighted	2	0.310241	0.218926	0.156453	-0.118855	0.739337	1.36375	0.887937	2.09455	0.98863
ukb-ppp-PLA2G15-OID21473	Group XV phospholipase A2 | Oncology	Inverse variance weighted	5	0.0238824	0.105567	0.821023	-0.18303	0.230795	1.02417	0.832743	1.2596	0.98863
ukb-ppp-PLA2G2A-OID20274	Phospholipase A2, membrane associated | Cardiometabolic	Inverse variance weighted	8	0.000855613	0.0491075	0.986099	-0.0953952	0.0971064	1.00086	0.909014	1.10198	0.996161
ukb-ppp-PLAU-OID21124	Urokinase-type plasminogen activator | Neurology	Inverse variance weighted	2	-0.234883	0.274651	0.392438	-0.773198	0.303433	0.790664	0.461535	1.3545	0.98863
ukb-ppp-PLAUR-OID20764	Urokinase plasminogen activator surface receptor | Inflammation	Inverse variance weighted	3	-0.00119386	0.166334	0.994273	-0.327208	0.32482	0.998807	0.720934	1.38378	0.999135
ukb-ppp-PLB1-OID31110	Phospholipase B1, membrane-associated | Neurology_II	Inverse variance weighted	8	0.00715282	0.0489687	0.883867	-0.0888259	0.103131	1.00718	0.915005	1.10864	0.98863
ukb-ppp-PLCB2-OID31155	1-phosphatidylinositol 4,5-bisphosphate phosphodiesterase beta-2 | Neurology_II	Inverse variance weighted	2	0.119766	0.29044	0.680074	-0.449496	0.689029	1.12723	0.63795	1.99178	0.98863
ukb-ppp-PLG-OID30785	Plasminogen | Inflammation_II	Inverse variance weighted (multiplicative random effects)	9	0.00350631	0.0921817	0.969658	-0.17717	0.184182	1.00351	0.837638	1.20224	0.992339
ukb-ppp-PLTP-OID20238	Phospholipid transfer protein | Cardiometabolic	Inverse variance weighted	5	-0.11451	0.0620089	0.0647941	-0.236048	0.00702708	0.891803	0.789743	1.00705	0.973208
ukb-ppp-PLXDC1-OID21258	Plexin domain-containing protein 1 | Oncology	Inverse variance weighted	3	-0.0173973	0.0664829	0.793567	-0.147704	0.112909	0.982753	0.862687	1.11953	0.98863
ukb-ppp-PLXDC2-OID31101	Plexin domain-containing protein 2 | Neurology_II	Inverse variance weighted	3	0.523447	0.238768	0.0283591	0.0554616	0.991433	1.68784	1.05703	2.69509	0.875764
ukb-ppp-PLXNB2-OID20317	Plexin-B2 | Cardiometabolic	Inverse variance weighted	5	-0.102912	0.0400852	0.0102482	-0.181479	-0.0243453	0.902206	0.834036	0.975949	0.849908
ukb-ppp-PM20D1-OID20149	N-fatty-acyl-amino acid synthase/hydrolase PM20D1 | Cardiometabolic	Inverse variance weighted	5	-0.017959	0.0525299	0.73244	-0.120918	0.0849997	0.982201	0.886107	1.08872	0.98863
ukb-ppp-PMM2-OID30125	Phosphomannomutase 2 | Cardiometabolic_II	Inverse variance weighted	3	0.0130208	0.0825135	0.874613	-0.148706	0.174747	1.01311	0.861823	1.19095	0.98863
ukb-ppp-PNLIPRP1-OID31122	Inactive pancreatic lipase-related protein 1 | Neurology_II	Inverse variance weighted	3	-0.0214458	0.105794	0.839359	-0.228802	0.18591	0.978783	0.795486	1.20431	0.98863
ukb-ppp-PNLIPRP2-OID20775	Pancreatic lipase-related protein 2 | Inflammation	Inverse variance weighted	6	0.0954268	0.0449707	0.0338396	0.00728424	0.183569	1.10013	1.00731	1.2015	0.875764
ukb-ppp-PNMA1-OID30194	Paraneoplastic antigen Ma1 | Cardiometabolic_II	Inverse variance weighted	2	0.301896	0.260997	0.247393	-0.209657	0.81345	1.35242	0.810862	2.25568	0.98863
ukb-ppp-PODXL-OID21358	Podocalyxin | Oncology	Inverse variance weighted	3	0.142156	0.151808	0.349058	-0.155388	0.4397	1.15276	0.856083	1.55224	0.98863
ukb-ppp-PODXL2-OID21487	Podocalyxin-like protein 2 | Oncology	Inverse variance weighted	4	-0.072706	0.0499015	0.145119	-0.170513	0.0251009	0.929874	0.843232	1.02542	0.98863
ukb-ppp-POMC-OID30282	Pro-opiomelanocortin | Cardiometabolic_II	Inverse variance weighted	2	-0.134467	0.282502	0.634085	-0.68817	0.419236	0.874182	0.502495	1.5208	0.98863
ukb-ppp-PON1-OID30704	Serum paraoxonase/arylesterase 1 | Inflammation_II	Inverse variance weighted	6	0.0148049	0.0419887	0.724395	-0.067493	0.0971027	1.01491	0.934734	1.10197	0.98863
ukb-ppp-PON2-OID20088	Serum paraoxonase/arylesterase 2 | Cardiometabolic	Inverse variance weighted	7	-0.0432157	0.0406839	0.28813	-0.122956	0.0365246	0.957705	0.884302	1.0372	0.98863
ukb-ppp-PON3-OID20777	Serum paraoxonase/lactonase 3 | Inflammation	Inverse variance weighted	5	-0.0117917	0.08758	0.892897	-0.183448	0.159865	0.988278	0.832395	1.17335	0.98863
ukb-ppp-POSTN-OID30410	Periostin | Cardiometabolic_II	Inverse variance weighted	3	-0.167019	0.0957668	0.0811558	-0.354722	0.0206838	0.846183	0.701368	1.0209	0.98863
ukb-ppp-PPCDC-OID21027	Phosphopantothenoylcysteine decarboxylase | Neurology	Inverse variance weighted	4	0.0029109	0.0642031	0.963837	-0.122927	0.128749	1.00292	0.884328	1.1374	0.99209
ukb-ppp-PPP1R14A-OID31011	Protein phosphatase 1 regulatory subunit 14A | Neurology_II	Inverse variance weighted	4	-0.154978	0.114235	0.174888	-0.378879	0.0689221	0.856434	0.684628	1.07135	0.98863
ukb-ppp-PRAP1-OID30391	Proline-rich acidic protein 1 | Cardiometabolic_II	Inverse variance weighted	5	-0.138254	0.0858587	0.107343	-0.306537	0.0300288	0.870877	0.735991	1.03048	0.98863
ukb-ppp-PRCP-OID20337	Lysosomal Pro-X carboxypeptidase | Cardiometabolic	Inverse variance weighted	2	-0.0239065	0.397814	0.95208	-0.803622	0.755809	0.976377	0.447705	2.12933	0.99209
ukb-ppp-PRDX2-OID30668	Peroxiredoxin-2 | Inflammation_II	Inverse variance weighted	2	0.164734	0.294843	0.576355	-0.413158	0.742626	1.17908	0.661558	2.10145	0.98863
ukb-ppp-PRDX5-OID20644	Peroxiredoxin-5, mitochondrial | Inflammation	Inverse variance weighted	2	-0.082049	0.440926	0.85238	-0.946265	0.782167	0.921227	0.388188	2.1862	0.98863
ukb-ppp-PRELP-OID20766	Prolargin | Inflammation	Inverse variance weighted	4	0.295825	0.290802	0.309023	-0.274146	0.865797	1.34424	0.760221	2.3769	0.98863
ukb-ppp-PRG3-OID30383	Proteoglycan 3 | Cardiometabolic_II	Inverse variance weighted	2	-0.0644765	0.283815	0.820285	-0.620754	0.491801	0.937558	0.537539	1.63526	0.98863
ukb-ppp-PRND-OID31124	Prion-like protein doppel | Neurology_II	Inverse variance weighted	5	-0.0629008	0.0713373	0.377919	-0.202722	0.0769203	0.939037	0.816505	1.07996	0.98863
ukb-ppp-PROCR-OID30149	Endothelial protein C receptor | Cardiometabolic_II	Inverse variance weighted (multiplicative random effects)	3	-0.126805	0.136014	0.351183	-0.393392	0.139782	0.880905	0.674764	1.15002	0.98863
ukb-ppp-PROK1-OID20543	Prokineticin-1 | Inflammation	Inverse variance weighted	4	-0.0868323	0.114787	0.449372	-0.311815	0.138151	0.916831	0.732117	1.14815	0.98863
ukb-ppp-PROS1-OID30737	Vitamin K-dependent protein S | Inflammation_II	Inverse variance weighted	4	-0.11752	0.237524	0.620762	-0.583066	0.348026	0.889123	0.558184	1.41627	0.98863
ukb-ppp-PRR4-OID30607	Proline-rich protein 4 | Inflammation_II	Inverse variance weighted	4	0.0676746	0.078423	0.388169	-0.0860345	0.221384	1.07002	0.917563	1.2478	0.98863
ukb-ppp-PRRT3-OID30276	Proline-rich transmembrane protein 3 | Cardiometabolic_II	Inverse variance weighted	3	-0.0643482	0.136676	0.637778	-0.332233	0.203537	0.937678	0.71732	1.22573	0.98863
ukb-ppp-PRSS2-OID20364	Trypsin-2 | Cardiometabolic	Inverse variance weighted	2	-0.109466	0.175103	0.531874	-0.452668	0.233737	0.896313	0.635929	1.26331	0.98863
ukb-ppp-PRSS22-OID30483	Brain-specific serine protease 4 | Inflammation_II	Inverse variance weighted	2	0.0417879	0.107622	0.697807	-0.169152	0.252728	1.04267	0.84438	1.28753	0.98863
ukb-ppp-PRSS27-OID20212	Serine protease 27 | Cardiometabolic	Inverse variance weighted	4	-0.0256732	0.0986593	0.794693	-0.219045	0.167699	0.974654	0.803285	1.18258	0.98863
ukb-ppp-PRSS53-OID31093	Serine protease 53 | Neurology_II	Inverse variance weighted	7	-0.0127115	0.045246	0.778754	-0.101394	0.0759706	0.987369	0.903577	1.07893	0.98863
ukb-ppp-PRTFDC1-OID20867	Phosphoribosyltransferase domain-containing protein 1 | Neurology	Inverse variance weighted	2	-0.149229	0.189266	0.430425	-0.52019	0.221732	0.861372	0.594407	1.24824	0.98863
ukb-ppp-PRTG-OID21443	Protogenin | Oncology	Inverse variance weighted	4	0.178458	0.101507	0.0787332	-0.0204959	0.377412	1.19537	0.979713	1.45851	0.98863
ukb-ppp-PSAP-OID30419	Prosaposin | Cardiometabolic_II	Inverse variance weighted	3	-0.00995587	0.117904	0.932706	-0.241047	0.221136	0.990094	0.785804	1.24749	0.992073
ukb-ppp-PSAPL1-OID31473	Proactivator polypeptide-like 1 | Oncology_II	Inverse variance weighted	5	-0.0804748	0.0650463	0.216016	-0.207966	0.047016	0.922678	0.812235	1.04814	0.98863
ukb-ppp-PSCA-OID31493	Prostate stem cell antigen | Oncology_II	Inverse variance weighted	6	-0.0653697	0.0627371	0.297429	-0.188334	0.0575951	0.936721	0.828338	1.05929	0.98863
ukb-ppp-PSG1-OID20916	Pregnancy-specific beta-1-glycoprotein 1 | Neurology	Inverse variance weighted	9	-0.0284607	0.0429206	0.507266	-0.112585	0.0556637	0.97194	0.893521	1.05724	0.98863
ukb-ppp-PSRC1-OID21169	Proline/serine-rich coiled-coil protein 1 | Oncology	Inverse variance weighted	2	0.0345493	0.128934	0.788729	-0.218161	0.287259	1.03515	0.803996	1.33277	0.98863
ukb-ppp-PTGR1-OID30297	Prostaglandin reductase 1 | Cardiometabolic_II	Inverse variance weighted	11	0.0628848	0.0778718	0.419353	-0.0897438	0.215514	1.0649	0.914165	1.2405	0.98863
ukb-ppp-PTH1R-OID20571	Parathyroid hormone/parathyroid hormone-related peptide receptor | Inflammation	Inverse variance weighted	7	0.0660319	0.11051	0.550159	-0.150567	0.282631	1.06826	0.86022	1.32662	0.98863
ukb-ppp-PTPRB-OID30324	Receptor-type tyrosine-protein phosphatase beta | Cardiometabolic_II	Inverse variance weighted	4	-0.0171426	0.150703	0.909435	-0.31252	0.278235	0.983003	0.731601	1.3208	0.98863
ukb-ppp-PTPRC-OID30380	Receptor-type tyrosine-protein phosphatase C | Cardiometabolic_II	Inverse variance weighted	3	0.0381029	0.294003	0.896882	-0.538142	0.614348	1.03884	0.583832	1.84845	0.98863
ukb-ppp-PTPRH-OID31433	Receptor-type tyrosine-protein phosphatase H | Oncology_II	Inverse variance weighted	7	0.0113055	0.0435188	0.795031	-0.0739914	0.0966023	1.01137	0.92868	1.10142	0.98863
ukb-ppp-PTPRM-OID20598	Receptor-type tyrosine-protein phosphatase mu | Inflammation	Inverse variance weighted	4	0.0895886	0.32626	0.783629	-0.549881	0.729058	1.09372	0.577019	2.07313	0.98863
ukb-ppp-PTPRN2-OID20912	Receptor-type tyrosine-protein phosphatase N2 | Neurology	Inverse variance weighted	2	0.117677	0.157723	0.45561	-0.191461	0.426814	1.12488	0.825752	1.53237	0.98863
ukb-ppp-PTPRS-OID20306	Receptor-type tyrosine-protein phosphatase S | Cardiometabolic	Inverse variance weighted	3	-0.0305111	0.0685785	0.656386	-0.164925	0.103903	0.96995	0.847957	1.10949	0.98863
ukb-ppp-PTPRZ1-OID30343	Receptor-type tyrosine-protein phosphatase zeta | Cardiometabolic_II	Inverse variance weighted	3	0.0518236	0.119697	0.665045	-0.182782	0.286429	1.05319	0.83295	1.33166	0.98863
ukb-ppp-PVALB-OID21420	Parvalbumin alpha | Oncology	Inverse variance weighted	5	0.004846	0.0567875	0.931995	-0.106458	0.11615	1.00486	0.899013	1.12316	0.992073
ukb-ppp-PVR-OID21011	Poliovirus receptor | Neurology	Inverse variance weighted	5	0.0989271	0.0520997	0.0575901	-0.00318823	0.201042	1.10399	0.996817	1.22268	0.96571
ukb-ppp-PXDNL-OID31405	Peroxidasin-like protein | Oncology_II	Inverse variance weighted	3	0.0349267	0.0969602	0.718685	-0.155115	0.224969	1.03554	0.856317	1.25228	0.98863
ukb-ppp-PXN-OID20822	Paxillin | Neurology	Inverse variance weighted	4	-0.00236504	0.0941651	0.979963	-0.186929	0.182199	0.997638	0.829503	1.19985	0.99308
ukb-ppp-PYDC1-OID30202	Pyrin domain-containing protein 1 | Cardiometabolic_II	Inverse variance weighted	4	0.00371022	0.103711	0.971462	-0.199562	0.206983	1.00372	0.819089	1.22996	0.992339
ukb-ppp-PZP-OID30730	Pregnancy zone protein | Inflammation_II	Inverse variance weighted	2	0.152777	0.582059	0.792953	-0.988058	1.29361	1.16507	0.372299	3.64593	0.98863
ukb-ppp-QDPR-OID20174	Dihydropteridine reductase | Cardiometabolic	Inverse variance weighted	3	0.0794656	0.104827	0.448411	-0.125994	0.284926	1.08271	0.88162	1.32966	0.98863
ukb-ppp-QPCT-OID20320	Glutaminyl-peptide cyclotransferase | Cardiometabolic	Inverse variance weighted	5	-0.122853	0.0565145	0.0297176	-0.233622	-0.0120847	0.884393	0.791661	0.987988	0.875764
ukb-ppp-QSOX1-OID30729	Sulfhydryl oxidase 1 | Inflammation_II	Inverse variance weighted	5	0.097821	0.0613535	0.11085	-0.0224319	0.218074	1.10277	0.977818	1.24368	0.98863
ukb-ppp-RARRES1-OID21177	Retinoic acid receptor responder protein 1 | Oncology	Inverse variance weighted	5	-0.0370846	0.0722586	0.607798	-0.178712	0.104542	0.963595	0.836347	1.1102	0.98863
ukb-ppp-RASSF2-OID21194	Ras association domain-containing protein 2 | Oncology	Inverse variance weighted	3	-0.0976779	0.215247	0.649977	-0.519562	0.324206	0.906941	0.594781	1.38293	0.98863
ukb-ppp-RBKS-OID20986	Ribokinase | Neurology	Inverse variance weighted	3	-0.0370492	0.0656242	0.572369	-0.165673	0.0915742	0.963629	0.847324	1.0959	0.98863
ukb-ppp-RBPMS2-OID30257	RNA-binding protein with multiple splicing 2 | Cardiometabolic_II	Inverse variance weighted	2	-0.0240916	0.299862	0.935965	-0.611821	0.563638	0.976196	0.542362	1.75705	0.992073
ukb-ppp-RECK-OID30234	Reversion-inducing cysteine-rich protein with Kazal motifs | Cardiometabolic_II	Inverse variance weighted	2	-0.0124752	0.167901	0.940771	-0.34156	0.31661	0.987602	0.71066	1.37247	0.992073
ukb-ppp-REG1A-OID20415	Lithostathine-1-alpha | Cardiometabolic	Inverse variance weighted	3	-0.0765542	0.0907534	0.398926	-0.254431	0.101323	0.926303	0.775358	1.10663	0.98863
ukb-ppp-REG1B-OID20266	Lithostathine-1-beta | Cardiometabolic	Inverse variance weighted	3	-0.073952	0.0699718	0.290565	-0.211097	0.0631927	0.928716	0.809696	1.06523	0.98863
ukb-ppp-REG3A-OID20258	Regenerating islet-derived protein 3-alpha | Cardiometabolic	Inverse variance weighted	4	0.0314845	0.118668	0.790767	-0.201106	0.264075	1.03199	0.817826	1.30223	0.98863
ukb-ppp-REG3G-OID31408	Regenerating islet-derived protein 3-gamma | Oncology_II	Inverse variance weighted	2	0.0406445	0.133522	0.760821	-0.221059	0.302348	1.04148	0.80167	1.35303	0.98863
ukb-ppp-REG4-OID20784	Regenerating islet-derived protein 4 | Inflammation	Inverse variance weighted	3	0.00609779	0.102966	0.952776	-0.195716	0.207912	1.00612	0.822246	1.2311	0.99209
ukb-ppp-RELT-OID21142	Tumor necrosis factor receptor superfamily member 19L | Neurology	Inverse variance weighted	5	-0.0338898	0.0653486	0.60404	-0.161973	0.0941935	0.966678	0.850464	1.09877	0.98863
ukb-ppp-REN-OID20201	Renin | Cardiometabolic	Inverse variance weighted	2	-0.256791	0.28915	0.374492	-0.823525	0.309942	0.773529	0.438882	1.36335	0.98863
ukb-ppp-RET-OID21346	Proto-oncogene tyrosine-protein kinase receptor Ret | Oncology	Inverse variance weighted	4	0.0294265	0.0748286	0.694133	-0.117237	0.17609	1.02986	0.889374	1.19255	0.98863
ukb-ppp-RETN-OID20327	Resistin | Cardiometabolic	Inverse variance weighted	4	-0.0649081	0.125378	0.604667	-0.310648	0.180832	0.937154	0.732972	1.19821	0.98863
ukb-ppp-RGMA-OID21065	Repulsive guidance molecule A | Neurology	Inverse variance weighted	5	-0.0137557	0.0823783	0.867384	-0.175217	0.147706	0.986338	0.839275	1.15917	0.98863
ukb-ppp-RGMB-OID21045	RGM domain family member B | Neurology	Inverse variance weighted	2	-0.0689372	0.137666	0.616543	-0.338763	0.200889	0.933385	0.712651	1.22249	0.98863
ukb-ppp-RIDA-OID30635	2-iminobutanoate/2-iminopropanoate deaminase | Inflammation_II	Inverse variance weighted	2	0.172244	0.0864159	0.0462397	0.00286891	0.341619	1.18797	1.00287	1.40722	0.900449
ukb-ppp-RLN2-OID30601	Prorelaxin H2 | Inflammation_II	Inverse variance weighted	3	-0.168573	0.173957	0.33252	-0.509528	0.172382	0.84487	0.600779	1.18813	0.98863
ukb-ppp-RNASE1-OID30672	Ribonuclease pancreatic | Inflammation_II	Inverse variance weighted	3	0.166896	0.13624	0.220571	-0.100135	0.433927	1.18163	0.904715	1.54331	0.98863
ukb-ppp-RNASE10-OID30238	Inactive ribonuclease-like protein 10 | Cardiometabolic_II	Inverse variance weighted	5	-0.0123787	0.0357814	0.729378	-0.0825104	0.0577529	0.987698	0.920802	1.05945	0.98863
ukb-ppp-RNASE3-OID20203	Eosinophil cationic protein | Cardiometabolic	Inverse variance weighted	4	0.0766528	0.106116	0.470078	-0.131334	0.28464	1.07967	0.876925	1.32928	0.98863
ukb-ppp-RNASE4-OID30705	Ribonuclease 4 | Inflammation_II	Inverse variance weighted	2	0.127133	0.079161	0.108273	-0.0280228	0.282288	1.13557	0.972366	1.32616	0.98863
ukb-ppp-RNASE6-OID30689	Ribonuclease K6 | Inflammation_II	Inverse variance weighted	2	0.0593936	0.0745002	0.425319	-0.0866269	0.205414	1.06119	0.917019	1.22803	0.98863
ukb-ppp-RNASET2-OID20321	Ribonuclease T2 | Cardiometabolic	Inverse variance weighted	4	0.109257	0.07115	0.124641	-0.0301973	0.248711	1.11545	0.970254	1.28237	0.98863
ukb-ppp-RNF149-OID30235	E3 ubiquitin-protein ligase RNF149 | Cardiometabolic_II	Inverse variance weighted	2	-0.176342	0.0890106	0.0475762	-0.350803	-0.00188122	0.838331	0.704123	0.998121	0.900449
ukb-ppp-RNF43-OID31291	E3 ubiquitin-protein ligase RNF43 | Oncology_II	Inverse variance weighted	2	-0.0875093	0.211037	0.678389	-0.501143	0.326124	0.91621	0.605838	1.38559	0.98863
ukb-ppp-ROBO1-OID20734	Roundabout homolog 1 | Inflammation	Inverse variance weighted	4	-0.00586493	0.116343	0.959795	-0.233897	0.222167	0.994152	0.791444	1.24878	0.99209
ukb-ppp-ROBO2-OID21007	Roundabout homolog 2 | Neurology	Inverse variance weighted	5	0.220023	0.224331	0.326693	-0.219665	0.659711	1.24611	0.802787	1.93423	0.98863
ukb-ppp-ROR1-OID20224	Inactive tyrosine-protein kinase transmembrane receptor ROR1 | Cardiometabolic	Inverse variance weighted	2	-0.126481	0.197771	0.522475	-0.514111	0.261149	0.881191	0.598032	1.29842	0.98863
ukb-ppp-RSPO1-OID20938	R-spondin-1 | Neurology	Inverse variance weighted	4	0.180923	0.141706	0.201689	-0.0968198	0.458666	1.19832	0.90772	1.58196	0.98863
ukb-ppp-RSPO3-OID21415	R-spondin-3 | Oncology	Inverse variance weighted	2	0.00961155	0.158933	0.951777	-0.301897	0.32112	1.00966	0.739414	1.37867	0.99209
ukb-ppp-RTBDN-OID21343	Retbindin | Oncology	Inverse variance weighted	2	-0.108263	0.145877	0.457997	-0.394183	0.177657	0.897392	0.674231	1.19442	0.98863
ukb-ppp-RTN4R-OID21424	Reticulon-4 receptor | Oncology	Inverse variance weighted	5	-0.0898857	0.0885521	0.310077	-0.263448	0.0836763	0.914036	0.768398	1.08728	0.98863
ukb-ppp-S100A12-OID21374	Protein S100-A12 | Oncology	Inverse variance weighted	2	-0.0444566	0.169733	0.793382	-0.377132	0.288219	0.956517	0.685825	1.33405	0.98863
ukb-ppp-S100A13-OID30529	Protein S100-A13 | Inflammation_II	Inverse variance weighted	3	-0.229428	0.127741	0.072488	-0.479801	0.0209443	0.794988	0.618907	1.02117	0.98863
ukb-ppp-S100A4-OID21519	Protein S100-A4 | Oncology	Inverse variance weighted	2	-0.229674	0.162126	0.156587	-0.547441	0.0880921	0.794792	0.578428	1.09209	0.98863
ukb-ppp-S100P-OID20103	Protein S100-P | Cardiometabolic	Inverse variance weighted	3	-0.0430094	0.141291	0.76082	-0.319939	0.23392	0.957902	0.726193	1.26354	0.98863
ukb-ppp-SAA4-OID30726	Serum amyloid A-4 protein | Inflammation_II	Inverse variance weighted	4	-0.0542279	0.0751714	0.47067	-0.201564	0.0931081	0.947216	0.817451	1.09758	0.98863
ukb-ppp-SAMD9L-OID20536	Sterile alpha motif domain-containing protein 9-like | Inflammation	Inverse variance weighted	3	0.0373475	0.106092	0.724817	-0.170593	0.245288	1.03805	0.843164	1.27799	0.98863
ukb-ppp-SAT2-OID31306	Thialysine N-epsilon-acetyltransferase | Oncology_II	Inverse variance weighted (multiplicative random effects)	12	-0.0226504	0.0786929	0.773475	-0.176889	0.131588	0.977604	0.837873	1.14064	0.98863
ukb-ppp-SBSN-OID30398	Suprabasin | Cardiometabolic_II	Inverse variance weighted	5	0.0163407	0.0695806	0.814329	-0.120037	0.152719	1.01647	0.886887	1.165	0.98863
ukb-ppp-SCARA5-OID21058	Scavenger receptor class A member 5 | Neurology	Inverse variance weighted	3	0.0519325	0.0779034	0.505011	-0.100758	0.204623	1.0533	0.904152	1.22706	0.98863
ukb-ppp-SCARB2-OID20943	Lysosome membrane protein 2 | Neurology	Inverse variance weighted	4	0.110608	0.108744	0.309086	-0.10253	0.323746	1.11696	0.902551	1.3823	0.98863
ukb-ppp-SCARF1-OID20297	Scavenger receptor class F member 1 | Cardiometabolic	Inverse variance weighted	2	-0.209367	0.232254	0.367345	-0.664586	0.245851	0.811097	0.514487	1.27871	0.98863
ukb-ppp-SCARF2-OID21048	Scavenger receptor class F member 2 | Neurology	Inverse variance weighted	2	0.0442909	0.100799	0.660374	-0.153276	0.241858	1.04529	0.857893	1.27361	0.98863
ukb-ppp-SCG3-OID20728	Secretogranin-3 | Inflammation	Inverse variance weighted	3	0.045656	0.0855753	0.593675	-0.122072	0.213383	1.04671	0.885085	1.23786	0.98863
ukb-ppp-SCGB1A1-OID20688	Uteroglobin | Inflammation	Inverse variance weighted	4	-0.0786311	0.077985	0.313318	-0.231482	0.0742195	0.924381	0.793357	1.07704	0.98863
ukb-ppp-SCGB3A1-OID30577	Secretoglobin family 3A member 1 | Inflammation_II	Inverse variance weighted	2	-0.266495	0.218673	0.22296	-0.695094	0.162103	0.76606	0.499028	1.17598	0.98863
ukb-ppp-SCGB3A2-OID20723	Secretoglobin family 3A member 2 | Inflammation	Inverse variance weighted	2	-0.0886432	0.122768	0.470273	-0.329269	0.151983	0.915172	0.719449	1.16414	0.98863
ukb-ppp-SCLY-OID21425	Selenocysteine lyase | Oncology	Inverse variance weighted	2	-0.201924	0.166546	0.22535	-0.528354	0.124506	0.817157	0.589575	1.13259	0.98863
ukb-ppp-SCN4B-OID30277	Sodium channel subunit beta-4 | Cardiometabolic_II	Inverse variance weighted	3	0.0734248	0.0635734	0.248107	-0.0511792	0.198029	1.07619	0.950108	1.219	0.98863
ukb-ppp-SCPEP1-OID30278	Retinoid-inducible serine carboxypeptidase | Cardiometabolic_II	Inverse variance weighted	2	-0.227499	0.131971	0.0847326	-0.486162	0.0311631	0.796523	0.614982	1.03165	0.98863
ukb-ppp-SCRN1-OID20542	Secernin-1 | Inflammation	Inverse variance weighted	2	-0.244966	0.27376	0.370882	-0.781535	0.291603	0.782731	0.457703	1.33857	0.98863
ukb-ppp-SDC1-OID20169	Syndecan-1 | Cardiometabolic	Inverse variance weighted	2	-0.190072	0.17753	0.284327	-0.538031	0.157886	0.826899	0.583897	1.17103	0.98863
ukb-ppp-SDC4-OID20216	Syndecan-4 | Cardiometabolic	Inverse variance weighted	3	-0.135456	0.292734	0.64356	-0.709215	0.438303	0.873318	0.49203	1.55007	0.98863
ukb-ppp-SDCCAG8-OID31423	Serologically defined colon cancer antigen 8 | Oncology_II	Inverse variance weighted	2	-0.387478	0.114857	0.000741991	-0.612598	-0.162359	0.678766	0.541941	0.850136	0.477471
ukb-ppp-SDK2-OID30662	Protein sidekick-2 | Inflammation_II	Inverse variance weighted	5	0.0148618	0.0628834	0.81317	-0.10839	0.138113	1.01497	0.897278	1.14811	0.98863
ukb-ppp-SELL-OID30752	L-selectin | Inflammation_II	Inverse variance weighted (multiplicative random effects)	3	0.089027	0.186768	0.633596	-0.277038	0.455092	1.09311	0.758026	1.57632	0.98863
ukb-ppp-SELP-OID20379	P-selectin | Cardiometabolic	Inverse variance weighted	5	0.066606	0.0927544	0.472702	-0.115193	0.248404	1.06887	0.891195	1.28198	0.98863
ukb-ppp-SELPLG-OID20560	P-selectin glycoprotein ligand 1 | Inflammation	Inverse variance weighted	3	-0.0420435	0.034282	0.220047	-0.109236	0.0251492	0.958828	0.896519	1.02547	0.98863
ukb-ppp-SEMA3F-OID20186	Semaphorin-3F | Cardiometabolic	Inverse variance weighted	3	0.245242	0.19524	0.209078	-0.137428	0.627911	1.27793	0.871597	1.87369	0.98863
ukb-ppp-SEMA7A-OID20283	Semaphorin-7A | Cardiometabolic	Inverse variance weighted	2	0.296196	0.224543	0.187134	-0.143909	0.736301	1.34473	0.865967	2.0882	0.98863
ukb-ppp-SEPTIN9-OID21279	Septin-9 | Oncology	Inverse variance weighted	2	0.435091	0.510692	0.394234	-0.565865	1.43605	1.5451	0.567869	4.20404	0.98863
ukb-ppp-SERPINA1-OID30750	Alpha-1-antitrypsin | Inflammation_II	Inverse variance weighted	2	0.0592294	0.162506	0.715504	-0.259283	0.377742	1.06102	0.771605	1.45899	0.98863
ukb-ppp-SERPINA11-OID20281	Serpin A11 | Cardiometabolic	Inverse variance weighted	6	-0.0813112	0.0486171	0.0944292	-0.176601	0.0139783	0.921907	0.838114	1.01408	0.98863
ukb-ppp-SERPINA12-OID20219	Serpin A12 | Cardiometabolic	Inverse variance weighted	3	-0.0243497	0.0508706	0.632181	-0.124056	0.0753567	0.975944	0.88333	1.07827	0.98863
ukb-ppp-SERPINA3-OID30786	Alpha-1-antichymotrypsin | Inflammation_II	Inverse variance weighted	6	-0.000377131	0.0727486	0.995864	-0.142964	0.14221	0.999623	0.866785	1.15282	0.999135
ukb-ppp-SERPINA4-OID30774	Kallistatin | Inflammation_II	Inverse variance weighted	5	0.014313	0.0484412	0.767633	-0.0806317	0.109258	1.01442	0.922533	1.11545	0.98863
ukb-ppp-SERPINA5-OID30763	Plasma serine protease inhibitor | Inflammation_II	Inverse variance weighted	3	-0.0201835	0.105156	0.84779	-0.22629	0.185923	0.980019	0.797487	1.20433	0.98863
ukb-ppp-SERPINA6-OID30743	Corticosteroid-binding globulin | Inflammation_II	Inverse variance weighted	2	-0.0167137	0.111045	0.880361	-0.234363	0.200935	0.983425	0.791075	1.22255	0.98863
ukb-ppp-SERPINA9-OID21284	Serpin A9 | Oncology	Inverse variance weighted	4	-0.0468726	0.0770501	0.542963	-0.197891	0.104146	0.954209	0.820459	1.10976	0.98863
ukb-ppp-SERPINB1-OID21088	Leukocyte elastase inhibitor | Neurology	Inverse variance weighted	2	-0.0345096	0.328586	0.916356	-0.678537	0.609518	0.966079	0.507358	1.83955	0.98863
ukb-ppp-SERPINB8-OID20630	Serpin B8 | Inflammation	Inverse variance weighted	5	-0.0258486	0.0331066	0.434938	-0.0907375	0.0390403	0.974483	0.913257	1.03981	0.98863
ukb-ppp-SERPINB9-OID20932	Serpin B9 | Neurology	Inverse variance weighted	2	-0.0734813	0.296757	0.804433	-0.655126	0.508163	0.929154	0.519377	1.66224	0.98863
ukb-ppp-SERPINC1-OID30789	Antithrombin-III | Inflammation_II	Inverse variance weighted	2	-0.27143	0.359545	0.450294	-0.976138	0.433279	0.762289	0.376763	1.54231	0.98863
ukb-ppp-SERPINE1-OID20342	Plasminogen activator inhibitor 1 | Cardiometabolic	Inverse variance weighted	2	0.518958	0.248987	0.0371346	0.0309444	1.00697	1.68028	1.03143	2.7373	0.875764
ukb-ppp-SERPINE2-OID30359	Glia-derived nexin | Cardiometabolic_II	Inverse variance weighted	3	-0.0663744	0.0856311	0.438269	-0.234211	0.101463	0.93578	0.791195	1.10679	0.98863
ukb-ppp-SERPINF1-OID30757	Pigment epithelium-derived factor | Inflammation_II	Inverse variance weighted	3	0.0526114	0.0892913	0.55572	-0.1224	0.227622	1.05402	0.884795	1.25561	0.98863
ukb-ppp-SERPING1-OID30777	Plasma protease C1 inhibitor | Inflammation_II	Inverse variance weighted	2	-0.0226841	0.161346	0.888192	-0.338923	0.293555	0.977571	0.712537	1.34119	0.98863
ukb-ppp-SERPINI1-OID30604	Neuroserpin | Inflammation_II	Inverse variance weighted	4	0.110716	0.0671024	0.0989511	-0.0208044	0.242237	1.11708	0.97941	1.2741	0.98863
ukb-ppp-SERPINI2-OID31504	Serpin I2 | Oncology_II	Inverse variance weighted	4	0.0784285	0.0845151	0.353417	-0.0872212	0.244078	1.08159	0.916474	1.27644	0.98863
ukb-ppp-SETMAR-OID20948	Histone-lysine N-methyltransferase SETMAR | Neurology	Inverse variance weighted	3	0.0935234	0.121875	0.442862	-0.145352	0.332399	1.09804	0.864718	1.39431	0.98863
ukb-ppp-SEZ6L-OID21488	Seizure 6-like protein | Oncology	Inverse variance weighted	5	-0.023794	0.133244	0.858271	-0.284952	0.237363	0.976487	0.752051	1.2679	0.98863
ukb-ppp-SEZ6L2-OID21289	Seizure 6-like protein 2 | Oncology	Inverse variance weighted	3	-0.406334	0.148206	0.00611253	-0.696817	-0.11585	0.666088	0.498168	0.890609	0.849908
ukb-ppp-SFRP1-OID20984	Secreted frizzled-related protein 1 | Neurology	Inverse variance weighted	3	0.0611724	0.108881	0.574232	-0.152233	0.274578	1.06308	0.858788	1.31598	0.98863
ukb-ppp-SFRP4-OID30648	Secreted frizzled-related protein 4 | Inflammation_II	Inverse variance weighted	2	-0.104919	0.159181	0.509818	-0.416914	0.207075	0.900397	0.659078	1.23008	0.98863
ukb-ppp-SFTPA1-OID21165	Pulmonary surfactant-associated protein A1 | Oncology	Inverse variance weighted	3	0.133055	0.124005	0.283279	-0.109995	0.376105	1.14231	0.895839	1.4566	0.98863
ukb-ppp-SFTPA2-OID21218	Pulmonary surfactant-associated protein A2 | Oncology	Inverse variance weighted	6	-0.00443749	0.0553288	0.936076	-0.112882	0.104007	0.995572	0.893256	1.10961	0.992073
ukb-ppp-SFTPD-OID20214	Pulmonary surfactant-associated protein D | Cardiometabolic	Inverse variance weighted	5	0.00802835	0.0673826	0.90516	-0.124042	0.140098	1.00806	0.883343	1.15039	0.98863
ukb-ppp-SGSH-OID30341	N-sulphoglucosamine sulphohydrolase | Cardiometabolic_II	Inverse variance weighted	6	-0.16145	0.054609	0.00311175	-0.268484	-0.0544166	0.850909	0.764538	0.947037	0.849908
ukb-ppp-SH3BP1-OID31439	SH3 domain-binding protein 1 | Oncology_II	Inverse variance weighted (multiplicative random effects)	3	-0.0853127	0.202918	0.674172	-0.483032	0.312407	0.918225	0.61691	1.36671	0.98863
ukb-ppp-SH3GLB2-OID31145	Endophilin-B2 | Neurology_II	Inverse variance weighted	3	-0.00894446	0.111524	0.936077	-0.227532	0.209643	0.991095	0.796497	1.23324	0.992073
ukb-ppp-SHBG-OID30685	Sex hormone-binding globulin | Inflammation_II	Inverse variance weighted	2	0.11504	0.0939156	0.2206	-0.0690341	0.299115	1.12192	0.933295	1.34866	0.98863
ukb-ppp-SHISA5-OID30387	Protein shisa-5 | Cardiometabolic_II	Inverse variance weighted	4	-0.202016	0.250965	0.420845	-0.693908	0.289876	0.817082	0.49962	1.33626	0.98863
ukb-ppp-SHMT1-OID20714	Serine hydroxymethyltransferase, cytosolic | Inflammation	Inverse variance weighted	5	-0.0785644	0.0539384	0.145239	-0.184284	0.0271549	0.924443	0.8317	1.02753	0.98863
ukb-ppp-SIAE-OID21503	Sialate O-acetylesterase | Oncology	Inverse variance weighted	2	-0.0427138	0.118113	0.717626	-0.274216	0.188788	0.958186	0.760168	1.20779	0.98863
ukb-ppp-SIGLEC1-OID20690	Sialoadhesin | Inflammation	Inverse variance weighted	4	-0.206342	0.162896	0.205258	-0.525618	0.112934	0.813555	0.59119	1.11956	0.98863
ukb-ppp-SIGLEC10-OID20537	Sialic acid-binding Ig-like lectin 10 | Inflammation	Inverse variance weighted	6	-0.042407	0.0474154	0.371123	-0.135341	0.0505272	0.95848	0.873418	1.05183	0.98863
ukb-ppp-SIGLEC5-OID21082	Sialic acid-binding Ig-like lectin 5 | Neurology	Inverse variance weighted	4	0.0654308	0.0426813	0.125274	-0.0182245	0.149086	1.06762	0.981941	1.16077	0.98863
ukb-ppp-SIGLEC6-OID21394	Sialic acid-binding Ig-like lectin 6 | Oncology	Inverse variance weighted	6	0.0037651	0.0479446	0.937406	-0.0902063	0.0977365	1.00377	0.913743	1.10267	0.992073
ukb-ppp-SIGLEC7-OID20190	Sialic acid-binding Ig-like lectin 7 | Cardiometabolic	Inverse variance weighted	4	-0.0960997	0.104612	0.358288	-0.301139	0.108939	0.908373	0.739975	1.11509	0.98863
ukb-ppp-SIGLEC8-OID30261	Sialic acid-binding Ig-like lectin 8 | Cardiometabolic_II	Inverse variance weighted	5	-0.00253213	0.0459008	0.956007	-0.0924978	0.0874335	0.997471	0.911651	1.09137	0.99209
ukb-ppp-SIGLEC9-OID21390	Sialic acid-binding Ig-like lectin 9 | Oncology	Inverse variance weighted	3	-0.122272	0.0641028	0.0564643	-0.247913	0.00336956	0.884908	0.780428	1.00338	0.96571
ukb-ppp-SIRPA-OID20304	Tyrosine-protein phosphatase non-receptor type substrate 1 | Cardiometabolic	Inverse variance weighted	6	0.0267412	0.0381201	0.482992	-0.0479742	0.101457	1.0271	0.953158	1.10678	0.98863
ukb-ppp-SIRPB1-OID20739	Signal-regulatory protein beta-1 | Inflammation	Inverse variance weighted	4	0.0114738	0.0490714	0.815126	-0.0847062	0.107654	1.01154	0.918782	1.11366	0.98863
ukb-ppp-SLA2-OID31017	Src-like-adapter 2 | Neurology_II	Inverse variance weighted	2	0.880903	0.304491	0.0038154	0.2841	1.47771	2.41308	1.32857	4.38288	0.849908
ukb-ppp-SLAMF6-OID21254	SLAM family member 6 | Oncology	Inverse variance weighted	3	0.0352811	0.13631	0.795766	-0.231886	0.302448	1.03591	0.793037	1.35317	0.98863
ukb-ppp-SLAMF7-OID20602	SLAM family member 7 | Inflammation	Inverse variance weighted	5	-0.0302279	0.0470156	0.520268	-0.122379	0.0619228	0.970224	0.884813	1.06388	0.98863
ukb-ppp-SLAMF8-OID21214	SLAM family member 8 | Oncology	Inverse variance weighted	6	0.00359947	0.0291282	0.901653	-0.0534919	0.0606908	1.00361	0.947914	1.06257	0.98863
ukb-ppp-SLC39A5-OID20539	Zinc transporter ZIP5 | Inflammation	Inverse variance weighted	2	-0.354876	0.280987	0.206602	-0.90561	0.195858	0.701261	0.404295	1.21635	0.98863
ukb-ppp-SLITRK6-OID20094	SLIT and NTRK-like protein 6 | Cardiometabolic	Inverse variance weighted	3	0.0719527	0.0649844	0.268194	-0.0554167	0.199322	1.0746	0.946091	1.22058	0.98863
ukb-ppp-SLURP1-OID30404	Secreted Ly-6/uPAR-related protein 1 | Cardiometabolic_II	Inverse variance weighted	4	0.0183773	0.0739331	0.803696	-0.126532	0.163286	1.01855	0.881146	1.17737	0.98863
ukb-ppp-SMAD3-OID31418	Mothers against decapentaplegic homolog 3 | Oncology_II	Inverse variance weighted	2	0.0484311	0.11375	0.670277	-0.174519	0.271381	1.04962	0.839861	1.31177	0.98863
ukb-ppp-SMOC1-OID21461	SPARC-related modular calcium-binding protein 1 | Oncology	Inverse variance weighted	4	0.0710159	0.107145	0.507458	-0.138989	0.28102	1.0736	0.870238	1.32448	0.98863
ukb-ppp-SMOC2-OID20730	SPARC-related modular calcium-binding protein 2 | Inflammation	Inverse variance weighted	6	-0.00414179	0.0816958	0.959566	-0.164265	0.155982	0.995867	0.848517	1.16881	0.99209
ukb-ppp-SMPD1-OID21028	Sphingomyelin phosphodiesterase | Neurology	Inverse variance weighted	2	-0.683837	0.526968	0.194397	-1.71669	0.349021	0.504677	0.179659	1.41768	0.98863
ukb-ppp-SMPDL3A-OID20676	Acid sphingomyelinase-like phosphodiesterase 3a | Inflammation	Inverse variance weighted	5	0.0282196	0.0449057	0.52973	-0.0597957	0.116235	1.02862	0.941957	1.12326	0.98863
ukb-ppp-SNCG-OID20971	Gamma-synuclein | Neurology	Inverse variance weighted	7	-0.149437	0.0862968	0.0833333	-0.318579	0.0197046	0.861193	0.727182	1.0199	0.98863
ukb-ppp-SNED1-OID30205	Sushi, nidogen and EGF-like domain-containing protein 1 | Cardiometabolic_II	Inverse variance weighted	3	0.261645	0.233955	0.263415	-0.196907	0.720198	1.29907	0.821267	2.05484	0.98863
ukb-ppp-SNX15-OID30644	Sorting nexin-15 | Inflammation_II	Inverse variance weighted	4	-0.189942	0.084226	0.0241241	-0.355025	-0.024859	0.827007	0.701156	0.975447	0.875764
ukb-ppp-SNX9-OID20135	Sorting nexin-9 | Cardiometabolic	Inverse variance weighted	2	-0.177995	0.264123	0.500368	-0.695675	0.339685	0.836946	0.498738	1.40451	0.98863
ukb-ppp-SOD2-OID21114	Superoxide dismutase [Mn], mitochondrial | Neurology	Inverse variance weighted	2	0.202952	0.249554	0.416069	-0.286173	0.692078	1.22501	0.751132	1.99786	0.98863
ukb-ppp-SOD3-OID30683	Extracellular superoxide dismutase | Inflammation_II	Inverse variance weighted	3	-0.178157	0.0918366	0.052387	-0.358157	0.00184223	0.836811	0.698963	1.00184	0.949606
ukb-ppp-SORCS2-OID21262	VPS10 domain-containing receptor SorCS2 [Cleaved into: SorCS2 122 kDa chain; SorCS2 104 kDa chain; SorCS2 18 kDa chain] | Oncology	Inverse variance weighted	6	-0.0779038	0.0731276	0.286734	-0.221234	0.0654262	0.925053	0.801529	1.06761	0.98863
ukb-ppp-SORD-OID21453	Sorbitol dehydrogenase | Oncology	Inverse variance weighted	2	-0.116493	0.169757	0.492568	-0.449217	0.216232	0.890037	0.638128	1.24139	0.98863
ukb-ppp-SORT1-OID20213	Sortilin | Cardiometabolic	Inverse variance weighted	2	0.0409616	0.138814	0.76793	-0.231113	0.313036	1.04181	0.79365	1.36757	0.98863
ukb-ppp-SPAG1-OID30979	Sperm-associated antigen 1 | Neurology_II	Inverse variance weighted	5	-0.0159629	0.0671975	0.812229	-0.14767	0.115744	0.984164	0.862716	1.12271	0.98863
ukb-ppp-SPARCL1-OID20361	SPARC-like protein 1 | Cardiometabolic	Inverse variance weighted	8	0.0346224	0.0784424	0.658943	-0.119125	0.188369	1.03523	0.887697	1.20728	0.98863
ukb-ppp-SPESP1-OID30298	Sperm equatorial segment protein 1 | Cardiometabolic_II	Inverse variance weighted	4	0.220956	0.109508	0.0436204	0.00632078	0.435591	1.24727	1.00634	1.54588	0.900449
ukb-ppp-SPINK1-OID21097	Serine protease inhibitor Kazal-type 1 | Neurology	Inverse variance weighted (multiplicative random effects)	6	-0.114318	0.0977462	0.242186	-0.305901	0.0772644	0.891974	0.73646	1.08033	0.98863
ukb-ppp-SPINK2-OID30627	Serine protease inhibitor Kazal-type 2 | Inflammation_II	Inverse variance weighted	5	-0.103425	0.0576993	0.0730566	-0.216515	0.00966597	0.901744	0.80532	1.00971	0.98863
ukb-ppp-SPINK4-OID20509	Serine protease inhibitor Kazal-type 4 | Inflammation	Inverse variance weighted	9	-0.0612963	0.0461254	0.183879	-0.151702	0.0291095	0.940544	0.859244	1.02954	0.98863
ukb-ppp-SPINK5-OID21148	Serine protease inhibitor Kazal-type 5 | Neurology	Inverse variance weighted	3	-0.0260433	0.0586343	0.656923	-0.140967	0.0888799	0.974293	0.868518	1.09295	0.98863
ukb-ppp-SPINK6-OID21450	Serine protease inhibitor Kazal-type 6 | Oncology	Inverse variance weighted	2	0.233598	0.323126	0.469722	-0.399729	0.866924	1.26314	0.670502	2.37958	0.98863
ukb-ppp-SPINK8-OID30153	Serine protease inhibitor Kazal-type 8 | Cardiometabolic_II	Inverse variance weighted	3	0.092178	0.0846679	0.276286	-0.0737712	0.258127	1.09656	0.928884	1.2945	0.98863
ukb-ppp-SPINT1-OID21109	Kunitz-type protease inhibitor 1 | Neurology	Inverse variance weighted	4	-0.000660338	0.164983	0.996806	-0.324026	0.322705	0.99934	0.723231	1.38086	0.999135
ukb-ppp-SPINT2-OID20720	Kunitz-type protease inhibitor 2 | Inflammation	Inverse variance weighted	3	-0.00989962	0.178167	0.955689	-0.359108	0.339309	0.990149	0.698299	1.40398	0.99209
ukb-ppp-SPOCK1-OID20924	Testican-1 | Neurology	Inverse variance weighted	3	-0.154017	0.212354	0.468276	-0.570231	0.262196	0.857257	0.565395	1.29978	0.98863
ukb-ppp-SPON1-OID20759	Spondin-1 | Inflammation	Inverse variance weighted	3	0.00755163	0.146433	0.958871	-0.279457	0.29456	1.00758	0.756195	1.34254	0.99209
ukb-ppp-SPON2-OID20221	Spondin-2 | Cardiometabolic	Inverse variance weighted	2	-0.0804715	0.121225	0.506805	-0.318072	0.157129	0.922681	0.727551	1.17015	0.98863
ukb-ppp-SPP1-OID20322	Osteopontin | Cardiometabolic	Inverse variance weighted	2	-0.064913	0.470198	0.890197	-0.986501	0.856676	0.937149	0.372879	2.35532	0.98863
ukb-ppp-SPRR3-OID31131	Small proline-rich protein 3 | Neurology_II	Inverse variance weighted	4	0.112168	0.100164	0.262783	-0.0841545	0.30849	1.1187	0.919289	1.36137	0.98863
ukb-ppp-SPRY2-OID20475	Protein sprouty homolog 2 | Inflammation	Inverse variance weighted	2	-0.165248	0.282577	0.558689	-0.719099	0.388603	0.847683	0.487191	1.47492	0.98863
ukb-ppp-SPTLC1-OID31086	Serine palmitoyltransferase 1 | Neurology_II	Inverse variance weighted	2	-0.0158717	0.355003	0.96434	-0.711677	0.679934	0.984254	0.49082	1.97375	0.99209
ukb-ppp-SSC4D-OID20182	Scavenger receptor cysteine-rich domain-containing group B protein | Cardiometabolic	Inverse variance weighted	4	-0.061231	0.0862059	0.477525	-0.230195	0.107732	0.940606	0.794379	1.11375	0.98863
ukb-ppp-SSC5D-OID20351	Soluble scavenger receptor cysteine-rich domain-containing protein SSC5D | Cardiometabolic	Inverse variance weighted	3	-0.0105615	0.0690803	0.878487	-0.145959	0.124836	0.989494	0.864193	1.13296	0.98863
ukb-ppp-ST3GAL1-OID21322	CMP-N-acetylneuraminate-beta-galactosamide-alpha-2,3-sialyltransferase 1 | Oncology	Inverse variance weighted	2	-0.108444	0.11175	0.331838	-0.327473	0.110585	0.897229	0.720743	1.11693	0.98863
ukb-ppp-ST6GAL1-OID20302	Beta-galactoside alpha-2,6-sialyltransferase 1 | Cardiometabolic	Inverse variance weighted	3	-0.208797	0.121936	0.0868327	-0.447791	0.0301977	0.81156	0.639038	1.03066	0.98863
ukb-ppp-STAB2-OID30401	Stabilin-2 | Cardiometabolic_II	Inverse variance weighted	6	-0.207354	0.0990377	0.0362884	-0.401467	-0.0132395	0.812732	0.669337	0.986848	0.875764
ukb-ppp-STAT2-OID30536	Signal transducer and activator of transcription 2 | Inflammation_II	Inverse variance weighted	2	-0.0568414	0.26879	0.832519	-0.58367	0.469988	0.944744	0.557847	1.59997	0.98863
ukb-ppp-STC2-OID21157	Stanniocalcin-2 | Neurology	Inverse variance weighted	2	0.0411324	0.527915	0.937896	-0.99358	1.07584	1.04199	0.370249	2.93247	0.992073
ukb-ppp-STX16-OID21170	Syntaxin-16 | Oncology	Inverse variance weighted	2	-0.44644	0.383446	0.244309	-1.19799	0.305114	0.639902	0.301799	1.35678	0.98863
ukb-ppp-STX7-OID30560	Syntaxin-7 | Inflammation_II	Inverse variance weighted	7	-0.0566274	0.0813421	0.486327	-0.216058	0.102803	0.944946	0.805689	1.10827	0.98863
ukb-ppp-SULT1A1-OID21031	Sulfotransferase 1A1 | Neurology	Inverse variance weighted	2	-0.361652	0.23294	0.120529	-0.818215	0.0949103	0.696524	0.441219	1.09956	0.98863
ukb-ppp-SUMF2-OID21032	Inactive C-alpha-formylglycine-generating enzyme 2 | Neurology	Inverse variance weighted	5	0.0110479	0.0851628	0.896783	-0.155871	0.177967	1.01111	0.855669	1.19479	0.98863
ukb-ppp-SUSD1-OID20072	Sushi domain-containing protein 1 | Cardiometabolic	Inverse variance weighted	2	0.41655	0.230865	0.0711838	-0.035945	0.869045	1.51672	0.964693	2.38463	0.98863
ukb-ppp-SUSD2-OID21098	Sushi domain-containing protein 2 | Neurology	Inverse variance weighted	5	-0.034154	0.0460649	0.458432	-0.124441	0.0561333	0.966423	0.88299	1.05774	0.98863
ukb-ppp-SUSD5-OID30650	Sushi domain-containing protein 5 | Inflammation_II	Inverse variance weighted	5	-0.0219764	0.0850796	0.796172	-0.188732	0.14478	0.978263	0.828008	1.15578	0.98863
ukb-ppp-SWAP70-OID31477	Switch-associated protein 70 | Oncology_II	Inverse variance weighted	3	-0.166137	0.1682	0.323283	-0.495809	0.163535	0.84693	0.609078	1.17767	0.98863
ukb-ppp-TACC3-OID21285	Transforming acidic coiled-coil-containing protein 3 | Oncology	Inverse variance weighted	2	-0.22643	0.123871	0.0675561	-0.469216	0.0163563	0.797375	0.625492	1.01649	0.988008
ukb-ppp-TACSTD2-OID21447	Tumor-associated calcium signal transducer 2 | Oncology	Inverse variance weighted	5	0.0152259	0.062038	0.806124	-0.106369	0.13682	1.01534	0.899093	1.14662	0.98863
ukb-ppp-TAFA5-OID21321	Chemokine-like protein TAFA-5 | Oncology	Inverse variance weighted	5	-0.199114	0.125462	0.112504	-0.44502	0.0467925	0.819457	0.640812	1.0479	0.98863
ukb-ppp-TBC1D17-OID20844	TBC1 domain family member 17 | Neurology	Inverse variance weighted	5	0.0257931	0.0829783	0.755921	-0.136844	0.18843	1.02613	0.872106	1.20735	0.98863
ukb-ppp-TBCC-OID20942	Tubulin-specific chaperone C | Neurology	Inverse variance weighted	2	0.0767022	0.275001	0.780309	-0.462299	0.615704	1.07972	0.629834	1.85096	0.98863
ukb-ppp-TCL1A-OID20987	T-cell leukemia/lymphoma protein 1A | Neurology	Inverse variance weighted	2	0.133627	0.165345	0.418995	-0.19045	0.457704	1.14297	0.826587	1.58044	0.98863
ukb-ppp-TCN1-OID30687	Transcobalamin-1 | Inflammation_II	Inverse variance weighted	8	-0.0217769	0.0498213	0.662039	-0.119427	0.0758728	0.978459	0.887429	1.07883	0.98863
ukb-ppp-TCN2-OID20341	Transcobalamin-2 | Cardiometabolic	Inverse variance weighted (multiplicative random effects)	7	0.0492216	0.0805646	0.541227	-0.108685	0.207128	1.05045	0.897013	1.23014	0.98863
ukb-ppp-TCTN3-OID30326	Tectonic-3 | Cardiometabolic_II	Inverse variance weighted	4	0.0560531	0.0801776	0.484482	-0.101095	0.213201	1.05765	0.903847	1.23763	0.98863
ukb-ppp-TDGF1-OID20816	Teratocarcinoma-derived growth factor 1 | Neurology	Inverse variance weighted (multiplicative random effects)	12	0.00794043	0.0469292	0.865639	-0.0840408	0.0999217	1.00797	0.919394	1.10508	0.98863
ukb-ppp-TEK-OID21496	Angiopoietin-1 receptor | Oncology	Inverse variance weighted	6	0.0249133	0.0795405	0.754117	-0.130986	0.180813	1.02523	0.87723	1.19819	0.98863
ukb-ppp-TEX101-OID30971	Testis-expressed protein 101 | Neurology_II	Inverse variance weighted	2	-0.068666	0.224186	0.759384	-0.508071	0.370739	0.933638	0.601655	1.44881	0.98863
ukb-ppp-TF-OID30783	Serotransferrin | Inflammation_II	Inverse variance weighted	3	-0.0365222	0.081773	0.655142	-0.196797	0.123753	0.964137	0.821357	1.13174	0.98863
ukb-ppp-TFF1-OID21154	Trefoil factor 1 | Neurology	Inverse variance weighted	4	0.0443995	0.101327	0.661255	-0.154201	0.243	1.0454	0.8571	1.27507	0.98863
ukb-ppp-TFF2-OID20787	Trefoil factor 2 | Inflammation	Inverse variance weighted	2	-0.185717	0.180987	0.304829	-0.540451	0.169018	0.830509	0.582485	1.18414	0.98863
ukb-ppp-TFF3-OID20371	Trefoil factor 3 | Cardiometabolic	Inverse variance weighted	3	-0.15143	0.160375	0.345054	-0.465765	0.162905	0.859478	0.627655	1.17692	0.98863
ukb-ppp-TFPI-OID20388	Tissue factor pathway inhibitor | Cardiometabolic	Inverse variance weighted	3	-0.0149068	0.117436	0.898992	-0.245081	0.215268	0.985204	0.782641	1.24019	0.98863
ukb-ppp-TFPI2-OID21512	Tissue factor pathway inhibitor 2 | Oncology	Inverse variance weighted	4	-0.0616129	0.184186	0.737992	-0.422618	0.299392	0.940247	0.655329	1.34904	0.98863
ukb-ppp-TFRC-OID20369	Transferrin receptor protein 1 | Cardiometabolic	Inverse variance weighted	3	-0.132806	0.1777	0.454846	-0.481098	0.215486	0.875635	0.618105	1.24046	0.98863
ukb-ppp-TG-OID31359	Thyroglobulin | Oncology_II	Inverse variance weighted	2	-0.152418	0.37664	0.685714	-0.890632	0.585796	0.858629	0.410396	1.79642	0.98863
ukb-ppp-TGFB1-OID20621	Transforming growth factor beta-1 proprotein [Cleaved into: Latency-associated peptide | Inflammation	Inverse variance weighted	2	-0.0109409	0.0973739	0.910538	-0.201794	0.179912	0.989119	0.817263	1.19711	0.98863
ukb-ppp-TGFBI-OID20417	Transforming growth factor-beta-induced protein ig-h3 | Cardiometabolic	Inverse variance weighted	3	-0.0304667	0.0706851	0.666454	-0.16901	0.108076	0.969993	0.844501	1.11413	0.98863
ukb-ppp-TGFBR2-OID21493	TGF-beta receptor type-2 | Oncology	Inverse variance weighted	2	0.0149671	0.419237	0.971521	-0.806737	0.836672	1.01508	0.446312	2.30867	0.992339
ukb-ppp-TGFBR3-OID20255	Transforming growth factor beta receptor type 3 | Cardiometabolic	Inverse variance weighted	2	-0.0646405	0.257225	0.801582	-0.568801	0.43952	0.937404	0.566204	1.55196	0.98863
ukb-ppp-TGOLN2-OID30691	Trans-Golgi network integral membrane protein 2 | Inflammation_II	Inverse variance weighted	4	-0.0780883	0.0492007	0.112481	-0.174522	0.018345	0.924883	0.839859	1.01851	0.98863
ukb-ppp-THBD-OID20231	Thrombomodulin | Cardiometabolic	Inverse variance weighted	2	0.00887159	0.132315	0.946543	-0.250466	0.26821	1.00891	0.778438	1.30762	0.99209
ukb-ppp-THBS2-OID21104	Thrombospondin-2 | Neurology	Inverse variance weighted	4	-0.086256	0.0731449	0.238299	-0.22962	0.057108	0.917359	0.794836	1.05877	0.98863
ukb-ppp-THBS4-OID20368	Thrombospondin-4 | Cardiometabolic	Inverse variance weighted	3	0.0556721	0.106945	0.602668	-0.15394	0.265284	1.05725	0.857323	1.3038	0.98863
ukb-ppp-THSD1-OID30476	Thrombospondin type-1 domain-containing protein 1 | Inflammation_II	Inverse variance weighted	4	-0.130588	0.208549	0.531199	-0.539344	0.278167	0.877579	0.583131	1.32071	0.98863
ukb-ppp-THTPA-OID31375	Thiamine-triphosphatase | Oncology_II	Inverse variance weighted	2	0.042053	0.08476	0.619794	-0.124076	0.208183	1.04295	0.883312	1.23144	0.98863
ukb-ppp-THY1-OID21050	Thy-1 membrane glycoprotein | Neurology	Inverse variance weighted	3	0.00676953	0.0652342	0.91735	-0.12109	0.134629	1.00679	0.885955	1.14411	0.988802
ukb-ppp-TIMD4-OID20375	T-cell immunoglobulin and mucin domain-containing protein 4 | Cardiometabolic	Inverse variance weighted	2	-0.125808	0.113796	0.268919	-0.348847	0.097232	0.881785	0.705501	1.10212	0.98863
ukb-ppp-TIMP2-OID30318	Metalloproteinase inhibitor 2 | Cardiometabolic_II	Inverse variance weighted	2	-0.499185	0.240215	0.0377026	-0.970007	-0.0283631	0.607025	0.37908	0.972035	0.875764
ukb-ppp-TIMP3-OID20684	Metalloproteinase inhibitor 3 | Inflammation	Inverse variance weighted	4	0.0345627	0.0551079	0.53054	-0.0734489	0.142574	1.03517	0.929184	1.15324	0.98863
ukb-ppp-TIMP4-OID21147	Metalloproteinase inhibitor 4 | Neurology	Inverse variance weighted	5	-0.0442636	0.105454	0.674672	-0.250953	0.162425	0.956702	0.778059	1.17636	0.98863
ukb-ppp-TINAGL1-OID20180	Tubulointerstitial nephritis antigen-like | Cardiometabolic	Inverse variance weighted	2	0.215583	0.24527	0.379421	-0.265145	0.696312	1.24059	0.767094	2.00634	0.98863
ukb-ppp-TLR1-OID30532	Toll-like receptor 1 | Inflammation_II	Inverse variance weighted	8	0.0205883	0.0943433	0.827252	-0.164325	0.205501	1.0208	0.848467	1.22814	0.98863
ukb-ppp-TLR3-OID20612	Toll-like receptor 3 | Inflammation	Inverse variance weighted	3	-0.0475329	0.0564284	0.399588	-0.158133	0.0630668	0.953579	0.853737	1.0651	0.98863
ukb-ppp-TLR4-OID30428	Toll-like receptor 4 | Inflammation_II	Inverse variance weighted	2	0.123387	0.127383	0.332729	-0.126284	0.373058	1.13132	0.881365	1.45217	0.98863
ukb-ppp-TMEM132A-OID30287	Transmembrane protein 132A | Cardiometabolic_II	Inverse variance weighted	4	0.0195835	0.0751906	0.794515	-0.12779	0.166957	1.01978	0.880038	1.1817	0.98863
ukb-ppp-TMEM25-OID31015	Transmembrane protein 25 | Neurology_II	Inverse variance weighted	5	0.0380939	0.101333	0.706969	-0.160518	0.236706	1.03883	0.851703	1.26707	0.98863
ukb-ppp-TMPRSS11D-OID31103	Transmembrane protease serine 11D | Neurology_II	Inverse variance weighted	2	-0.0955201	0.35265	0.786496	-0.786714	0.595674	0.9089	0.455338	1.81425	0.98863
ukb-ppp-TMPRSS15-OID21364	Enteropeptidase | Oncology	Inverse variance weighted	2	0.129829	0.226463	0.566448	-0.314038	0.573697	1.13863	0.730491	1.77482	0.98863
ukb-ppp-TMPRSS5-OID20947	Transmembrane protease serine 5 | Neurology	Inverse variance weighted	5	0.00284656	0.0671429	0.966183	-0.128754	0.134447	1.00285	0.879191	1.1439	0.992091
ukb-ppp-TNC-OID20359	Tenascin | Cardiometabolic	Inverse variance weighted	3	0.0753634	0.152136	0.620341	-0.222824	0.373551	1.07828	0.800256	1.45288	0.98863
ukb-ppp-TNF-OID20074	Tumor necrosis factor | Cardiometabolic	Inverse variance weighted	2	-0.11244	0.444426	0.800269	-0.983515	0.758635	0.893651	0.373994	2.13536	0.98863
ukb-ppp-TNFAIP2-OID31446	Tumor necrosis factor alpha-induced protein 2 | Oncology_II	Inverse variance weighted	2	-0.820836	0.3498	0.0189463	-1.50644	-0.135228	0.440064	0.221697	0.873517	0.875764
ukb-ppp-TNFRSF10A-OID20967	Tumor necrosis factor receptor superfamily member 10A | Neurology	Inverse variance weighted	4	-0.0441007	0.0797087	0.580076	-0.20033	0.112128	0.956858	0.818461	1.11866	0.98863
ukb-ppp-TNFRSF10B-OID20981	Tumor necrosis factor receptor superfamily member 10B | Neurology	Inverse variance weighted	4	-0.113857	0.1001	0.255358	-0.310053	0.082339	0.892386	0.733408	1.08582	0.98863
ukb-ppp-TNFRSF10C-OID20265	Tumor necrosis factor receptor superfamily member 10C | Cardiometabolic	Inverse variance weighted	4	0.110122	0.0934667	0.238717	-0.0730723	0.293317	1.11641	0.929534	1.34087	0.98863
ukb-ppp-TNFRSF11A-OID20646	Tumor necrosis factor receptor superfamily member 11A | Inflammation	Inverse variance weighted	7	0.0721092	0.0534303	0.177146	-0.0326141	0.176833	1.07477	0.967912	1.19343	0.98863
ukb-ppp-TNFRSF11B-OID20735	Tumor necrosis factor receptor superfamily member 11B | Inflammation	Inverse variance weighted	5	0.170349	0.156639	0.276803	-0.136662	0.477361	1.18572	0.872265	1.61181	0.98863
ukb-ppp-TNFRSF12A-OID21482	Tumor necrosis factor receptor superfamily member 12A | Oncology	Inverse variance weighted	3	-0.184708	0.317602	0.560856	-0.807208	0.437791	0.831347	0.446102	1.54928	0.98863
ukb-ppp-TNFRSF13B-OID20702	Tumor necrosis factor receptor superfamily member 13B | Inflammation	Inverse variance weighted	2	0.0730507	0.219576	0.739368	-0.357317	0.503419	1.07579	0.69955	1.65437	0.98863
ukb-ppp-TNFRSF13C-OID20480	Tumor necrosis factor receptor superfamily member 13C | Inflammation	Inverse variance weighted	3	0.0132195	0.0919778	0.885718	-0.167057	0.193496	1.01331	0.846151	1.21348	0.98863
ukb-ppp-TNFRSF19-OID21446	Tumor necrosis factor receptor superfamily member 19 | Oncology	Inverse variance weighted	3	0.021551	0.150251	0.885948	-0.272942	0.316044	1.02178	0.761137	1.37169	0.98863
ukb-ppp-TNFRSF1B-OID21145	Tumor necrosis factor receptor superfamily member 1B | Neurology	Inverse variance weighted	2	-0.140368	0.300108	0.639982	-0.72858	0.447844	0.869038	0.482594	1.56494	0.98863
ukb-ppp-TNFRSF21-OID21052	Tumor necrosis factor receptor superfamily member 21 | Neurology	Inverse variance weighted	3	-0.267852	0.212353	0.207182	-0.684063	0.14836	0.765021	0.504563	1.15993	0.98863
ukb-ppp-TNFRSF4-OID20653	Tumor necrosis factor receptor superfamily member 4 | Inflammation	Inverse variance weighted	3	0.0916402	0.257152	0.721567	-0.412378	0.595658	1.09597	0.662074	1.81422	0.98863
ukb-ppp-TNFRSF6B-OID20964	Tumor necrosis factor receptor superfamily member 6B | Neurology	Inverse variance weighted (multiplicative random effects)	6	0.131385	0.127989	0.304641	-0.119474	0.382244	1.14041	0.887387	1.46557	0.98863
ukb-ppp-TNFRSF8-OID21049	Tumor necrosis factor receptor superfamily member 8 | Neurology	Inverse variance weighted	2	-0.0857586	0.144953	0.554098	-0.369867	0.19835	0.917816	0.690826	1.21939	0.98863
ukb-ppp-TNFSF10-OID20611	Tumor necrosis factor ligand superfamily member 10 | Inflammation	Inverse variance weighted	2	0.0630044	0.115628	0.58583	-0.163626	0.289635	1.06503	0.849059	1.33594	0.98863
ukb-ppp-TNFSF12-OID20624	Tumor necrosis factor ligand superfamily member 12 | Inflammation	Inverse variance weighted	4	0.0498213	0.0796523	0.531653	-0.106297	0.20594	1.05108	0.899157	1.22868	0.98863
ukb-ppp-TNFSF13-OID20733	Tumor necrosis factor ligand superfamily member 13 | Inflammation	Inverse variance weighted	2	0.148499	0.0899247	0.0986635	-0.0277536	0.324751	1.16009	0.972628	1.38369	0.98863
ukb-ppp-TNFSF13B-OID20272	Tumor necrosis factor ligand superfamily member 13B | Cardiometabolic	Inverse variance weighted	5	-0.124103	0.208036	0.550811	-0.531854	0.283648	0.883289	0.587515	1.32797	0.98863
ukb-ppp-TNFSF14-OID20953	Tumor necrosis factor ligand superfamily member 14 | Neurology	Inverse variance weighted	5	-0.00993652	0.0796885	0.900767	-0.166126	0.146253	0.990113	0.84694	1.15749	0.98863
ukb-ppp-TNFSF8-OID30384	Tumor necrosis factor ligand superfamily member 8 | Cardiometabolic_II	Inverse variance weighted	2	-0.0712592	0.108375	0.510846	-0.283675	0.141157	0.931221	0.753011	1.15161	0.98863
ukb-ppp-TNN-OID30412	Tenascin-N | Cardiometabolic_II	Inverse variance weighted	6	0.0140062	0.03952	0.723033	-0.063453	0.0914654	1.0141	0.938518	1.09578	0.98863
ukb-ppp-TNR-OID20957	Tenascin-R | Neurology	Inverse variance weighted	5	-0.112491	0.0653297	0.085087	-0.240538	0.0155548	0.893605	0.786205	1.01568	0.98863
ukb-ppp-TNXB-OID21107	Tenascin-X | Neurology	Inverse variance weighted	4	-0.0611489	0.128854	0.635102	-0.313704	0.191406	0.940683	0.730736	1.21095	0.98863
ukb-ppp-TOR1AIP1-OID30195	Torsin-1A-interacting protein 1 | Cardiometabolic_II	Inverse variance weighted	3	-0.0200593	0.0513181	0.695884	-0.120643	0.0805241	0.980141	0.886351	1.08385	0.98863
ukb-ppp-TP53I3-OID30632	Quinone oxidoreductase PIG3 | Inflammation_II	Inverse variance weighted	5	-0.0562741	0.0742947	0.448784	-0.201892	0.0893435	0.94528	0.817183	1.09346	0.98863
ukb-ppp-TPK1-OID30338	Thiamin pyrophosphokinase 1 | Cardiometabolic_II	Inverse variance weighted (multiplicative random effects)	4	0.0337603	0.13757	0.806144	-0.235877	0.303398	1.03434	0.789878	1.35445	0.98863
ukb-ppp-TPMT-OID21270	Thiopurine S-methyltransferase | Oncology	Inverse variance weighted	3	0.0446672	0.0895217	0.617812	-0.130795	0.22013	1.04568	0.877397	1.24624	0.98863
ukb-ppp-TPP1-OID20750	Tripeptidyl-peptidase 1 | Inflammation	Inverse variance weighted	4	0.265635	0.144186	0.0654299	-0.0169693	0.548238	1.30426	0.983174	1.7302	0.973208
ukb-ppp-TPSAB1-OID20642	Tryptase alpha/beta-1 | Inflammation	Inverse variance weighted	6	-0.0406195	0.0407361	0.318697	-0.120462	0.0392232	0.960194	0.886511	1.04	0.98863
ukb-ppp-TPSD1-OID30982	Tryptase delta | Neurology_II	Inverse variance weighted (multiplicative random effects)	3	0.0314543	0.142671	0.825507	-0.248181	0.31109	1.03195	0.780218	1.36491	0.98863
ukb-ppp-TRDMT1-OID31335	tRNA (cytosine(38)-C(5))-methyltransferase | Oncology_II	Inverse variance weighted	2	0.113706	0.164321	0.488952	-0.208362	0.435774	1.12042	0.811913	1.54616	0.98863
ukb-ppp-TREH-OID30388	Trehalase | Cardiometabolic_II	Inverse variance weighted	10	0.0237355	0.0412457	0.564976	-0.0571061	0.104577	1.02402	0.944494	1.11024	0.98863
ukb-ppp-TREM2-OID20731	Triggering receptor expressed on myeloid cells 2 | Inflammation	Inverse variance weighted	3	-0.0231099	0.0892085	0.795593	-0.197959	0.151739	0.977155	0.820404	1.16386	0.98863
ukb-ppp-TREML2-OID21120	Trem-like transcript 2 protein | Neurology	Inverse variance weighted	2	-0.0446617	0.0856387	0.602009	-0.212514	0.12319	0.956321	0.808549	1.1311	0.98863
ukb-ppp-TRIM21-OID20533	E3 ubiquitin-protein ligase TRIM21 | Inflammation	Inverse variance weighted	2	0.306056	0.251581	0.223783	-0.187043	0.799155	1.35806	0.829408	2.22366	0.98863
ukb-ppp-TRIM40-OID30885	E3 ubiquitin ligase TRIM40 | Neurology_II	Inverse variance weighted	3	-0.0732856	0.153553	0.633172	-0.374249	0.227677	0.929335	0.687806	1.25568	0.98863
ukb-ppp-TRIM5-OID20526	Tripartite motif-containing protein 5 | Inflammation	Inverse variance weighted	3	0.0529593	0.0832394	0.524628	-0.11019	0.216109	1.05439	0.895664	1.24124	0.98863
ukb-ppp-TRIM58-OID31429	E3 ubiquitin-protein ligase TRIM58 | Oncology_II	Inverse variance weighted	2	0.0814234	0.154626	0.598483	-0.221643	0.38449	1.08483	0.801201	1.46886	0.98863
ukb-ppp-TSPAN8-OID31470	Tetraspanin-8 | Oncology_II	Inverse variance weighted	7	0.0280051	0.0759432	0.712304	-0.120844	0.176854	1.0284	0.886173	1.19346	0.98863
ukb-ppp-TST-OID20868	Thiosulfate sulfurtransferase | Neurology	Inverse variance weighted	2	0.0455606	0.217714	0.834238	-0.381158	0.472279	1.04661	0.68307	1.60365	0.98863
ukb-ppp-TTF2-OID30942	Transcription termination factor 2 | Neurology_II	Inverse variance weighted (multiplicative random effects)	4	0.0436758	0.110615	0.692956	-0.173129	0.26048	1.04464	0.841029	1.29755	0.98863
ukb-ppp-TTR-OID30782	Transthyretin | Inflammation_II	Inverse variance weighted	2	-0.100242	0.201515	0.618876	-0.495212	0.294727	0.904618	0.609442	1.34276	0.98863
ukb-ppp-TXNDC15-OID21495	Thioredoxin domain-containing protein 15 | Oncology	Inverse variance weighted	6	-0.0509363	0.0424738	0.230434	-0.134185	0.0323123	0.950339	0.874428	1.03284	0.98863
ukb-ppp-TXNDC5-OID21012	Thioredoxin domain-containing protein 5 | Neurology	Inverse variance weighted	2	0.244027	0.209001	0.242972	-0.165614	0.653669	1.27638	0.847373	1.92258	0.98863
ukb-ppp-TYRO3-OID20161	Tyrosine-protein kinase receptor TYRO3 | Cardiometabolic	Inverse variance weighted	4	0.0360066	0.0594448	0.544704	-0.0805052	0.152518	1.03666	0.92265	1.16476	0.98863
ukb-ppp-UBE2L6-OID30321	Ubiquitin/ISG15-conjugating enzyme E2 L6 | Cardiometabolic_II	Inverse variance weighted	2	0.085976	0.116451	0.460329	-0.142267	0.314219	1.08978	0.86739	1.36919	0.98863
ukb-ppp-ULBP2-OID20919	UL16-binding protein 2 | Neurology	Inverse variance weighted	5	0.00423115	0.0726995	0.953589	-0.13826	0.146722	1.00424	0.870872	1.15803	0.99209
ukb-ppp-UMOD-OID20237	Uromodulin | Cardiometabolic	Inverse variance weighted	8	-0.0256522	0.0509781	0.614823	-0.125569	0.0742649	0.974674	0.881995	1.07709	0.98863
ukb-ppp-UPB1-OID30352	Beta-ureidopropionase | Cardiometabolic_II	Inverse variance weighted	2	-0.00661147	0.305627	0.982741	-0.605641	0.592418	0.99341	0.545725	1.80836	0.995112
ukb-ppp-UROD-OID30603	Uroporphyrinogen decarboxylase | Inflammation_II	Inverse variance weighted	3	0.00999371	0.0805618	0.901276	-0.147907	0.167895	1.01004	0.862511	1.18281	0.98863
ukb-ppp-USP28-OID31084	Ubiquitin carboxyl-terminal hydrolase 28 | Neurology_II	Inverse variance weighted	2	0.026379	0.39609	0.946901	-0.749958	0.802716	1.02673	0.472386	2.23159	0.99209
ukb-ppp-UXS1-OID21189	UDP-glucuronic acid decarboxylase 1 | Oncology	Inverse variance weighted	2	-0.185153	0.179272	0.301696	-0.536526	0.16622	0.830977	0.584776	1.18083	0.98863
ukb-ppp-VASH1-OID20516	Tubulinyl-Tyr carboxypeptidase 1 | Inflammation	Inverse variance weighted	2	-0.185781	0.180241	0.302662	-0.539053	0.16749	0.830455	0.5833	1.18233	0.98863
ukb-ppp-VASN-OID20345	Vasorin | Cardiometabolic	Inverse variance weighted	3	-0.0241038	0.108172	0.823668	-0.23612	0.187912	0.976184	0.789686	1.20673	0.98863
ukb-ppp-VCAM1-OID20396	Vascular cell adhesion protein 1 | Cardiometabolic	Inverse variance weighted	2	-0.512054	0.248154	0.0390696	-0.998437	-0.0256723	0.599263	0.368455	0.974654	0.875764
ukb-ppp-VCAN-OID21026	Versican core protein | Neurology	Inverse variance weighted	6	-0.00610768	0.0725349	0.932895	-0.148276	0.136061	0.993911	0.862193	1.14575	0.992073
ukb-ppp-VEGFA-OID20650	Vascular endothelial growth factor A | Inflammation	Inverse variance weighted	6	0.0519691	0.0441435	0.239085	-0.0345522	0.13849	1.05334	0.966038	1.14854	0.98863
ukb-ppp-VEGFB-OID30554	Vascular endothelial growth factor B | Inflammation_II	Inverse variance weighted	3	0.138303	0.189226	0.464845	-0.232579	0.509186	1.14832	0.792487	1.66394	0.98863
ukb-ppp-VEGFC-OID21524	Vascular endothelial growth factor C | Oncology	Inverse variance weighted	2	0.434037	0.336871	0.197594	-0.22623	1.0943	1.54348	0.797535	2.98711	0.98863
ukb-ppp-VGF-OID31067	Neurosecretory protein VGF | Neurology_II	Inverse variance weighted	2	-0.129633	0.325683	0.690606	-0.767971	0.508706	0.878418	0.463953	1.66314	0.98863
ukb-ppp-VIT-OID30334	Vitrin | Cardiometabolic_II	Inverse variance weighted	7	0.0120005	0.0556042	0.829129	-0.0969838	0.120985	1.01207	0.907571	1.12861	0.98863
ukb-ppp-VMO1-OID21381	Vitelline membrane outer layer protein 1 homolog | Oncology	Inverse variance weighted (multiplicative random effects)	7	0.0305435	0.0912208	0.737753	-0.148249	0.209336	1.03101	0.862216	1.23286	0.98863
ukb-ppp-VNN1-OID30711	Pantetheinase | Inflammation_II	Inverse variance weighted	8	-0.0102062	0.0468298	0.827473	-0.101993	0.0815801	0.989846	0.903036	1.085	0.98863
ukb-ppp-VNN2-OID21310	Vascular non-inflammatory molecule 2 | Oncology	Inverse variance weighted	8	0.0675068	0.0540017	0.211268	-0.0383365	0.17335	1.06984	0.962389	1.18928	0.98863
ukb-ppp-VSIG10-OID31400	V-set and immunoglobulin domain-containing protein 10 | Oncology_II	Inverse variance weighted	4	0.0677628	0.0659126	0.303917	-0.061426	0.196952	1.07011	0.940423	1.21769	0.98863
ukb-ppp-VSIG10L-OID30189	V-set and immunoglobulin domain-containing protein 10-like | Cardiometabolic_II	Inverse variance weighted	2	0.135167	0.120424	0.261682	-0.100864	0.371198	1.14473	0.904056	1.44947	0.98863
ukb-ppp-VSIG2-OID31371	V-set and immunoglobulin domain-containing protein 2 | Oncology_II	Inverse variance weighted	2	-0.269778	0.128658	0.0360057	-0.521947	-0.0176085	0.763549	0.593364	0.982546	0.875764
ukb-ppp-VSIR-OID20131	V-type immunoglobulin domain-containing suppressor of T-cell activation | Cardiometabolic	Inverse variance weighted	2	0.037285	0.082705	0.65212	-0.124817	0.199387	1.03799	0.882659	1.22065	0.98863
ukb-ppp-VSNL1-OID31105	Visinin-like protein 1 | Neurology_II	Inverse variance weighted	2	0.120109	0.112939	0.287561	-0.101251	0.34147	1.12762	0.903706	1.40701	0.98863
ukb-ppp-VSTM1-OID20851	V-set and transmembrane domain-containing protein 1 | Neurology	Inverse variance weighted	5	0.0114137	0.0412903	0.782222	-0.0695154	0.0923427	1.01148	0.932846	1.09674	0.98863
ukb-ppp-VSTM2L-OID20067	V-set and transmembrane domain-containing protein 2-like protein | Cardiometabolic	Inverse variance weighted	2	-0.098962	0.182286	0.587203	-0.456243	0.258319	0.905777	0.63366	1.29475	0.98863
ukb-ppp-VWA1-OID21421	von Willebrand factor A domain-containing protein 1 | Oncology	Inverse variance weighted (multiplicative random effects)	4	-0.0561029	0.124153	0.651352	-0.299443	0.187237	0.945442	0.741231	1.20591	0.98863
ukb-ppp-VWC2-OID20936	Brorin | Neurology	Inverse variance weighted	5	0.110975	0.0724527	0.1256	-0.0310326	0.252982	1.11737	0.969444	1.28786	0.98863
ukb-ppp-VWC2L-OID31002	von Willebrand factor C domain-containing protein 2-like | Neurology_II	Inverse variance weighted	2	-0.30783	0.256994	0.230991	-0.811539	0.195878	0.73504	0.444174	1.21638	0.98863
ukb-ppp-VWF-OID20256	von Willebrand factor | Cardiometabolic	Inverse variance weighted	2	0.0177419	0.293874	0.951859	-0.55825	0.593734	1.0179	0.572209	1.81074	0.99209
ukb-ppp-WARS-OID21084	Tryptophan--tRNA ligase, cytoplasmic | Neurology	Inverse variance weighted	2	0.181508	0.113055	0.108386	-0.0400793	0.403096	1.19902	0.960713	1.49645	0.98863
ukb-ppp-WASF1-OID20091	Wiskott-Aldrich syndrome protein family member 1 | Cardiometabolic	Inverse variance weighted	3	-0.191133	0.0849928	0.0245244	-0.357719	-0.024547	0.826023	0.69927	0.975752	0.875764
ukb-ppp-WFDC1-OID31366	WAP four-disulfide core domain protein 1 | Oncology_II	Inverse variance weighted	2	0.00354422	0.0787834	0.964118	-0.150871	0.15796	1.00355	0.859958	1.17112	0.99209
ukb-ppp-WFDC12-OID21462	WAP four-disulfide core domain protein 12 | Oncology	Inverse variance weighted	4	0.0425949	0.0726072	0.55744	-0.0997153	0.184905	1.04352	0.905095	1.2031	0.98863
ukb-ppp-WFIKKN2-OID20785	WAP, Kazal, immunoglobulin, Kunitz and NTR domain-containing protein 2 | Inflammation	Inverse variance weighted	5	0.0682133	0.0771196	0.376419	-0.0829412	0.219368	1.07059	0.920405	1.24529	0.98863
ukb-ppp-WIF1-OID21464	Wnt inhibitory factor 1 | Oncology	Inverse variance weighted	2	-0.0133916	0.124266	0.914181	-0.256952	0.230169	0.986698	0.773405	1.25881	0.98863
ukb-ppp-WNT9A-OID20460	Protein Wnt-9a | Inflammation	Inverse variance weighted	2	0.400527	0.265766	0.131794	-0.120374	0.921427	1.49261	0.886589	2.51287	0.98863
ukb-ppp-XCL1-OID21398	Lymphotactin | Oncology	Inverse variance weighted	7	-0.0295465	0.0557163	0.595902	-0.138751	0.0796575	0.970886	0.870445	1.08292	0.98863
ukb-ppp-YOD1-OID30181	Ubiquitin thioesterase OTU1 | Cardiometabolic_II	Inverse variance weighted	2	0.121579	0.309334	0.694294	-0.484716	0.727874	1.12928	0.615872	2.07067	0.98863
ukb-ppp-ZBP1-OID30526	Z-DNA-binding protein 1 | Inflammation_II	Inverse variance weighted	4	0.220528	0.0929459	0.0176611	0.0383539	0.402702	1.24673	1.0391	1.49586	0.875764
ukb-ppp-ZBTB16-OID21205	Zinc finger and BTB domain-containing protein 16 | Oncology	Inverse variance weighted	3	-0.0523386	0.0847145	0.536692	-0.218379	0.113702	0.949007	0.803821	1.12042	0.98863
ukb-ppp-ZFYVE19-OID31452	Abscission/NoCut checkpoint regulator | Oncology_II	Inverse variance weighted	2	-0.0149771	0.0817853	0.854698	-0.175276	0.145322	0.985134	0.839225	1.15641	0.98863
ukb-ppp-ZP3-OID30265	Zona pellucida sperm-binding protein 3 | Cardiometabolic_II	Inverse variance weighted	8	0.00421929	0.0394213	0.914765	-0.0730465	0.0814851	1.00423	0.929558	1.0849	0.98863
ukb-ppp-AARSD1-OID21311	Alanyl-tRNA editing protein Aarsd1 | Oncology	Wald ratio	1	-0.584865	0.204567	0.00424928	-0.985816	-0.183914	0.557181	0.373135	0.832008	0.33888
ukb-ppp-ABL1-OID21280	Tyrosine-protein kinase ABL1 | Oncology	Wald ratio	1	0.0829186	0.388195	0.830859	-0.677943	0.84378	1.08645	0.50766	2.32514	0.989169
ukb-ppp-ACADM-OID31277	Medium-chain specific acyl-CoA dehydrogenase, mitochondrial | Oncology_II	Wald ratio	1	0.0170684	0.203518	0.933162	-0.381826	0.415963	1.01721	0.682614	1.51583	0.989169
ukb-ppp-ACOT13-OID31522	Acyl-coenzyme A thioesterase 13 | Oncology_II	Wald ratio	1	0.13648	0.422732	0.746808	-0.692075	0.965034	1.14623	0.500536	2.62488	0.989169
ukb-ppp-ACOX1-OID20124	Peroxisomal acyl-coenzyme A oxidase 1 | Cardiometabolic	Wald ratio	1	0.127847	0.37951	0.736212	-0.615992	0.871687	1.13638	0.540105	2.39094	0.989169
ukb-ppp-ACRBP-OID31385	Acrosin-binding protein | Oncology_II	Wald ratio	1	0.0317153	0.178008	0.858591	-0.317181	0.380611	1.03222	0.728199	1.46318	0.989169
ukb-ppp-ACRV1-OID30513	Acrosomal protein SP-10 | Inflammation_II	Wald ratio	1	-0.585802	0.534832	0.273385	-1.63407	0.462469	0.556659	0.195133	1.58799	0.904021
ukb-ppp-ACTA2-OID20079	Actin, aortic smooth muscle | Cardiometabolic	Wald ratio	1	-0.259007	0.423665	0.540969	-1.08939	0.571377	0.771818	0.336421	1.7707	0.971904
ukb-ppp-ACY1-OID20137	Aminoacylase-1 | Cardiometabolic	Wald ratio	1	-0.00932527	0.324551	0.977078	-0.645445	0.626795	0.990718	0.524429	1.8716	0.991043
ukb-ppp-ADA2-OID20394	Adenosine deaminase 2 | Cardiometabolic	Wald ratio	1	-0.276832	0.128139	0.0307406	-0.527984	-0.0256808	0.758181	0.589793	0.974646	0.696669
ukb-ppp-ADAMTS1-OID30528	A disintegrin and metalloproteinase with thrombospondin motifs 1 | Inflammation_II	Wald ratio	1	0.342138	0.704891	0.627409	-1.03945	1.72372	1.40795	0.35365	5.60536	0.989169
ukb-ppp-ADAMTS4-OID30471	A disintegrin and metalloproteinase with thrombospondin motifs 4 | Inflammation_II	Wald ratio	1	0.388803	0.216173	0.0720859	-0.0348956	0.812502	1.47521	0.965706	2.25354	0.756399
ukb-ppp-ADH4-OID20117	All-trans-retinol dehydrogenase [NAD | Cardiometabolic	Wald ratio	1	0.337384	0.19806	0.0884854	-0.0508139	0.725581	1.40128	0.950456	2.06593	0.756399
ukb-ppp-ADM-OID21467	ADM | Oncology	Wald ratio	1	0.08134	0.160091	0.611392	-0.232438	0.395118	1.08474	0.792599	1.48456	0.988095
ukb-ppp-AGR2-OID20896	Anterior gradient protein 2 homolog | Neurology	Wald ratio	1	0.0187616	0.236962	0.936893	-0.445685	0.483208	1.01894	0.640386	1.62127	0.989169
ukb-ppp-AGXT-OID20139	Serine--pyruvate aminotransferase | Cardiometabolic	Wald ratio	1	0.0253634	0.0957174	0.791023	-0.162243	0.21297	1.02569	0.850235	1.23735	0.989169
ukb-ppp-AHNAK-OID30260	Neuroblast differentiation-associated protein AHNAK | Cardiometabolic_II	Wald ratio	1	0.0270364	0.226277	0.904892	-0.416466	0.470539	1.02741	0.659373	1.60086	0.989169
ukb-ppp-AHSP-OID21078	Alpha-hemoglobin-stabilizing protein | Neurology	Wald ratio	1	-0.385592	0.520952	0.459198	-1.40666	0.635474	0.680048	0.244961	1.88792	0.970948
ukb-ppp-AIF1-OID21234	Allograft inflammatory factor 1 | Oncology	Wald ratio	1	-0.291517	0.231987	0.208895	-0.746212	0.163177	0.747129	0.474159	1.17725	0.843511
ukb-ppp-AKAP12-OID30571	A-kinase anchor protein 12 | Inflammation_II	Wald ratio	1	-1.50879	0.734977	0.0400884	-2.94934	-0.0682327	0.221178	0.0523741	0.934043	0.696669
ukb-ppp-AKR1B1-OID21244	Aldo-keto reductase family 1 member B1 | Oncology	Wald ratio	1	0.0401661	0.195453	0.837179	-0.342922	0.423254	1.04098	0.709694	1.52692	0.989169
ukb-ppp-AKR1C4-OID20062	Aldo-keto reductase family 1 member C4 | Cardiometabolic	Wald ratio	1	-0.658206	0.514345	0.200652	-1.66632	0.34991	0.51778	0.188941	1.41894	0.843511
ukb-ppp-AKT3-OID21197	RAC-gamma serine/threonine-protein kinase | Oncology	Wald ratio	1	0.539465	0.466228	0.247238	-0.374342	1.45327	1.71509	0.687742	4.27709	0.886167
ukb-ppp-AMBN-OID20437	Ameloblastin | Inflammation	Wald ratio	1	-0.169656	0.349456	0.62733	-0.85459	0.515277	0.843955	0.425458	1.6741	0.989169
ukb-ppp-AMFR-OID20806	E3 ubiquitin-protein ligase AMFR | Neurology	Wald ratio	1	0.612198	0.650957	0.346982	-0.663677	1.88807	1.84448	0.514954	6.60663	0.943808
ukb-ppp-AMIGO1-OID30881	Amphoterin-induced protein 1 | Neurology_II	Wald ratio	1	-0.0465621	0.556218	0.933285	-1.13675	1.04362	0.954505	0.320861	2.83949	0.989169
ukb-ppp-AMOTL2-OID31351	Angiomotin-like protein 2 | Oncology_II	Wald ratio	1	-0.263796	0.425801	0.535567	-1.09837	0.570773	0.76813	0.333416	1.76963	0.970948
ukb-ppp-ANGPTL2-OID20726	Angiopoietin-related protein 2 | Inflammation	Wald ratio	1	-0.184627	0.618957	0.765484	-1.39778	1.02853	0.831414	0.247144	2.79695	0.989169
ukb-ppp-ANKMY2-OID30518	Ankyrin repeat and MYND domain-containing protein 2 | Inflammation_II	Wald ratio	1	-0.0593507	0.325638	0.855379	-0.697602	0.578901	0.942376	0.497778	1.78408	0.989169
ukb-ppp-ANKRD54-OID21162	Ankyrin repeat domain-containing protein 54 | Oncology	Wald ratio	1	0.815819	0.367974	0.0266191	0.0945909	1.53705	2.26103	1.09921	4.65084	0.696669
ukb-ppp-ANXA10-OID20886	Annexin A10 | Neurology	Wald ratio	1	-0.0393461	0.5049	0.937885	-1.02895	0.950257	0.961418	0.357382	2.58638	0.989169
ukb-ppp-ANXA11-OID20583	Annexin A11 | Inflammation	Wald ratio	1	-0.0899369	0.417205	0.829323	-0.907659	0.727786	0.913989	0.403467	2.07049	0.989169
ukb-ppp-ANXA3-OID21036	Annexin A3 | Neurology	Wald ratio	1	0.497481	0.29155	0.0879463	-0.0739569	1.06892	1.64457	0.928712	2.91223	0.756399
ukb-ppp-ANXA4-OID20123	Annexin A4 | Cardiometabolic	Wald ratio	1	-0.105561	0.5034	0.833904	-1.09222	0.881102	0.899819	0.335469	2.41356	0.989169
ukb-ppp-ANXA5-OID20810	Annexin A5 | Neurology	Wald ratio	1	0.2544	0.244252	0.297622	-0.224334	0.733133	1.28969	0.799048	2.08159	0.926313
ukb-ppp-AP3B1-OID31478	AP-3 complex subunit beta-1 | Oncology_II	Wald ratio	1	0.678899	0.56962	0.233321	-0.437555	1.79535	1.97171	0.645613	6.0216	0.87052
ukb-ppp-APOA1-OID30769	Apolipoprotein A-I | Inflammation_II	Wald ratio	1	-0.128435	0.403152	0.750047	-0.918613	0.661743	0.879471	0.399072	1.93817	0.989169
ukb-ppp-APOA2-OID30686	Apolipoprotein A-II | Inflammation_II	Wald ratio	1	-0.398807	0.387942	0.303947	-1.15917	0.361559	0.67112	0.313746	1.43557	0.926313
ukb-ppp-APOF-OID30701	Apolipoprotein F | Inflammation_II	Wald ratio	1	-0.201406	0.159449	0.20654	-0.513925	0.111114	0.817581	0.598143	1.11752	0.843511
ukb-ppp-APOL1-OID30708	Apolipoprotein L1 | Inflammation_II	Wald ratio	1	0.00708076	0.110368	0.948846	-0.209241	0.223403	1.00711	0.8112	1.25032	0.989169
ukb-ppp-APP-OID21070	Amyloid-beta precursor protein | Neurology	Wald ratio	1	0.162568	0.372116	0.662201	-0.566778	0.891915	1.17653	0.56735	2.4398	0.989169
ukb-ppp-APPL2-OID30590	DCC-interacting protein 13-beta | Inflammation_II	Wald ratio	1	-0.21873	0.198568	0.270663	-0.607923	0.170463	0.803539	0.544481	1.18585	0.904021
ukb-ppp-AREG-OID21357	Amphiregulin | Oncology	Wald ratio	1	-0.0850315	0.178959	0.634684	-0.435791	0.265728	0.918483	0.646753	1.30438	0.989169
ukb-ppp-ARFIP1-OID31024	Arfaptin-1 | Neurology_II	Wald ratio	1	0.0548911	0.160629	0.732556	-0.259941	0.369723	1.05643	0.771097	1.44733	0.989169
ukb-ppp-ARG2-OID31339	Arginase-2, mitochondrial | Oncology_II	Wald ratio	1	-0.250319	0.423389	0.554368	-1.08016	0.579522	0.778552	0.339541	1.78519	0.97737
ukb-ppp-ARHGAP45-OID30653	Rho GTPase-activating protein 45 | Inflammation_II	Wald ratio	1	0.0443881	0.359596	0.90176	-0.660421	0.749197	1.04539	0.516634	2.1153	0.989169
ukb-ppp-ASGR1-OID20990	Asialoglycoprotein receptor 1 | Neurology	Wald ratio	1	0.132992	0.151988	0.381565	-0.164905	0.430889	1.14224	0.847975	1.53862	0.966027
ukb-ppp-ASPSCR1-OID31055	Tether containing UBX domain for GLUT4 | Neurology_II	Wald ratio	1	0.162941	0.124398	0.190253	-0.0808801	0.406761	1.17697	0.922304	1.50195	0.843511
ukb-ppp-ATOX1-OID21476	Copper transport protein ATOX1 | Oncology	Wald ratio	1	-0.753784	0.360899	0.0367414	-1.46115	-0.0464211	0.470582	0.23197	0.95464	0.696669
ukb-ppp-ATP5IF1-OID20760	ATPase inhibitor, mitochondrial | Inflammation	Wald ratio	1	-0.04245	0.24244	0.861005	-0.517632	0.432732	0.958438	0.59593	1.54146	0.989169
ukb-ppp-ATXN10-OID20865	Ataxin-10 | Neurology	Wald ratio	1	0.0195796	0.272425	0.942704	-0.514373	0.553532	1.01977	0.597876	1.73939	0.989169
ukb-ppp-ATXN2L-OID30980	Ataxin-2-like protein | Neurology_II	Wald ratio	1	1.02363	0.527059	0.0521194	-0.0094098	2.05666	2.78327	0.990634	7.81983	0.696669
ukb-ppp-B4GALT1-OID20780	Beta-1,4-galactosyltransferase 1 | Inflammation	Wald ratio	1	-0.0757527	0.118617	0.523063	-0.308243	0.156737	0.927045	0.734737	1.16969	0.970948
ukb-ppp-BACH1-OID20505	Transcription regulator protein BACH1 | Inflammation	Wald ratio	1	-0.175431	0.621811	0.777845	-1.39418	1.04332	0.839095	0.248036	2.83862	0.989169
ukb-ppp-BAG3-OID20972	BAG family molecular chaperone regulator 3 | Neurology	Wald ratio	1	0.121025	0.385815	0.75376	-0.635173	0.877223	1.12865	0.529844	2.40421	0.989169
ukb-ppp-BAIAP2-OID21250	Brain-specific angiogenesis inhibitor 1-associated protein 2 | Oncology	Wald ratio	1	0.263196	0.313321	0.400897	-0.350913	0.877305	1.30108	0.704045	2.40441	0.968622
ukb-ppp-BAP18-OID31150	Chromatin complexes subunit BAP18 | Neurology_II	Wald ratio	1	0.126217	0.325699	0.698367	-0.512153	0.764586	1.13453	0.599204	2.1481	0.989169
ukb-ppp-BCL2-OID31454	Apoptosis regulator Bcl-2 | Oncology_II	Wald ratio	1	-0.897321	0.702546	0.201517	-2.27431	0.479669	0.40766	0.102868	1.61554	0.843511
ukb-ppp-BCR-OID20558	Breakpoint cluster region protein | Inflammation	Wald ratio	1	-0.313805	0.707179	0.657229	-1.69988	1.07227	0.730662	0.182706	2.92199	0.989169
ukb-ppp-BDNF-OID30373	Brain-derived neurotrophic factor | Cardiometabolic_II	Wald ratio	1	0.299848	0.345711	0.385756	-0.377744	0.977441	1.34965	0.685406	2.65765	0.968622
ukb-ppp-BID-OID20517	BH3-interacting domain death agonist | Inflammation	Wald ratio	1	-0.384329	0.473559	0.417034	-1.3125	0.543845	0.680907	0.269145	1.72262	0.969445
ukb-ppp-BIN2-OID21067	Bridging integrator 2 | Neurology	Wald ratio	1	-0.54443	0.273508	0.0465313	-1.08051	-0.00835344	0.580173	0.339424	0.991681	0.696669
ukb-ppp-BLNK-OID30541	B-cell linker protein | Inflammation_II	Wald ratio	1	-0.245196	0.387857	0.527267	-1.0054	0.515002	0.782551	0.3659	1.67364	0.970948
ukb-ppp-BNIP3L-OID30525	BCL2/adenovirus E1B 19 kDa protein-interacting protein 3-like | Inflammation_II	Wald ratio	1	-0.124995	0.51879	0.809606	-1.14182	0.891833	0.882502	0.319237	2.4396	0.989169
ukb-ppp-BOLA1-OID30837	BolA-like protein 1 | Neurology_II	Wald ratio	1	-0.269016	0.288707	0.351442	-0.834882	0.29685	0.764131	0.433926	1.34561	0.943808
ukb-ppp-C1QTNF1-OID20367	Complement C1q tumor necrosis factor-related protein 1 | Cardiometabolic	Wald ratio	1	-0.0228388	0.155665	0.883355	-0.327943	0.282265	0.97742	0.720404	1.32613	0.989169
ukb-ppp-C1QTNF5-OID30618	Complement C1q tumor necrosis factor-related protein 5 | Inflammation_II	Wald ratio	1	0.266338	0.198048	0.178684	-0.121835	0.654511	1.30518	0.885294	1.9242	0.838239
ukb-ppp-C1QTNF6-OID31049	Complement C1q tumor necrosis factor-related protein 6 | Neurology_II	Wald ratio	1	0.0652723	0.447767	0.884101	-0.812352	0.942896	1.06745	0.443813	2.56741	0.989169
ukb-ppp-C1R-OID30753	Complement C1r subcomponent | Inflammation_II	Wald ratio	1	-0.0816193	0.439669	0.852729	-0.943371	0.780132	0.921623	0.389313	2.18176	0.989169
ukb-ppp-C2CD2L-OID20864	Phospholipid transfer protein C2CD2L | Neurology	Wald ratio	1	0.199251	0.475354	0.675097	-0.732443	1.13094	1.22049	0.480733	3.09858	0.989169
ukb-ppp-C2orf69-OID30883	UPF0565 protein C2orf69 | Neurology_II	Wald ratio	1	0.461698	0.380209	0.224623	-0.283512	1.20691	1.58677	0.753134	3.34313	0.863311
ukb-ppp-C3-OID30776	Complement C3 | Inflammation_II	Wald ratio	1	-0.167365	0.198081	0.39815	-0.555605	0.220875	0.845891	0.573725	1.24717	0.968622
ukb-ppp-C5-OID30744	Complement C5 | Inflammation_II	Wald ratio	1	-0.00690286	0.178515	0.969155	-0.356792	0.342986	0.993121	0.699918	1.40915	0.991043
ukb-ppp-CA1-OID20409	Carbonic anhydrase 1 | Cardiometabolic	Wald ratio	1	-0.516377	0.305463	0.0909382	-1.11508	0.0823318	0.596679	0.327887	1.08582	0.756399
ukb-ppp-CA11-OID21195	Carbonic anhydrase-related protein 11 | Oncology	Wald ratio	1	0.549917	0.359343	0.125932	-0.154395	1.25423	1.73311	0.856933	3.50514	0.776338
ukb-ppp-CACNB3-OID31039	Voltage-dependent L-type calcium channel subunit beta-3 | Neurology_II	Wald ratio	1	0.0672729	0.275312	0.806959	-0.472339	0.606885	1.06959	0.623542	1.83471	0.989169
ukb-ppp-CACYBP-OID30649	Calcyclin-binding protein | Inflammation_II	Wald ratio	1	0.156652	0.25043	0.531621	-0.33419	0.647494	1.16959	0.715918	1.91075	0.970948
ukb-ppp-CALB2-OID20801	Calretinin | Neurology	Wald ratio	1	-0.335924	0.417891	0.42148	-1.15499	0.483142	0.714677	0.315061	1.62116	0.969445
ukb-ppp-CALCA-OID20983	Calcitonin [Cleaved into: Calcitonin; Katacalcin | Neurology	Wald ratio	1	-0.493349	0.255314	0.05332	-0.993765	0.00706703	0.610578	0.37018	1.00709	0.696669
ukb-ppp-CALCOCO1-OID21387	Calcium-binding and coiled-coil domain-containing protein 1 | Oncology	Wald ratio	1	0.264751	0.201618	0.189138	-0.13042	0.659922	1.30311	0.877727	1.93464	0.843511
ukb-ppp-CALCOCO2-OID30249	Calcium-binding and coiled-coil domain-containing protein 2 | Cardiometabolic_II	Wald ratio	1	-0.689347	0.453722	0.128683	-1.57864	0.199947	0.501904	0.206255	1.22134	0.7819
ukb-ppp-CANT1-OID20181	Soluble calcium-activated nucleotidase 1 | Cardiometabolic	Wald ratio	1	-0.130758	0.200885	0.515106	-0.524493	0.262977	0.87743	0.591855	1.3008	0.970948
ukb-ppp-CAPN3-OID31384	Calpain-3 | Oncology_II	Wald ratio	1	-0.623726	1.13676	0.583221	-2.85178	1.60433	0.535944	0.0577413	4.97453	0.984788
ukb-ppp-CASP1-OID20854	Caspase-1 | Neurology	Wald ratio	1	-0.107035	0.467717	0.818989	-1.02376	0.809691	0.898494	0.359241	2.24721	0.989169
ukb-ppp-CASP10-OID20893	Caspase-10 | Neurology	Wald ratio	1	-0.451561	0.139796	0.00123724	-0.72556	-0.177562	0.636634	0.484053	0.837309	0.33888
ukb-ppp-CASP3-OID20305	Caspase-3 | Cardiometabolic	Wald ratio	1	-0.449304	0.221423	0.0424416	-0.883293	-0.0153146	0.638072	0.413419	0.984802	0.696669
ukb-ppp-CASP7-OID31135	Caspase-7 | Neurology_II	Wald ratio	1	0.220881	0.221585	0.318852	-0.213427	0.655188	1.24717	0.807812	1.9255	0.937453
ukb-ppp-CASP8-OID21414	Caspase-8 | Oncology	Wald ratio	1	-0.256379	0.133805	0.0553568	-0.518637	0.00587871	0.773849	0.595332	1.0059	0.696669
ukb-ppp-CASP9-OID30530	Caspase-9 | Inflammation_II	Wald ratio	1	0.172575	0.321662	0.591607	-0.457882	0.803031	1.18836	0.632622	2.2323	0.984788
ukb-ppp-CBLIF-OID20179	Cobalamin binding intrinsic factor | Cardiometabolic	Wald ratio	1	-0.233952	0.435115	0.590799	-1.08678	0.618873	0.7914	0.337302	1.85683	0.984788
ukb-ppp-CCER2-OID30221	Coiled-coil domain-containing glutamate-rich protein 2 | Cardiometabolic_II	Wald ratio	1	0.024665	0.15355	0.872384	-0.276293	0.325623	1.02497	0.75859	1.38489	0.989169
ukb-ppp-CCL13-OID20655	C-C motif chemokine 13 | Inflammation	Wald ratio	1	0.121817	0.121854	0.317457	-0.117016	0.360651	1.12955	0.889571	1.43426	0.937453
ukb-ppp-CCL19-OID21030	C-C motif chemokine 19 | Neurology	Wald ratio	1	0.026315	0.334451	0.937286	-0.629208	0.681838	1.02666	0.533014	1.97751	0.989169
ukb-ppp-CCL2-OID21004	C-C motif chemokine 2 | Neurology	Wald ratio	1	-0.331448	0.456219	0.467525	-1.22564	0.56274	0.717883	0.293571	1.75548	0.970948
ukb-ppp-CCL20-OID20671	C-C motif chemokine 20 | Inflammation	Wald ratio	1	-0.502796	0.306988	0.101455	-1.10449	0.0988996	0.604837	0.331379	1.10396	0.756399
ukb-ppp-CCL28-OID20569	C-C motif chemokine 28 | Inflammation	Wald ratio	1	0.0076831	0.450153	0.986383	-0.874616	0.889982	1.00771	0.417022	2.43509	0.991043
ukb-ppp-CCL5-OID20412	C-C motif chemokine 5 | Cardiometabolic	Wald ratio	1	0.00717758	0.153077	0.962602	-0.292853	0.307208	1.0072	0.746132	1.35962	0.991043
ukb-ppp-CCL7-OID20523	C-C motif chemokine 7 | Inflammation	Wald ratio	1	-0.251506	0.520784	0.62914	-1.27224	0.769231	0.777629	0.280202	2.15811	0.989169
ukb-ppp-CD160-OID20647	CD160 antigen | Inflammation	Wald ratio	1	0.0335966	0.0793474	0.671995	-0.121924	0.189118	1.03417	0.885215	1.20818	0.989169
ukb-ppp-CD2-OID30097	T-cell surface antigen CD2 | Cardiometabolic_II	Wald ratio	1	-0.044381	0.68758	0.948535	-1.39204	1.30327	0.956589	0.248568	3.68133	0.989169
ukb-ppp-CD248-OID30394	Endosialin | Cardiometabolic_II	Wald ratio	1	1.02253	0.887391	0.249202	-0.716754	2.76182	2.78023	0.488335	15.8286	0.888216
ukb-ppp-CD300LG-OID21130	CMRF35-like molecule 9 | Neurology	Wald ratio	1	-0.135918	0.0911071	0.135738	-0.314488	0.0426518	0.872914	0.730162	1.04357	0.800154
ukb-ppp-CD34-OID21025	Hematopoietic progenitor cell antigen CD34 | Neurology	Wald ratio	1	0.291729	0.444177	0.511319	-0.578858	1.16232	1.33874	0.560538	3.19733	0.970948
ukb-ppp-CD46-OID20380	Membrane cofactor protein | Cardiometabolic	Wald ratio	1	-0.330733	0.288763	0.252066	-0.896708	0.235242	0.718397	0.40791	1.26522	0.888499
ukb-ppp-CD63-OID20988	CD63 antigen | Neurology	Wald ratio	1	-1.25381	0.919428	0.172668	-3.05589	0.548272	0.285416	0.047081	1.73026	0.828287
ukb-ppp-CD74-OID21040	HLA class II histocompatibility antigen gamma chain | Neurology	Wald ratio	1	0.847336	0.593645	0.153481	-0.316209	2.01088	2.33342	0.728907	7.46989	0.800154
ukb-ppp-CD79B-OID20635	B-cell antigen receptor complex-associated protein beta chain | Inflammation	Wald ratio	1	0.0247353	0.161143	0.878005	-0.291104	0.340575	1.02504	0.747438	1.40576	0.989169
ukb-ppp-CD84-OID20607	SLAM family member 5 | Inflammation	Wald ratio	1	-0.195673	0.200061	0.32804	-0.587792	0.196446	0.822281	0.555552	1.21707	0.93859
ukb-ppp-CDC27-OID21238	Cell division cycle protein 27 homolog | Oncology	Wald ratio	1	0.227125	0.350179	0.516598	-0.459225	0.913476	1.25499	0.631773	2.49297	0.970948
ukb-ppp-CDH1-OID20353	Cadherin-1 | Cardiometabolic	Wald ratio	1	-0.778323	0.550624	0.1575	-1.85755	0.3009	0.459175	0.156055	1.35107	0.800154
ukb-ppp-CDHR2-OID21282	Cadherin-related family member 2 | Oncology	Wald ratio	1	-0.387402	0.249439	0.1204	-0.876302	0.101498	0.678818	0.41632	1.10683	0.775912
ukb-ppp-CEACAM6-OID30362	Carcinoembryonic antigen-related cell adhesion molecule 6 | Cardiometabolic_II	Wald ratio	1	0.154733	0.231743	0.50433	-0.299484	0.60895	1.16735	0.741201	1.8385	0.970948
ukb-ppp-CEACAM8-OID20102	Carcinoembryonic antigen-related cell adhesion molecule 8 | Cardiometabolic	Wald ratio	1	0.142504	0.213427	0.50433	-0.275813	0.560821	1.15316	0.758955	1.75211	0.970948
ukb-ppp-CEBPB-OID20052	CCAAT/enhancer-binding protein beta | Cardiometabolic	Wald ratio	1	-0.343918	0.515821	0.50494	-1.35493	0.667092	0.708987	0.257966	1.94856	0.970948
ukb-ppp-CENPF-OID31329	Centromere protein F | Oncology_II	Wald ratio	1	-1.13359	0.582641	0.0517024	-2.27556	0.00838787	0.321876	0.102739	1.00842	0.696669
ukb-ppp-CEP112-OID30115	Centrosomal protein of 112 kDa | Cardiometabolic_II	Wald ratio	1	0.425969	0.353924	0.22876	-0.267723	1.11966	1.53107	0.76512	3.06382	0.8636
ukb-ppp-CEP152-OID31249	Centrosomal protein of 152 kDa | Oncology_II	Wald ratio	1	0.136995	0.382861	0.720479	-0.613412	0.887401	1.14682	0.5415	2.42881	0.989169
ukb-ppp-CEP170-OID30240	Centrosomal protein of 170 kDa | Cardiometabolic_II	Wald ratio	1	0.429985	0.388836	0.268801	-0.332133	1.1921	1.53723	0.717392	3.294	0.904021
ukb-ppp-CEP20-OID21209	LisH domain-containing protein FOPNL | Oncology	Wald ratio	1	-0.224744	0.340708	0.509486	-0.892533	0.443044	0.79872	0.409617	1.55744	0.970948
ukb-ppp-CEP43-OID20084	FGFR1 oncogene partner | Cardiometabolic	Wald ratio	1	-0.216434	0.392968	0.581793	-0.986651	0.553783	0.805386	0.372823	1.73982	0.984788
ukb-ppp-CERT-OID20857	Ceramide transfer protein | Neurology	Wald ratio	1	-0.329126	0.495993	0.506965	-1.30127	0.643019	0.719552	0.272185	1.90222	0.970948
ukb-ppp-CETN3-OID31525	Centrin-3 | Oncology_II	Wald ratio	1	0.148715	0.185859	0.423625	-0.215569	0.512999	1.16034	0.806082	1.67029	0.969445
ukb-ppp-CFI-OID30772	Complement factor I | Inflammation_II	Wald ratio	1	0.0534465	0.11808	0.650815	-0.17799	0.284883	1.0549	0.836951	1.32961	0.989169
ukb-ppp-CGA-OID21069	Glycoprotein hormones alpha chain | Neurology	Wald ratio	1	0.243323	0.75048	0.745769	-1.22762	1.71426	1.27548	0.29299	5.55259	0.989169
ukb-ppp-CGB3_CGB5_CGB8-OID30671	Choriogonadotropin subunit beta 3 | Inflammation_II	Wald ratio	1	-0.689029	0.418605	0.0997608	-1.50949	0.131436	0.502063	0.221022	1.14046	0.756399
ukb-ppp-CHAC2-OID21230	Glutathione-specific gamma-glutamylcyclotransferase 2 | Oncology	Wald ratio	1	-0.325887	0.185367	0.0787373	-0.689207	0.0374331	0.721887	0.501974	1.03814	0.756399
ukb-ppp-CHCHD6-OID31426	MICOS complex subunit MIC25 | Oncology_II	Wald ratio	1	-0.118717	0.108697	0.274753	-0.331764	0.0943296	0.888059	0.717656	1.09892	0.904021
ukb-ppp-CHMP1A-OID20930	Charged multivesicular body protein 1a | Neurology	Wald ratio	1	0.749995	0.430801	0.0816955	-0.0943748	1.59436	2.11699	0.909942	4.9252	0.756399
ukb-ppp-CIAPIN1-OID21501	Anamorsin | Oncology	Wald ratio	1	0.159893	0.456291	0.726025	-0.734437	1.05422	1.17338	0.479775	2.86974	0.989169
ukb-ppp-CLC-OID20126	Galectin-10 | Cardiometabolic	Wald ratio	1	-0.439695	0.485175	0.364798	-1.39064	0.511248	0.644233	0.248917	1.66737	0.943808
ukb-ppp-CLEC14A-OID21090	C-type lectin domain family 14 member A | Neurology	Wald ratio	1	-0.0242586	0.306899	0.936997	-0.62578	0.577263	0.976033	0.534844	1.78116	0.989169
ukb-ppp-CLIC5-OID30890	Chloride intracellular channel protein 5 | Neurology_II	Wald ratio	1	0.105045	0.219276	0.6319	-0.324735	0.534825	1.11076	0.722719	1.70715	0.989169
ukb-ppp-CLSTN3-OID31092	Calsyntenin-3 | Neurology_II	Wald ratio	1	0.211659	0.3696	0.566867	-0.512756	0.936075	1.23573	0.598843	2.54995	0.984788
ukb-ppp-CMC1-OID30360	COX assembly mitochondrial protein homolog | Cardiometabolic_II	Wald ratio	1	-0.377757	0.414277	0.361849	-1.18974	0.434225	0.685397	0.304301	1.54377	0.943808
ukb-ppp-CNP-OID30285	2',3'-cyclic-nucleotide 3'-phosphodiesterase | Cardiometabolic_II	Wald ratio	1	-0.212633	0.314111	0.498446	-0.82829	0.403024	0.808453	0.436796	1.49634	0.970948
ukb-ppp-CNTNAP4-OID30911	Contactin-associated protein-like 4 | Neurology_II	Wald ratio	1	-0.105181	0.528311	0.842193	-1.14067	0.930309	0.900161	0.319605	2.53529	0.989169
ukb-ppp-COL1A1-OID20335	Collagen alpha-1 | Cardiometabolic	Wald ratio	1	-0.260666	0.58913	0.658157	-1.41536	0.894029	0.770538	0.242838	2.44496	0.989169
ukb-ppp-COL3A1-OID30379	Collagen alpha-1(III) chain | Cardiometabolic_II	Wald ratio	1	-0.314821	0.794316	0.691852	-1.87168	1.24204	0.729919	0.153865	3.46267	0.989169
ukb-ppp-COMMD1-OID30222	COMM domain-containing protein 1 | Cardiometabolic_II	Wald ratio	1	0.120208	0.10174	0.237395	-0.079202	0.319618	1.12773	0.923853	1.3766	0.871507
ukb-ppp-COQ7-OID30217	5-demethoxyubiquinone hydroxylase, mitochondrial | Cardiometabolic_II	Wald ratio	1	-0.0315455	0.223515	0.887764	-0.469635	0.406544	0.968947	0.62523	1.50162	0.989169
ukb-ppp-CPA1-OID20280	Carboxypeptidase A1 | Cardiometabolic	Wald ratio	1	0.194717	0.161607	0.228252	-0.122034	0.511467	1.21497	0.885118	1.66774	0.8636
ukb-ppp-CPB1-OID20289	Carboxypeptidase B | Cardiometabolic	Wald ratio	1	-0.139872	0.236738	0.554634	-0.603879	0.324135	0.869469	0.546687	1.38283	0.97737
ukb-ppp-CPTP-OID30106	Ceramide-1-phosphate transfer protein | Cardiometabolic_II	Wald ratio	1	-0.585891	0.465118	0.207792	-1.49752	0.32574	0.55661	0.223684	1.38506	0.843511
ukb-ppp-CRADD-OID20923	Death domain-containing protein CRADD | Neurology	Wald ratio	1	-0.395676	0.362962	0.275656	-1.10708	0.31573	0.673225	0.330522	1.37126	0.904021
ukb-ppp-CRYBB1-OID30319	Beta-crystallin B1 | Cardiometabolic_II	Wald ratio	1	0.0725811	0.164844	0.659719	-0.250514	0.395676	1.07528	0.778401	1.48539	0.989169
ukb-ppp-CSF2-OID30072	Granulocyte-macrophage colony-stimulating factor | Cardiometabolic_II	Wald ratio	1	-0.185728	0.11148	0.0957091	-0.404229	0.0327727	0.830499	0.667491	1.03332	0.756399
ukb-ppp-CSF3-OID20491	Granulocyte colony-stimulating factor | Inflammation	Wald ratio	1	-0.0682628	0.345615	0.843428	-0.745669	0.609144	0.934015	0.474417	1.83886	0.989169
ukb-ppp-CST6-OID20293	Cystatin-M | Cardiometabolic	Wald ratio	1	0.143128	0.138855	0.302648	-0.129028	0.415284	1.15388	0.878949	1.5148	0.926313
ukb-ppp-CTF1-OID20061	Cardiotrophin-1 | Cardiometabolic	Wald ratio	1	0.961053	0.494135	0.0517846	-0.00745151	1.92956	2.61445	0.992576	6.88646	0.696669
ukb-ppp-CTRL-OID31157	Chymotrypsin-like protease CTRL-1 | Neurology_II	Wald ratio	1	0.0845328	0.362921	0.815821	-0.626792	0.795858	1.08821	0.534303	2.21634	0.989169
ukb-ppp-CWC15-OID31479	Spliceosome-associated protein CWC15 homolog | Oncology_II	Wald ratio	1	0.0710905	0.466953	0.878995	-0.844138	0.986319	1.07368	0.429928	2.68135	0.989169
ukb-ppp-CXCL13-OID21024	C-X-C motif chemokine 13 | Neurology	Wald ratio	1	0.290154	0.468099	0.535352	-0.627319	1.20763	1.33663	0.534022	3.34554	0.970948
ukb-ppp-CXCL14-OID20458	C-X-C motif chemokine 14 | Inflammation	Wald ratio	1	0.186864	0.550089	0.734084	-0.89131	1.26504	1.20546	0.410118	3.54323	0.989169
ukb-ppp-CXCL17-OID20622	C-X-C motif chemokine 17 | Inflammation	Wald ratio	1	-0.111211	0.40722	0.784779	-0.909361	0.68694	0.89475	0.402781	1.98762	0.989169
ukb-ppp-CXCL9-OID20675	C-X-C motif chemokine 9 | Inflammation	Wald ratio	1	0.290442	0.190099	0.12655	-0.0821517	0.663036	1.33702	0.921132	1.94067	0.776338
ukb-ppp-DAG1-OID20774	Dystroglycan | Inflammation	Wald ratio	1	1.24723	0.429931	0.00371963	0.404569	2.0899	3.4807	1.49866	8.0841	0.33888
ukb-ppp-DAPP1-OID20524	Dual adapter for phosphotyrosine and 3-phosphotyrosine and 3-phosphoinositide | Inflammation	Wald ratio	1	-0.0193102	0.254829	0.939597	-0.518776	0.480156	0.980875	0.595249	1.61633	0.989169
ukb-ppp-DBN1-OID30549	Drebrin | Inflammation_II	Wald ratio	1	-0.551623	0.541923	0.308726	-1.61379	0.510547	0.576014	0.199131	1.6662	0.926313
ukb-ppp-DBNL-OID20681	Drebrin-like protein | Inflammation	Wald ratio	1	-0.131911	0.478579	0.782832	-1.06993	0.806104	0.876419	0.343034	2.23917	0.989169
ukb-ppp-DCN-OID20106	Decorin | Cardiometabolic	Wald ratio	1	0.242014	0.639553	0.705125	-1.01151	1.49554	1.27381	0.36367	4.46173	0.989169
ukb-ppp-DCTD-OID30657	Deoxycytidylate deaminase | Inflammation_II	Wald ratio	1	0.128938	0.493592	0.79392	-0.838502	1.09638	1.13762	0.432358	2.99331	0.989169
ukb-ppp-DCTPP1-OID20148	dCTP pyrophosphatase 1 | Cardiometabolic	Wald ratio	1	0.377117	0.490542	0.442026	-0.584345	1.33858	1.45807	0.557471	3.81362	0.969671
ukb-ppp-DCXR-OID21480	L-xylulose reductase | Oncology	Wald ratio	1	0.22375	0.312803	0.47442	-0.389344	0.836844	1.25076	0.677501	2.30907	0.970948
ukb-ppp-DDHD2-OID31043	Phospholipase DDHD2 | Neurology_II	Wald ratio	1	-0.108068	0.297874	0.716756	-0.691902	0.475766	0.897567	0.500623	1.60925	0.989169
ukb-ppp-DDI2-OID30602	Protein DDI1 homolog 2 | Inflammation_II	Wald ratio	1	0.324977	0.812438	0.689155	-1.2674	1.91736	1.384	0.281562	6.80295	0.989169
ukb-ppp-DKK4-OID20934	Dickkopf-related protein 4 | Neurology	Wald ratio	1	-0.133327	0.213868	0.533017	-0.552509	0.285855	0.875179	0.575504	1.3309	0.970948
ukb-ppp-DMP1-OID30213	Dentin matrix acidic phosphoprotein 1 | Cardiometabolic_II	Wald ratio	1	0.184265	0.513018	0.719462	-0.821251	1.18978	1.20233	0.439881	3.28636	0.989169
ukb-ppp-DNAJB1-OID21363	DnaJ homolog subfamily B member 1 | Oncology	Wald ratio	1	-0.30579	0.512236	0.550527	-1.30977	0.698193	0.736541	0.269881	2.01012	0.97737
ukb-ppp-DNAJB14-OID31434	DnaJ homolog subfamily B member 14 | Oncology_II	Wald ratio	1	-1.04537	0.519586	0.0442279	-2.06376	-0.0269791	0.351562	0.126976	0.973382	0.696669
ukb-ppp-DNAJC21-OID31104	DnaJ homolog subfamily C member 21 | Neurology_II	Wald ratio	1	-0.205471	0.239868	0.391665	-0.675611	0.264669	0.814264	0.508845	1.303	0.968622
ukb-ppp-DNAJC6-OID30247	Putative tyrosine-protein phosphatase auxilin | Cardiometabolic_II	Wald ratio	1	0.138553	0.329726	0.674334	-0.507709	0.784815	1.14861	0.601873	2.192	0.989169
ukb-ppp-DOK2-OID20138	Docking protein 2 | Cardiometabolic	Wald ratio	1	0.0278321	0.411552	0.946083	-0.77881	0.834475	1.02822	0.458952	2.3036	0.989169
ukb-ppp-DPY30-OID21410	Protein dpy-30 homolog | Oncology	Wald ratio	1	0.101751	0.593244	0.863818	-1.06101	1.26451	1.10711	0.346107	3.54136	0.989169
ukb-ppp-DSG4-OID21325	Desmoglein-4 | Oncology	Wald ratio	1	0.367439	0.546628	0.501461	-0.703952	1.43883	1.44403	0.494627	4.21576	0.970948
ukb-ppp-DTD1-OID30580	D-aminoacyl-tRNA deacylase 1 | Inflammation_II	Wald ratio	1	0.186001	0.1623	0.251782	-0.132107	0.504108	1.20442	0.876247	1.65551	0.888499
ukb-ppp-DTNB-OID31395	Dystrobrevin beta | Oncology_II	Wald ratio	1	-0.0636156	0.599873	0.915544	-1.23937	1.11214	0.938366	0.289567	3.04085	0.989169
ukb-ppp-DTX3-OID21349	Probable E3 ubiquitin-protein ligase DTX3 | Oncology	Wald ratio	1	0.707931	0.274898	0.0100167	0.169131	1.24673	2.02979	1.18428	3.47895	0.608023
ukb-ppp-DUSP13-OID31394	Dual specificity protein phosphatase 13 isoform A | Oncology_II	Wald ratio	1	0.0621466	0.0960208	0.51749	-0.126054	0.250347	1.06412	0.881567	1.28447	0.970948
ukb-ppp-DUSP29-OID30935	Dual specificity phosphatase 29 | Neurology_II	Wald ratio	1	0.00633237	0.185893	0.972826	-0.358018	0.370683	1.00635	0.69906	1.44872	0.991043
ukb-ppp-EBAG9-OID20918	Receptor-binding cancer antigen expressed on SiSo cells | Neurology	Wald ratio	1	0.280063	0.382433	0.463973	-0.469505	1.02963	1.32321	0.625312	2.80003	0.970948
ukb-ppp-EDDM3B-OID31365	Epididymal secretory protein E3-beta | Oncology_II	Wald ratio	1	-0.0984018	0.188571	0.60179	-0.468002	0.271198	0.906285	0.626252	1.31154	0.984788
ukb-ppp-EDF1-OID31010	Endothelial differentiation-related factor 1 | Neurology_II	Wald ratio	1	-0.191661	0.596318	0.747902	-1.36044	0.977122	0.825587	0.256547	2.6568	0.989169
ukb-ppp-EFNA4-OID20935	Ephrin-A4 | Neurology	Wald ratio	1	0.627959	0.311591	0.0438702	0.0172401	1.23868	1.87378	1.01739	3.45105	0.696669
ukb-ppp-EGF-OID20698	Pro-epidermal growth factor | Inflammation	Wald ratio	1	0.421172	0.197314	0.0327999	0.034436	0.807908	1.52375	1.03504	2.24321	0.696669
ukb-ppp-EHBP1-OID30302	EH domain-binding protein 1 | Cardiometabolic_II	Wald ratio	1	0.0558612	0.17671	0.751913	-0.290491	0.402213	1.05745	0.747896	1.49513	0.989169
ukb-ppp-EHD3-OID30229	EH domain-containing protein 3 | Cardiometabolic_II	Wald ratio	1	-0.289318	0.148056	0.0506885	-0.579508	0.000872404	0.748774	0.560174	1.00087	0.696669
ukb-ppp-EIF2AK3-OID30060	Eukaryotic translation initiation factor 2-alpha kinase 3 | Cardiometabolic_II	Wald ratio	1	-0.360984	0.215219	0.0934866	-0.782815	0.0608456	0.69699	0.457118	1.06273	0.756399
ukb-ppp-EIF5-OID30156	Eukaryotic translation initiation factor 5 | Cardiometabolic_II	Wald ratio	1	1.17831	0.40113	0.0033089	0.392097	1.96453	3.24889	1.48008	7.13154	0.33888
ukb-ppp-ELN-OID30301	Elastin | Cardiometabolic_II	Wald ratio	1	0.144647	0.389971	0.7107	-0.619697	0.90899	1.15563	0.538108	2.48182	0.989169
ukb-ppp-ELOA-OID21337	Elongin-A | Oncology	Wald ratio	1	0.216308	0.301708	0.473408	-0.37504	0.807656	1.24148	0.687262	2.24264	0.970948
ukb-ppp-ENAH-OID20497	Protein enabled homolog | Inflammation	Wald ratio	1	-0.0172378	0.250405	0.945117	-0.508032	0.473557	0.98291	0.601678	1.6057	0.989169
ukb-ppp-ENO1-OID21037	Alpha-enolase | Neurology	Wald ratio	1	0.879534	0.459658	0.0556898	-0.0213947	1.78046	2.40978	0.978833	5.9326	0.696669
ukb-ppp-ENO2-OID21046	Gamma-enolase | Neurology	Wald ratio	1	-0.0636427	0.207019	0.75852	-0.4694	0.342115	0.93834	0.625377	1.40792	0.989169
ukb-ppp-ENO3-OID30209	Beta-enolase | Cardiometabolic_II	Wald ratio	1	0.518761	0.289913	0.0735554	-0.0494681	1.08699	1.67995	0.951736	2.96534	0.756399
ukb-ppp-ENPEP-OID30135	Glutamyl aminopeptidase | Cardiometabolic_II	Wald ratio	1	0.538222	0.555891	0.332937	-0.551324	1.62777	1.71296	0.576186	5.09249	0.93859
ukb-ppp-ENSA-OID31355	Alpha-endosulfine | Oncology_II	Wald ratio	1	-0.684953	0.436746	0.116809	-1.54097	0.171069	0.504114	0.214172	1.18657	0.775912
ukb-ppp-EPGN-OID31373	Epigen | Oncology_II	Wald ratio	1	0.193413	0.529108	0.714704	-0.843639	1.23047	1.21338	0.430142	3.42282	0.989169
ukb-ppp-EPO-OID20522	Erythropoietin | Inflammation	Wald ratio	1	-0.431158	0.331444	0.193311	-1.08079	0.218472	0.649756	0.339328	1.24417	0.843511
ukb-ppp-ERC2-OID30880	ERC protein 2 | Neurology_II	Wald ratio	1	1.19829	0.842995	0.15518	-0.453979	2.85056	3.31445	0.635096	17.2975	0.800154
ukb-ppp-EREG-OID20905	Proepiregulin [Cleaved into: Epiregulin | Neurology	Wald ratio	1	-0.765532	0.861868	0.37442	-2.45479	0.923728	0.465086	0.085881	2.51866	0.955519
ukb-ppp-ERI1-OID31317	3'-5' exoribonuclease 1 | Oncology_II	Wald ratio	1	-0.595283	0.367802	0.105557	-1.31617	0.125609	0.551407	0.268159	1.13384	0.756399
ukb-ppp-ERMAP-OID30539	Erythroid membrane-associated protein | Inflammation_II	Wald ratio	1	0.3791	0.281234	0.177662	-0.172118	0.930319	1.46097	0.84188	2.53532	0.838239
ukb-ppp-ERN1-OID31391	Serine/threonine-protein kinase/endoribonuclease IRE1 | Oncology_II	Wald ratio	1	0.262504	0.218741	0.230113	-0.166228	0.691236	1.30018	0.846853	1.99618	0.8636
ukb-ppp-ERP44-OID21338	Endoplasmic reticulum resident protein 44 | Oncology	Wald ratio	1	-0.155064	0.543219	0.775297	-1.21977	0.909646	0.856361	0.295297	2.48344	0.989169
ukb-ppp-ESAM-OID20270	Endothelial cell-selective adhesion molecule | Cardiometabolic	Wald ratio	1	0.329574	0.178694	0.0651328	-0.0206668	0.679815	1.39038	0.979545	1.97351	0.742048
ukb-ppp-EVI5-OID30519	Ecotropic viral integration site 5 protein homolog | Inflammation_II	Wald ratio	1	0.284001	0.206074	0.168156	-0.119904	0.687907	1.32843	0.887006	1.98955	0.826822
ukb-ppp-F11R-OID21151	Junctional adhesion molecule A | Neurology	Wald ratio	1	-0.0899686	0.423636	0.831816	-0.920295	0.740358	0.91396	0.398401	2.09669	0.989169
ukb-ppp-F2R-OID20691	Proteinase-activated receptor 1 | Inflammation	Wald ratio	1	-0.607006	0.209348	0.00373745	-1.01733	-0.196685	0.54498	0.36156	0.82145	0.33888
ukb-ppp-FABP4-OID20245	Fatty acid-binding protein, adipocyte | Cardiometabolic	Wald ratio	1	0.0950325	0.304547	0.755006	-0.501881	0.691946	1.09969	0.605391	1.9976	0.989169
ukb-ppp-FABP5-OID21043	Fatty acid-binding protein 5 | Neurology	Wald ratio	1	0.128726	0.183433	0.482829	-0.230803	0.488256	1.13738	0.793896	1.62947	0.970948
ukb-ppp-FABP6-OID20076	Gastrotropin | Cardiometabolic	Wald ratio	1	-0.0753914	0.19384	0.697324	-0.455318	0.304536	0.92738	0.634246	1.356	0.989169
ukb-ppp-FADD-OID20151	FAS-associated death domain protein | Cardiometabolic	Wald ratio	1	-0.13246	0.321043	0.679904	-0.761706	0.496785	0.875938	0.466869	1.64343	0.989169
ukb-ppp-FAM3C-OID20233	Protein FAM3C | Cardiometabolic	Wald ratio	1	-0.0655322	0.259078	0.800312	-0.573325	0.442261	0.936569	0.563648	1.55622	0.989169
ukb-ppp-FARSA-OID30887	Phenylalanine--tRNA ligase alpha subunit | Neurology_II	Wald ratio	1	0.324441	0.455615	0.476405	-0.568563	1.21745	1.38326	0.566338	3.37855	0.970948
ukb-ppp-FASLG-OID20665	Tumor necrosis factor ligand superfamily member 6 | Inflammation	Wald ratio	1	-0.0481539	0.379432	0.899011	-0.791841	0.695533	0.952987	0.45301	2.00478	0.989169
ukb-ppp-FBN2-OID30974	Fibrillin-2 | Neurology_II	Wald ratio	1	0.0742685	0.0901153	0.409855	-0.102358	0.250894	1.0771	0.902707	1.28517	0.969445
ukb-ppp-FDX1-OID30078	Adrenodoxin, mitochondrial | Cardiometabolic_II	Wald ratio	1	0.724166	0.488756	0.138433	-0.233795	1.68213	2.06301	0.791524	5.37698	0.800154
ukb-ppp-FES-OID21207	Tyrosine-protein kinase Fes/Fps | Oncology	Wald ratio	1	0.177324	0.194614	0.362213	-0.20412	0.558767	1.19402	0.815365	1.74852	0.943808
ukb-ppp-FGF23-OID21411	Fibroblast growth factor 23 | Oncology	Wald ratio	1	0.136972	0.246326	0.57817	-0.345827	0.619771	1.1468	0.707635	1.8585	0.984788
ukb-ppp-FGFR2-OID21478	Fibroblast growth factor receptor 2 | Oncology	Wald ratio	1	-0.291762	0.228708	0.202063	-0.740029	0.156506	0.746947	0.4771	1.16942	0.843511
ukb-ppp-FIS1-OID20722	Mitochondrial fission 1 protein | Inflammation	Wald ratio	1	0.123705	0.155593	0.426583	-0.181258	0.428668	1.13168	0.83422	1.53521	0.969445
ukb-ppp-FKBP4-OID20960	Peptidyl-prolyl cis-trans isomerase FKBP4 | Neurology	Wald ratio	1	-0.284196	0.513527	0.579976	-1.29071	0.722318	0.752619	0.275075	2.0592	0.984788
ukb-ppp-FKBP7-OID20846	Peptidyl-prolyl cis-trans isomerase FKBP7 | Neurology	Wald ratio	1	0.391298	0.387046	0.312023	-0.367312	1.14991	1.4789	0.692594	3.1579	0.926313
ukb-ppp-FKBPL-OID31499	FK506-binding protein-like | Oncology_II	Wald ratio	1	-0.017041	0.54427	0.975022	-1.08381	1.04973	0.983103	0.338304	2.85687	0.991043
ukb-ppp-FLT3LG-OID20661	Fms-related tyrosine kinase 3 ligand | Inflammation	Wald ratio	1	-0.249424	0.327622	0.446469	-0.891564	0.392716	0.77925	0.410014	1.481	0.969671
ukb-ppp-FNTA-OID31381	Protein farnesyltransferase/geranylgeranyltransferase type-1 subunit alpha | Oncology_II	Wald ratio	1	0.347172	0.438482	0.428501	-0.512253	1.2066	1.41506	0.599144	3.34209	0.969445
ukb-ppp-FOLH1-OID30430	Glutamate carboxypeptidase 2 | Inflammation_II	Wald ratio	1	-0.0249446	0.348105	0.942874	-0.70723	0.657341	0.975364	0.493008	1.92965	0.989169
ukb-ppp-FOXJ3-OID30445	Forkhead box protein J3 | Inflammation_II	Wald ratio	1	0.261795	0.366245	0.474727	-0.456045	0.979636	1.29926	0.633785	2.66349	0.970948
ukb-ppp-FST-OID20770	Follistatin | Inflammation	Wald ratio	1	0.361537	0.183083	0.0482998	0.00269515	0.720379	1.43553	1.0027	2.05521	0.696669
ukb-ppp-FXN-OID21442	Frataxin, mitochondrial | Oncology	Wald ratio	1	-0.109711	0.328504	0.738401	-0.753578	0.534156	0.896093	0.470679	1.70601	0.989169
ukb-ppp-FXYD5-OID20463	FXYD domain-containing ion transport regulator 5 | Inflammation	Wald ratio	1	0.00564922	0.0796892	0.943485	-0.150542	0.16184	1.00567	0.860242	1.17567	0.989169
ukb-ppp-GALNT7-OID21377	N-acetylgalactosaminyltransferase 7 | Oncology	Wald ratio	1	-0.573835	0.40201	0.15346	-1.36177	0.214104	0.563361	0.256206	1.23875	0.800154
ukb-ppp-GART-OID31004	Trifunctional purine biosynthetic protein adenosine-3 | Neurology_II	Wald ratio	1	0.0223565	0.252935	0.929568	-0.473396	0.518109	1.02261	0.622883	1.67885	0.989169
ukb-ppp-GAS2-OID31285	Growth arrest-specific protein 2 | Oncology_II	Wald ratio	1	-0.111397	0.241759	0.644958	-0.585245	0.362451	0.894583	0.556969	1.43685	0.989169
ukb-ppp-GAS6-OID20318	Growth arrest-specific protein 6 | Cardiometabolic	Wald ratio	1	0.615447	0.63526	0.33264	-0.629664	1.86056	1.85048	0.532771	6.42732	0.93859
ukb-ppp-GBP2-OID20489	Guanylate-binding protein 2 | Inflammation	Wald ratio	1	-0.0149831	0.235046	0.949173	-0.475674	0.445708	0.985129	0.621466	1.5616	0.989169
ukb-ppp-GCLM-OID30059	Glutamate--cysteine ligase regulatory subunit | Cardiometabolic_II	Wald ratio	1	-0.131008	0.421392	0.755881	-0.956937	0.69492	0.87721	0.384068	2.00355	0.989169
ukb-ppp-GFER-OID21259	FAD-linked sulfhydryl oxidase ALR | Oncology	Wald ratio	1	0.545586	0.332132	0.10045	-0.105393	1.19657	1.72562	0.899971	3.30873	0.756399
ukb-ppp-GFRA3-OID20933	GDNF family receptor alpha-3 | Neurology	Wald ratio	1	0.492535	0.609133	0.418755	-0.701366	1.68644	1.63646	0.495907	5.4002	0.969445
ukb-ppp-GGCT-OID30304	Gamma-glutamylcyclotransferase | Cardiometabolic_II	Wald ratio	1	-0.11575	0.232257	0.618223	-0.570973	0.339473	0.890698	0.564976	1.40421	0.989169
ukb-ppp-GIMAP8-OID31194	GTPase IMAP family member 8 | Oncology_II	Wald ratio	1	0.428738	0.253136	0.0903217	-0.0674094	0.924885	1.53532	0.934812	2.52158	0.756399
ukb-ppp-GIP-OID30288	Gastric inhibitory polypeptide | Cardiometabolic_II	Wald ratio	1	1.31571	0.570516	0.0211008	0.197499	2.43392	3.72739	1.21835	11.4035	0.696669
ukb-ppp-GIPC3-OID31507	PDZ domain-containing protein GIPC3 | Oncology_II	Wald ratio	1	-0.211165	0.105975	0.0463066	-0.418876	-0.00345353	0.809641	0.657786	0.996552	0.696669
ukb-ppp-GMFG-OID30340	Glia maturation factor gamma | Cardiometabolic_II	Wald ratio	1	-0.12029	0.389391	0.757384	-0.883495	0.642916	0.886664	0.413336	1.90202	0.989169
ukb-ppp-GNAS-OID31008	Neuroendocrine secretory protein 55 | Neurology_II	Wald ratio	1	0.423415	0.344275	0.218744	-0.251364	1.09819	1.52717	0.777739	2.99875	0.85619
ukb-ppp-GORASP2-OID31438	Golgi reassembly-stacking protein 2 | Oncology_II	Wald ratio	1	-0.0715404	0.507531	0.887903	-1.0663	0.92322	0.930959	0.34428	2.51738	0.989169
ukb-ppp-GOT1-OID30417	Aspartate aminotransferase, cytoplasmic | Cardiometabolic_II	Wald ratio	1	-0.642677	0.634355	0.311004	-1.88601	0.600659	0.525883	0.151675	1.82332	0.926313
ukb-ppp-GP1BA-OID20381	Platelet glycoprotein Ib alpha chain | Cardiometabolic	Wald ratio	1	-0.271271	0.314824	0.388875	-0.888327	0.345784	0.76241	0.411343	1.4131	0.968622
ukb-ppp-GP1BB-OID30174	Platelet glycoprotein Ib beta chain | Cardiometabolic_II	Wald ratio	1	0.228297	0.515158	0.657651	-0.781413	1.23801	1.25646	0.457759	3.44873	0.989169
ukb-ppp-GP2-OID20090	Pancreatic secretory granule membrane major glycoprotein GP2 | Cardiometabolic	Wald ratio	1	0.258768	0.109613	0.0182386	0.0439262	0.47361	1.29533	1.04491	1.60578	0.696669
ukb-ppp-GPD1-OID31358	Glycerol-3-phosphate dehydrogenase | Oncology_II	Wald ratio	1	0.618483	0.430566	0.150877	-0.225426	1.46239	1.85611	0.798176	4.31627	0.800154
ukb-ppp-GPR158-OID31013	Probable G-protein coupled receptor 158 | Neurology_II	Wald ratio	1	-0.180529	0.404938	0.655728	-0.974208	0.61315	0.834828	0.377491	1.84624	0.989169
ukb-ppp-GPRC5C-OID31340	G-protein coupled receptor family C group 5 member C | Oncology_II	Wald ratio	1	0.348586	0.223665	0.11911	-0.0897966	0.786969	1.41706	0.914117	2.19673	0.775912
ukb-ppp-GRAP2-OID20192	GRB2-related adapter protein 2 | Cardiometabolic	Wald ratio	1	-0.0874246	0.29455	0.766614	-0.664743	0.489894	0.916288	0.514406	1.63214	0.989169
ukb-ppp-GRN-OID21159	Progranulin | Neurology	Wald ratio	1	0.148162	0.107054	0.166362	-0.0616646	0.357988	1.1597	0.940198	1.43045	0.826822
ukb-ppp-GRPEL1-OID21309	GrpE protein homolog 1, mitochondrial | Oncology	Wald ratio	1	-0.253624	0.480194	0.597382	-1.1948	0.687557	0.775983	0.302763	1.98885	0.984788
ukb-ppp-GSR-OID30700	Glutathione reductase, mitochondrial | Inflammation_II	Wald ratio	1	0.116875	0.25985	0.652869	-0.39243	0.62618	1.12398	0.675413	1.87045	0.989169
ukb-ppp-GSTA1-OID20166	Glutathione S-transferase A1 | Cardiometabolic	Wald ratio	1	0.170542	0.428125	0.690375	-0.668583	1.00967	1.18595	0.512434	2.74469	0.989169
ukb-ppp-GSTA3-OID21242	Glutathione S-transferase A3 | Oncology	Wald ratio	1	0.172329	0.432611	0.690375	-0.675589	1.02025	1.18807	0.508857	2.77388	0.989169
ukb-ppp-GSTP1-OID20876	Glutathione S-transferase P | Neurology	Wald ratio	1	-0.017237	0.129646	0.894229	-0.271343	0.236869	0.982911	0.762355	1.26728	0.989169
ukb-ppp-HADH-OID30132	Hydroxyacyl-coenzyme A dehydrogenase, mitochondrial | Cardiometabolic_II	Wald ratio	1	-0.0272041	0.617505	0.964861	-1.23751	1.18311	0.973163	0.290104	3.2645	0.991043
ukb-ppp-HAVCR2-OID21137	Hepatitis A virus cellular receptor 2 | Neurology	Wald ratio	1	-0.141569	0.193103	0.463481	-0.52005	0.236912	0.867996	0.594491	1.26733	0.970948
ukb-ppp-HBEGF-OID21465	Proheparin-binding EGF-like growth factor [Cleaved into: Heparin-binding EGF-like growth factor | Oncology	Wald ratio	1	-0.0782209	0.51645	0.879614	-1.09046	0.93402	0.92476	0.336061	2.54472	0.989169
ukb-ppp-HCLS1-OID20648	Hematopoietic lineage cell-specific protein | Inflammation	Wald ratio	1	-0.264639	0.330056	0.422668	-0.91155	0.382271	0.767483	0.401901	1.46561	0.969445
ukb-ppp-HEBP1-OID20063	Heme-binding protein 1 | Cardiometabolic	Wald ratio	1	0.0158998	0.264181	0.952008	-0.501894	0.533694	1.01603	0.605383	1.70522	0.989169
ukb-ppp-HEPACAM2-OID31151	HEPACAM family member 2 | Neurology_II	Wald ratio	1	0.845843	1.33529	0.526437	-1.77132	3.46301	2.32994	0.170108	31.9128	0.970948
ukb-ppp-HGF-OID20656	Hepatocyte growth factor | Inflammation	Wald ratio	1	-0.788281	0.339395	0.0202003	-1.45349	-0.123067	0.454626	0.233752	0.884205	0.696669
ukb-ppp-HJV-OID31006	Hemojuvelin | Neurology_II	Wald ratio	1	0.175574	0.142464	0.217798	-0.103657	0.454804	1.19193	0.901535	1.57586	0.85619
ukb-ppp-HMOX1-OID20217	Heme oxygenase 1 | Cardiometabolic	Wald ratio	1	-0.45946	0.390245	0.23905	-1.22434	0.305419	0.631624	0.293952	1.35719	0.871507
ukb-ppp-HPCAL1-OID20615	Hippocalcin-like protein 1 | Inflammation	Wald ratio	1	-0.260452	0.342011	0.446341	-0.930793	0.40989	0.770704	0.394241	1.50665	0.969671
ukb-ppp-HPSE-OID30409	Heparanase | Cardiometabolic_II	Wald ratio	1	-0.0325781	0.0953215	0.732524	-0.219408	0.154252	0.967947	0.802994	1.16679	0.989169
ukb-ppp-HSPA1A-OID20718	Heat shock 70 kDa protein 1A | Inflammation	Wald ratio	1	1.36485	1.31739	0.300191	-1.21724	3.94693	3.91513	0.296047	51.7764	0.926313
ukb-ppp-HSPA2-OID31424	Heat shock-related 70 kDa protein 2 | Oncology_II	Wald ratio	1	0.625955	0.318347	0.0492677	0.00199537	1.24992	1.87003	1.002	3.49005	0.696669
ukb-ppp-HSPB6-OID21408	Heat shock protein beta-6 | Oncology	Wald ratio	1	-0.483179	0.643944	0.453048	-1.74531	0.778952	0.61682	0.174591	2.17919	0.970948
ukb-ppp-HYOU1-OID20300	Hypoxia up-regulated protein 1 | Cardiometabolic	Wald ratio	1	0.166567	0.152038	0.273269	-0.131427	0.464562	1.18124	0.876843	1.59132	0.904021
ukb-ppp-ICAM2-OID20248	Intercellular adhesion molecule 2 | Cardiometabolic	Wald ratio	1	0.578866	0.460363	0.208604	-0.323445	1.48118	1.78401	0.723652	4.39812	0.843511
ukb-ppp-ICAM4-OID20578	Intercellular adhesion molecule 4 | Inflammation	Wald ratio	1	0.140447	0.226832	0.535806	-0.304144	0.585038	1.15079	0.737755	1.79506	0.970948
ukb-ppp-IFIT3-OID31283	Interferon-induced protein with tetratricopeptide repeats 3 | Oncology_II	Wald ratio	1	0.0221459	0.285011	0.938065	-0.536475	0.580767	1.02239	0.584806	1.78741	0.989169
ukb-ppp-IFNG-OID20495	Interferon gamma | Inflammation	Wald ratio	1	0.453612	0.621882	0.465746	-0.765277	1.6725	1.57399	0.465205	5.32547	0.970948
ukb-ppp-IFNL1-OID20795	Interferon lambda-1 | Neurology	Wald ratio	1	-0.233309	0.591907	0.693459	-1.39345	0.926828	0.791909	0.248219	2.52648	0.989169
ukb-ppp-IGFBP1-OID20246	Insulin-like growth factor-binding protein 1 | Cardiometabolic	Wald ratio	1	-0.0985706	0.572043	0.863191	-1.21978	1.02263	0.906132	0.295297	2.78051	0.989169
ukb-ppp-IGFBP2-OID20325	Insulin-like growth factor-binding protein 2 | Cardiometabolic	Wald ratio	1	-0.0632544	0.395425	0.872908	-0.838288	0.711779	0.938705	0.43245	2.03761	0.989169
ukb-ppp-IGFBP4-OID21158	Insulin-like growth factor-binding protein 4 | Neurology	Wald ratio	1	-0.383803	0.607568	0.527581	-1.57464	0.80703	0.681266	0.207083	2.24124	0.970948
ukb-ppp-IGHMBP2-OID30123	DNA-binding protein SMUBP-2 | Cardiometabolic_II	Wald ratio	1	0.296774	0.32631	0.363094	-0.342793	0.936341	1.34551	0.709785	2.55063	0.943808
ukb-ppp-IGSF8-OID20167	Immunoglobulin superfamily member 8 | Cardiometabolic	Wald ratio	1	0.0143077	0.185405	0.938488	-0.349085	0.377701	1.01441	0.705333	1.45893	0.989169
ukb-ppp-IL10-OID20431	Interleukin-10 | Inflammation	Wald ratio	1	-0.146705	0.249219	0.55609	-0.635173	0.341763	0.863549	0.529844	1.40743	0.97737
ukb-ppp-IL10RA-OID20420	Interleukin-10 receptor subunit alpha | Inflammation	Wald ratio	1	-0.218888	0.168418	0.193714	-0.548987	0.111211	0.803412	0.577535	1.11763	0.843511
ukb-ppp-IL17C-OID20477	Interleukin-17C | Inflammation	Wald ratio	1	-0.209967	0.212431	0.322956	-0.626332	0.206398	0.810611	0.534549	1.22924	0.938517
ukb-ppp-IL36A-OID30472	Interleukin-36 alpha | Inflammation_II	Wald ratio	1	0.175993	0.496108	0.722779	-0.796378	1.14836	1.19243	0.450959	3.15303	0.989169
ukb-ppp-IL36G-OID30551	Interleukin-36 gamma | Inflammation_II	Wald ratio	1	0.338471	0.44495	0.446839	-0.53363	1.21057	1.4028	0.586472	3.35541	0.969671
ukb-ppp-IL6ST-OID20147	Interleukin-6 receptor subunit beta | Cardiometabolic	Wald ratio	1	0.0524312	0.150153	0.726951	-0.241869	0.346731	1.05383	0.785159	1.41444	0.989169
ukb-ppp-IMMT-OID31397	MICOS complex subunit MIC60 | Oncology_II	Wald ratio	1	-0.188056	0.222515	0.398034	-0.624185	0.248073	0.828568	0.535698	1.28155	0.968622
ukb-ppp-IMPA1-OID20907	Inositol monophosphatase 1 | Neurology	Wald ratio	1	0.232014	0.12292	0.0590906	-0.00890945	0.472937	1.26114	0.99113	1.6047	0.715109
ukb-ppp-ING1-OID20853	Inhibitor of growth protein 1 | Neurology	Wald ratio	1	0.449403	0.484444	0.35358	-0.500108	1.39891	1.56738	0.606465	4.0508	0.943808
ukb-ppp-INPP1-OID21345	Inositol polyphosphate 1-phosphatase | Oncology	Wald ratio	1	0.0134513	0.254062	0.957776	-0.48451	0.511412	1.01354	0.615999	1.66764	0.990374
ukb-ppp-INPP5D-OID30259	Phosphatidylinositol 3,4,5-trisphosphate 5-phosphatase 1 | Cardiometabolic_II	Wald ratio	1	-0.126328	0.171413	0.461134	-0.462299	0.209642	0.881325	0.629834	1.23324	0.970948
ukb-ppp-INSR-OID30566	Insulin receptor | Inflammation_II	Wald ratio	1	0.0326553	0.506674	0.948612	-0.960426	1.02574	1.03319	0.38273	2.78915	0.989169
ukb-ppp-IQGAP2-OID21361	Ras GTPase-activating-like protein IQGAP2 | Oncology	Wald ratio	1	0.165742	0.178101	0.352058	-0.183336	0.51482	1.18027	0.832488	1.67334	0.943808
ukb-ppp-IRAK4-OID20577	Interleukin-1 receptor-associated kinase 4 | Inflammation	Wald ratio	1	-0.437621	0.62953	0.486958	-1.6715	0.796257	0.645571	0.187965	2.21723	0.970948
ukb-ppp-IST1-OID31497	IST1 homolog | Oncology_II	Wald ratio	1	0.264422	0.24577	0.281975	-0.217287	0.746131	1.30268	0.804699	2.10882	0.904021
ukb-ppp-ITGA5-OID21139	Integrin alpha-5 | Neurology	Wald ratio	1	0.744669	0.430976	0.0840124	-0.100045	1.58938	2.10574	0.904797	4.90072	0.756399
ukb-ppp-ITGAM-OID21071	Integrin alpha-M | Neurology	Wald ratio	1	0.143419	0.158379	0.36518	-0.167005	0.453842	1.15421	0.846196	1.57435	0.943808
ukb-ppp-ITGB2-OID20315	Integrin beta-2 | Cardiometabolic	Wald ratio	1	0.10174	0.213379	0.6335	-0.316482	0.519963	1.1071	0.728708	1.68196	0.989169
ukb-ppp-ITIH1-OID30722	Inter-alpha-trypsin inhibitor heavy chain H1 | Inflammation_II	Wald ratio	1	-0.104288	0.186583	0.576206	-0.46999	0.261415	0.900966	0.625009	1.29877	0.984788
ukb-ppp-ITIH5-OID31430	Inter-alpha-trypsin inhibitor heavy chain H5 | Oncology_II	Wald ratio	1	-0.00402396	0.219975	0.985405	-0.435175	0.427127	0.995984	0.647151	1.53285	0.991043
ukb-ppp-JPT2-OID31520	Jupiter microtubule associated homolog 2 | Oncology_II	Wald ratio	1	-0.417517	0.571629	0.465147	-1.53791	0.702877	0.658681	0.21483	2.01955	0.970948
ukb-ppp-KIF1C-OID30163	Kinesin-like protein KIF1C | Cardiometabolic_II	Wald ratio	1	-0.189145	0.527259	0.719795	-1.22257	0.844283	0.827666	0.294471	2.32631	0.989169
ukb-ppp-KIFBP-OID21320	KIF-binding protein | Oncology	Wald ratio	1	0.344795	0.566115	0.542488	-0.764791	1.45438	1.4117	0.465431	4.28183	0.971904
ukb-ppp-KIR3DL2-OID31191	Killer cell immunoglobulin-like receptor 3DL2 | Oncology_II	Wald ratio	1	-0.519752	0.537927	0.333938	-1.57409	0.534585	0.594668	0.207196	1.70674	0.93859
ukb-ppp-KITLG-OID20196	Kit ligand | Cardiometabolic	Wald ratio	1	-0.128756	0.500399	0.796942	-1.10954	0.852025	0.879188	0.329711	2.34439	0.989169
ukb-ppp-KLK3-OID30364	Prostate-specific antigen | Cardiometabolic_II	Wald ratio	1	0.030787	0.478212	0.948668	-0.906509	0.968083	1.03127	0.403932	2.63289	0.989169
ukb-ppp-KRT18-OID21296	Keratin, type I cytoskeletal 18 | Oncology	Wald ratio	1	0.0474369	0.550159	0.931288	-1.03087	1.12575	1.04858	0.356695	3.08252	0.989169
ukb-ppp-KRT19-OID20596	Keratin, type I cytoskeletal 19 | Inflammation	Wald ratio	1	0.0211817	0.180774	0.906724	-0.333135	0.375499	1.02141	0.716673	1.45572	0.989169
ukb-ppp-KRT5-OID20860	Keratin, type II cytoskeletal 5 | Neurology	Wald ratio	1	0.212424	0.260201	0.414281	-0.29757	0.722417	1.23667	0.742621	2.05941	0.969445
ukb-ppp-KYAT1-OID20232	Kynurenine--oxoglutarate transaminase 1 | Cardiometabolic	Wald ratio	1	-0.0808858	0.221363	0.714814	-0.514758	0.352986	0.922299	0.597645	1.42331	0.989169
ukb-ppp-LACRT-OID31367	Extracellular glycoprotein lacritin | Oncology_II	Wald ratio	1	0.596691	0.40413	0.139815	-0.195404	1.38879	1.8161	0.822502	4.00998	0.800154
ukb-ppp-LAMP1-OID30416	Lysosome-associated membrane glycoprotein 1 | Cardiometabolic_II	Wald ratio	1	0.75144	0.406506	0.0645254	-0.0453125	1.54819	2.12005	0.955699	4.70296	0.742048
ukb-ppp-LAMP3-OID20638	Lysosome-associated membrane glycoprotein 3 | Inflammation	Wald ratio	1	0.0950725	0.115735	0.411381	-0.131769	0.321914	1.09974	0.876544	1.37977	0.969445
ukb-ppp-LAP3-OID20436	Cytosol aminopeptidase | Inflammation	Wald ratio	1	-0.21956	0.848542	0.795828	-1.8827	1.44358	0.802872	0.152178	4.23584	0.989169
ukb-ppp-LAT-OID20640	Linker for activation of T-cells family member 1 | Inflammation	Wald ratio	1	0.693736	0.614257	0.258733	-0.510207	1.89768	2.00118	0.600372	6.6704	0.897127
ukb-ppp-LAT2-OID21292	Linker for activation of T-cells family member 2 | Oncology	Wald ratio	1	-0.574883	0.508825	0.258551	-1.57218	0.422415	0.562771	0.207592	1.52564	0.897127
ukb-ppp-LATS1-OID30523	Serine/threonine-protein kinase LATS1 | Inflammation_II	Wald ratio	1	-1.03561	0.403328	0.0102387	-1.82613	-0.245087	0.35501	0.161035	0.782637	0.608023
ukb-ppp-LDLR-OID20240	Low-density lipoprotein receptor | Cardiometabolic	Wald ratio	1	-1.00639	1.04161	0.33395	-3.04795	1.03516	0.365536	0.0474563	2.81557	0.93859
ukb-ppp-LDLRAP1-OID31068	Low density lipoprotein receptor adapter protein 1 | Neurology_II	Wald ratio	1	0.955683	0.418242	0.0223127	0.135929	1.77544	2.60045	1.1456	5.90286	0.696669
ukb-ppp-LHB-OID21248	Lutropin subunit beta | Oncology	Wald ratio	1	0.270502	0.304242	0.373949	-0.325813	0.866816	1.31062	0.72194	2.37932	0.955519
ukb-ppp-LMNB1-OID31501	Lamin-B1 | Oncology_II	Wald ratio	1	0.3612	0.652009	0.579593	-0.916738	1.63914	1.43505	0.399821	5.15072	0.984788
ukb-ppp-LMNB2-OID31109	Lamin-B2 | Neurology_II	Wald ratio	1	-0.702265	0.637767	0.27084	-1.95229	0.547759	0.495462	0.141949	1.72937	0.904021
ukb-ppp-LMOD1-OID30212	Leiomodin-1 | Cardiometabolic_II	Wald ratio	1	0.183304	0.145396	0.207407	-0.101671	0.46828	1.20118	0.903326	1.59724	0.843511
ukb-ppp-LMOD1-OID30547	Leiomodin-1 | Inflammation_II	Wald ratio	1	0.195831	0.155332	0.207407	-0.108619	0.500282	1.21632	0.897072	1.64919	0.843511
ukb-ppp-LMOD1-OID31014	Leiomodin-1 | Neurology_II	Wald ratio	1	0.182447	0.144716	0.207407	-0.101196	0.46609	1.20015	0.903756	1.59375	0.843511
ukb-ppp-LMOD1-OID31416	Leiomodin-1 | Oncology_II	Wald ratio	1	0.192964	0.153058	0.207407	-0.107029	0.492958	1.21284	0.898499	1.63715	0.843511
ukb-ppp-LONP1-OID30219	Lon protease homolog, mitochondrial | Cardiometabolic_II	Wald ratio	1	-0.0259672	0.147417	0.860177	-0.314904	0.262969	0.974367	0.729859	1.30079	0.989169
ukb-ppp-LPCAT2-OID21290	Lysophosphatidylcholine acyltransferase 2 | Oncology	Wald ratio	1	-0.165177	0.309216	0.593217	-0.771241	0.440887	0.847743	0.462439	1.55408	0.984788
ukb-ppp-LRCH4-OID30191	Leucine-rich repeat and calponin homology domain-containing protein 4 | Cardiometabolic_II	Wald ratio	1	0.0962225	0.374931	0.797456	-0.638642	0.831087	1.101	0.528009	2.29581	0.989169
ukb-ppp-LRIG3-OID30450	Leucine-rich repeats and immunoglobulin-like domains protein 3 | Inflammation_II	Wald ratio	1	-0.177338	0.362101	0.624312	-0.887056	0.532379	0.837496	0.411867	1.70298	0.989169
ukb-ppp-LRRFIP1-OID31344	Leucine-rich repeat flightless-interacting protein 1 | Oncology_II	Wald ratio	1	0.929254	0.50722	0.0669432	-0.0648962	1.9234	2.53262	0.937165	6.84422	0.749294
ukb-ppp-LSP1-OID20530	Lymphocyte-specific protein 1 | Inflammation	Wald ratio	1	-0.0892842	0.175904	0.611752	-0.434056	0.255487	0.914586	0.647876	1.29109	0.988095
ukb-ppp-LTA4H-OID21452	Leukotriene A-4 hydrolase | Oncology	Wald ratio	1	-0.273428	0.253894	0.281509	-0.771061	0.224205	0.760767	0.462522	1.25133	0.904021
ukb-ppp-LTBR-OID20768	Tumor necrosis factor receptor superfamily member 3 | Inflammation	Wald ratio	1	-0.0362	0.0900181	0.68758	-0.212635	0.140235	0.964447	0.808451	1.15054	0.989169
ukb-ppp-LYAR-OID21264	Cell growth-regulating nucleolar protein | Oncology	Wald ratio	1	-0.105413	0.488487	0.829147	-1.06285	0.852021	0.899953	0.345471	2.34438	0.989169
ukb-ppp-LYSMD3-OID30950	LysM and putative peptidoglycan-binding domain-containing protein 3 | Neurology_II	Wald ratio	1	0.506415	0.46813	0.279349	-0.411119	1.42395	1.65933	0.662908	4.15349	0.904021
ukb-ppp-LYZL2-OID31180	Lysozyme-like protein 2 | Oncology_II	Wald ratio	1	-0.212116	0.117652	0.0714017	-0.442713	0.0184814	0.808871	0.642291	1.01865	0.756399
ukb-ppp-LZTFL1-OID30637	Leucine zipper transcription factor-like protein 1 | Inflammation_II	Wald ratio	1	0.312327	0.14127	0.0270465	0.035437	0.589217	1.3666	1.03607	1.80258	0.696669
ukb-ppp-MANF-OID20707	Mesencephalic astrocyte-derived neurotrophic factor | Inflammation	Wald ratio	1	0.23726	0.384593	0.537292	-0.516542	0.991062	1.26777	0.59658	2.69409	0.970948
ukb-ppp-MAPK13-OID31205	Mitogen-activated protein kinase 13 | Oncology_II	Wald ratio	1	-0.231663	0.474116	0.62511	-1.16093	0.697604	0.793214	0.313195	2.00893	0.989169
ukb-ppp-MAPK9-OID20557	Mitogen-activated protein kinase 9 | Inflammation	Wald ratio	1	0.0420568	0.224042	0.851097	-0.397066	0.481179	1.04295	0.67229	1.61798	0.989169
ukb-ppp-MAVS-OID21204	Mitochondrial antiviral-signaling protein | Oncology	Wald ratio	1	0.418515	0.296452	0.158024	-0.16253	0.999561	1.5197	0.84999	2.71709	0.800154
ukb-ppp-MAX-OID20877	Protein max | Neurology	Wald ratio	1	0.199064	0.328299	0.544283	-0.444403	0.842531	1.22026	0.641207	2.32224	0.971904
ukb-ppp-MB-OID20263	Myoglobin | Cardiometabolic	Wald ratio	1	-0.548378	0.683347	0.422271	-1.88774	0.790982	0.577887	0.151414	2.20556	0.969445
ukb-ppp-MCEE-OID31033	Methylmalonyl-CoA epimerase, mitochondrial | Neurology_II	Wald ratio	1	-0.216819	0.135764	0.110259	-0.482916	0.049278	0.805076	0.616982	1.05051	0.756399
ukb-ppp-MCFD2-OID20171	Multiple coagulation factor deficiency protein 2 | Cardiometabolic	Wald ratio	1	0.0572566	0.191789	0.765291	-0.318649	0.433163	1.05893	0.727131	1.54213	0.989169
ukb-ppp-MDM1-OID30945	Nuclear protein MDM1 | Neurology_II	Wald ratio	1	-0.0255232	0.140053	0.855395	-0.300027	0.248981	0.9748	0.740798	1.28272	0.989169
ukb-ppp-MEGF11-OID30099	Multiple epidermal growth factor-like domains protein 11 | Cardiometabolic_II	Wald ratio	1	0.319383	0.19971	0.109768	-0.0720481	0.710814	1.37628	0.930486	2.03565	0.756399
ukb-ppp-MENT-OID30595	Protein MENT | Inflammation_II	Wald ratio	1	0.161087	1.02472	0.875087	-1.84737	2.16955	1.17479	0.157651	8.75432	0.989169
ukb-ppp-MESD-OID21099	LRP chaperone MESD | Neurology	Wald ratio	1	-0.241448	0.774501	0.755233	-1.75947	1.27657	0.78549	0.172136	3.58434	0.989169
ukb-ppp-MET-OID20269	Hepatocyte growth factor receptor | Cardiometabolic	Wald ratio	1	-0.387927	0.221136	0.0793886	-0.821355	0.0455	0.678462	0.439835	1.04655	0.756399
ukb-ppp-METAP1D-OID20519	Methionine aminopeptidase 1D, mitochondrial | Inflammation	Wald ratio	1	0.552984	0.508653	0.276969	-0.443976	1.54995	1.73843	0.641481	4.71121	0.904021
ukb-ppp-MGLL-OID20711	Monoglyceride lipase | Inflammation	Wald ratio	1	0.309631	0.425702	0.467017	-0.524746	1.14401	1.36292	0.591706	3.13932	0.970948
ukb-ppp-MICALL2-OID30889	MICAL-like protein 2 | Neurology_II	Wald ratio	1	0.466455	0.574013	0.416435	-0.658611	1.59152	1.59433	0.51757	4.91121	0.969445
ukb-ppp-MITD1-OID20959	MIT domain-containing protein 1 | Neurology	Wald ratio	1	0.131171	0.342972	0.702125	-0.541055	0.803396	1.14016	0.582134	2.23311	0.989169
ukb-ppp-MMP13-OID20807	Collagenase 3 | Neurology	Wald ratio	1	-0.214503	0.650944	0.741759	-1.49035	1.06135	0.806943	0.225293	2.89026	0.989169
ukb-ppp-MMP9-OID21103	Matrix metalloproteinase-9 | Neurology	Wald ratio	1	0.276289	0.17852	0.121702	-0.0736094	0.626187	1.31823	0.929035	1.87047	0.776338
ukb-ppp-MMUT-OID30159	Methylmalonyl-CoA mutase, mitochondrial | Cardiometabolic_II	Wald ratio	1	0.218824	0.256186	0.393016	-0.283301	0.72095	1.24461	0.753293	2.05639	0.968622
ukb-ppp-MPHOSPH8-OID20092	M-phase phosphoprotein 8 | Cardiometabolic	Wald ratio	1	-0.941037	0.728477	0.196431	-2.36885	0.486777	0.390223	0.0935882	1.62706	0.843511
ukb-ppp-MSRA-OID21513	Mitochondrial peptide methionine sulfoxide reductase | Oncology	Wald ratio	1	1.44445	0.464632	0.00187847	0.533771	2.35513	4.23952	1.70535	10.5395	0.33888
ukb-ppp-MSTN-OID20115	Growth/differentiation factor 8 | Cardiometabolic	Wald ratio	1	-0.0596452	0.779164	0.938981	-1.58681	1.46752	0.942099	0.204578	4.33844	0.989169
ukb-ppp-MTR-OID30110	Methionine synthase | Cardiometabolic_II	Wald ratio	1	0.159999	0.56146	0.775667	-0.940462	1.26046	1.17351	0.390447	3.52704	0.989169
ukb-ppp-MTSS1-OID31492	Protein MTSS 1 | Oncology_II	Wald ratio	1	-0.113555	0.519813	0.827075	-1.13239	0.905278	0.892655	0.322263	2.47262	0.989169
ukb-ppp-MVK-OID20459	Mevalonate kinase | Inflammation	Wald ratio	1	-0.201959	0.302567	0.504463	-0.794991	0.391073	0.817128	0.451585	1.47857	0.970948
ukb-ppp-MXRA8-OID30583	Matrix remodeling-associated protein 8 | Inflammation_II	Wald ratio	1	-0.058998	0.41756	0.887639	-0.877416	0.75942	0.942709	0.415856	2.13704	0.989169
ukb-ppp-MYBPC2-OID30199	Myosin-binding protein C, fast-type | Cardiometabolic_II	Wald ratio	1	0.324781	0.66644	0.62602	-0.981442	1.631	1.38373	0.37477	5.109	0.989169
ukb-ppp-MYDGF-OID30313	Myeloid-derived growth factor | Cardiometabolic_II	Wald ratio	1	-0.417691	0.378624	0.269949	-1.15979	0.324413	0.658566	0.313551	1.38322	0.904021
ukb-ppp-MYO9B-OID20451	Unconventional myosin-IXb | Inflammation	Wald ratio	1	0.852596	0.501555	0.0891483	-0.130451	1.83564	2.34573	0.8777	6.26917	0.756399
ukb-ppp-MYOM2-OID30131	Myomesin-2 | Cardiometabolic_II	Wald ratio	1	0.077953	0.444855	0.860897	-0.793962	0.949868	1.08107	0.45205	2.58537	0.989169
ukb-ppp-MYOM3-OID30633	Myomesin-3 | Inflammation_II	Wald ratio	1	0.303649	0.33651	0.366872	-0.355911	0.963209	1.35479	0.700535	2.62009	0.943808
ukb-ppp-MZB1-OID20732	Marginal zone B- and B1-cell-specific protein | Inflammation	Wald ratio	1	0.327355	0.271753	0.228356	-0.205281	0.859992	1.38729	0.814418	2.36314	0.8636
ukb-ppp-NAA80-OID30893	N-alpha-acetyltransferase 80 | Neurology_II	Wald ratio	1	-0.162549	0.307662	0.597265	-0.765567	0.440468	0.849974	0.46507	1.55343	0.984788
ukb-ppp-NADK-OID20178	NAD kinase | Cardiometabolic	Wald ratio	1	-0.351062	0.460993	0.446338	-1.25461	0.552484	0.70394	0.285188	1.73756	0.969671
ukb-ppp-NBL1-OID21486	Neuroblastoma suppressor of tumorigenicity 1 | Oncology	Wald ratio	1	-0.00460838	0.255293	0.985598	-0.504982	0.495765	0.995402	0.603516	1.64175	0.991043
ukb-ppp-NCAN-OID21055	Neurocan core protein | Neurology	Wald ratio	1	-0.150779	0.19365	0.436206	-0.530332	0.228775	0.860038	0.588409	1.25706	0.969671
ukb-ppp-NCF2-OID20567	Neutrophil cytosol factor 2 | Inflammation	Wald ratio	1	-0.200985	0.182029	0.269534	-0.557761	0.155792	0.817925	0.572489	1.16858	0.904021
ukb-ppp-NEO1-OID31066	Neogenin | Neurology_II	Wald ratio	1	-0.235796	0.339668	0.48756	-0.901546	0.429954	0.789942	0.405942	1.53719	0.970948
ukb-ppp-NEXN-OID30678	Nexilin | Inflammation_II	Wald ratio	1	0.181959	0.245127	0.457903	-0.29849	0.662407	1.19956	0.741938	1.93945	0.970948
ukb-ppp-NFE2-OID30268	Transcription factor NF-E2 45 kDa subunit | Cardiometabolic_II	Wald ratio	1	-0.0112751	0.414904	0.97832	-0.824487	0.801937	0.988788	0.43846	2.22986	0.991043
ukb-ppp-NFKB1-OID30160	Nuclear factor NF-kappa-B p105 subunit | Cardiometabolic_II	Wald ratio	1	0.0124144	0.224063	0.955815	-0.426749	0.451578	1.01249	0.652627	1.57079	0.989951
ukb-ppp-NFKBIE-OID21212	NF-kappa-B inhibitor epsilon | Oncology	Wald ratio	1	-0.0559429	0.0986063	0.570485	-0.249211	0.137325	0.945593	0.779415	1.1472	0.984788
ukb-ppp-NFU1-OID31510	NFU1 iron-sulfur cluster scaffold homolog, mitochondrial | Oncology_II	Wald ratio	1	-0.0307592	0.282738	0.913369	-0.584926	0.523407	0.969709	0.557147	1.68777	0.989169
ukb-ppp-NIT1-OID30252	Deaminated glutathione amidase | Cardiometabolic_II	Wald ratio	1	-0.00815048	0.197763	0.967126	-0.395767	0.379466	0.991883	0.673164	1.4615	0.991043
ukb-ppp-NIT2-OID30336	Omega-amidase NIT2 | Cardiometabolic_II	Wald ratio	1	-0.0825444	0.340517	0.808463	-0.749958	0.584869	0.920771	0.472386	1.79476	0.989169
ukb-ppp-NOMO1-OID21106	Nodal modulator 1 | Neurology	Wald ratio	1	-0.0974589	0.235556	0.679064	-0.559148	0.36423	0.90714	0.571696	1.43941	0.989169
ukb-ppp-NPDC1-OID20205	Neural proliferation differentiation and control protein 1 | Cardiometabolic	Wald ratio	1	0.213089	0.575639	0.71125	-0.915163	1.34134	1.23749	0.400451	3.82417	0.989169
ukb-ppp-NPPB-OID20049	Natriuretic peptides B | Cardiometabolic	Wald ratio	1	0.0241008	0.144602	0.86763	-0.259319	0.307521	1.02439	0.771576	1.36005	0.989169
ukb-ppp-NPY-OID21388	Pro-neuropeptide Y [Cleaved into: Neuropeptide Y | Oncology	Wald ratio	1	0.225063	0.242838	0.354028	-0.250899	0.701025	1.2524	0.778101	2.01582	0.943808
ukb-ppp-NRTN-OID20465	Neurturin | Inflammation	Wald ratio	1	-0.395826	0.447726	0.376653	-1.27337	0.481718	0.673124	0.279887	1.61885	0.957389
ukb-ppp-NSFL1C-OID21022	NSFL1 cofactor p47 | Neurology	Wald ratio	1	-0.0021183	0.340567	0.995037	-0.669629	0.665392	0.997884	0.511899	1.94525	0.996599
ukb-ppp-NT5C3A-OID20553	Cytosolic 5'-nucleotidase 3A | Inflammation	Wald ratio	1	-0.128459	0.252382	0.610761	-0.623129	0.36621	0.879449	0.536264	1.44226	0.988095
ukb-ppp-NUDT16-OID31484	U8 snoRNA-decapping enzyme | Oncology_II	Wald ratio	1	-0.0896306	0.171657	0.601565	-0.426077	0.246816	0.914269	0.653066	1.27994	0.984788
ukb-ppp-NUDT5-OID21115	ADP-sugar pyrophosphatase | Neurology	Wald ratio	1	-0.235661	0.448556	0.599321	-1.11483	0.643509	0.790048	0.32797	1.90315	0.984788
ukb-ppp-OCLN-OID31069	Occludin | Neurology_II	Wald ratio	1	-0.353124	0.217193	0.10398	-0.778822	0.0725736	0.70249	0.458946	1.07527	0.756399
ukb-ppp-OGA-OID31465	Protein O-GlcNAcase | Oncology_II	Wald ratio	1	0.0818948	0.207451	0.693015	-0.324709	0.488499	1.08534	0.722738	1.62987	0.989169
ukb-ppp-OGFR-OID21360	Opioid growth factor receptor | Oncology	Wald ratio	1	-0.0915436	0.333779	0.783882	-0.74575	0.562663	0.912522	0.474378	1.75534	0.989169
ukb-ppp-OLR1-OID20183	Oxidized low-density lipoprotein receptor 1 | Cardiometabolic	Wald ratio	1	0.00829543	0.480143	0.986216	-0.932785	0.949376	1.00833	0.393456	2.5841	0.991043
ukb-ppp-OMD-OID20725	Osteomodulin | Inflammation	Wald ratio	1	-0.213363	0.411832	0.604401	-1.02055	0.593828	0.807863	0.360395	1.81091	0.985623
ukb-ppp-OMG-OID21352	Oligodendrocyte-myelin glycoprotein | Oncology	Wald ratio	1	0.0968765	0.330993	0.769763	-0.55187	0.745623	1.10172	0.575872	2.10775	0.989169
ukb-ppp-OMP-OID30835	Olfactory marker protein | Neurology_II	Wald ratio	1	-0.196514	0.104242	0.0594056	-0.400828	0.00779944	0.82159	0.669765	1.00783	0.715109
ukb-ppp-OPLAH-OID30201	5-oxoprolinase | Cardiometabolic_II	Wald ratio	1	-0.016806	0.13893	0.903717	-0.289109	0.255497	0.983334	0.74893	1.2911	0.989169
ukb-ppp-OSM-OID20574	Oncostatin-M | Inflammation	Wald ratio	1	-0.0124597	0.367919	0.972984	-0.733581	0.708662	0.987618	0.480186	2.03127	0.991043
ukb-ppp-OSTN-OID30909	Osteocrin | Neurology_II	Wald ratio	1	0.117745	0.313181	0.706943	-0.496089	0.731579	1.12496	0.608907	2.07836	0.989169
ukb-ppp-OTOA-OID30825	Otoancorin | Neurology_II	Wald ratio	1	0.0528191	0.446411	0.905814	-0.822146	0.927784	1.05424	0.439487	2.5289	0.989169
ukb-ppp-OTUD7B-OID31064	OTU domain-containing protein 7B | Neurology_II	Wald ratio	1	0.924932	0.853082	0.278265	-0.747108	2.59697	2.5217	0.473735	13.423	0.904021
ukb-ppp-OXCT1-OID30227	Succinyl-CoA:3-ketoacid coenzyme A transferase 1, mitochondrial | Cardiometabolic_II	Wald ratio	1	0.812551	0.592563	0.170298	-0.348873	1.97398	2.25365	0.705483	7.19924	0.827954
ukb-ppp-P4HB-OID21509	Protein disulfide-isomerase | Oncology	Wald ratio	1	-0.222469	0.406663	0.584337	-1.01953	0.57459	0.80054	0.360765	1.7764	0.984788
ukb-ppp-PACS2-OID30186	Phosphofurin acidic cluster sorting protein 2 | Cardiometabolic_II	Wald ratio	1	-0.000398898	0.149872	0.997876	-0.294148	0.29335	0.999601	0.745166	1.34091	0.997876
ukb-ppp-PADI2-OID20467	Protein-arginine deiminase type-2 | Inflammation	Wald ratio	1	0.245486	0.210363	0.243224	-0.166825	0.657796	1.27824	0.846348	1.93053	0.881688
ukb-ppp-PAFAH2-OID31286	Platelet-activating factor acetylhydrolase 2, cytoplasmic | Oncology_II	Wald ratio	1	-0.650644	0.815581	0.425005	-2.24918	0.947894	0.52171	0.105485	2.58027	0.969445
ukb-ppp-PAG1-OID20108	Phosphoprotein associated with glycosphingolipid-enriched microdomains 1 | Cardiometabolic	Wald ratio	1	-0.46672	0.364633	0.200554	-1.1814	0.24796	0.627055	0.306849	1.28141	0.843511
ukb-ppp-PARD3-OID31301	Partitioning defective 3 homolog | Oncology_II	Wald ratio	1	0.522718	0.42834	0.222338	-0.316828	1.36226	1.68661	0.728456	3.90503	0.859707
ukb-ppp-PARK7-OID21160	Protein/nucleic acid deglycase DJ-1 | Neurology	Wald ratio	1	0.0347865	0.138769	0.802062	-0.2372	0.306773	1.0354	0.788833	1.35903	0.989169
ukb-ppp-PARP1-OID20500	Poly [ADP-ribose] polymerase 1 | Inflammation	Wald ratio	1	0.400151	0.17962	0.0258964	0.0480953	0.752206	1.49205	1.04927	2.12168	0.696669
ukb-ppp-PAXX-OID30591	Protein PAXX | Inflammation_II	Wald ratio	1	-0.0945385	0.288767	0.743375	-0.660521	0.471444	0.909793	0.516582	1.60231	0.989169
ukb-ppp-PBXIP1-OID31435	Pre-B-cell leukemia transcription factor-interacting protein 1 | Oncology_II	Wald ratio	1	-0.489937	0.576304	0.395249	-1.61949	0.639619	0.612665	0.197999	1.89576	0.968622
ukb-ppp-PCBD1-OID30610	Pterin-4-alpha-carbinolamine dehydratase | Inflammation_II	Wald ratio	1	0.152369	0.147034	0.300068	-0.135817	0.440556	1.16459	0.873002	1.55357	0.926313
ukb-ppp-PCBP2-OID31003	Poly(rC)-binding protein 2 | Neurology_II	Wald ratio	1	0.160831	0.5053	0.750266	-0.829556	1.15122	1.17449	0.436243	3.16204	0.989169
ukb-ppp-PCDH1-OID20614	Protocadherin-1 | Inflammation	Wald ratio	1	0.358349	0.315419	0.255913	-0.259872	0.976571	1.43097	0.77115	2.65533	0.897101
ukb-ppp-PCDH7-OID31456	Protocadherin-7 | Oncology_II	Wald ratio	1	0.0806155	0.24497	0.742093	-0.399526	0.560757	1.08395	0.670638	1.752	0.989169
ukb-ppp-PCOLCE-OID20384	Procollagen C-endopeptidase enhancer 1 | Cardiometabolic	Wald ratio	1	-0.197369	0.149164	0.18578	-0.48973	0.0949924	0.820888	0.612792	1.09965	0.843511
ukb-ppp-PDE5A-OID30584	cGMP-specific 3',5'-cyclic phosphodiesterase | Inflammation_II	Wald ratio	1	-0.288373	0.168332	0.0866894	-0.618304	0.0415568	0.749482	0.538858	1.04243	0.756399
ukb-ppp-PDGFC-OID21183	Platelet-derived growth factor C | Oncology	Wald ratio	1	0.0855006	0.335608	0.798906	-0.57229	0.743291	1.08926	0.564232	2.10285	0.989169
ukb-ppp-PDIA3-OID30573	Protein disulfide-isomerase A3 | Inflammation_II	Wald ratio	1	-0.939357	0.582332	0.106724	-2.08073	0.202014	0.390879	0.124839	1.22387	0.756399
ukb-ppp-PDIA4-OID30375	Protein disulfide-isomerase A4 | Cardiometabolic_II	Wald ratio	1	0.148667	0.336472	0.658604	-0.510818	0.808153	1.16029	0.600004	2.24376	0.989169
ukb-ppp-PDLIM7-OID20729	PDZ and LIM domain protein 7 | Inflammation	Wald ratio	1	1.1919	0.608702	0.050218	-0.0011551	2.38496	3.29333	0.998846	10.8586	0.696669
ukb-ppp-PDZK1-OID30550	Na(+)/H(+) exchange regulatory cofactor NHE-RF3 | Inflammation_II	Wald ratio	1	-0.0921446	0.232167	0.69145	-0.547193	0.362904	0.911973	0.578572	1.4375	0.989169
ukb-ppp-PF4-OID30764	Platelet factor 4 | Inflammation_II	Wald ratio	1	0.0324106	0.34504	0.925162	-0.643867	0.708688	1.03294	0.525257	2.03133	0.989169
ukb-ppp-PFKFB2-OID21356	6-phosphofructo-2-kinase/fructose-2,6-bisphosphatase 2 | Oncology	Wald ratio	1	0.0632224	0.135852	0.641661	-0.203047	0.329492	1.06526	0.81624	1.39026	0.989169
ukb-ppp-PGA4-OID30699	Pepsin A-4 | Inflammation_II	Wald ratio	1	-0.789278	0.530765	0.136999	-1.82958	0.251021	0.454172	0.160481	1.28534	0.800154
ukb-ppp-PGF-OID20673	Placenta growth factor | Inflammation	Wald ratio	1	-2.31186	1.04213	0.0265275	-4.35444	-0.269288	0.0990764	0.0128496	0.763923	0.696669
ukb-ppp-PHLDB1-OID31467	Pleckstrin homology-like domain family B member 1 | Oncology_II	Wald ratio	1	-0.814244	0.595192	0.171301	-1.98082	0.352332	0.442974	0.137956	1.42238	0.827954
ukb-ppp-PIBF1-OID31061	Progesterone-induced-blocking factor 1, Isoform 4 | Neurology_II	Wald ratio	1	-0.800425	0.426572	0.0605984	-1.63651	0.0356554	0.449138	0.194659	1.0363	0.715959
ukb-ppp-PKD2-OID30184	Polycystin-2 | Cardiometabolic_II	Wald ratio	1	0.508206	0.357734	0.155426	-0.192953	1.20936	1.66231	0.824521	3.35135	0.800154
ukb-ppp-PKN3-OID31311	Serine/threonine-protein kinase N3 | Oncology_II	Wald ratio	1	-0.00159663	0.191987	0.993365	-0.377891	0.374698	0.998405	0.685305	1.45455	0.996488
ukb-ppp-PLA2G1B-OID20252	Phospholipase A2 | Cardiometabolic	Wald ratio	1	-0.22136	0.445629	0.619375	-1.09479	0.652072	0.801428	0.334609	1.91951	0.989169
ukb-ppp-PLA2G4A-OID20685	Cytosolic phospholipase A2 | Inflammation	Wald ratio	1	-0.0717154	0.419731	0.864334	-0.894388	0.750957	0.930796	0.408858	2.11903	0.989169
ukb-ppp-PLA2G7-OID21105	Platelet-activating factor acetylhydrolase | Neurology	Wald ratio	1	-0.370759	0.303515	0.221878	-0.965649	0.224131	0.69021	0.380736	1.25123	0.859707
ukb-ppp-PLAT-OID20247	Tissue-type plasminogen activator | Cardiometabolic	Wald ratio	1	-0.816233	0.505559	0.106415	-1.80713	0.174662	0.442094	0.164125	1.19084	0.756399
ukb-ppp-PLEKHO1-OID31088	Pleckstrin homology domain-containing family O member 1 | Neurology_II	Wald ratio	1	0.742032	0.467214	0.11224	-0.173708	1.65777	2.1002	0.840542	5.24761	0.761799
ukb-ppp-PLIN3-OID20143	Perilipin-3 | Cardiometabolic	Wald ratio	1	-0.277099	0.354614	0.43456	-0.972143	0.417944	0.757979	0.378272	1.51884	0.969671
ukb-ppp-PLPBP-OID20144	Pyridoxal phosphate homeostasis protein | Cardiometabolic	Wald ratio	1	1.27347	0.57758	0.027465	0.141417	2.40553	3.57324	1.1519	11.0843	0.696669
ukb-ppp-PLSCR3-OID31146	Phospholipid scramblase 3 | Neurology_II	Wald ratio	1	-0.0158496	0.250704	0.949591	-0.507229	0.475529	0.984275	0.602162	1.60887	0.989169
ukb-ppp-PLXNA4-OID20597	Plexin-A4 | Inflammation	Wald ratio	1	0.0458549	0.282451	0.871033	-0.507748	0.599458	1.04692	0.601849	1.82113	0.989169
ukb-ppp-PMS1-OID30943	PMS1 protein homolog 1 | Neurology_II	Wald ratio	1	-0.160882	0.577928	0.780722	-1.29362	0.971856	0.851392	0.274276	2.64285	0.989169
ukb-ppp-PMVK-OID20850	Phosphomevalonate kinase | Neurology	Wald ratio	1	-0.090755	0.526023	0.863021	-1.12176	0.94025	0.913241	0.325706	2.56062	0.989169
ukb-ppp-PPBP-OID30761	Platelet basic protein | Inflammation_II	Wald ratio	1	0.0478203	0.138619	0.730112	-0.223873	0.319514	1.04898	0.799417	1.37646	0.989169
ukb-ppp-PPIE-OID31279	Peptidyl-prolyl cis-trans isomerase E | Oncology_II	Wald ratio	1	0.182911	0.593823	0.758065	-0.980981	1.3468	1.20071	0.374943	3.84512	0.989169
ukb-ppp-PPM1F-OID30350	Protein phosphatase 1F | Cardiometabolic_II	Wald ratio	1	-0.114664	0.445938	0.797078	-0.988703	0.759374	0.891665	0.372059	2.13694	0.989169
ukb-ppp-PPME1-OID21347	Protein phosphatase methylesterase 1 | Oncology	Wald ratio	1	-0.618732	0.676749	0.360575	-1.94516	0.707697	0.538627	0.142964	2.02931	0.943808
ukb-ppp-PPP1R14D-OID30997	Protein phosphatase 1 regulatory subunit 14D | Neurology_II	Wald ratio	1	0.241787	0.420775	0.565546	-0.582932	1.06651	1.27352	0.558259	2.90521	0.984788
ukb-ppp-PPP2R5A-OID31502	Serine/threonine-protein phosphatase 2A 56 kDa regulatory subunit alpha isoform | Oncology_II	Wald ratio	1	-0.169951	0.364661	0.641177	-0.884686	0.544784	0.843706	0.412844	1.72424	0.989169
ukb-ppp-PRDX1-OID20962	Peroxiredoxin-1 | Neurology	Wald ratio	1	-0.401163	0.477645	0.400977	-1.33735	0.535021	0.669541	0.262541	1.70748	0.968622
ukb-ppp-PRDX3-OID20483	Thioredoxin-dependent peroxide reductase, mitochondrial | Inflammation	Wald ratio	1	0.301558	0.426476	0.479509	-0.534335	1.13745	1.35196	0.586059	3.11881	0.970948
ukb-ppp-PRDX6-OID21404	Peroxiredoxin-6 | Oncology	Wald ratio	1	0.0358673	0.209391	0.863993	-0.374538	0.446273	1.03652	0.687607	1.56248	0.989169
ukb-ppp-PRG2-OID30381	Bone marrow proteoglycan | Cardiometabolic_II	Wald ratio	1	0.216677	0.330506	0.512087	-0.431115	0.864469	1.24194	0.649784	2.37375	0.970948
ukb-ppp-PRKAB1-OID20444	5'-AMP-activated protein kinase subunit beta-1 | Inflammation	Wald ratio	1	0.0163498	0.137838	0.905579	-0.253812	0.286512	1.01648	0.775837	1.33177	0.989169
ukb-ppp-PRKAR2A-OID31119	cAMP-dependent protein kinase type II-alpha regulatory subunit | Neurology_II	Wald ratio	1	-0.863028	0.539268	0.109517	-1.91999	0.193938	0.421883	0.146608	1.21402	0.756399
ukb-ppp-PRKD2-OID30140	Serine/threonine-protein kinase D2 | Cardiometabolic_II	Wald ratio	1	0.265985	0.656542	0.685381	-1.02084	1.55281	1.30472	0.360293	4.72472	0.989169
ukb-ppp-PRKG1-OID30621	cGMP-dependent protein kinase 1 | Inflammation_II	Wald ratio	1	0.0524212	0.137371	0.702755	-0.216825	0.321668	1.05382	0.805071	1.37943	0.989169
ukb-ppp-PRSS8-OID20763	Prostasin | Inflammation	Wald ratio	1	-0.0866512	0.235477	0.712887	-0.548185	0.374883	0.916997	0.577998	1.45482	0.989169
ukb-ppp-PSMD9-OID21304	26S proteasome non-ATPase regulatory subunit 9 | Oncology	Wald ratio	1	0.115357	0.13669	0.39871	-0.152556	0.38327	1.12227	0.85851	1.46707	0.968622
ukb-ppp-PSME1-OID20969	Proteasome activator complex subunit 1 | Neurology	Wald ratio	1	-0.366334	0.294093	0.212896	-0.942756	0.210087	0.693271	0.389553	1.23379	0.848921
ukb-ppp-PSME2-OID20989	Proteasome activator complex subunit 2 | Neurology	Wald ratio	1	-0.331725	0.266308	0.212896	-0.853688	0.190239	0.717685	0.425841	1.20954	0.848921
ukb-ppp-PSMG4-OID30514	Proteasome assembly chaperone 4 | Inflammation_II	Wald ratio	1	0.335486	0.435511	0.441106	-0.518116	1.18909	1.39862	0.595642	3.28408	0.969671
ukb-ppp-PSTPIP2-OID30596	Proline-serine-threonine phosphatase-interacting protein 2 | Inflammation_II	Wald ratio	1	-0.0523891	0.171068	0.759416	-0.387682	0.282904	0.94896	0.678628	1.32698	0.989169
ukb-ppp-PTGES2-OID30561	Prostaglandin E synthase 2 | Inflammation_II	Wald ratio	1	0.0836922	0.434045	0.847101	-0.767036	0.93442	1.08729	0.464388	2.54574	0.989169
ukb-ppp-PTK7-OID20880	Inactive tyrosine-protein kinase 7 | Neurology	Wald ratio	1	0.218367	0.468985	0.64149	-0.700843	1.13758	1.24404	0.496167	3.1192	0.989169
ukb-ppp-PTN-OID20083	Pleiotrophin | Cardiometabolic	Wald ratio	1	0.241706	0.36836	0.511716	-0.480279	0.963691	1.27342	0.618611	2.62135	0.970948
ukb-ppp-PTPRF-OID20310	Receptor-type tyrosine-protein phosphatase F | Cardiometabolic	Wald ratio	1	0.34414	0.365428	0.346323	-0.372099	1.06038	1.41078	0.689286	2.88747	0.943808
ukb-ppp-PTPRK-OID31461	Receptor-type tyrosine-protein phosphatase kappa | Oncology_II	Wald ratio	1	-0.0376088	0.299523	0.900078	-0.624673	0.549455	0.96309	0.535437	1.73231	0.989169
ukb-ppp-PTPRR-OID31099	Receptor-type tyrosine-protein phosphatase R | Neurology_II	Wald ratio	1	0.587539	0.714497	0.4109	-0.812875	1.98795	1.79955	0.443581	7.30057	0.969445
ukb-ppp-PTS-OID20847	6-pyruvoyl tetrahydrobiopterin synthase | Neurology	Wald ratio	1	-0.0744534	0.12312	0.545363	-0.315768	0.166862	0.928251	0.729228	1.18159	0.971904
ukb-ppp-PTX3-OID20570	Pentraxin-related protein PTX3 | Inflammation	Wald ratio	1	0.00961751	0.422112	0.981822	-0.817723	0.836958	1.00966	0.441436	2.30933	0.991043
ukb-ppp-PYY-OID30150	Peptide YY | Cardiometabolic_II	Wald ratio	1	-0.0143242	0.11174	0.897997	-0.233335	0.204687	0.985778	0.791888	1.22714	0.989169
ukb-ppp-RAB44-OID31346	Ras-related protein Rab-44 | Oncology_II	Wald ratio	1	0.134552	0.232109	0.562121	-0.320381	0.589485	1.14402	0.725872	1.80306	0.982556
ukb-ppp-RAB6A-OID20608	Ras-related protein Rab-6A | Inflammation	Wald ratio	1	0.0816331	0.452112	0.856713	-0.804505	0.967772	1.08506	0.447309	2.63207	0.989169
ukb-ppp-RABEP1-OID30647	Rab GTPase-binding effector protein 1 | Inflammation_II	Wald ratio	1	-0.11617	0.3726	0.755206	-0.846467	0.614127	0.890324	0.428928	1.84804	0.989169
ukb-ppp-RABEPK-OID21163	Rab9 effector protein with kelch motifs | Oncology	Wald ratio	1	-0.269739	0.187537	0.150343	-0.637312	0.0978341	0.763579	0.528711	1.10278	0.800154
ukb-ppp-RABGAP1L-OID20447	Rab GTPase-activating protein 1-like | Inflammation	Wald ratio	1	0.041288	0.365081	0.909957	-0.674271	0.756847	1.04215	0.509528	2.13155	0.989169
ukb-ppp-RALB-OID30567	Ras-related protein Ral-B | Inflammation_II	Wald ratio	1	0.0183657	0.224226	0.934721	-0.421118	0.45785	1.01854	0.656312	1.58067	0.989169
ukb-ppp-RALY-OID31382	RNA-binding protein Raly | Oncology_II	Wald ratio	1	-0.862278	0.38269	0.0242462	-1.61235	-0.112206	0.422199	0.199418	0.89386	0.696669
ukb-ppp-RANBP1-OID30258	Ran-specific GTPase-activating protein | Cardiometabolic_II	Wald ratio	1	0.289651	0.446653	0.516667	-0.58579	1.16509	1.33596	0.556666	3.20622	0.970948
ukb-ppp-RAPGEF2-OID31337	Rap guanine nucleotide exchange factor 2 | Oncology_II	Wald ratio	1	-1.23997	0.548688	0.0238283	-2.3154	-0.164544	0.289392	0.0987264	0.84828	0.696669
ukb-ppp-RARRES2-OID20373	Retinoic acid receptor responder protein 2 | Cardiometabolic	Wald ratio	1	-0.0204726	0.132592	0.877291	-0.280352	0.239407	0.979736	0.755518	1.2705	0.989169
ukb-ppp-RBM17-OID31034	Splicing factor 45 | Neurology_II	Wald ratio	1	-0.194974	0.139033	0.160807	-0.467479	0.0775299	0.822856	0.62658	1.08061	0.807834
ukb-ppp-RBP1-OID30913	Retinol-binding protein 1 | Neurology_II	Wald ratio	1	0.130942	0.236269	0.579436	-0.332145	0.594029	1.1399	0.717383	1.81127	0.984788
ukb-ppp-RBP2-OID21365	Retinol-binding protein 2 | Oncology	Wald ratio	1	0.118623	0.421881	0.778576	-0.708264	0.94551	1.12595	0.492498	2.57413	0.989169
ukb-ppp-RBP5-OID21369	Retinol-binding protein 5 | Oncology	Wald ratio	1	-0.916886	0.427998	0.0321719	-1.75576	-0.0780104	0.399762	0.172776	0.924955	0.696669
ukb-ppp-RBP7-OID31526	Retinoid-binding protein 7 | Oncology_II	Wald ratio	1	0.0672887	0.0940515	0.474334	-0.117052	0.25163	1.0696	0.889539	1.28612	0.970948
ukb-ppp-REEP4-OID31028	Receptor expression-enhancing protein 4 | Neurology_II	Wald ratio	1	-0.089051	0.124796	0.475492	-0.333651	0.155549	0.914799	0.716303	1.1683	0.970948
ukb-ppp-RILP-OID21436	Rab-interacting lysosomal protein | Oncology	Wald ratio	1	0.312374	0.487797	0.521927	-0.643707	1.26846	1.36667	0.525341	3.55536	0.970948
ukb-ppp-RILPL2-OID30342	RILP-like protein 2 | Cardiometabolic_II	Wald ratio	1	-0.849154	0.479028	0.076285	-1.78805	0.0897409	0.427777	0.167286	1.09389	0.756399
ukb-ppp-RNASEH2A-OID31027	Ribonuclease H2 subunit A | Neurology_II	Wald ratio	1	-0.322909	0.274029	0.238647	-0.860006	0.214188	0.72404	0.42316	1.23886	0.871507
ukb-ppp-ROBO4-OID30226	Roundabout homolog 4 | Cardiometabolic_II	Wald ratio	1	0.0597024	0.291235	0.837574	-0.511119	0.630524	1.06152	0.599824	1.87859	0.989169
ukb-ppp-RPA2-OID30453	Replication protein A 32 kDa subunit | Inflammation_II	Wald ratio	1	0.163019	0.315693	0.605586	-0.45574	0.781778	1.17706	0.633979	2.18535	0.985623
ukb-ppp-RPE-OID31324	Ribulose-phosphate 3-epimerase | Oncology_II	Wald ratio	1	-0.304859	0.448236	0.496421	-1.1834	0.573684	0.737227	0.306235	1.77479	0.970948
ukb-ppp-RPL14-OID30284	60S ribosomal protein L14 | Cardiometabolic_II	Wald ratio	1	0.0992254	0.466993	0.831735	-0.81608	1.01453	1.10432	0.442162	2.75807	0.989169
ukb-ppp-RRM2-OID21187	Ribonucleoside-diphosphate reductase subunit M2 | Oncology	Wald ratio	1	-0.510776	0.519338	0.325355	-1.52868	0.507128	0.60003	0.216822	1.66051	0.93859
ukb-ppp-RRM2B-OID21174	Ribonucleoside-diphosphate reductase subunit M2 B | Oncology	Wald ratio	1	0.0673456	0.270684	0.803517	-0.463194	0.597885	1.06967	0.62927	1.81827	0.989169
ukb-ppp-RTN4IP1-OID31030	Reticulon-4-interacting protein 1, mitochondrial | Neurology_II	Wald ratio	1	-0.177218	0.283434	0.531804	-0.732749	0.378313	0.837597	0.480586	1.45982	0.970948
ukb-ppp-RWDD1-OID21015	RWD domain-containing protein 1 | Neurology	Wald ratio	1	-0.0290652	0.400389	0.94213	-0.813827	0.755697	0.971353	0.443159	2.12909	0.989169
ukb-ppp-S100A11-OID20130	Protein S100-A11 | Cardiometabolic	Wald ratio	1	-0.255885	0.178458	0.151611	-0.605662	0.0938933	0.774231	0.545713	1.09844	0.800154
ukb-ppp-S100A16-OID20878	Protein S100-A16 | Neurology	Wald ratio	1	0.368025	0.249872	0.140789	-0.121723	0.857774	1.44488	0.885394	2.35791	0.800154
ukb-ppp-S100A3-OID31352	Protein S100-A3 | Oncology_II	Wald ratio	1	-0.213692	0.224661	0.341515	-0.654028	0.226644	0.807597	0.519947	1.25438	0.943808
ukb-ppp-SARG-OID30331	Specifically androgen-regulated gene protein | Cardiometabolic_II	Wald ratio	1	0.0850994	0.361317	0.813801	-0.623082	0.793281	1.08883	0.536289	2.21064	0.989169
ukb-ppp-SCAMP3-OID21332	Secretory carrier-associated membrane protein 3 | Oncology	Wald ratio	1	0.051941	0.338275	0.877967	-0.611078	0.71496	1.05331	0.542766	2.0441	0.989169
ukb-ppp-SCG2-OID21400	Secretogranin-2 | Oncology	Wald ratio	1	0.556651	0.545255	0.307302	-0.512049	1.62535	1.74482	0.599266	5.0802	0.926313
ukb-ppp-SCGN-OID20457	Secretagogin | Inflammation	Wald ratio	1	0.0118564	0.33116	0.97144	-0.637218	0.660931	1.01193	0.528761	1.93659	0.991043
ukb-ppp-SCRG1-OID30333	Scrapie-responsive protein 1 | Cardiometabolic_II	Wald ratio	1	0.220195	0.422197	0.601986	-0.607311	1.0477	1.24632	0.544814	2.85109	0.984788
ukb-ppp-SDHB-OID31436	Succinate dehydrogenase | Oncology_II	Wald ratio	1	0.376817	0.492486	0.444193	-0.588456	1.34209	1.45764	0.555184	3.82704	0.969671
ukb-ppp-SEC31A-OID30269	Protein transport protein Sec31A | Cardiometabolic_II	Wald ratio	1	-0.165748	0.247984	0.503889	-0.651797	0.320301	0.847259	0.521108	1.37754	0.970948
ukb-ppp-SEL1L-OID30196	Protein sel-1 homolog 1 | Cardiometabolic_II	Wald ratio	1	0.0203857	0.0855472	0.811651	-0.147287	0.188058	1.02059	0.863046	1.2069	0.989169
ukb-ppp-SELE-OID20290	E-selectin | Cardiometabolic	Wald ratio	1	0.501875	0.286337	0.0796461	-0.0593453	1.0631	1.65182	0.942381	2.89532	0.756399
ukb-ppp-SELENOP-OID30745	Selenoprotein P | Inflammation_II	Wald ratio	1	-0.222444	0.271875	0.41325	-0.755319	0.31043	0.800559	0.469861	1.36401	0.969445
ukb-ppp-SEMA4D-OID21020	Semaphorin-4D | Neurology	Wald ratio	1	0.277531	0.286256	0.332286	-0.283531	0.838593	1.31987	0.75312	2.31311	0.93859
ukb-ppp-SEMA6C-OID30531	Semaphorin-6C | Inflammation_II	Wald ratio	1	-0.416839	0.265076	0.115829	-0.936389	0.10271	0.659127	0.392041	1.10817	0.775912
ukb-ppp-SEPTIN8-OID31079	Septin-8 | Neurology_II	Wald ratio	1	0.306555	0.197277	0.120199	-0.0801066	0.693217	1.35874	0.923018	2.00014	0.775912
ukb-ppp-SERPINB5-OID20064	Serpin B5 | Cardiometabolic	Wald ratio	1	-0.498533	0.486144	0.305135	-1.45137	0.454309	0.607421	0.234248	1.57509	0.926313
ukb-ppp-SERPINB6-OID21023	Serpin B6 | Neurology	Wald ratio	1	-0.175606	0.158182	0.266932	-0.485642	0.13443	0.838948	0.615302	1.14388	0.904021
ukb-ppp-SERPIND1-OID30767	Heparin cofactor 2 | Inflammation_II	Wald ratio	1	0.508614	0.503228	0.312159	-0.477713	1.49494	1.66298	0.6202	4.45907	0.926313
ukb-ppp-SERPINF2-OID30779	Alpha-2-antiplasmin | Inflammation_II	Wald ratio	1	-0.00914581	0.156873	0.953509	-0.316617	0.298325	0.990896	0.72861	1.3476	0.989169
ukb-ppp-SERPINH1-OID31322	Serpin H1 | Oncology_II	Wald ratio	1	0.449535	0.310057	0.147101	-0.158177	1.05725	1.56758	0.853699	2.87843	0.800154
ukb-ppp-SESTD1-OID20790	SEC14 domain and spectrin repeat-containing protein 1 | Neurology	Wald ratio	1	0.100631	0.262484	0.701438	-0.413838	0.6151	1.10587	0.661108	1.84984	0.989169
ukb-ppp-SEZ6-OID30968	Seizure protein 6 homolog | Neurology_II	Wald ratio	1	-0.633338	0.413257	0.125386	-1.44332	0.176645	0.530817	0.236142	1.19321	0.776338
ukb-ppp-SF3B4-OID21278	Splicing factor 3B subunit 4 | Oncology	Wald ratio	1	-0.472371	0.57601	0.412173	-1.60135	0.656608	0.623522	0.201624	1.92824	0.969445
ukb-ppp-SH2B3-OID21222	SH2B adapter protein 3 | Oncology	Wald ratio	1	0.368588	0.393358	0.348743	-0.402393	1.13957	1.44569	0.668718	3.12542	0.943808
ukb-ppp-SHH-OID30516	Sonic hedgehog protein | Inflammation_II	Wald ratio	1	-0.19702	0.449271	0.661001	-1.07759	0.683553	0.821175	0.340414	1.9809	0.989169
ukb-ppp-SHPK-OID31292	Sedoheptulokinase | Oncology_II	Wald ratio	1	0.550654	0.358312	0.124342	-0.151638	1.25295	1.73439	0.8593	3.50064	0.776338
ukb-ppp-SIL1-OID30207	Nucleotide exchange factor SIL1 | Cardiometabolic_II	Wald ratio	1	-0.0261568	0.430477	0.951548	-0.869891	0.817577	0.974182	0.418997	2.26501	0.989169
ukb-ppp-SIRT2-OID21375	NAD-dependent protein deacetylase sirtuin-2 | Oncology	Wald ratio	1	-0.217395	0.18709	0.245243	-0.58409	0.149301	0.804612	0.557613	1.16102	0.883983
ukb-ppp-SKAP1-OID20906	Src kinase-associated phosphoprotein 1 | Neurology	Wald ratio	1	-0.297666	0.477781	0.533272	-1.23412	0.638784	0.742549	0.291092	1.89418	0.970948
ukb-ppp-SLAMF1-OID20496	Signaling lymphocytic activation molecule | Inflammation	Wald ratio	1	-0.177628	0.228638	0.437219	-0.625759	0.270502	0.837253	0.534855	1.31062	0.969671
ukb-ppp-SLC16A1-OID20799	Monocarboxylate transporter 1 | Neurology	Wald ratio	1	0.796524	0.415865	0.0554489	-0.0185718	1.61162	2.21782	0.9816	5.01092	0.696669
ukb-ppp-SLC27A4-OID20814	Long-chain fatty acid transport protein 4 | Neurology	Wald ratio	1	0.741123	0.454382	0.102878	-0.149466	1.63171	2.09829	0.861168	5.11262	0.756399
ukb-ppp-SLC4A1-OID30369	Band 3 anion transport protein | Cardiometabolic_II	Wald ratio	1	1.11284	0.776134	0.151624	-0.408388	2.63406	3.04297	0.664721	13.9302	0.800154
ukb-ppp-SLC9A3R2-OID31445	Na(+)/H(+) exchange regulatory cofactor NHE-RF2 | Oncology_II	Wald ratio	1	0.0781967	0.220797	0.723221	-0.354565	0.510958	1.08134	0.701479	1.66689	0.989169
ukb-ppp-SLIT2-OID20862	Slit homolog 2 protein | Neurology	Wald ratio	1	0.156076	0.447237	0.727106	-0.720509	1.03266	1.16891	0.486505	2.80853	0.989169
ukb-ppp-SLITRK1-OID30510	SLIT and NTRK-like protein 1 | Inflammation_II	Wald ratio	1	-0.176607	0.242032	0.465583	-0.650989	0.297775	0.838109	0.52153	1.34686	0.970948
ukb-ppp-SLMAP-OID31441	Sarcolemmal membrane-associated protein | Oncology_II	Wald ratio	1	0.373046	0.394627	0.344499	-0.400422	1.14651	1.45215	0.670037	3.1472	0.943808
ukb-ppp-SMARCA2-OID20796	Probable global transcription activator SNF2L2 | Neurology	Wald ratio	1	-0.125983	0.573275	0.826058	-1.2496	0.997635	0.88163	0.286619	2.71186	0.989169
ukb-ppp-SMPD3-OID30477	Sphingomyelin phosphodiesterase 3 | Inflammation_II	Wald ratio	1	0.0354587	0.559499	0.949467	-1.06116	1.13208	1.03609	0.346055	3.10209	0.989169
ukb-ppp-SNAP25-OID30811	Synaptosomal-associated protein 25 | Neurology_II	Wald ratio	1	-0.0562145	0.256454	0.826495	-0.558864	0.446435	0.945336	0.571859	1.56273	0.989169
ukb-ppp-SNAP29-OID21506	Synaptosomal-associated protein 29 | Oncology	Wald ratio	1	-0.364318	0.402958	0.365939	-1.15412	0.425481	0.694671	0.315336	1.53033	0.943808
ukb-ppp-SNCA-OID30645	Alpha-synuclein | Inflammation_II	Wald ratio	1	-0.102429	0.585681	0.861168	-1.25036	1.04551	0.902643	0.2864	2.84484	0.989169
ukb-ppp-SNX18-OID31476	Sorting nexin-18 | Oncology_II	Wald ratio	1	-0.256542	0.403668	0.525085	-1.04773	0.534648	0.773723	0.350733	1.70685	0.970948
ukb-ppp-SOD1-OID20386	Superoxide dismutase [Cu-Zn] | Cardiometabolic	Wald ratio	1	-0.408204	0.344372	0.235876	-1.08317	0.266765	0.664843	0.33852	1.30573	0.871507
ukb-ppp-SORBS1-OID30978	Sorbin and SH3 domain-containing protein 1 | Neurology_II	Wald ratio	1	-0.381071	0.537497	0.478341	-1.43456	0.672423	0.68313	0.238219	1.95898	0.970948
ukb-ppp-SOST-OID20204	Sclerostin | Cardiometabolic	Wald ratio	1	0.430022	0.473239	0.363521	-0.497527	1.35757	1.53729	0.608032	3.88674	0.943808
ukb-ppp-SPARC-OID21511	SPARC | Oncology	Wald ratio	1	-0.82834	0.424829	0.0511975	-1.661	0.00432431	0.436774	0.189948	1.00433	0.696669
ukb-ppp-SPRED2-OID30423	Sprouty-related, EVH1 domain-containing protein 2 | Inflammation_II	Wald ratio	1	0.456041	0.367285	0.214364	-0.263838	1.17592	1.57782	0.768098	3.24112	0.849468
ukb-ppp-SRP14-OID21324	Signal recognition particle 14 kDa protein | Oncology	Wald ratio	1	-1.4184	0.494836	0.00415157	-2.38828	-0.448524	0.2421	0.0917871	0.63857	0.33888
ukb-ppp-ST13-OID30624	Hsc70-interacting protein | Inflammation_II	Wald ratio	1	0.0837278	0.476998	0.860663	-0.851189	1.01864	1.08733	0.426907	2.76944	0.989169
ukb-ppp-STAMBP-OID20955	STAM-binding protein | Neurology	Wald ratio	1	0.165216	0.472702	0.726703	-0.76128	1.09171	1.17965	0.467068	2.97937	0.989169
ukb-ppp-STC1-OID21014	Stanniocalcin-1 | Neurology	Wald ratio	1	-0.0760322	0.467233	0.870732	-0.991808	0.839744	0.926786	0.370905	2.31577	0.989169
ukb-ppp-STK4-OID20140	Serine/threonine-protein kinase 4 | Cardiometabolic	Wald ratio	1	-0.789168	0.482399	0.101855	-1.73467	0.156333	0.454222	0.176458	1.16922	0.756399
ukb-ppp-STX4-OID21326	Syntaxin-4 | Oncology	Wald ratio	1	-1.22022	0.615908	0.0475723	-2.4274	-0.0130383	0.295166	0.0882663	0.987046	0.696669
ukb-ppp-STX8-OID20531	Syntaxin-8 | Inflammation	Wald ratio	1	0.2739	0.301207	0.36317	-0.316466	0.864265	1.31508	0.72872	2.37326	0.943808
ukb-ppp-STXBP1-OID31054	Syntaxin-binding protein 1 | Neurology_II	Wald ratio	1	-0.737787	0.500951	0.140812	-1.71965	0.244077	0.478171	0.179129	1.27644	0.800154
ukb-ppp-SUGP1-OID31524	SURP and G-patch domain-containing protein 1 | Oncology_II	Wald ratio	1	0.0841501	0.129208	0.514869	-0.169098	0.337398	1.08779	0.844426	1.4013	0.970948
ukb-ppp-SULT2A1-OID20508	Bile salt sulfotransferase | Inflammation	Wald ratio	1	0.0278755	0.0946069	0.768265	-0.157554	0.213305	1.02827	0.854231	1.23776	0.989169
ukb-ppp-SUSD4-OID31398	Sushi domain-containing protein 4 | Oncology_II	Wald ratio	1	-0.399431	0.383287	0.297356	-1.15067	0.351811	0.670702	0.316424	1.42164	0.926313
ukb-ppp-SV2A-OID30965	Synaptic vesicle glycoprotein 2A | Neurology_II	Wald ratio	1	-0.144221	0.188342	0.443833	-0.513372	0.22493	0.865697	0.598474	1.25224	0.969671
ukb-ppp-TAB2-OID31319	TGF-beta-activated kinase 1 and MAP3K7-binding protein 2 | Oncology_II	Wald ratio	1	0.519576	0.526339	0.323568	-0.512048	1.5512	1.68131	0.599267	4.71713	0.938517
ukb-ppp-TANK-OID20474	TRAF family member-associated NF-kappa-B activator | Inflammation	Wald ratio	1	0.437234	0.565515	0.439427	-0.671176	1.54564	1.54842	0.511107	4.69099	0.969671
ukb-ppp-TARBP2-OID20870	RISC-loading complex subunit TARBP2 | Neurology	Wald ratio	1	-0.0148979	0.548221	0.97832	-1.08941	1.05962	0.985212	0.336415	2.88526	0.991043
ukb-ppp-TBC1D23-OID21286	TBC1 domain family member 23 | Oncology	Wald ratio	1	-0.321754	0.165489	0.0518643	-0.646113	0.00260513	0.724877	0.524079	1.00261	0.696669
ukb-ppp-TBCA-OID30616	Tubulin-specific chaperone A | Inflammation_II	Wald ratio	1	0.116556	0.200177	0.560387	-0.27579	0.508902	1.12362	0.758972	1.66346	0.982216
ukb-ppp-TBCB-OID20993	Tubulin-folding cofactor B | Neurology	Wald ratio	1	0.0441671	0.568172	0.938039	-1.06945	1.15778	1.04516	0.343197	3.18287	0.989169
ukb-ppp-TDP1-OID31403	Tyrosyl-DNA phosphodiesterase 1 | Oncology_II	Wald ratio	1	0.420317	0.260714	0.106923	-0.0906819	0.931317	1.52244	0.913308	2.53785	0.756399
ukb-ppp-TDRKH-OID20875	Tudor and KH domain-containing protein | Neurology	Wald ratio	1	0.316584	0.600438	0.598017	-0.860274	1.49344	1.37243	0.423046	4.45239	0.984788
ukb-ppp-TEF-OID30103	Thyrotroph embryonic factor | Cardiometabolic_II	Wald ratio	1	-0.360782	0.354893	0.309346	-1.05637	0.334808	0.697131	0.347715	1.39767	0.926313
ukb-ppp-TGFA-OID20600	Protransforming growth factor alpha [Cleaved into: Transforming growth factor alpha | Inflammation	Wald ratio	1	-0.13917	0.235584	0.554691	-0.600914	0.322574	0.87008	0.54831	1.38068	0.97737
ukb-ppp-TGFB2-OID31417	Transforming growth factor beta-2 proprotein | Oncology_II	Wald ratio	1	0.411773	0.182506	0.0240576	0.0540599	0.769485	1.50949	1.05555	2.15865	0.696669
ukb-ppp-TGFBR1-OID30502	TGF-beta receptor type-1 | Inflammation_II	Wald ratio	1	0.0820492	0.504349	0.870768	-0.906475	1.07057	1.08551	0.403946	2.91705	0.989169
ukb-ppp-TGM2-OID20141	Protein-glutamine gamma-glutamyltransferase 2 | Cardiometabolic	Wald ratio	1	-0.214959	0.151592	0.156187	-0.512079	0.0821607	0.806574	0.599248	1.08563	0.800154
ukb-ppp-THOP1-OID20194	Thimet oligopeptidase | Cardiometabolic	Wald ratio	1	0.0122208	0.0981067	0.900866	-0.180068	0.20451	1.0123	0.835213	1.22692	0.989169
ukb-ppp-THPO-OID20098	Thrombopoietin | Cardiometabolic	Wald ratio	1	0.429684	0.423145	0.30989	-0.399681	1.25905	1.53677	0.670534	3.52207	0.926313
ukb-ppp-TIE1-OID20303	Tyrosine-protein kinase receptor Tie-1 | Cardiometabolic	Wald ratio	1	-0.350948	0.140152	0.0122782	-0.625646	-0.0762494	0.704021	0.534916	0.926585	0.652789
ukb-ppp-TIGAR-OID20894	Fructose-2,6-bisphosphatase TIGAR | Neurology	Wald ratio	1	-0.707898	0.420136	0.0920026	-1.53136	0.115568	0.492679	0.216241	1.12251	0.756399
ukb-ppp-TIGIT-OID31320	T-cell immunoreceptor with Ig and ITIM domains | Oncology_II	Wald ratio	1	-0.507277	0.312634	0.104677	-1.12004	0.105485	0.602133	0.326267	1.11125	0.756399
ukb-ppp-TIMM10-OID30358	Mitochondrial import inner membrane translocase subunit Tim10 | Cardiometabolic_II	Wald ratio	1	0.0979499	0.150752	0.515858	-0.197523	0.393423	1.10291	0.820761	1.48205	0.970948
ukb-ppp-TJAP1-OID21477	Tight junction-associated protein 1 | Oncology	Wald ratio	1	0.00887902	0.36948	0.980828	-0.715302	0.73306	1.00892	0.489044	2.08144	0.991043
ukb-ppp-TK1-OID31294	Thymidine kinase, cytosolic | Oncology_II	Wald ratio	1	0.183325	0.192147	0.34004	-0.193284	0.559933	1.2012	0.824248	1.75056	0.943808
ukb-ppp-TMED8-OID31462	Protein TMED8 | Oncology_II	Wald ratio	1	-0.497581	0.388994	0.200845	-1.26001	0.264848	0.608	0.283651	1.30323	0.843511
ukb-ppp-TMEM106A-OID31411	Transmembrane protein 106A | Oncology_II	Wald ratio	1	0.512808	0.252428	0.0422043	0.0180485	1.00757	1.66997	1.01821	2.73893	0.696669
ukb-ppp-TMSB10-OID21118	Thymosin beta-10 | Neurology	Wald ratio	1	0.370055	0.441871	0.402327	-0.496013	1.23612	1.44781	0.608954	3.44224	0.968622
ukb-ppp-TNF-OID20473	Tumor necrosis factor | Inflammation	Wald ratio	1	0.143827	0.273055	0.59838	-0.391362	0.679015	1.15468	0.676135	1.97194	0.984788
ukb-ppp-TNF-OID20848	Tumor necrosis factor | Neurology	Wald ratio	1	0.140118	0.266015	0.59838	-0.381271	0.661508	1.15041	0.682993	1.93771	0.984788
ukb-ppp-TNF-OID21237	Tumor necrosis factor | Oncology	Wald ratio	1	0.0794912	0.318157	0.802704	-0.544096	0.703078	1.08274	0.580366	2.01996	0.989169
ukb-ppp-TNFAIP8-OID20433	Tumor necrosis factor alpha-induced protein 8 | Inflammation	Wald ratio	1	0.551519	0.309048	0.0743306	-0.0542153	1.15725	1.73589	0.947228	3.18118	0.756399
ukb-ppp-TNFAIP8L2-OID30629	Tumor necrosis factor alpha-induced protein 8-like protein 2 | Inflammation_II	Wald ratio	1	-1.36413	0.440285	0.00194642	-2.22709	-0.501171	0.255603	0.107842	0.605821	0.33888
ukb-ppp-TNFRSF14-OID20783	Tumor necrosis factor receptor superfamily member 14 | Inflammation	Wald ratio	1	-0.146192	0.222345	0.510859	-0.581989	0.289604	0.863992	0.558786	1.3359	0.970948
ukb-ppp-TNFRSF17-OID30589	Tumor necrosis factor receptor superfamily member 17 | Inflammation_II	Wald ratio	1	0.0211762	0.186073	0.909392	-0.343527	0.38588	1.0214	0.709264	1.47091	0.989169
ukb-ppp-TNFRSF1A-OID21155	Tumor necrosis factor receptor superfamily member 1A | Neurology	Wald ratio	1	0.211961	0.401923	0.597938	-0.575807	0.99973	1.2361	0.562251	2.71755	0.984788
ukb-ppp-TNFRSF9-OID20985	Tumor necrosis factor receptor superfamily member 9 | Neurology	Wald ratio	1	0.0251654	0.147827	0.864825	-0.264576	0.314906	1.02548	0.767532	1.37013	0.989169
ukb-ppp-TNFSF11-OID20592	Tumor necrosis factor ligand superfamily member 11 | Inflammation	Wald ratio	1	-0.0535959	0.233776	0.818665	-0.511796	0.404604	0.947815	0.599418	1.49871	0.989169
ukb-ppp-TOP2B-OID30559	DNA topoisomerase 2-beta | Inflammation_II	Wald ratio	1	0.300199	0.320696	0.349228	-0.328364	0.928762	1.35013	0.720101	2.53137	0.943808
ukb-ppp-TP53-OID21232	Cellular tumor antigen p53 | Oncology	Wald ratio	1	-0.775539	0.439624	0.0777158	-1.6372	0.0861241	0.460456	0.194524	1.08994	0.756399
ukb-ppp-TPPP3-OID20842	Tubulin polymerization-promoting protein family member 3 | Neurology	Wald ratio	1	0.705161	0.326381	0.0307304	0.0654544	1.34487	2.02417	1.06764	3.83768	0.696669
ukb-ppp-TPR-OID30143	Nucleoprotein TPR | Cardiometabolic_II	Wald ratio	1	0.274996	0.432861	0.525234	-0.573412	1.1234	1.31652	0.563599	3.0753	0.970948
ukb-ppp-TRAF2-OID20507	TNF receptor-associated factor 2 | Inflammation	Wald ratio	1	0.100554	0.468061	0.829899	-0.816846	1.01795	1.10578	0.441823	2.76753	0.989169
ukb-ppp-TRIM25-OID31482	E3 ubiquitin/ISG15 ligase TRIM25 | Oncology_II	Wald ratio	1	-0.076622	0.287739	0.790016	-0.640591	0.487347	0.92624	0.526981	1.62799	0.989169
ukb-ppp-TSC22D1-OID31016	TSC22 domain family protein 1 | Neurology_II	Wald ratio	1	0.0978481	0.572981	0.864404	-1.0252	1.22089	1.1028	0.358726	3.39021	0.989169
ukb-ppp-TSPAN1-OID20078	Tetraspanin-1 | Cardiometabolic	Wald ratio	1	-0.0974108	0.514596	0.849861	-1.10602	0.911198	0.907183	0.330873	2.4873	0.989169
ukb-ppp-TSPAN15-OID30095	Tetraspanin-15 | Cardiometabolic_II	Wald ratio	1	-0.321304	0.463167	0.487864	-1.22911	0.586504	0.725203	0.292552	1.79769	0.970948
ukb-ppp-TSPYL1-OID30512	Testis-specific Y-encoded-like protein 1 | Inflammation_II	Wald ratio	1	-0.105492	0.186404	0.571442	-0.470844	0.259861	0.899882	0.624475	1.29675	0.984788
ukb-ppp-TXN-OID30670	Thioredoxin | Inflammation_II	Wald ratio	1	0.508253	0.49583	0.305337	-0.463573	1.48008	1.66238	0.629032	4.39329	0.926313
ukb-ppp-TXNDC9-OID31121	Thioredoxin domain-containing protein 9 | Neurology_II	Wald ratio	1	1.41399	0.552453	0.0104831	0.33118	2.49679	4.11232	1.39261	12.1435	0.608023
ukb-ppp-TXNRD1-OID21135	Thioredoxin reductase 1, cytoplasmic | Neurology	Wald ratio	1	0.209421	0.523308	0.689019	-0.816263	1.2351	1.23296	0.44208	3.43874	0.989169
ukb-ppp-TYMP-OID20234	Thymidine phosphorylase | Cardiometabolic	Wald ratio	1	-0.21274	0.145707	0.144276	-0.498327	0.0728462	0.808366	0.607546	1.07557	0.800154
ukb-ppp-UBAC1-OID21336	Ubiquitin-associated domain-containing protein 1 | Oncology	Wald ratio	1	-0.0398853	0.255757	0.876073	-0.54117	0.461399	0.9609	0.582067	1.58629	0.989169
ukb-ppp-UNC5D-OID30447	Netrin receptor UNC5D | Inflammation_II	Wald ratio	1	-2.17937	1.30402	0.0946688	-4.73526	0.376513	0.113113	0.0087802	1.45719	0.756399
ukb-ppp-UNG-OID31419	Uracil-DNA glycosylase | Oncology_II	Wald ratio	1	0.844813	0.576029	0.142481	-0.284204	1.97383	2.32754	0.752613	7.1982	0.800154
ukb-ppp-UROS-OID30964	Uroporphyrinogen-III synthase | Neurology_II	Wald ratio	1	0.222268	0.257687	0.388386	-0.282799	0.727334	1.24891	0.753671	2.06956	0.968622
ukb-ppp-USP8-OID20110	Ubiquitin carboxyl-terminal hydrolase 8 | Cardiometabolic	Wald ratio	1	0.600432	0.468202	0.199695	-0.317244	1.51811	1.82291	0.728153	4.56358	0.843511
ukb-ppp-VAMP5-OID20071	Vesicle-associated membrane protein 5 | Cardiometabolic	Wald ratio	1	-0.197238	0.320857	0.538739	-0.826118	0.431643	0.820996	0.437745	1.53978	0.970948
ukb-ppp-VAMP8-OID30555	Vesicle-associated membrane protein 8 | Inflammation_II	Wald ratio	1	0.100178	0.161996	0.536312	-0.217334	0.417691	1.10537	0.804661	1.51845	0.970948
ukb-ppp-VAT1-OID21382	Synaptic vesicle membrane protein VAT-1 homolog | Oncology	Wald ratio	1	0.378168	0.186424	0.042506	0.012776	0.74356	1.45961	1.01286	2.10341	0.696669
ukb-ppp-VAV3-OID30795	Guanine nucleotide exchange factor VAV3 | Neurology_II	Wald ratio	1	-0.460913	0.466969	0.323627	-1.37617	0.454345	0.630707	0.252544	1.57514	0.938517
ukb-ppp-VCPKMT-OID31179	Protein-lysine methyltransferase METTL21D | Oncology_II	Wald ratio	1	0.318531	0.299841	0.288084	-0.269157	0.906219	1.37511	0.764023	2.47495	0.918988
ukb-ppp-VPS4B-OID31386	Vacuolar protein sorting-associated protein 4B | Oncology_II	Wald ratio	1	-0.261696	0.625009	0.675429	-1.48671	0.963321	0.769745	0.226115	2.62038	0.989169
ukb-ppp-VTCN1-OID21164	V-set domain-containing T-cell activation inhibitor 1 | Oncology	Wald ratio	1	-0.181541	0.408872	0.657039	-0.982931	0.619848	0.833984	0.374213	1.85865	0.989169
ukb-ppp-VTI1A-OID30640	Vesicle transport through interaction with t-SNAREs homolog 1A | Inflammation_II	Wald ratio	1	0.473876	0.559335	0.396876	-0.622421	1.57017	1.60621	0.536644	4.80748	0.968622
ukb-ppp-WASF3-OID20882	Wiskott-Aldrich syndrome protein family member 3 | Neurology	Wald ratio	1	-0.0690287	0.392773	0.860493	-0.838864	0.700807	0.9333	0.432201	2.01538	0.989169
ukb-ppp-WASHC3-OID31123	WASH complex subunit 3 | Neurology_II	Wald ratio	1	-0.351735	0.278716	0.206954	-0.898017	0.194547	0.703467	0.407376	1.21476	0.843511
ukb-ppp-WFDC2-OID21505	WAP four-disulfide core domain protein 2 | Oncology	Wald ratio	1	-0.395293	0.287043	0.168475	-0.957897	0.167311	0.673483	0.383699	1.18212	0.826822
ukb-ppp-WWP2-OID20926	NEDD4-like E3 ubiquitin-protein ligase WWP2 | Neurology	Wald ratio	1	0.214186	0.158241	0.175881	-0.0959658	0.524339	1.23885	0.908495	1.68934	0.837405
ukb-ppp-XRCC4-OID20869	DNA repair protein XRCC4 | Neurology	Wald ratio	1	-0.502486	0.314382	0.109969	-1.11867	0.113702	0.605024	0.326712	1.12042	0.756399
ukb-ppp-YAP1-OID31113	Transcriptional coactivator YAP1 | Neurology_II	Wald ratio	1	0.325506	0.410024	0.427271	-0.478141	1.12915	1.38473	0.619935	3.09303	0.969445
ukb-ppp-YJU2-OID31404	Splicing factor YJU2 | Oncology_II	Wald ratio	1	-0.0132275	0.479447	0.97799	-0.952943	0.926488	0.98686	0.385604	2.52562	0.991043
ukb-ppp-ZBTB17-OID20082	Zinc finger and BTB domain-containing protein 17 | Cardiometabolic	Wald ratio	1	0.781923	0.553438	0.157701	-0.302815	1.86666	2.18567	0.738736	6.46667	0.800154
ukb-ppp-ZPR1-OID30801	Zinc finger protein ZPR1 | Neurology_II	Wald ratio	1	0.636568	0.50125	0.204098	-0.345881	1.61902	1.88998	0.707597	5.04813	0.843511

## Sheet: deCODE_melanoma
Table S5.2 The MR results between deCODE Plasma protein and melanoma
id.exposure	exposure	method	nsnp	b	se	pval	lo_ci	up_ci	or	or_lci95	or_uci95	p_fdr
10037_SIGLEC12	SIGLEC12++SIG12_NA_SIG12	Inverse variance weighted	8	-0.0169489	0.0527506	0.747981	-0.12034	0.0864422	0.983194	0.886619	1.09029	0.998089
10070_PLCG2	PLCG2++PLCG2_NA_PLCG2	Inverse variance weighted	2	0.456219	0.202599	0.0243329	0.059125	0.853313	1.5781	1.06091	2.34741	0.838788
10088_APRT	APRT++APT_NA_APT	Inverse variance weighted (multiplicative random effects)	4	0.277092	0.25873	0.284183	-0.230019	0.784203	1.31929	0.794519	2.19066	0.998089
10366_PDGFRA	PDGFRA++PDGFRA_NA_PDGFRA	Inverse variance weighted	3	0.196063	0.222336	0.377867	-0.239715	0.631842	1.2166	0.786852	1.88107	0.998089
10372_STAT6	STAT6++STAT6_NA_STAT6	Inverse variance weighted	4	0.113928	0.202761	0.574195	-0.283483	0.51134	1.12067	0.753156	1.66752	0.998089
10391_ANGPTL3	ANGPTL3++ANGL3_NA_ANGL3	Inverse variance weighted	7	0.0034126	0.0299868	0.909394	-0.0553615	0.0621867	1.00342	0.946143	1.06416	0.998089
10419_SCARA5	SCARA5++SCAR5_NA_SCAR5	Inverse variance weighted (multiplicative random effects)	5	0.0807151	0.251026	0.747801	-0.411296	0.572727	1.08406	0.66279	1.77309	0.998089
10440_CLMP	CLMP++ACAM_NA_ACAM	Inverse variance weighted	2	0.226014	0.121719	0.0633323	-0.0125552	0.464583	1.25359	0.987523	1.59135	0.838788
10442_TMEM190	TMEM190++TM190_NA_TM190	Inverse variance weighted	9	0.0493933	0.0428418	0.248943	-0.0345767	0.133363	1.05063	0.966014	1.14267	0.998089
10451_NUCB1	NUCB1++NUCB1_NA_NUCB1	Inverse variance weighted	2	0.201694	0.191888	0.29321	-0.174405	0.577794	1.22347	0.839956	1.7821	0.998089
10511_COL6A3	COL6A3++Collagen_alpha_3_VI	Inverse variance weighted	2	0.207747	0.230925	0.368318	-0.244866	0.66036	1.2309	0.782809	1.93549	0.998089
10512_CSF2RB	CSF2RB++IL3RB_NA_IL3RB	Inverse variance weighted	5	-0.0425079	0.100552	0.672481	-0.23959	0.154574	0.958383	0.786951	1.16716	0.998089
10558_PCDH9	PCDH9++PCDH9_NA_PCDH9	Inverse variance weighted	5	-0.0537702	0.0843559	0.523851	-0.219108	0.111567	0.94765	0.803235	1.11803	0.998089
10565_SLITRK3	SLITRK3++SLIK3_NA_SLIK3	Inverse variance weighted	3	-0.564388	0.269607	0.0363156	-1.09282	-0.035959	0.568708	0.33527	0.96468	0.838788
10603_HTN3	HTN3++HIS3_NA_HIS3	Inverse variance weighted	3	0.317961	0.196179	0.105066	-0.0665492	0.702472	1.37432	0.935617	2.01874	0.930874
10605_APMAP	APMAP++APMAP_NA_APMAP	Inverse variance weighted	2	0.628645	0.260802	0.0159337	0.117473	1.13982	1.87507	1.12465	3.1262	0.838788
10612_PLOD3	PLOD3++PLOD3_NA_PLOD3	Inverse variance weighted	4	0.189611	0.210815	0.368428	-0.223586	0.602808	1.20878	0.799646	1.82724	0.998089
10620_MSMB	MSMB++PSP_94	Inverse variance weighted	5	0.0549141	0.0895349	0.53966	-0.120574	0.230403	1.05645	0.886411	1.25911	0.998089
10627_APLP2	APLP2++APLP2_NA_APLP2	Inverse variance weighted	2	0.153032	0.211351	0.469026	-0.261216	0.56728	1.16536	0.770114	1.76346	0.998089
10630_HTATIP2	HTATIP2++HTAI2_NA_HTAI2	Inverse variance weighted	8	0.0922247	0.0780525	0.237375	-0.0607582	0.245208	1.09661	0.941051	1.27789	0.998089
10666_GNPTG	GNPTG++GNPTG_NA_GNPTG	Inverse variance weighted	4	0.17383	0.0940151	0.0644645	-0.01044	0.358099	1.18985	0.989614	1.43061	0.838788
10672_SFTPB	SFTPB++SP_B	Inverse variance weighted	4	-0.0660921	0.0739972	0.371766	-0.211127	0.0789424	0.936045	0.809672	1.08214	0.998089
10708_GNRH2	GNRH2++GON2_NA_GON2	Inverse variance weighted	2	0.292873	0.209707	0.162539	-0.118152	0.703898	1.34027	0.888561	2.02162	0.962277
10714_ACE	ACE++ACE_NA_ACE	Inverse variance weighted	10	0.0363134	0.0437027	0.40602	-0.049344	0.121971	1.03698	0.951854	1.12972	0.998089
10754_PROK2	PROK2++Prokineticin_2	Inverse variance weighted	5	0.0280381	0.0575022	0.625833	-0.0846662	0.140742	1.02843	0.918819	1.15113	0.998089
10800_SERPINH1	SERPINH1++Collagen_binding_protein	Inverse variance weighted	2	0.268302	0.191228	0.160603	-0.106505	0.643109	1.30774	0.898971	1.90239	0.962277
10809_KLRB1	KLRB1++KLRB1_NA_KLRB1	Inverse variance weighted	2	0.274464	0.584309	0.638552	-0.870781	1.41971	1.31583	0.418625	4.13592	0.998089
10815_HABP4	HABP4++HABP4_NA_HABP4	Inverse variance weighted	2	0.357526	0.226571	0.114569	-0.0865536	0.801605	1.42979	0.917086	2.22912	0.950339
10816_PILRA	PILRA++PILRA_isoform_FDF03_M14	Inverse variance weighted	7	-0.0657353	0.0683087	0.335886	-0.19962	0.0681498	0.936379	0.819042	1.07053	0.998089
10818_SMPD1	SMPD1++ASM_NA_ASM	Inverse variance weighted	5	0.0784901	0.0740446	0.289128	-0.0666374	0.223618	1.08165	0.935534	1.25059	0.998089
10832_B4GALT6	B4GALT6++B4GT6_NA_B4GT6	Inverse variance weighted	3	0.0156055	0.069462	0.822242	-0.12054	0.151751	1.01573	0.886442	1.16387	0.998089
10833_HHIP	HHIP++HHIP_NA_HHIP	Inverse variance weighted	2	0.17488	0.177712	0.325082	-0.173434	0.523195	1.1911	0.840772	1.68741	0.998089
10851_EBI3	EBI3++IL27B_NA_IL27B	Inverse variance weighted (multiplicative random effects)	8	0.0140463	0.0654129	0.829976	-0.114163	0.142256	1.01415	0.892113	1.15287	0.998089
10907_NTM	NTM++NTRI_NA_NTRI	Inverse variance weighted	6	-0.0308435	0.0626581	0.622541	-0.153653	0.0919663	0.969627	0.857569	1.09633	0.998089
10916_PLA2R1	PLA2R1++PLA2R_NA_PLA2R	Inverse variance weighted	12	-0.00197151	0.0530912	0.970378	-0.10603	0.102087	0.99803	0.899397	1.10748	0.998089
10924_CYB5D2	CYB5D2++NEUFC_NA_NEUFC	Inverse variance weighted	2	0.0240015	0.113114	0.83196	-0.197702	0.245705	1.02429	0.820614	1.27852	0.998089
10938_CD58	CD58++sLFA_3	Inverse variance weighted	3	0.00412374	0.0997907	0.967038	-0.191466	0.199714	1.00413	0.825748	1.22105	0.998089
10977_UCMA	UCMA++UCMA_NA_UCMA	Inverse variance weighted	6	0.127204	0.0908191	0.161325	-0.0508015	0.305209	1.13565	0.950467	1.35691	0.962277
11098_PDXK	PDXK++PDXK_NA_PDXK	Inverse variance weighted	5	0.0928039	0.170969	0.58726	-0.242295	0.427903	1.09725	0.784824	1.53404	0.998089
11102_REG4	REG4++REG4_NA_REG4	Inverse variance weighted	6	0.018003	0.14277	0.899654	-0.261826	0.297832	1.01817	0.769645	1.34694	0.998089
11103_HSPB1	HSPB1++HSP_27	Inverse variance weighted	6	-0.00613457	0.0818676	0.940268	-0.166595	0.154326	0.993884	0.846542	1.16687	0.998089
11104_CHI3L1	CHI3L1++YKL_40	Inverse variance weighted	15	-0.0502413	0.0416095	0.227259	-0.131796	0.0313132	0.951	0.87652	1.03181	0.998089
11109_SVEP1	SVEP1++SVEP1_NA_SVEP1	Inverse variance weighted	6	-0.148425	0.0633549	0.0191421	-0.2726	-0.0242492	0.862065	0.761397	0.976042	0.838788
11117_SPATA20	SPATA20++SPT20_NA_SPT20	Inverse variance weighted	4	0.0729222	0.102276	0.47585	-0.127539	0.273383	1.07565	0.880259	1.3144	0.998089
11140_COL1A1	COL1A1++CO1A1_NA_CO1A1	Inverse variance weighted	4	0.0365395	0.105806	0.729835	-0.17084	0.243918	1.03722	0.842957	1.27624	0.998089
11142_ANGPTL1	ANGPTL1++ANGL1_NA_ANGL1	Inverse variance weighted	4	-0.0214694	0.0815777	0.792414	-0.181362	0.138423	0.978759	0.834134	1.14846	0.998089
11145_KIAA1549L	KIAA1549L++K154L_NA_K154L	Inverse variance weighted (multiplicative random effects)	7	-0.056071	0.118661	0.636547	-0.288646	0.176504	0.945472	0.749277	1.19304	0.998089
11152_KLK13	KLK13++kallikrein_13	Inverse variance weighted	4	-0.103601	0.0594584	0.0814378	-0.220139	0.0129379	0.901585	0.802407	1.01302	0.922656
11177_KRT5	KRT5++K2C5_NA_K2C5	Inverse variance weighted	2	0.266003	0.292963	0.363892	-0.308205	0.840211	1.30474	0.734765	2.31686	0.998089
11178_SVEP1	SVEP1++SVEP1_NA_SVEP1	Inverse variance weighted	7	-0.140582	0.0630039	0.0256598	-0.26407	-0.0170943	0.868852	0.76792	0.983051	0.838788
11187_CLEC12A	CLEC12A++CL12A_NA_CL12A	Inverse variance weighted	7	-0.0602381	0.0689916	0.382597	-0.195462	0.0749855	0.94154	0.822455	1.07787	0.998089
11196_COL6A3	COL6A3++Collagen_alpha_3_VI	Inverse variance weighted	2	0.159088	0.332943	0.632774	-0.493479	0.811656	1.17244	0.610499	2.25163	0.998089
11208_NAGPA	NAGPA++NAGPA_NA_NAGPA	Inverse variance weighted	6	0.0356829	0.0710586	0.615554	-0.103592	0.174958	1.03633	0.901593	1.1912	0.998089
11211_TBCE	TBCE++TBCE_NA_TBCE	Inverse variance weighted	2	0.0247768	0.22892	0.91381	-0.423906	0.47346	1.02509	0.654485	1.60554	0.998089
11212_TXNDC5	TXNDC5++TXND5_NA_TXND5	Inverse variance weighted	6	0.0267999	0.0645045	0.677795	-0.0996289	0.153229	1.02716	0.905173	1.16559	0.998089
11219_FGFBP3	FGFBP3++FGFP3_NA_FGFP3	Inverse variance weighted	3	0.092481	0.0915524	0.312427	-0.0869617	0.271924	1.09689	0.916712	1.31249	0.998089
11237_PCOLCE	PCOLCE++PCOC1_NA_PCOC1	Inverse variance weighted	2	-0.213473	0.153438	0.164145	-0.514213	0.087266	0.807774	0.597971	1.09119	0.962277
11241_ASL	ASL++ARLY_NA_ARLY	Inverse variance weighted	2	-0.243616	0.18115	0.178681	-0.59867	0.111438	0.783789	0.549542	1.11788	0.975086
11248_UROS	UROS++HEM4_NA_HEM4	Inverse variance weighted	4	0.121195	0.135088	0.369638	-0.143578	0.385967	1.12884	0.866253	1.47104	0.998089
11257_QDPR	QDPR++DHPR_NA_DHPR	Inverse variance weighted	4	0.105218	0.0829477	0.204625	-0.0573596	0.267795	1.11095	0.944254	1.30708	0.991234
11273_GSTT2B	GSTT2B++GSTT2_NA_GSTT2	Inverse variance weighted	2	-0.0373909	0.377136	0.921024	-0.776578	0.701796	0.9633	0.459977	2.01737	0.998089
11278_COL11A2	COL11A2++COL11A2_NA_COL11A2	Inverse variance weighted	4	-0.0633396	0.113968	0.57837	-0.286716	0.160037	0.938625	0.750725	1.17355	0.998089
11288_NT5C2	NT5C2++5NTC_NA_5NTC	Inverse variance weighted	2	-0.156335	0.28837	0.587725	-0.72154	0.408869	0.855272	0.486003	1.50511	0.998089
11308_CREB3L4	CREB3L4++CR3L4_NA_CR3L4	Inverse variance weighted	4	0.140851	0.109662	0.198996	-0.0740853	0.355788	1.15125	0.928592	1.4273	0.978018
11313_PCBD1	PCBD1++PHS_NA_PHS	Inverse variance weighted	6	0.18999	0.158664	0.231137	-0.120991	0.500971	1.20924	0.886042	1.65032	0.998089
11347_TALDO1	TALDO1++Transaldolase_NA_Transaldolase	Inverse variance weighted	3	0.500458	0.29602	0.0909094	-0.0797418	1.08066	1.64948	0.923355	2.94662	0.922656
11351_NHEJ1	NHEJ1++NHEJ1_NA_NHEJ1	Inverse variance weighted	3	-0.329319	0.378644	0.384446	-1.07146	0.412823	0.719413	0.342508	1.51108	0.998089
11369_ADH5	ADH5++ADHX_NA_ADHX	Inverse variance weighted	3	-0.268931	0.177266	0.12924	-0.616372	0.0785097	0.764196	0.5399	1.08167	0.950339
11377_ADH7	ADH7++ADH7_NA_ADH7	Inverse variance weighted	4	0.0596827	0.0895895	0.505297	-0.115913	0.235278	1.0615	0.890553	1.26526	0.998089
11390_CA8	CA8++Carbonic_Anhydrase_VIII	Inverse variance weighted	6	0.0335802	0.0725636	0.64353	-0.108644	0.175805	1.03415	0.897049	1.19221	0.998089
11424_FAH	FAH++FAAA_NA_FAAA	Inverse variance weighted	5	-0.00226954	0.0599643	0.969809	-0.1198	0.11526	0.997733	0.887098	1.12217	0.998089
11431_RECQL	RECQL++RECQ1_NA_RECQ1	Inverse variance weighted	7	0.0703286	0.0832944	0.398481	-0.0929284	0.233586	1.07286	0.911259	1.26312	0.998089
11441_PYGL	PYGL++PYGL_NA_PYGL	Inverse variance weighted	2	-0.17581	0.204764	0.390563	-0.577149	0.225528	0.838777	0.561497	1.25298	0.998089
11510_APOL1	APOL1++Apo_L1	Inverse variance weighted	4	-0.0173822	0.0748763	0.816424	-0.16414	0.129375	0.982768	0.848623	1.13812	0.998089
11514_CD59	CD59++CD59_NA_CD59	Inverse variance weighted	3	0.114474	0.130632	0.380864	-0.141565	0.370512	1.12128	0.867999	1.44848	0.998089
11568_FKBP1B	FKBP1B++FKB1B_NA_FKB1B	Inverse variance weighted	2	0.121884	0.259515	0.638599	-0.386767	0.630534	1.12962	0.67925	1.87861	0.998089
11646_CHST9	CHST9++Carbohydrate_sulfotransferase_9	Inverse variance weighted	4	-0.0388695	0.102014	0.703186	-0.238816	0.161077	0.961876	0.787559	1.17478	0.998089
11649_SMAP1	SMAP1++SMAP1_NA_SMAP1	Inverse variance weighted	4	-0.188115	0.0793926	0.0178154	-0.343725	-0.0325059	0.828519	0.709124	0.968017	0.838788
11656_EVL	EVL++EVL_NA_EVL	Inverse variance weighted	3	0.0544251	0.235785	0.817451	-0.407713	0.516563	1.05593	0.66517	1.67626	0.998089
11696_CRABP2	CRABP2++RABP2_NA_RABP2	Inverse variance weighted	4	-0.0388739	0.0887455	0.661359	-0.212815	0.135067	0.961872	0.808306	1.14461	0.998089
11969_S100A2	S100A2++S100A2_NA_S100A2	Inverse variance weighted	2	0.322049	0.24241	0.184004	-0.153075	0.797173	1.37995	0.858065	2.21926	0.975086
12008_CD7	CD7++CD7_NA_CD7	Inverse variance weighted (multiplicative random effects)	3	0.117382	0.266793	0.659954	-0.405531	0.640296	1.12455	0.666623	1.89704	0.998089
12334_SHMT1	SHMT1++cSHMT_NA_cSHMT	Inverse variance weighted	6	-0.0959163	0.0570969	0.0929794	-0.207826	0.0159936	0.90854	0.812348	1.01612	0.922656
12338_EGFLAM	EGFLAM++EGFLA_NA_EGFLA	Inverse variance weighted	3	-0.100433	0.132058	0.44694	-0.359266	0.1584	0.904446	0.698189	1.17163	0.998089
12370_APOF	APOF++Apo_F	Inverse variance weighted (multiplicative random effects)	4	-0.000452903	0.259035	0.998605	-0.508162	0.507256	0.999547	0.601601	1.66073	0.998866
12378_TAPBP	TAPBP++TPSN_NA_TPSN	Inverse variance weighted	2	-0.0976142	0.208496	0.639655	-0.506267	0.311039	0.906999	0.602741	1.36484	0.998089
12381_CBR1	CBR1++CBR1_NA_CBR1	Inverse variance weighted	4	0.0391443	0.2239	0.861213	-0.399699	0.477988	1.03992	0.670522	1.61283	0.998089
12386_RNPEP	RNPEP++AMPB_NA_AMPB	Inverse variance weighted	5	-0.0849465	0.115664	0.462688	-0.311647	0.141754	0.918561	0.73224	1.15229	0.998089
12396_HIBCH	HIBCH++HIBCH_NA_HIBCH	Inverse variance weighted	5	0.0313769	0.110986	0.777399	-0.186156	0.24891	1.03187	0.830144	1.28263	0.998089
12401_STAMBPL1	STAMBPL1++STALP_NA_STALP	Inverse variance weighted	2	-0.144316	0.213841	0.499756	-0.563444	0.274813	0.865614	0.569245	1.31628	0.998089
12436_GSTO1	GSTO1++GST_omega_1	Inverse variance weighted	8	-0.00347231	0.0674666	0.958953	-0.135707	0.128762	0.996534	0.873099	1.13742	0.998089
12449_PPIH	PPIH++PPIH_NA_PPIH	Inverse variance weighted	3	-0.0138984	0.076689	0.856186	-0.164209	0.136412	0.986198	0.848565	1.14615	0.998089
12450_PMVK	PMVK++PMVK_NA_PMVK	Inverse variance weighted	3	-0.145625	0.270655	0.590546	-0.676109	0.38486	0.864482	0.508592	1.46941	0.998089
12459_PLEKHA1	PLEKHA1++PKHA1_NA_PKHA1	Inverse variance weighted	4	0.0591167	0.0906953	0.51452	-0.118646	0.23688	1.0609	0.888122	1.26729	0.998089
12475_CLIC5	CLIC5++CLIC5_NA_CLIC5	Inverse variance weighted	6	0.0165391	0.106774	0.876901	-0.192737	0.225815	1.01668	0.824699	1.25334	0.998089
12486_GLRX2	GLRX2++GLRX2_NA_GLRX2	Inverse variance weighted	3	-0.096075	0.180313	0.594156	-0.449489	0.257339	0.908396	0.637954	1.29348	0.998089
12517_PDCD5	PDCD5++TFAR19_NA_TFAR19	Inverse variance weighted	4	-0.133928	0.0864333	0.121264	-0.303337	0.0354817	0.874653	0.73835	1.03612	0.950339
12524_SAT2	SAT2++SAT2_NA_SAT2	Inverse variance weighted	4	0.0966087	0.116212	0.405796	-0.131167	0.324384	1.10143	0.877071	1.38318	0.998089
12549_HPGDS	HPGDS++PTGD2_NA_PTGD2	Inverse variance weighted	9	0.097029	0.0441626	0.0280143	0.0104703	0.183588	1.10189	1.01053	1.20152	0.838788
12558_UBASH3B	UBASH3B++UBS3B_NA_UBS3B	Inverse variance weighted	2	0.336168	0.20483	0.100755	-0.0652994	0.737635	1.39957	0.936787	2.09098	0.922656
12560_NT5C	NT5C++NT5C_NA_NT5C	Inverse variance weighted	5	-0.0638274	0.0812209	0.431956	-0.22302	0.0953655	0.938167	0.800099	1.10006	0.998089
12563_TNFAIP8	TNFAIP8++TFIP8_NA_TFIP8	Inverse variance weighted	2	0.24212	0.159053	0.127943	-0.0696231	0.553864	1.27395	0.932745	1.73996	0.950339
12571_ARL3	ARL3++ARL3_NA_ARL3	Inverse variance weighted	2	-0.00158892	0.264903	0.995214	-0.520798	0.51762	0.998412	0.594046	1.67803	0.998089
12575_MTHFD1	MTHFD1++C1TC_NA_C1TC	Inverse variance weighted	3	0.140362	0.300462	0.640389	-0.448544	0.729268	1.15069	0.638557	2.07356	0.998089
12594_GCA	GCA++GRAN_NA_GRAN	Inverse variance weighted	2	-0.03044	0.0888398	0.73187	-0.204566	0.143686	0.970019	0.815001	1.15452	0.998089
12612_PSMB1	PSMB1++PSB1_NA_PSB1	Inverse variance weighted	2	0.0778176	0.0836121	0.35201	-0.0860621	0.241697	1.08093	0.917537	1.27341	0.998089
12635_TRDMT1	TRDMT1++TRDMT_NA_TRDMT	Inverse variance weighted	4	0.0856981	0.0902535	0.342353	-0.0911987	0.262595	1.08948	0.912836	1.3003	0.998089
12641_INPP5B	INPP5B++I5P2_NA_I5P2	Inverse variance weighted	2	-0.0393405	0.152908	0.796961	-0.33904	0.26036	0.961423	0.712454	1.2974	0.998089
12662_ECH1	ECH1++ECH1_NA_ECH1	Inverse variance weighted	2	0.100344	0.0933862	0.282595	-0.0826928	0.283381	1.10555	0.920634	1.32761	0.998089
12686_MPST	MPST++THTM_NA_THTM	Inverse variance weighted	2	0.153239	0.38543	0.690941	-0.602204	0.908681	1.1656	0.547604	2.48105	0.998089
12687_DECR1	DECR1++DECR_NA_DECR	Inverse variance weighted	2	0.474642	0.337596	0.15974	-0.187046	1.13633	1.60744	0.829405	3.11532	0.962277
12714_AP1G2	AP1G2++AP1G2_NA_AP1G2	Inverse variance weighted	3	0.0506329	0.15087	0.737168	-0.245072	0.346338	1.05194	0.782648	1.41388	0.998089
12727_PTGFRN	PTGFRN++FPRP_NA_FPRP	Inverse variance weighted	6	-0.0739282	0.0525747	0.159678	-0.176975	0.0291182	0.928738	0.837801	1.02955	0.962277
12731_PLEKHA7	PLEKHA7++PKHA7_NA_PKHA7	Inverse variance weighted	3	0.0868192	0.0904909	0.337345	-0.0905429	0.264181	1.0907	0.913435	1.30236	0.998089
12764_ELMO1	ELMO1++ELMO1_NA_ELMO1	Inverse variance weighted	3	-0.136291	0.214847	0.525845	-0.557392	0.28481	0.872589	0.572701	1.32951	0.998089
12786_GPCPD1	GPCPD1++GDE5_NA_GDE5	Inverse variance weighted	2	-0.277753	0.574756	0.628915	-1.40427	0.848767	0.757484	0.245545	2.33676	0.998089
12812_ACYP2	ACYP2++ACYP2_NA_ACYP2	Inverse variance weighted	2	1.177	0.474929	0.0132022	0.246141	2.10786	3.24463	1.27908	8.23064	0.838788
12831_TESC	TESC++TESC_NA_TESC	Inverse variance weighted	6	-0.0955667	0.0745464	0.199851	-0.241678	0.0505442	0.908858	0.785309	1.05184	0.978018
12851_POLM	POLM++DPOLM_NA_DPOLM	Inverse variance weighted (multiplicative random effects)	3	0.00364972	0.228172	0.987238	-0.443568	0.450867	1.00366	0.641743	1.56967	0.998089
12859_ECI2	ECI2++PECI_NA_PECI	Inverse variance weighted	3	-0.036488	0.0824262	0.658001	-0.198043	0.125067	0.96417	0.820334	1.13322	0.998089
12975_KRT20	KRT20++Keratin_20	Inverse variance weighted	2	-0.300537	0.360995	0.405113	-1.00809	0.407013	0.740421	0.364916	1.50232	0.998089
13059_RFK	RFK++RIFK_NA_RIFK	Inverse variance weighted	2	-0.0192186	0.221018	0.930707	-0.452413	0.413976	0.980965	0.636091	1.51282	0.998089
13088_BTC	BTC++BTC_NA_BTC	Inverse variance weighted	2	-0.021869	0.195315	0.910849	-0.404687	0.360949	0.978368	0.667185	1.43469	0.998089
13090_S100A6	S100A6++S100A6_NA_S100A6	Inverse variance weighted	4	-0.163062	0.335508	0.626955	-0.820658	0.494533	0.849538	0.440142	1.63973	0.998089
13093_SECTM1	SECTM1++SECTM1_NA_SECTM1	Inverse variance weighted	4	-0.0499887	0.200875	0.803474	-0.443704	0.343727	0.95124	0.641655	1.41019	0.998089
13094_RSPO3	RSPO3++RSPO3_NA_RSPO3	Inverse variance weighted	2	0.0739135	0.156239	0.636157	-0.232316	0.380143	1.07671	0.792696	1.46249	0.998089
13095_REG1A	REG1A++PSP_NA_PSP	Inverse variance weighted	6	-0.118421	0.100672	0.239471	-0.315738	0.0788955	0.888322	0.729251	1.08209	0.998089
13102_FAM3D	FAM3D++FAM3D_NA_FAM3D	Inverse variance weighted	4	-0.118422	0.0803452	0.140506	-0.275898	0.039055	0.888321	0.75889	1.03983	0.962277
13109_NEGR1	NEGR1++NEGR1_NA_NEGR1	Inverse variance weighted	2	-0.101787	0.189916	0.591986	-0.474023	0.270448	0.903222	0.622493	1.31055	0.998089
13113_SPP1	SPP1++Osteopontin_NA_Osteopontin	Inverse variance weighted	2	0.161285	0.123502	0.191574	-0.0807779	0.403349	1.17502	0.922399	1.49683	0.975086
13114_LUM	LUM++Lumican_NA_Lumican	Inverse variance weighted	7	0.0362261	0.105176	0.73052	-0.169918	0.242371	1.03689	0.843734	1.27427	0.998089
13116_CD177	CD177++CD177_NA_CD177	Inverse variance weighted	11	0.0194028	0.0505353	0.70102	-0.0796465	0.118452	1.01959	0.923443	1.12575	0.998089
13118_SMOC1	SMOC1++SMOC1_NA_SMOC1	Inverse variance weighted	4	0.264745	0.158508	0.094875	-0.0459319	0.575421	1.3031	0.955107	1.77788	0.922656
13119_SERPINA10	SERPINA10++protein_Z_inhibitor	Inverse variance weighted	7	-0.0724182	0.054101	0.180709	-0.178456	0.0336196	0.930142	0.836561	1.03419	0.975086
13122_FLRT2	FLRT2++FLRT2_NA_FLRT2	Inverse variance weighted	4	-0.0616198	0.0932408	0.508697	-0.244372	0.121132	0.94024	0.783196	1.12877	0.998089
13123_FLRT3	FLRT3++FLRT3_NA_FLRT3	Inverse variance weighted (multiplicative random effects)	7	0.0240828	0.0715311	0.736361	-0.116118	0.164284	1.02438	0.89037	1.17855	0.998089
13124_ISLR2	ISLR2++ISLR2_NA_ISLR2	Inverse variance weighted	4	-0.0626518	0.135611	0.644083	-0.328449	0.203145	0.93927	0.72004	1.22525	0.998089
13125_VTN	VTN++Vitronectin_NA_Vitronectin	Inverse variance weighted	11	0.0540656	0.0382662	0.157691	-0.0209362	0.129067	1.05555	0.979281	1.13777	0.962277
13126_DSC2	DSC2++DSC2_NA_DSC2	Inverse variance weighted	3	-0.142759	0.160611	0.374085	-0.457556	0.172039	0.866963	0.632828	1.18772	0.998089
13130_HK2	HK2++HXK2_NA_HXK2	Inverse variance weighted	2	-0.5364	0.336709	0.111145	-1.19635	0.123549	0.58485	0.302296	1.13151	0.949397
13132_SEMA5A	SEMA5A++SEM5A_NA_SEM5A	Inverse variance weighted	8	0.0706484	0.0347556	0.042081	0.00252737	0.138769	1.0732	1.00253	1.14886	0.838788
13242_SHANK3	SHANK3++SHAN3_NA_SHAN3	Inverse variance weighted	4	0.0108854	0.0813726	0.893582	-0.148605	0.170376	1.01094	0.86191	1.18575	0.998089
13381_B4GALT1	B4GALT1++B4GT1_NA_B4GT1	Inverse variance weighted	3	-0.0750933	0.129498	0.561995	-0.328909	0.178723	0.927657	0.719708	1.19569	0.998089
13388_PCSK1	PCSK1++NEC1_NA_NEC1	Inverse variance weighted	8	-0.0232315	0.0585045	0.691302	-0.1379	0.0914373	0.977036	0.871186	1.09575	0.998089
13405_SPINK2	SPINK2++ISK2_NA_ISK2	Inverse variance weighted	4	0.0102706	0.0978525	0.916408	-0.18152	0.202062	1.01032	0.834001	1.22392	0.998089
13416_TMEM132D	TMEM132D++T132D_NA_T132D	Inverse variance weighted	5	0.0228781	0.0620359	0.712285	-0.0987123	0.144469	1.02314	0.906003	1.15543	0.998089
13427_MAN1C1	MAN1C1++MA1C1_NA_MA1C1	Inverse variance weighted	3	0.0464048	0.126138	0.712957	-0.200826	0.293636	1.0475	0.818054	1.3413	0.998089
13434_PARVA	PARVA++PARVA_NA_PARVA	Inverse variance weighted	2	-0.462937	0.989553	0.63991	-2.40246	1.47659	0.629432	0.090495	4.37798	0.998089
13463_PXDN	PXDN++PXDN_NA_PXDN	Inverse variance weighted	3	0.0619232	0.20942	0.767468	-0.348541	0.472387	1.06388	0.705717	1.60382	0.998089
13472_HDHD2	HDHD2++HDHD2_NA_HDHD2	Inverse variance weighted	3	-0.139256	0.0845932	0.0997266	-0.305059	0.026547	0.870005	0.73708	1.0269	0.922656
13488_ARFIP1	ARFIP1++ARFP1_NA_ARFP1	Inverse variance weighted	2	0.0658679	0.153435	0.667714	-0.234865	0.366601	1.06809	0.790677	1.44282	0.998089
13519_ARHGEF25	ARHGEF25++ARHGP_NA_ARHGP	Inverse variance weighted	2	0.0639496	0.212551	0.763516	-0.352651	0.48055	1.06604	0.702823	1.61696	0.998089
13534_MYOM2	MYOM2++MYOM2_NA_MYOM2	Inverse variance weighted	3	0.416849	0.280337	0.137027	-0.132613	0.96631	1.51717	0.875804	2.62823	0.953805
13545_EIF1AD	EIF1AD++EIF1A_NA_EIF1A	Inverse variance weighted	4	0.121042	0.11283	0.283369	-0.100105	0.34219	1.12867	0.904742	1.40803	0.998089
13552_SWAP70	SWAP70++SWP70_NA_SWP70	Inverse variance weighted	4	0.01851	0.0715318	0.795815	-0.121692	0.158712	1.01868	0.885421	1.172	0.998089
13597_RAB31	RAB31++RAB31_NA_RAB31	Inverse variance weighted	3	-0.0207114	0.190327	0.913345	-0.393752	0.352329	0.979502	0.674522	1.42238	0.998089
13666_CA10	CA10++Carbonic_Anhydrase_X	Inverse variance weighted	4	0.0859957	0.0782576	0.271821	-0.0673892	0.239381	1.0898	0.934831	1.27046	0.998089
13669_FGFR3	FGFR3++FGFR_3	Inverse variance weighted	4	0.196124	0.131914	0.137077	-0.0624263	0.454675	1.21668	0.939482	1.57566	0.953805
13671_ELANE	ELANE++Elastase_NA_Elastase	Inverse variance weighted	8	-0.0632692	0.0700634	0.366511	-0.200593	0.074055	0.938691	0.818245	1.07687	0.998089
13676_INHBB	INHBB++Inhibin_bB_chain	Inverse variance weighted	4	0.110506	0.071396	0.121673	-0.0294303	0.250442	1.11684	0.970999	1.28459	0.950339
13682_CSF1R	CSF1R++M_CSF_R	Inverse variance weighted	2	0.27939	0.205586	0.174149	-0.123559	0.68234	1.32232	0.88377	1.9785	0.9682
13686_IL5RA	IL5RA++IL_5_Ra	Inverse variance weighted	5	-0.0545353	0.0678759	0.421712	-0.187572	0.0785016	0.946925	0.828969	1.08167	0.998089
13700_ANXA2	ANXA2++annexin_II	Inverse variance weighted	3	0.0175498	0.0742718	0.813207	-0.128023	0.163123	1.0177	0.879833	1.17718	0.998089
13717_FCN2	FCN2++FCN2_NA_FCN2	Inverse variance weighted	9	-0.0148497	0.0701795	0.832422	-0.152401	0.122702	0.98526	0.858644	1.13055	0.998089
13720_PRTN3	PRTN3++Proteinase_3	Inverse variance weighted	6	0.0648059	0.0630316	0.30388	-0.058736	0.188348	1.06695	0.942956	1.20725	0.998089
13733_IL12B	IL12B++IL_12_p40	Inverse variance weighted	6	-0.118169	0.061166	0.0533681	-0.238054	0.00171689	0.888546	0.78816	1.00172	0.838788
13740_FRZB	FRZB++sFRP_3	Inverse variance weighted	6	-0.0556673	0.0701614	0.427534	-0.193184	0.0818489	0.945854	0.824331	1.08529	0.998089
13748_CCL8	CCL8++MCP_2	Inverse variance weighted	9	0.0020639	0.0398541	0.958699	-0.0760501	0.0801779	1.00207	0.92677	1.08348	0.998089
13929_CROT	CROT++OCTC_NA_OCTC	Inverse variance weighted	4	0.0389022	0.0707393	0.582362	-0.0997469	0.177551	1.03967	0.905066	1.19429	0.998089
13930_APOBEC3G	APOBEC3G++ABC3G_NA_ABC3G	Inverse variance weighted	2	0.109366	0.192289	0.569518	-0.26752	0.486253	1.11557	0.765275	1.62621	0.998089
13934_MCF2L	MCF2L++MCF2L_NA_MCF2L	Inverse variance weighted	2	-0.0526679	0.117767	0.654716	-0.283492	0.178156	0.948695	0.75315	1.19501	0.998089
13944_SULT1A3	SULT1A3++SULT_1A3	Inverse variance weighted	4	0.110378	0.213001	0.604316	-0.307104	0.52786	1.1167	0.735574	1.6953	0.998089
13947_NUDT12	NUDT12++NUD12_NA_NUD12	Inverse variance weighted	5	0.124775	0.0921331	0.175643	-0.0558057	0.305356	1.13289	0.945723	1.35711	0.9682
13959_LAP3	LAP3++LAP_NA_LAP	Inverse variance weighted	3	-0.0177855	0.113209	0.875164	-0.239676	0.204105	0.982372	0.786883	1.22643	0.998089
13972_HSD17B14	HSD17B14++DHB14_NA_DHB14	Inverse variance weighted	2	0.175263	0.354508	0.621034	-0.519572	0.870099	1.19156	0.594775	2.38715	0.998089
13983_CRYZ	CRYZ++QOR_NA_QOR	Inverse variance weighted	6	0.0619856	0.0600224	0.301741	-0.0556583	0.179629	1.06395	0.945862	1.19677	0.998089
13986_LANCL1	LANCL1++LANC1_NA_LANC1	Inverse variance weighted	2	-0.131358	0.115102	0.253772	-0.356957	0.0942411	0.876904	0.699803	1.09882	0.998089
13988_NMRAL1	NMRAL1++NMRL1_NA_NMRL1	Inverse variance weighted (multiplicative random effects)	10	-0.0176184	0.0952527	0.853257	-0.204314	0.169077	0.982536	0.815207	1.18421	0.998089
14006_GNMT	GNMT++GNMT_NA_GNMT	Inverse variance weighted	2	0.0848593	0.114345	0.458006	-0.139257	0.308975	1.08856	0.870005	1.36203	0.998089
14012_DHX58	DHX58++LGP2_NA_LGP2	Inverse variance weighted	2	0.414763	0.155734	0.00773824	0.109525	0.720002	1.51401	1.11575	2.05444	0.838788
14047_BDNF	BDNF++BDNF_NA_BDNF	Inverse variance weighted	2	0.266473	0.239698	0.266266	-0.203336	0.736282	1.30535	0.816004	2.08816	0.998089
14048_IL1RAP	IL1RAP++IL_1_R_AcP	Inverse variance weighted	5	0.0124742	0.0649268	0.847643	-0.114782	0.139731	1.01255	0.89156	1.14996	0.998089
14054_IL15RA	IL15RA++IL_15_Ra	Inverse variance weighted	6	0.0285273	0.060198	0.635577	-0.0894607	0.146515	1.02894	0.914424	1.15779	0.998089
14066_MAGI2	MAGI2++MAGI2_NA_MAGI2	Inverse variance weighted	8	0.0270622	0.0754168	0.719718	-0.120755	0.174879	1.02743	0.886251	1.1911	0.998089
14067_PKP2	PKP2++PKP2_NA_PKP2	Inverse variance weighted	2	0.0304968	0.445754	0.945454	-0.843182	0.904175	1.03097	0.430339	2.46989	0.998089
14076_CST4	CST4++Cystatin_S	Inverse variance weighted	4	0.0176935	0.117611	0.880417	-0.212824	0.248211	1.01785	0.808299	1.28173	0.998089
14079_IL18R1	IL18R1++IL_18_Ra	Inverse variance weighted	8	-0.0180058	0.0479902	0.707513	-0.112067	0.0760551	0.982155	0.893985	1.07902	0.998089
14091_CBR3	CBR3++Carbonyl_reductase_3	Inverse variance weighted	8	0.0334431	0.071835	0.641534	-0.107353	0.17424	1.03401	0.898208	1.19034	0.998089
14100_C1QC	C1QC++C1QC_NA_C1QC	Inverse variance weighted	8	-0.0580412	0.0715838	0.417472	-0.198346	0.0822631	0.943611	0.820086	1.08574	0.998089
14101_CNTFR	CNTFR++CNTFR_alpha	Inverse variance weighted (multiplicative random effects)	4	0.0941362	0.177527	0.595929	-0.253817	0.442089	1.09871	0.775834	1.55595	0.998089
14107_MTHFS	MTHFS++MTHFS_NA_MTHFS	Inverse variance weighted	7	0.106465	0.0765428	0.164249	-0.0435589	0.256489	1.11234	0.957376	1.29238	0.962277
14116_S100A4	S100A4++S100A4_NA_S100A4	Inverse variance weighted	2	-0.251867	0.260977	0.334497	-0.763382	0.259647	0.777348	0.466088	1.29647	0.998089
14131_EFNB2	EFNB2++EFNB2_NA_EFNB2	Inverse variance weighted	2	0.0713953	0.62025	0.90836	-1.1443	1.28709	1.07401	0.318448	3.62222	0.998089
14133_IL1R2	IL1R2++IL_1_sRII	Inverse variance weighted	4	0.0394161	0.059896	0.51049	-0.0779801	0.156812	1.0402	0.924983	1.16978	0.998089
14134_AMIGO2	AMIGO2++AMGO2_NA_AMGO2	Inverse variance weighted	3	-0.261778	0.216269	0.226116	-0.685666	0.16211	0.769682	0.503755	1.17599	0.998089
14151_ISG15	ISG15++UCRP_NA_UCRP	Inverse variance weighted	4	0.0547316	0.080012	0.493949	-0.102092	0.211555	1.05626	0.902946	1.2356	0.998089
14156_YWHAB	YWHAB++14_3_3_protein_beta_alpha	Inverse variance weighted	2	0.0198518	0.164164	0.903749	-0.301909	0.341613	1.02005	0.739405	1.40721	0.998089
14158_ANXA5	ANXA5++Annexin_V	Inverse variance weighted	2	0.330202	0.178489	0.064315	-0.0196356	0.68004	1.39125	0.980556	1.97396	0.838788
14203_ANXA7	ANXA7++ANXA7_NA_ANXA7	Inverse variance weighted	2	-0.356732	0.273243	0.191706	-0.892287	0.178824	0.69996	0.409717	1.19581	0.975086
14273_PREP	PREP++PPCE_NA_PPCE	Inverse variance weighted	2	-0.0565406	0.149941	0.706109	-0.350424	0.237343	0.945028	0.704389	1.26788	0.998089
14618_VOPP1	VOPP1++ECOP_NA_ECOP	Inverse variance weighted	2	0.382955	0.723053	0.596364	-1.03423	1.80014	1.46661	0.355501	6.05048	0.998089
14655_DNAJC17	DNAJC17++DJC17_NA_DJC17	Inverse variance weighted	2	-0.114146	0.238186	0.631776	-0.580991	0.3527	0.892128	0.559344	1.4229	0.998089
14684_CAPN2	CAPN2++CAN2_NA_CAN2	Inverse variance weighted	3	-0.00536123	0.115639	0.963022	-0.232014	0.221291	0.994653	0.792935	1.24769	0.998089
14708_C8G	C8G++CO8G_NA_CO8G	Inverse variance weighted	5	0.0127296	0.0627199	0.839166	-0.110201	0.135661	1.01281	0.895654	1.14529	0.998089
14711_CST6	CST6++Cystatin_M	Inverse variance weighted	3	0.190223	0.153695	0.215842	-0.11102	0.491465	1.20952	0.894921	1.63471	0.998089
15298_NETO1	NETO1++NETO1_NA_NETO1	Inverse variance weighted	2	0.906331	0.59846	0.129914	-0.266649	2.07931	2.47523	0.765942	7.99897	0.950339
15300_CCDC134	CCDC134++CC134_NA_CC134	Inverse variance weighted	2	-0.312379	0.243903	0.200282	-0.79043	0.165671	0.731704	0.45365	1.18019	0.978018
15304_REG3A	REG3A++PAP1_NA_PAP1	Inverse variance weighted	5	-0.025851	0.104757	0.805086	-0.231175	0.179473	0.97448	0.7936	1.19659	0.998089
15305_SCGN	SCGN++Secretagogin_NA_Secretagogin	Inverse variance weighted	2	0.0653535	0.355086	0.853974	-0.630615	0.761322	1.06754	0.532264	2.14111	0.998089
15308_VWC2	VWC2++VWC2_NA_VWC2	Inverse variance weighted	7	0.138607	0.09623	0.149762	-0.0500038	0.327218	1.14867	0.951226	1.3871	0.962277
15316_TXNL4B	TXNL4B++TXN4B_NA_TXN4B	Inverse variance weighted	3	0.00113085	0.1967	0.995413	-0.384401	0.386663	1.00113	0.680858	1.47206	0.998089
15322_CRADD	CRADD++CRADD_NA_CRADD	Inverse variance weighted	2	-0.141255	0.318176	0.657077	-0.764881	0.482371	0.868268	0.465389	1.61991	0.998089
15326_GBP1	GBP1++GBP1_NA_GBP1	Inverse variance weighted	3	-0.00254803	0.13937	0.985413	-0.275713	0.270617	0.997455	0.759031	1.31077	0.998089
15333_SDF2	SDF2++SDF2_NA_SDF2	Inverse variance weighted	3	-0.129371	0.138242	0.349359	-0.400325	0.141582	0.878648	0.670102	1.1521	0.998089
15343_KNG1	KNG1++Kininogen__HMW__Two_Chain	Inverse variance weighted	5	0.123573	0.0682947	0.0703884	-0.010285	0.25743	1.13153	0.989768	1.2936	0.884996
15363_APOA5	APOA5++Apo_A_V	Inverse variance weighted	8	0.0231474	0.0570813	0.685098	-0.0887319	0.135027	1.02342	0.915091	1.14457	0.998089
15364_APOC1	APOC1++Apo_C_I	Inverse variance weighted	3	-0.254822	0.230848	0.269658	-0.707285	0.197641	0.775054	0.492981	1.21852	0.998089
15367_BPIFB1	BPIFB1++LPLC1_NA_LPLC1	Inverse variance weighted	6	0.0758939	0.105943	0.473765	-0.131754	0.283542	1.07885	0.876556	1.32782	0.998089
15368_BMPER	BMPER++BMPER_NA_BMPER	Inverse variance weighted	2	0.206401	0.222084	0.35269	-0.228883	0.641685	1.22925	0.795421	1.89968	0.998089
15375_CPB1	CPB1++Carboxypeptidase_B1	Inverse variance weighted	2	-0.0811361	0.125696	0.518607	-0.3275	0.165228	0.922068	0.720723	1.17966	0.998089
15376_CTSE	CTSE++CATE_NA_CATE	Inverse variance weighted	4	0.160395	0.0679376	0.0182295	0.0272377	0.293553	1.17397	1.02761	1.34118	0.838788
15384_KL	KL++KLOTHO_NA_KLOTHO	Inverse variance weighted	3	-0.0428068	0.159581	0.788511	-0.355586	0.269972	0.958096	0.700763	1.30993	0.998089
15385_FABP2	FABP2++FABP2_NA_FABP2	Inverse variance weighted	4	-0.0479358	0.0563517	0.394961	-0.158385	0.0625134	0.953195	0.853521	1.06451	0.998089
15387_NRP2	NRP2++Neuropilin_2	Inverse variance weighted	4	-0.0596832	0.105351	0.571042	-0.266171	0.146805	0.942063	0.766308	1.15813	0.998089
15388_FCGR3A	FCGR3A++FcRIIIa_NA_FcRIIIa	Inverse variance weighted (multiplicative random effects)	11	-0.0545855	0.0581673	0.348027	-0.168593	0.0594224	0.946878	0.844852	1.06122	0.998089
15391_GAS6	GAS6++GAS_6	Inverse variance weighted	4	0.0635089	0.107238	0.553701	-0.146678	0.273695	1.06557	0.863572	1.31481	0.998089
15394_UNC5B	UNC5B++UNC5B_NA_UNC5B	Inverse variance weighted	4	-0.0629926	0.151332	0.677224	-0.359604	0.233619	0.93895	0.697953	1.26316	0.998089
15395_GSTM1	GSTM1++GST_M1_1	Inverse variance weighted	6	-0.0363527	0.0452911	0.42218	-0.125123	0.0524178	0.9643	0.882388	1.05382	0.998089
15435_PNP	PNP++PNP_NA_PNP	Inverse variance weighted	2	-0.294836	0.17373	0.0896793	-0.635346	0.045675	0.744654	0.529752	1.04673	0.922656
15441_GM2A	GM2A++SAP3_NA_SAP3	Inverse variance weighted	3	-0.0527909	0.0933378	0.571673	-0.235733	0.130151	0.948578	0.789992	1.139	0.998089
15444_SERPINB4	SERPINB4++SCCA2_NA_SCCA2	Inverse variance weighted	3	0.10368	0.148836	0.486052	-0.188039	0.395399	1.10925	0.828582	1.48498	0.998089
15447_SORD	SORD++Sorbitol_dehydrogenase	Inverse variance weighted	4	-0.129071	0.146049	0.37683	-0.415328	0.157185	0.878911	0.660124	1.17021	0.998089
15449_TIMD4	TIMD4++TIM_4	Inverse variance weighted	4	-0.0753077	0.0992852	0.448153	-0.269907	0.119291	0.927458	0.763451	1.1267	0.998089
15452_NT5E	NT5E++5__Nucleotidase	Inverse variance weighted	4	0.119468	0.0721084	0.0975638	-0.0218647	0.2608	1.1269	0.978373	1.29797	0.922656
15453_AMBP	AMBP++a1_Microglobulin	Inverse variance weighted	2	-0.0132434	0.223352	0.952718	-0.451013	0.424526	0.986844	0.636983	1.52887	0.998089
15462_CD8A	CD8A++CD8A_NA_CD8A	Inverse variance weighted	2	-0.0489074	0.105258	0.642189	-0.255214	0.157399	0.952269	0.774751	1.17046	0.998089
15466_COL9A1	COL9A1++CO9A1_NA_CO9A1	Inverse variance weighted	2	0.346441	0.397563	0.38353	-0.432783	1.12566	1.41403	0.648701	3.08226	0.998089
15468_CFHR1	CFHR1++FHR1_NA_FHR1	Inverse variance weighted	6	0.0139965	0.0863333	0.87121	-0.155217	0.18321	1.01409	0.856229	1.20107	0.998089
15470_HEXB	HEXB++Hexosaminidase_B	Inverse variance weighted	2	0.0919742	0.1017	0.365798	-0.107357	0.291305	1.09634	0.898205	1.33817	0.998089
15471_PNLIPRP2	PNLIPRP2++LIPR2_NA_LIPR2	Inverse variance weighted	9	0.0618002	0.0427519	0.148302	-0.0219936	0.145594	1.06375	0.978247	1.15673	0.962277
15472_LRP11	LRP11++LRP11_NA_LRP11	Inverse variance weighted	6	0.139015	0.0537975	0.00976495	0.033572	0.244458	1.14914	1.03414	1.27693	0.838788
15475_PLTP	PLTP++PLTP_NA_PLTP	Inverse variance weighted	5	0.0687678	0.104132	0.509004	-0.135331	0.272867	1.07119	0.873426	1.31373	0.998089
15476_REG3G	REG3G++REG3G_NA_REG3G	Inverse variance weighted	7	-0.00415189	0.05047	0.934436	-0.103073	0.0947694	0.995857	0.902061	1.09941	0.998089
15480_VNN2	VNN2++VNN2_NA_VNN2	Inverse variance weighted	11	0.0537023	0.054524	0.324659	-0.0531648	0.160569	1.05517	0.948224	1.17418	0.998089
15483_AGRN	AGRN++Agrin_NA_Agrin	Inverse variance weighted (multiplicative random effects)	4	0.0216271	0.167002	0.89696	-0.305696	0.348951	1.02186	0.73661	1.41758	0.998089
15486_AOC1	AOC1++ABP1_NA_ABP1	Inverse variance weighted	8	0.0233642	0.0736164	0.750957	-0.120924	0.167652	1.02364	0.886101	1.18253	0.998089
15491_CD248	CD248++CD248_NA_CD248	Inverse variance weighted	2	-0.0144974	0.518686	0.977702	-1.03112	1.00213	0.985607	0.356607	2.72407	0.998089
15495_FOLR3	FOLR3++FOLR3_NA_FOLR3	Inverse variance weighted	9	-0.054542	0.0455214	0.230854	-0.143764	0.0346799	0.946919	0.866092	1.03529	0.998089
15499_ATRN	ATRN++Attractin_NA_Attractin	Inverse variance weighted	6	0.0503753	0.0661384	0.446259	-0.0792558	0.180007	1.05167	0.923804	1.19723	0.998089
15503_LEFTY2	LEFTY2++Lefty_A	Inverse variance weighted	7	-0.0855713	0.0918185	0.351356	-0.265536	0.094393	0.917988	0.766795	1.09899	0.998089
15506_LRP12	LRP12++LRP12_NA_LRP12	Inverse variance weighted	2	0.00638735	0.376635	0.986469	-0.731817	0.744592	1.00641	0.481034	2.10558	0.998089
15509_NAGLU	NAGLU++NAG_NA_NAG	Inverse variance weighted	11	-0.038714	0.0352808	0.272505	-0.107864	0.0304363	0.962026	0.897749	1.0309	0.998089
15511_NPTXR	NPTXR++NPTXR_NA_NPTXR	Inverse variance weighted	4	-0.0440219	0.0444589	0.322091	-0.131161	0.0431176	0.956933	0.877076	1.04406	0.998089
15513_PRSS8	PRSS8++Prostasin_NA_Prostasin	Inverse variance weighted	2	0.17149	0.263779	0.515609	-0.345517	0.688497	1.18707	0.707854	1.99072	0.998089
15514_BCHE	BCHE++Pseudocholinesterase_NA_Pseudocholinesterase	Inverse variance weighted	5	-0.0689218	0.0667893	0.302106	-0.199829	0.0619853	0.9334	0.818871	1.06395	0.998089
15515_SAA1	SAA1++SAA_NA_SAA	Inverse variance weighted	4	0.0276696	0.0541998	0.609694	-0.078562	0.133901	1.02806	0.924445	1.14328	0.998089
15516_SAA4	SAA4++SAA_4	Inverse variance weighted	7	-0.0298128	0.0474798	0.530065	-0.122873	0.0632475	0.970627	0.884376	1.06529	0.998089
15521_CLSTN1	CLSTN1++Alcadein_alpha_1	Inverse variance weighted	6	0.0713901	0.0757389	0.345895	-0.0770582	0.219838	1.074	0.925836	1.24588	0.998089
15522_GLIPR2	GLIPR2++GAPR1_NA_GAPR1	Inverse variance weighted	2	0.0442524	0.145871	0.76161	-0.241655	0.330159	1.04525	0.785327	1.39119	0.998089
15523_ALAD	ALAD++HEM2_NA_HEM2	Inverse variance weighted	7	0.07384	0.105635	0.484547	-0.133205	0.280885	1.07663	0.875286	1.3243	0.998089
15530_EPHB4	EPHB4++EphB4_NA_EphB4	Inverse variance weighted	2	-0.484211	0.212289	0.0225541	-0.900297	-0.0681245	0.616183	0.406449	0.934144	0.838788
15533_MSR1	MSR1++Macrophage_scavenger_receptor	Inverse variance weighted	5	-0.0889043	0.0680463	0.191374	-0.222275	0.0444665	0.914933	0.800695	1.04547	0.975086
15535_PRSS27	PRSS27++Marapsin_NA_Marapsin	Inverse variance weighted	3	0.00157873	0.126723	0.99006	-0.246799	0.249956	1.00158	0.781298	1.28397	0.998089
15540_VIM	VIM++Vimentin_NA_Vimentin	Inverse variance weighted	2	0.162179	0.302053	0.591322	-0.429845	0.754203	1.17607	0.65061	2.12592	0.998089
15544_KLK14	KLK14++kallikrein_14	Inverse variance weighted	5	-0.0803966	0.0950861	0.397824	-0.266765	0.105972	0.92275	0.765853	1.11179	0.998089
15556_AMY2B	AMY2B++Alpha_amylase_2B	Inverse variance weighted	10	-0.0809596	0.0538187	0.132503	-0.186444	0.024525	0.922231	0.829905	1.02483	0.950456
15558_ENPEP	ENPEP++AMPE_NA_AMPE	Inverse variance weighted	6	-0.0120111	0.0785423	0.878457	-0.165954	0.141932	0.988061	0.847085	1.1525	0.998089
15559_ANTXR2	ANTXR2++ANTR2_NA_ANTR2	Inverse variance weighted	3	0.0224402	0.146225	0.878033	-0.264161	0.309041	1.02269	0.76785	1.36212	0.998089
15560_TCN2	TCN2++Apo_TC_II	Inverse variance weighted	8	-0.0595457	0.0420666	0.15692	-0.141996	0.0229049	0.942193	0.867624	1.02317	0.962277
15562_GUSB	GUSB++BGLR_NA_BGLR	Inverse variance weighted	2	-0.0888149	0.160056	0.578964	-0.402525	0.224895	0.915015	0.66863	1.25219	0.998089
15570_CR2	CR2++Complement_receptor_type_2	Inverse variance weighted	5	-0.0143402	0.153715	0.925673	-0.315622	0.286941	0.985762	0.729335	1.33235	0.998089
15573_NCAN	NCAN++CSPG3_NA_CSPG3	Inverse variance weighted	2	-0.201382	0.229319	0.37985	-0.650847	0.248084	0.8176	0.521604	1.28157	0.998089
15576_RNASE3	RNASE3++ECP_NA_ECP	Inverse variance weighted	6	0.05358	0.0732666	0.464595	-0.0900226	0.197183	1.05504	0.913911	1.21797	0.998089
15582_FCN1	FCN1++FCN1_NA_FCN1	Inverse variance weighted	8	-0.00133326	0.0608503	0.982519	-0.1206	0.117933	0.998668	0.886389	1.12517	0.998089
15583_FCRLB	FCRLB++FCRLB_NA_FCRLB	Inverse variance weighted	4	-0.0194119	0.0760723	0.798586	-0.168514	0.12969	0.980775	0.84492	1.13848	0.998089
15584_CFHR2	CFHR2++FHR2_NA_FHR2	Inverse variance weighted	10	0.024377	0.0546944	0.655817	-0.082824	0.131578	1.02468	0.920513	1.14063	0.998089
15585_FBLN5	FBLN5++fibulin_5	Inverse variance weighted	2	0.329813	0.29313	0.260528	-0.244721	0.904348	1.39071	0.782923	2.47032	0.998089
15587_FOLR2	FOLR2++FOLR2_NA_FOLR2	Inverse variance weighted	2	0.164327	0.194025	0.39703	-0.215962	0.544616	1.1786	0.805766	1.72395	0.998089
15594_HTRA1	HTRA1++HTRA1_NA_HTRA1	Inverse variance weighted	2	0.094986	0.309933	0.759245	-0.512483	0.702455	1.09964	0.599007	2.0187	0.998089
15602_IL6R	IL6R++IL_6_sRa	Inverse variance weighted (multiplicative random effects)	6	0.0638144	0.0523011	0.222414	-0.0386958	0.166325	1.06589	0.962043	1.18096	0.998089
15604_MAPK9	MAPK9++JNK2_NA_JNK2	Inverse variance weighted	2	-0.0151065	0.207855	0.942063	-0.422503	0.39229	0.985007	0.655404	1.48037	0.998089
15607_PKLR	PKLR++KPYR_NA_KPYR	Inverse variance weighted	2	-0.0175143	0.186928	0.925351	-0.383893	0.348864	0.982638	0.681204	1.41746	0.998089
15610_LAP3	LAP3++LAP_NA_LAP	Inverse variance weighted	3	-0.0528306	0.141628	0.70913	-0.330421	0.224759	0.948541	0.718621	1.25202	0.998089
15613_PNLIP	PNLIP++LIPP_NA_LIPP	Inverse variance weighted	2	0.17723	0.534866	0.740378	-0.871107	1.22557	1.19391	0.418488	3.40609	0.998089
15614_LILRA2	LILRA2++LIRA2_NA_LIRA2	Inverse variance weighted	7	0.118676	0.0553409	0.0319963	0.010208	0.227144	1.12601	1.01026	1.25501	0.838788
15615_LILRB3	LILRB3++LIRB3_NA_LIRB3	Inverse variance weighted	9	0.0646248	0.0392566	0.0997194	-0.0123181	0.141568	1.06676	0.987757	1.15208	0.922656
15620_NLGN1	NLGN1++NLGN1_NA_NLGN1	Inverse variance weighted	3	-0.226181	0.19232	0.239568	-0.603128	0.150766	0.797574	0.547098	1.16272	0.998089
15622_OPCML	OPCML++OBCAM_NA_OBCAM	Inverse variance weighted	3	-0.213606	0.279958	0.445467	-0.762323	0.335111	0.807666	0.466581	1.3981	0.998089
15626_HSPG2	HSPG2++Perlecan_NA_Perlecan	Inverse variance weighted	5	0.0246324	0.115003	0.8304	-0.200774	0.250039	1.02494	0.818097	1.28408	0.998089
15635_SMOC2	SMOC2++SMOC2_NA_SMOC2	Inverse variance weighted	6	-0.0695399	0.0781042	0.373279	-0.222624	0.0835443	0.932823	0.800416	1.08713	0.998089
15640_TAGLN	TAGLN++TAGL_NA_TAGL	Inverse variance weighted	2	-0.220371	0.236849	0.35215	-0.684596	0.243854	0.802221	0.504294	1.27616	0.998089
15644_BTD	BTD++Biotinidase_NA_Biotinidase	Inverse variance weighted	8	0.0051236	0.0587247	0.930475	-0.109977	0.120224	1.00514	0.895855	1.12775	0.998089
15653_COL10A1	COL10A1++COAA1_NA_COAA1	Inverse variance weighted	3	-0.269049	0.115217	0.0195358	-0.494875	-0.0432233	0.764106	0.609647	0.957697	0.838788
15686_INHBC	INHBC++INHBC_NA_INHBC	Inverse variance weighted	10	0.0361909	0.0267177	0.175556	-0.0161758	0.0885576	1.03685	0.983954	1.0926	0.9682
16035_FLT4	FLT4++VEGF_sR3	Inverse variance weighted	3	-0.364197	0.196199	0.0634164	-0.748747	0.0203536	0.694754	0.472959	1.02056	0.838788
16055_CFHR5	CFHR5++complement_factor_H_related_5	Inverse variance weighted	8	0.0828983	0.0405731	0.041034	0.0033751	0.162421	1.08643	1.00338	1.17636	0.838788
16057_IGF2R	IGF2R++IGF_II_receptor	Inverse variance weighted	6	-0.00907864	0.0641074	0.887383	-0.134729	0.116572	0.990962	0.873953	1.12364	0.998089
16060_NID2	NID2++NID2_NA_NID2	Inverse variance weighted	5	0.0314609	0.0692052	0.649395	-0.104181	0.167103	1.03196	0.901062	1.18188	0.998089
16288_EPHA4	EPHA4++EPHA4_NA_EPHA4	Inverse variance weighted	2	0.0225314	0.184095	0.90259	-0.338295	0.383358	1.02279	0.712985	1.4672	0.998089
16300_TREM2	TREM2++TREM2_NA_TREM2	Inverse variance weighted	7	0.0113012	0.0569242	0.84263	-0.10027	0.122873	1.01137	0.904593	1.13074	0.998089
16307_UNC5D	UNC5D++UNC5H4_NA_UNC5H4	Inverse variance weighted	2	-0.0683355	0.31158	0.826401	-0.679032	0.542361	0.933947	0.507108	1.72006	0.998089
16318_ACVRL1	ACVRL1++ALK_1	Inverse variance weighted	3	0.141576	0.123116	0.250169	-0.0997314	0.382883	1.15209	0.90508	1.46651	0.998089
16323_NRXN3	NRXN3++NRX3A_NA_NRX3A	Inverse variance weighted	3	0.286395	0.139547	0.0401388	0.0128827	0.559908	1.33162	1.01297	1.75051	0.838788
16558_MYOC	MYOC++MYOC_NA_MYOC	Inverse variance weighted	8	0.121108	0.0688252	0.078467	-0.0137891	0.256006	1.12875	0.986306	1.29176	0.922656
16561_A1BG	A1BG++Alpha_1B_glycoprotein	Inverse variance weighted	4	0.0976706	0.0914233	0.28537	-0.081519	0.27686	1.1026	0.921715	1.31898	0.998089
16583_NUDT2	NUDT2++AP4A_NA_AP4A	Inverse variance weighted (multiplicative random effects)	3	-0.0946485	0.166325	0.569318	-0.420646	0.231349	0.909693	0.656622	1.2603	0.998089
16594_FAIM	FAIM++FAIM1_NA_FAIM1	Inverse variance weighted	5	-0.0302727	0.104072	0.771142	-0.234254	0.173708	0.970181	0.791161	1.18971	0.998089
16606_AKR1B1	AKR1B1++Aldose_reductase	Inverse variance weighted	2	0.227329	0.261589	0.384831	-0.285386	0.740044	1.25524	0.751724	2.09603	0.998089
16607_GSN	GSN++Gelsolin_NA_Gelsolin	Inverse variance weighted	4	-0.0716529	0.0992239	0.470212	-0.266132	0.122826	0.930854	0.766338	1.13069	0.998089
16609_KIRREL2	KIRREL2++KIRR2_NA_KIRR2	Inverse variance weighted	6	-0.0449106	0.0595613	0.450835	-0.161651	0.0718295	0.956083	0.850738	1.07447	0.998089
16610_LRP10	LRP10++LRP10_NA_LRP10	Inverse variance weighted	2	0.697235	0.352153	0.0477125	0.00701497	1.38745	2.00819	1.00704	4.00464	0.838788
16613_CDH17	CDH17++CAD17_NA_CAD17	Inverse variance weighted	5	0.079639	0.101465	0.432516	-0.119232	0.27851	1.0829	0.887602	1.32116	0.998089
16616_ENO3	ENO3++ENOB_NA_ENOB	Inverse variance weighted	3	0.138415	0.0815887	0.0897917	-0.0214988	0.298329	1.14845	0.978731	1.3476	0.922656
16620_LY75	LY75++LY75_NA_LY75	Inverse variance weighted	9	0.0537474	0.0464076	0.246799	-0.0372114	0.144706	1.05522	0.963472	1.1557	0.998089
16753_COL6A2	COL6A2++CO6A2_NA_CO6A2	Inverse variance weighted	6	0.0665168	0.0933723	0.476228	-0.116493	0.249526	1.06878	0.890036	1.28342	0.998089
16763_LECT2	LECT2++LECT2_NA_LECT2	Inverse variance weighted	9	-0.0682149	0.0582734	0.241759	-0.182431	0.0460009	0.93406	0.833242	1.04708	0.998089
16770_REG1B	REG1B++REG1B_NA_REG1B	Inverse variance weighted	8	-0.0924128	0.0919036	0.314637	-0.272544	0.0877184	0.911729	0.76144	1.09168	0.998089
16781_ENGASE	ENGASE++ENASE_NA_ENASE	Inverse variance weighted	6	-0.0156264	0.0510166	0.759377	-0.115619	0.0843662	0.984495	0.890815	1.08803	0.998089
16792_SIGLEC5	SIGLEC5++Siglec_5	Inverse variance weighted	10	0.0387747	0.0351883	0.270496	-0.0301943	0.107744	1.03954	0.970257	1.11376	0.998089
16805_PDE5A	PDE5A++PDE5A_NA_PDE5A	Inverse variance weighted	4	-0.301563	0.126711	0.0173156	-0.549916	-0.0532104	0.739661	0.576998	0.948181	0.838788
16809_NME4	NME4++NDKM_NA_NDKM	Inverse variance weighted	2	0.247885	0.420889	0.55589	-0.577057	1.07283	1.28131	0.561549	2.92363	0.998089
16818_CDCP1	CDCP1++CDCP1_NA_CDCP1	Inverse variance weighted	3	0.0890515	0.0975149	0.361133	-0.102078	0.280181	1.09314	0.902959	1.32337	0.998089
16823_APOL3	APOL3++APOL3_NA_APOL3	Inverse variance weighted	7	-0.0642009	0.0638766	0.31486	-0.189399	0.0609973	0.937817	0.827456	1.0629	0.998089
16825_ATXN3	ATXN3++ATX3_NA_ATX3	Inverse variance weighted	4	-0.0919721	0.114881	0.423371	-0.317139	0.133194	0.912131	0.72823	1.14247	0.998089
16828_COL6A1	COL6A1++Collagen_a1_VI	Inverse variance weighted (multiplicative random effects)	14	-0.00849627	0.0590621	0.885616	-0.124258	0.107265	0.99154	0.883152	1.11323	0.998089
16872_GSTZ1	GSTZ1++MAAI_NA_MAAI	Inverse variance weighted (multiplicative random effects)	8	0.0525438	0.0574815	0.360664	-0.0601198	0.165208	1.05395	0.941652	1.17964	0.998089
16882_PHPT1	PHPT1++PHP14_NA_PHP14	Inverse variance weighted	2	-0.0524715	0.126435	0.678135	-0.300283	0.19534	0.948881	0.740608	1.21572	0.998089
16890_ADAMTSL1	ADAMTSL1++ATL1_NA_ATL1	Inverse variance weighted	7	-0.043221	0.0856664	0.613891	-0.211127	0.124685	0.9577	0.809671	1.13279	0.998089
16892_ENPP2	ENPP2++ENPP2_NA_ENPP2	Inverse variance weighted	3	-0.213499	0.244147	0.381863	-0.692026	0.265029	0.807753	0.500561	1.30347	0.998089
16900_MDGA1	MDGA1++MDGA1_NA_MDGA1	Inverse variance weighted	8	0.00575699	0.0378782	0.879197	-0.0684843	0.0799983	1.00577	0.933808	1.08329	0.998089
16913_RNASET2	RNASET2++RNT2_NA_RNT2	Inverse variance weighted	5	-0.0260281	0.065262	0.690023	-0.153942	0.101886	0.974308	0.857322	1.10726	0.998089
16914_CD14	CD14++sCD14_NA_sCD14	Inverse variance weighted	4	-0.104758	0.103701	0.312401	-0.308012	0.0984952	0.900542	0.734907	1.10351	0.998089
16916_SLITRK6	SLITRK6++SLIK6_NA_SLIK6	Inverse variance weighted	3	-0.0361078	0.229596	0.875035	-0.486116	0.4139	0.964536	0.615011	1.51271	0.998089
16918_TLR3	TLR3++TLR3_NA_TLR3	Inverse variance weighted (multiplicative random effects)	8	-0.00116943	0.0893295	0.989555	-0.176255	0.173916	0.998831	0.838404	1.18996	0.998089
17138_GSTA1	GSTA1++GST_A1_1	Inverse variance weighted	6	0.0133353	0.0784378	0.865001	-0.140403	0.167073	1.01342	0.869008	1.18184	0.998089
17140_PDGFD	PDGFD++PDGFD_NA_PDGFD	Inverse variance weighted	4	0.0394241	0.0712688	0.580143	-0.100263	0.179111	1.04021	0.9046	1.19615	0.998089
17148_BLVRB	BLVRB++BLVRB_NA_BLVRB	Inverse variance weighted	3	0.309064	0.299837	0.302646	-0.278615	0.896744	1.36215	0.756831	2.45161	0.998089
17153_KIR2DL3	KIR2DL3++KI2L3_NA_KI2L3	Inverse variance weighted	9	-0.0297388	0.0307326	0.333213	-0.0899748	0.0304971	0.970699	0.913954	1.03097	0.998089
17156_DCLK1	DCLK1++DCAK1_NA_DCAK1	Inverse variance weighted	3	0.223713	0.156365	0.152513	-0.0827626	0.530189	1.25071	0.92057	1.69925	0.962277
17164_ANXA4	ANXA4++annexin_IV	Inverse variance weighted	2	0.015581	0.10373	0.880602	-0.187731	0.218893	1.0157	0.828838	1.2447	0.998089
17170_CALCB	CALCB++CALCB_NA_CALCB	Inverse variance weighted	2	-0.18077	0.269385	0.502191	-0.708763	0.347224	0.834628	0.492253	1.41513	0.998089
17210_TCL1A	TCL1A++TCL1A_NA_TCL1A	Inverse variance weighted	3	0.171041	0.137124	0.21227	-0.0977214	0.439803	1.18654	0.906902	1.5524	0.998089
17224_OGN	OGN++MIME_NA_MIME	Inverse variance weighted	4	-0.11104	0.0758331	0.14312	-0.259673	0.0375927	0.894903	0.771304	1.03831	0.962277
17231_LCP1	LCP1++L_plastin	Inverse variance weighted	4	0.108733	0.15547	0.484311	-0.195987	0.413453	1.11486	0.822023	1.51203	0.998089
17325_GUK1	GUK1++KGUA_NA_KGUA	Inverse variance weighted	5	0.0216756	0.10108	0.830205	-0.176442	0.219793	1.02191	0.838248	1.24582	0.998089
17329_BDH2	BDH2++BDH2_NA_BDH2	Inverse variance weighted	3	0.0600713	0.118245	0.611437	-0.171689	0.291832	1.06191	0.842241	1.33888	0.998089
17331_KREMEN1	KREMEN1++KREM1_NA_KREM1	Inverse variance weighted	3	0.0547214	0.112547	0.626817	-0.16587	0.275313	1.05625	0.847157	1.31694	0.998089
17341_ACAT2	ACAT2++THIC_NA_THIC	Inverse variance weighted	4	-0.0185117	0.09083	0.838505	-0.196539	0.159515	0.981659	0.82157	1.17294	0.998089
17343_SNPH	SNPH++SNPH_NA_SNPH	Inverse variance weighted	2	0.00958926	0.553362	0.986174	-1.075	1.09418	1.00964	0.341298	2.98673	0.998089
17350_CHMP2B	CHMP2B++CHM2B_NA_CHM2B	Inverse variance weighted	3	-0.0491308	0.0972253	0.613327	-0.239692	0.141431	0.952057	0.78687	1.15192	0.998089
17377_AKR1C3	AKR1C3++Aldose_reductase_like_C3	Inverse variance weighted	3	0.365345	0.256821	0.154862	-0.138025	0.868715	1.44101	0.871077	2.38385	0.962277
17383_STARD5	STARD5++STAR5_NA_STAR5	Inverse variance weighted	3	-0.0462738	0.0994818	0.641825	-0.241258	0.148711	0.95478	0.785639	1.16034	0.998089
17391_RBM17	RBM17++SPF45_NA_SPF45	Inverse variance weighted	3	-0.185241	0.10985	0.0917347	-0.400546	0.0300639	0.830904	0.669954	1.03052	0.922656
17398_HMOX1	HMOX1++HO_1	Inverse variance weighted	3	-0.18903	0.145486	0.193841	-0.474182	0.0961223	0.827762	0.622394	1.10089	0.977062
17403_ACADSB	ACADSB++acyl_Coenzyme_A_dehydrogenase	Inverse variance weighted	2	-0.149847	0.33002	0.649789	-0.796687	0.496992	0.860839	0.45082	1.64377	0.998089
17447_SFRP4	SFRP4++SFRP4_NA_SFRP4	Inverse variance weighted	2	-0.129131	0.113264	0.254251	-0.351128	0.0928667	0.878859	0.703894	1.09732	0.998089
17453_CP	CP++Ceruloplasmin_NA_Ceruloplasmin	Inverse variance weighted	3	0.114319	0.316667	0.718094	-0.506348	0.734985	1.12111	0.602693	2.08545	0.998089
17456_GOLM1	GOLM1++GOLM1_NA_GOLM1	Inverse variance weighted	2	0.0340165	0.121231	0.779024	-0.203597	0.27163	1.0346	0.815791	1.3121	0.998089
17460_MX1	MX1++Mx1_NA_Mx1	Inverse variance weighted	3	-0.510709	0.221525	0.0211427	-0.944898	-0.0765206	0.60007	0.388719	0.926334	0.838788
17490_SH3BGRL3	SH3BGRL3++SH3BGRL3_like_protein	Inverse variance weighted	4	-0.127045	0.0854843	0.137232	-0.294594	0.0405043	0.880694	0.744834	1.04134	0.953805
17513_ANXA11	ANXA11++ANX11_NA_ANX11	Inverse variance weighted	3	-0.162083	0.212379	0.445358	-0.578347	0.254181	0.850371	0.560825	1.2894	0.998089
17675_ACOT13	ACOT13++ACO13_NA_ACO13	Inverse variance weighted	2	-0.326472	0.372783	0.381155	-1.05713	0.404182	0.721464	0.347453	1.49808	0.998089
17680_EPHB1	EPHB1++EPHB1_NA_EPHB1	Inverse variance weighted	3	0.141065	0.103034	0.170963	-0.060881	0.34301	1.1515	0.940935	1.40918	0.9682
17682_CD46	CD46++CD46_NA_CD46	Inverse variance weighted	2	-0.116178	0.103928	0.263623	-0.319876	0.0875207	0.890317	0.726239	1.09146	0.998089
17691_TPP1	TPP1++TPP1_NA_TPP1	Inverse variance weighted	5	0.182036	0.120761	0.131707	-0.0546559	0.418728	1.19966	0.946811	1.52003	0.950456
17692_BTN3A3	BTN3A3++BT3A3_NA_BT3A3	Inverse variance weighted	6	-0.0196739	0.0643281	0.759729	-0.145757	0.106409	0.980518	0.864368	1.11228	0.998089
17694_PSME2	PSME2++PSME2_NA_PSME2	Inverse variance weighted	3	-0.259108	0.14975	0.0835826	-0.552619	0.0344026	0.77174	0.575441	1.035	0.922656
17702_UGT1A1	UGT1A1++UGT_1A1	Inverse variance weighted	2	0.0290875	0.113596	0.797903	-0.19356	0.251735	1.02951	0.824021	1.28625	0.998089
17722_FKBP4	FKBP4++FKBP52_protein	Inverse variance weighted	2	0.332438	0.731662	0.649569	-1.10162	1.7665	1.39436	0.332333	5.85032	0.998089
17726_SAR1A	SAR1A++SAR1A_NA_SAR1A	Inverse variance weighted	2	-0.042095	0.170006	0.804437	-0.375307	0.291117	0.958779	0.687078	1.33792	0.998089
17737_IVD	IVD++IVD_NA_IVD	Inverse variance weighted	2	-0.254368	0.353393	0.471656	-0.947019	0.438283	0.775406	0.387896	1.55004	0.998089
17748_TP53I3	TP53I3++QORX_NA_QORX	Inverse variance weighted	6	-0.00425001	0.0593732	0.942935	-0.120621	0.112121	0.995759	0.886369	1.11865	0.998089
17755_UGDH	UGDH++UGDH_NA_UGDH	Inverse variance weighted	2	-0.0186284	0.140418	0.894459	-0.293848	0.256591	0.981544	0.74539	1.29252	0.998089
17756_DCTD	DCTD++DCTD_NA_DCTD	Inverse variance weighted	2	0.156706	0.271639	0.564013	-0.375706	0.689117	1.16965	0.686804	1.99196	0.998089
17758_DCXR	DCXR++DCXR_NA_DCXR	Inverse variance weighted	2	0.0202912	0.19213	0.91589	-0.356284	0.396866	1.0205	0.700274	1.48716	0.998089
17766_NCF1	NCF1++NCF_1	Inverse variance weighted	6	-0.0988324	0.103396	0.339141	-0.301488	0.103824	0.905895	0.739716	1.1094	0.998089
17777_SDSL	SDSL++SDSL_NA_SDSL	Inverse variance weighted	4	0.108699	0.0835651	0.193335	-0.0550881	0.272487	1.11483	0.946402	1.31323	0.977062
17782_ACAA1	ACAA1++THIK_NA_THIK	Inverse variance weighted	5	0.0711827	0.106031	0.502005	-0.136638	0.279004	1.07378	0.872286	1.32181	0.998089
17783_MMAB	MMAB++MMAB_NA_MMAB	Inverse variance weighted	6	0.220629	0.102396	0.0311876	0.0199334	0.421325	1.24686	1.02013	1.52398	0.838788
17794_PMM2	PMM2++Phosphomannomutase_2	Inverse variance weighted	4	-0.201824	0.151114	0.181688	-0.498007	0.094359	0.817239	0.60774	1.09895	0.975086
17799_PGLS	PGLS++6PGL_NA_6PGL	Inverse variance weighted	3	0.0671512	0.211334	0.750675	-0.347064	0.481366	1.06946	0.70676	1.61828	0.998089
17836_S100A16	S100A16++S100A16_NA_S100A16	Inverse variance weighted	3	-0.155621	0.124254	0.210409	-0.399158	0.0879167	0.855884	0.670885	1.0919	0.998089
18173_AKR7A3	AKR7A3++ARK73_NA_ARK73	Inverse variance weighted	5	0.171756	0.11342	0.129939	-0.0505463	0.394058	1.18739	0.95071	1.48299	0.950339
18183_LDLRAP1	LDLRAP1++ARH_NA_ARH	Inverse variance weighted	2	0.487986	0.31845	0.125429	-0.136175	1.11215	1.62903	0.87269	3.04088	0.950339
18185_ALDOB	ALDOB++ALDOB_NA_ALDOB	Inverse variance weighted	2	0.0551801	0.072447	0.446262	-0.086816	0.197176	1.05673	0.916846	1.21796	0.998089
18206_ADH6	ADH6++ADH6_NA_ADH6	Inverse variance weighted	3	-0.245006	0.16138	0.128966	-0.56131	0.0712986	0.7827	0.570461	1.0739	0.950339
18214_GCLM	GCLM++GSH0_NA_GSH0	Inverse variance weighted	2	0.0320212	0.242036	0.894748	-0.44237	0.506412	1.03254	0.642512	1.65933	0.998089
18215_THG1L	THG1L++THG1_NA_THG1	Inverse variance weighted	2	-0.0164729	0.0722032	0.819533	-0.157991	0.125045	0.983662	0.853857	1.1332	0.998089
18216_IL11RA	IL11RA++IL_11_RA	Inverse variance weighted	2	0.0442599	0.0780031	0.570435	-0.108626	0.197146	1.04525	0.897066	1.21792	0.998089
18218_CNRIP1	CNRIP1++CB032_NA_CB032	Inverse variance weighted	8	-0.0812803	0.0621115	0.190663	-0.203019	0.0404583	0.921935	0.816263	1.04129	0.975086
18220_SRA1	SRA1++SRA1_NA_SRA1	Inverse variance weighted	2	-0.159896	0.315741	0.612566	-0.778749	0.458957	0.852233	0.45898	1.58242	0.998089
18222_SH3GLB2	SH3GLB2++SHLB2_NA_SHLB2	Inverse variance weighted	3	0.00159982	0.0739883	0.982749	-0.143417	0.146617	1.0016	0.866392	1.15791	0.998089
18225_HEBP1	HEBP1++HEBP1_NA_HEBP1	Inverse variance weighted	5	0.00702521	0.072032	0.922306	-0.134158	0.148208	1.00705	0.874452	1.15975	0.998089
18235_PGP	PGP++PGP_NA_PGP	Inverse variance weighted	6	-0.035653	0.0922755	0.699218	-0.216513	0.145207	0.964975	0.805322	1.15628	0.998089
18241_CPOX	CPOX++HEM6_NA_HEM6	Inverse variance weighted	2	-0.00282334	0.151786	0.98516	-0.300324	0.294677	0.997181	0.740578	1.34269	0.998089
18244_ANXA7	ANXA7++ANXA7_NA_ANXA7	Inverse variance weighted	2	-0.349492	0.267027	0.190592	-0.872865	0.17388	0.705046	0.417753	1.18991	0.975086
18280_DTD2	DTD2++DTD2_NA_DTD2	Inverse variance weighted	2	0.137511	0.214631	0.521726	-0.283165	0.558187	1.14741	0.753395	1.7475	0.998089
18289_CCL15	CCL15++MIP_5	Inverse variance weighted	4	-0.026672	0.0302053	0.377222	-0.0858743	0.0325303	0.973681	0.91771	1.03307	0.998089
18312_NDRG3	NDRG3++NDRG3_NA_NDRG3	Inverse variance weighted	2	0.311614	0.372237	0.402515	-0.417971	1.0412	1.36563	0.658381	2.83261	0.998089
18313_ASRGL1	ASRGL1++Asparaginase_like_protein_1	Inverse variance weighted	2	-0.068983	0.126069	0.584252	-0.316078	0.178112	0.933343	0.729002	1.19496	0.998089
18315_RTP4	RTP4++RTP4_NA_RTP4	Inverse variance weighted	4	-0.0450481	0.0781462	0.564305	-0.198215	0.108119	0.955951	0.820194	1.11418	0.998089
18319_PDHX	PDHX++ODPX_NA_ODPX	Inverse variance weighted	2	-0.142074	0.240399	0.554527	-0.613256	0.329109	0.867557	0.541585	1.38973	0.998089
18321_MTHFD2	MTHFD2++MTDC_NA_MTDC	Inverse variance weighted	2	-0.0493552	0.189724	0.794754	-0.421214	0.322504	0.951843	0.656249	1.38058	0.998089
18330_PGM2	PGM2++PGM2_NA_PGM2	Inverse variance weighted	3	0.113505	0.0921976	0.218282	-0.0672019	0.294213	1.1202	0.935006	1.34207	0.998089
18338_IDH1	IDH1++IDH_NA_IDH	Inverse variance weighted	3	0.0594152	0.0623614	0.340713	-0.0628131	0.181643	1.06122	0.939119	1.19919	0.998089
18340_PSMB4	PSMB4++Proteasome_beta_chain	Inverse variance weighted	4	0.0430002	0.0638008	0.500327	-0.0820494	0.16805	1.04394	0.921226	1.183	0.998089
18342_PSAT1	PSAT1++SERC_NA_SERC	Inverse variance weighted	2	0.419965	0.201929	0.037547	0.0241842	0.815747	1.52191	1.02448	2.26086	0.838788
18343_DECR2	DECR2++DECR2_NA_DECR2	Inverse variance weighted	6	-0.113832	0.068899	0.0985015	-0.248874	0.0212097	0.892408	0.779678	1.02144	0.922656
18397_AKR1C4	AKR1C4++AK1C4_NA_AK1C4	Inverse variance weighted	8	-0.0182971	0.0528814	0.729341	-0.121945	0.0853505	0.981869	0.885197	1.0891	0.998089
18401_ALKBH3	ALKBH3++ALKB3_NA_ALKB3	Inverse variance weighted	3	0.205313	0.105125	0.0508159	-0.000732578	0.411358	1.22791	0.999268	1.50887	0.838788
18408_ARF4	ARF4++ARF4_NA_ARF4	Inverse variance weighted	2	0.0650464	0.376644	0.862887	-0.673177	0.803269	1.06721	0.510086	2.23283	0.998089
18819_PPIC	PPIC++PPIC_NA_PPIC	Inverse variance weighted	4	-0.0815126	0.0772628	0.291423	-0.232948	0.0699225	0.921721	0.792195	1.07243	0.998089
[truncated: 1,264 more rows]

## Sheet: UKB-PPP_SCC
Table S5.3 The MR results between UKB-PPP Plasma protein and SCC
[truncated: 1,927 more rows]

## Sheet: deCODE_SCC
Table S5.4 The MR results between deCODE Plasma protein and SCC
[truncated: 1,677 more rows]
