# Supplementary material for: PTGES2 and RNASET2 identified as novel potential biomarkers and therapeutic targets for basal cell carcinoma: insights from proteome-wide mendelian randomization, colocalization, and MR-PheWAS analyses
Source: Front Pharmacol. 2024 Jul 5;15:1418560. doi: 10.3389/fphar.2024.1418560 (PMC11257982; doi:10.3389/fphar.2024.1418560)
Supplement: Supplementary file 1 [file DataSheet1.ZIP › Table S6.xlsx]

## Sheet: UKB-PPP_BCC
Table S6.1 The MR results between UKB-PPP Plasma protein and BCC
id.exposure	exposure	method	nsnp	b	se	pval	lo_ci	up_ci	or	or_lci95	or_uci95	p_fdr
ukb-ppp-A1BG-OID30771	Alpha-1B-glycoprotein | Inflammation_II	Inverse variance weighted	2	0.211433	0.132378	0.110222	-0.0480271	0.470893	1.23545	0.953108	1.60142	0.926728
ukb-ppp-AAMDC-OID30236	Mth938 domain-containing protein | Cardiometabolic_II	Inverse variance weighted	3	0.0308097	0.0223543	0.168127	-0.0130047	0.0746241	1.03129	0.98708	1.07748	0.942403
ukb-ppp-ABHD14B-OID20921	Protein ABHD14B | Neurology	Inverse variance weighted	2	0.0791407	0.0422055	0.0607749	-0.00358199	0.161863	1.08236	0.996424	1.1757	0.922167
ukb-ppp-ABO-OID30675	Histo-blood group ABO system transferase | Inflammation_II	Inverse variance weighted	6	-0.0287123	0.0239338	0.230273	-0.0756226	0.018198	0.971696	0.927166	1.01836	0.965492
ukb-ppp-ACAA1-OID21269	3-ketoacyl-CoA thiolase, peroxisomal | Oncology	Inverse variance weighted	2	0.0511316	0.0970293	0.598214	-0.139046	0.241309	1.05246	0.870188	1.27291	0.995551
ukb-ppp-ACADSB-OID30356	Short/branched chain specific acyl-CoA dehydrogenase, mitochondrial | Cardiometabolic_II	Inverse variance weighted	2	0.0392181	0.0458086	0.391927	-0.0505668	0.129003	1.04	0.95069	1.13769	0.995551
ukb-ppp-ACAN-OID20159	Aggrecan core protein | Cardiometabolic	Inverse variance weighted	2	0.0661301	0.114173	0.562448	-0.157649	0.28991	1.06837	0.854149	1.33631	0.995551
ukb-ppp-ACE-OID30696	Angiotensin-converting enzyme | Inflammation_II	Inverse variance weighted	5	-0.0465801	0.0356146	0.19091	-0.116385	0.0232246	0.954488	0.890133	1.0235	0.947774
ukb-ppp-ACHE-OID30585	Acetylcholinesterase | Inflammation_II	Inverse variance weighted	4	0.0480148	0.03653	0.188714	-0.023584	0.119614	1.04919	0.976692	1.12706	0.947774
ukb-ppp-ACP5-OID20314	Tartrate-resistant acid phosphatase type 5 | Cardiometabolic	Inverse variance weighted	3	0.153475	0.118877	0.196692	-0.079525	0.386474	1.16588	0.923555	1.47178	0.947774
ukb-ppp-ACP6-OID21432	Lysophosphatidic acid phosphatase type 6 | Oncology	Inverse variance weighted	10	0.00430295	0.0217844	0.843418	-0.0383946	0.0470005	1.00431	0.962333	1.04812	0.995551
ukb-ppp-ACVRL1-OID20999	Serine/threonine-protein kinase receptor R3 | Neurology	Inverse variance weighted	4	-0.0192793	0.0488586	0.693143	-0.115042	0.0764836	0.980905	0.891329	1.07948	0.995551
ukb-ppp-ACY3-OID30086	N-acyl-aromatic-L-amino acid amidohydrolase | Cardiometabolic_II	Inverse variance weighted	3	-0.0260925	0.0400874	0.515118	-0.104664	0.0524788	0.974245	0.900627	1.05388	0.995551
ukb-ppp-ACYP1-OID30642	Acylphosphatase-1 | Inflammation_II	Inverse variance weighted	2	0.0340224	0.0672175	0.612749	-0.0977239	0.165769	1.03461	0.906899	1.1803	0.995551
ukb-ppp-ADA-OID20645	Adenosine deaminase | Inflammation	Inverse variance weighted	6	0.00665994	0.0214786	0.756505	-0.0354381	0.048758	1.00668	0.965182	1.04997	0.995551
ukb-ppp-ADAM12-OID30491	Disintegrin and metalloproteinase domain-containing protein 12 | Inflammation_II	Inverse variance weighted	3	-0.0394583	0.0612236	0.519255	-0.159457	0.08054	0.96131	0.852607	1.08387	0.995551
ukb-ppp-ADAM15-OID20109	Disintegrin and metalloproteinase domain-containing protein 15 | Cardiometabolic	Inverse variance weighted	6	-0.0458915	0.0322849	0.155185	-0.10917	0.017387	0.955146	0.896578	1.01754	0.942403
ukb-ppp-ADAM22-OID21001	Disintegrin and metalloproteinase domain-containing protein 22 | Neurology	Inverse variance weighted	6	0.0408668	0.0297678	0.169798	-0.0174781	0.0992117	1.04171	0.982674	1.1043	0.942403
ukb-ppp-ADAM23-OID20651	Disintegrin and metalloproteinase domain-containing protein 23 | Inflammation	Inverse variance weighted	8	-0.0143796	0.0210635	0.494811	-0.055664	0.0269049	0.985723	0.945857	1.02727	0.995551
ukb-ppp-ADAM8-OID21039	Disintegrin and metalloproteinase domain-containing protein 8 | Neurology	Inverse variance weighted	6	-0.0374566	0.0400026	0.349091	-0.115862	0.0409485	0.963236	0.890598	1.0418	0.995551
ukb-ppp-ADAM9-OID31488	Disintegrin and metalloproteinase domain-containing protein 9 | Oncology_II	Inverse variance weighted	6	-0.0378943	0.0811348	0.640461	-0.196919	0.12113	0.962815	0.821257	1.12877	0.995551
ukb-ppp-ADAMTS13-OID20249	A disintegrin and metalloproteinase with thrombospondin motifs 13 | Cardiometabolic	Inverse variance weighted	6	-0.0865399	0.0393193	0.0277392	-0.163606	-0.00947416	0.917099	0.849077	0.990571	0.805599
ukb-ppp-ADAMTS15-OID21275	A disintegrin and metalloproteinase with thrombospondin motifs 15 | Oncology	Inverse variance weighted	2	-0.141376	0.134568	0.293448	-0.405129	0.122378	0.868163	0.666891	1.13018	0.992525
ukb-ppp-ADAMTS16-OID20089	A disintegrin and metalloproteinase with thrombospondin motifs 16 | Cardiometabolic	Inverse variance weighted (multiplicative random effects)	4	0.044855	0.0993675	0.651698	-0.149905	0.239615	1.04588	0.860789	1.27076	0.995551
ukb-ppp-ADAMTS8-OID21502	A disintegrin and metalloproteinase with thrombospondin motifs 8 | Oncology	Inverse variance weighted	7	0.0449025	0.0282727	0.112243	-0.0105121	0.100317	1.04593	0.989543	1.10552	0.926728
ukb-ppp-ADAMTSL2-OID30370	ADAMTS-like protein 2 | Cardiometabolic_II	Inverse variance weighted	3	-0.0399338	0.0900504	0.657433	-0.216433	0.136565	0.960853	0.805387	1.14633	0.995551
ukb-ppp-ADAMTSL4-OID30275	ADAMTS-like protein 4 | Cardiometabolic_II	Inverse variance weighted	3	0.0972048	0.0867309	0.262389	-0.0727878	0.267197	1.10209	0.929798	1.3063	0.977687
ukb-ppp-ADAMTSL5-OID30355	ADAMTS-like protein 5 | Cardiometabolic_II	Inverse variance weighted	3	0.0154523	0.033355	0.643172	-0.0499236	0.0808282	1.01557	0.951302	1.08418	0.995551
ukb-ppp-ADD1-OID30655	Alpha-adducin | Inflammation_II	Inverse variance weighted	2	0.0281048	0.0769116	0.7148	-0.122642	0.178852	1.0285	0.88458	1.19584	0.995551
ukb-ppp-ADGRB3-OID20974	Adhesion G protein-coupled receptor B3 | Neurology	Inverse variance weighted	12	-0.014064	0.0180225	0.435178	-0.0493881	0.02126	0.986034	0.951812	1.02149	0.995551
ukb-ppp-ADGRD1-OID30588	Adhesion G-protein coupled receptor D1 | Inflammation_II	Inverse variance weighted	5	-0.00160399	0.0241987	0.947152	-0.0490335	0.0458255	0.998397	0.952149	1.04689	0.996018
ukb-ppp-ADGRE1-OID31483	Adhesion G protein-coupled receptor E1 | Oncology_II	Inverse variance weighted	3	0.0174044	0.0443578	0.694789	-0.0695368	0.104346	1.01756	0.932826	1.10998	0.995551
ukb-ppp-ADGRE2-OID20755	Adhesion G protein-coupled receptor E2 | Inflammation	Inverse variance weighted	3	0.0437993	0.0402781	0.27685	-0.0351457	0.122744	1.04477	0.965465	1.1306	0.981212
ukb-ppp-ADGRE5-OID20260	CD97 antigen | Cardiometabolic	Inverse variance weighted	3	-0.0495586	0.0433484	0.252929	-0.134521	0.0354042	0.951649	0.874134	1.03604	0.97158
ukb-ppp-ADGRG1-OID21294	Adhesion G-protein coupled receptor G1 | Oncology	Inverse variance weighted	2	-0.153614	0.129782	0.236557	-0.407986	0.100758	0.857603	0.664988	1.10601	0.971151
ukb-ppp-ADH1B-OID30612	All-trans-retinol dehydrogenase | Inflammation_II	Inverse variance weighted	2	0.207667	0.226466	0.359147	-0.236205	0.651539	1.2308	0.789618	1.91849	0.995551
ukb-ppp-ADIPOQ-OID30748	Adiponectin | Inflammation_II	Inverse variance weighted	4	0.0124237	0.0604662	0.837209	-0.10609	0.130938	1.0125	0.899344	1.1399	0.995551
ukb-ppp-AFAP1-OID30569	Actin filament-associated protein 1 | Inflammation_II	Inverse variance weighted	7	-0.00320902	0.0212708	0.880082	-0.0448997	0.0384816	0.996796	0.956093	1.03923	0.995551
ukb-ppp-AFM-OID30741	Afamin | Inflammation_II	Inverse variance weighted	2	-0.028056	0.178412	0.875045	-0.377744	0.321632	0.972334	0.685406	1.37938	0.995551
ukb-ppp-AFP-OID20978	Alpha-fetoprotein | Neurology	Inverse variance weighted	2	0.0631923	0.101944	0.535342	-0.136618	0.263003	1.06523	0.872303	1.30083	0.995551
ukb-ppp-AGER-OID20756	Advanced glycosylation end product-specific receptor | Inflammation	Inverse variance weighted	2	-0.0195675	0.0999774	0.84483	-0.215523	0.176388	0.980623	0.80612	1.1929	0.995551
ukb-ppp-AGRN-OID20786	Agrin | Inflammation	Inverse variance weighted	2	0.0526261	0.0371347	0.156434	-0.020158	0.12541	1.05404	0.980044	1.13361	0.942403
ukb-ppp-AGRP-OID20658	Agouti-related protein | Inflammation	Inverse variance weighted	3	0.00136591	0.122334	0.991092	-0.238409	0.241141	1.00137	0.787881	1.2727	0.999922
ukb-ppp-AGT-OID30709	Angiotensinogen | Inflammation_II	Inverse variance weighted	4	-0.0317828	0.0317309	0.316521	-0.0939754	0.0304099	0.968717	0.910305	1.03088	0.995175
ukb-ppp-AHCY-OID20199	Adenosylhomocysteinase | Cardiometabolic	Inverse variance weighted	3	-0.0168088	0.0397582	0.672459	-0.094735	0.0611173	0.983332	0.909614	1.06302	0.995551
ukb-ppp-AHNAK2-OID30244	Protein AHNAK2 | Cardiometabolic_II	Inverse variance weighted	2	0.0306876	0.119479	0.797298	-0.20349	0.264866	1.03116	0.815878	1.30326	0.995551
ukb-ppp-AHSG-OID30706	Alpha-2-HS-glycoprotein | Inflammation_II	Inverse variance weighted	4	-0.00379291	0.023947	0.874151	-0.0507291	0.0431433	0.996214	0.950536	1.04409	0.995551
ukb-ppp-AIF1L-OID30204	Allograft inflammatory factor 1-like | Cardiometabolic_II	Inverse variance weighted	2	0.0676734	0.0545588	0.214836	-0.0392618	0.174609	1.07002	0.961499	1.19078	0.957676
ukb-ppp-AKR7L-OID30488	Aflatoxin B1 aldehyde reductase member 4 | Inflammation_II	Inverse variance weighted	2	-0.0385865	0.0662707	0.560394	-0.168477	0.0913041	0.962148	0.844951	1.0956	0.995551
ukb-ppp-ALCAM-OID20273	CD166 antigen | Cardiometabolic	Inverse variance weighted	4	-0.0736444	0.0710364	0.299869	-0.212876	0.0655869	0.929002	0.808257	1.06779	0.992525
ukb-ppp-ALDH3A1-OID20512	Aldehyde dehydrogenase, dimeric NADP-preferring | Inflammation	Inverse variance weighted	3	0.0148457	0.0318451	0.641082	-0.0475706	0.0772621	1.01496	0.953543	1.08033	0.995551
ukb-ppp-ALDH5A1-OID31047	Succinate-semialdehyde dehydrogenase, mitochondrial | Neurology_II	Inverse variance weighted	2	-0.0700761	0.0748383	0.349084	-0.216759	0.076607	0.932323	0.805124	1.07962	0.995551
ukb-ppp-ALPP-OID21383	Alkaline phosphatase, placental type | Oncology	Inverse variance weighted	6	-0.0209666	0.025091	0.403366	-0.070145	0.0282117	0.979252	0.932259	1.02861	0.995551
ukb-ppp-AMBP-OID21413	Protein AMBP [Cleaved into: Alpha-1-microglobulin | Oncology	Inverse variance weighted	4	0.0250782	0.0765035	0.74306	-0.124869	0.175025	1.0254	0.882613	1.19128	0.995551
ukb-ppp-AMIGO2-OID21370	Amphoterin-induced protein 2 | Oncology	Inverse variance weighted	2	0.165293	0.0978658	0.0912249	-0.0265244	0.357109	1.17974	0.973824	1.42919	0.926728
ukb-ppp-AMN-OID20492	Protein amnionless [Cleaved into: Soluble protein amnionless] | Inflammation	Inverse variance weighted	10	-0.0173429	0.0181895	0.34036	-0.0529943	0.0183086	0.982807	0.948385	1.01848	0.995551
ukb-ppp-AMPD3-OID31139	AMP deaminase 3 | Neurology_II	Inverse variance weighted	4	-0.0262273	0.0560165	0.639638	-0.13602	0.0835652	0.974114	0.872825	1.08716	0.995551
ukb-ppp-AMY1A_AMY1B_AMY1C-OID30707	Alpha-amylase 1A_Alpha-amylase 1B_Alpha-amylase 1C | Inflammation_II	Inverse variance weighted	10	0.0419621	0.0315243	0.183155	-0.0198256	0.10375	1.04285	0.98037	1.10932	0.947774
ukb-ppp-AMY2A-OID20333	Pancreatic alpha-amylase | Cardiometabolic	Inverse variance weighted	5	-0.02914	0.0265317	0.272069	-0.081142	0.0228621	0.97128	0.922063	1.02313	0.977772
ukb-ppp-AMY2B-OID20340	Alpha-amylase 2B | Cardiometabolic	Inverse variance weighted	5	-0.0273788	0.0269801	0.310212	-0.0802598	0.0255022	0.972993	0.922877	1.02583	0.992525
ukb-ppp-ANG-OID20403	Angiogenin | Cardiometabolic	Inverse variance weighted	4	-0.0276464	0.0301469	0.359113	-0.0867344	0.0314415	0.972732	0.916921	1.03194	0.995551
ukb-ppp-ANGPT1-OID20740	Angiopoietin-1 | Inflammation	Inverse variance weighted	2	-0.221177	0.254165	0.384185	-0.719339	0.276986	0.801575	0.487074	1.31915	0.995551
ukb-ppp-ANGPT2-OID21463	Angiopoietin-2 | Oncology	Inverse variance weighted	3	0.0466788	0.0544962	0.391693	-0.0601337	0.153491	1.04779	0.941639	1.1659	0.995551
ukb-ppp-ANGPTL1-OID20211	Angiopoietin-related protein 1 | Cardiometabolic	Inverse variance weighted	3	-0.0169838	0.0310788	0.584738	-0.0778982	0.0439305	0.98316	0.925059	1.04491	0.995551
ukb-ppp-ANGPTL3-OID20407	Angiopoietin-related protein 3 | Cardiometabolic	Inverse variance weighted	4	-0.0597878	0.0409543	0.144327	-0.140058	0.0204826	0.941964	0.869308	1.02069	0.935209
ukb-ppp-ANGPTL4-OID20703	Angiopoietin-related protein 4 | Inflammation	Inverse variance weighted	2	-0.00144431	0.0388462	0.970341	-0.0775829	0.0746943	0.998557	0.92535	1.07755	0.997824
ukb-ppp-ANGPTL7-OID21412	Angiopoietin-related protein 7 | Oncology	Inverse variance weighted	3	0.0300239	0.0329567	0.362291	-0.0345713	0.0946191	1.03048	0.966019	1.09924	0.995551
ukb-ppp-ANPEP-OID20350	Aminopeptidase N | Cardiometabolic	Inverse variance weighted	3	0.0519964	0.0354369	0.142296	-0.0174599	0.121453	1.05337	0.982692	1.12914	0.926728
ukb-ppp-ANXA2-OID30263	Annexin A2 | Cardiometabolic_II	Inverse variance weighted	6	-0.0303072	0.0317751	0.340183	-0.0925863	0.031972	0.970147	0.911571	1.03249	0.995551
ukb-ppp-AOC1-OID20452	Amiloride-sensitive amine oxidase [copper-containing] | Inflammation	Inverse variance weighted	2	0.026586	0.0426044	0.532615	-0.0569187	0.110091	1.02694	0.944671	1.11638	0.995551
ukb-ppp-AOC3-OID20389	Membrane primary amine oxidase | Cardiometabolic	Inverse variance weighted	5	0.053045	0.0410791	0.196603	-0.02747	0.13356	1.05448	0.972904	1.14289	0.947774
ukb-ppp-AP1G2-OID31348	AP-1 complex subunit gamma-like 2 | Oncology_II	Inverse variance weighted	2	0.100813	0.0540639	0.0622229	-0.00515206	0.206778	1.10607	0.994861	1.22971	0.922167
ukb-ppp-APBB1IP-OID21359	Amyloid beta A4 precursor protein-binding family B member 1-interacting protein | Oncology	Inverse variance weighted	2	-0.0662982	0.0528284	0.209488	-0.169842	0.0372454	0.935852	0.843798	1.03795	0.955384
ukb-ppp-APCS-OID30778	Serum amyloid P-component | Inflammation_II	Inverse variance weighted	2	0.00232008	0.0478613	0.961338	-0.091488	0.0961282	1.00232	0.912572	1.1009	0.99769
ukb-ppp-APEX1-OID21434	APEX nuclease | Oncology	Inverse variance weighted	2	0.00289708	0.0279596	0.917474	-0.0519036	0.0576978	1.0029	0.94942	1.05939	0.995551
ukb-ppp-APOBR-OID30246	Apolipoprotein B receptor | Cardiometabolic_II	Inverse variance weighted	3	-0.00981029	0.0186767	0.599397	-0.0464167	0.0267961	0.990238	0.954644	1.02716	0.995551
ukb-ppp-APOC1-OID30749	Apolipoprotein C-I | Inflammation_II	Inverse variance weighted	2	0.0104586	0.15577	0.946469	-0.294851	0.315768	1.01051	0.744642	1.37131	0.996018
ukb-ppp-APOD-OID30746	Apolipoprotein D | Inflammation_II	Inverse variance weighted	2	0.0232008	0.0745234	0.755556	-0.122865	0.169267	1.02347	0.884383	1.18444	0.995551
ukb-ppp-APOE-OID30727	Apolipoprotein E | Inflammation_II	Inverse variance weighted	7	0.0247672	0.0163061	0.128789	-0.00719271	0.0567271	1.02508	0.992833	1.05837	0.926728
ukb-ppp-APOH-OID21072	Beta-2-glycoprotein 1 | Neurology	Inverse variance weighted	7	0.0342901	0.0251898	0.173428	-0.0150819	0.0836622	1.03488	0.985031	1.08726	0.942403
ukb-ppp-APOM-OID20374	Apolipoprotein M | Cardiometabolic	Inverse variance weighted	2	-0.119987	0.0986221	0.223742	-0.313287	0.073312	0.886932	0.73104	1.07607	0.961914
ukb-ppp-APRT-OID20927	Adenine phosphoribosyltransferase | Neurology	Inverse variance weighted	2	0.424957	0.240869	0.0776874	-0.0471467	0.897061	1.52952	0.953947	2.45239	0.926728
ukb-ppp-ARG1-OID21445	Arginase-1 | Oncology	Inverse variance weighted	3	0.0264863	0.0525107	0.613981	-0.0764346	0.129407	1.02684	0.926414	1.13815	0.995551
ukb-ppp-ARHGAP25-OID21255	Rho GTPase-activating protein 25 | Oncology	Inverse variance weighted	2	-0.125546	0.110882	0.257527	-0.342874	0.0917815	0.882015	0.709728	1.09613	0.977687
ukb-ppp-ARHGEF10-OID30994	Rho guanine nucleotide exchange factor 10 | Neurology_II	Inverse variance weighted	2	-0.0673354	0.0535402	0.208514	-0.172274	0.0376033	0.934882	0.841748	1.03832	0.955384
ukb-ppp-ARHGEF5-OID30871	Rho guanine nucleotide exchange factor 5 | Neurology_II	Inverse variance weighted	3	0.0437566	0.0294789	0.13772	-0.014022	0.101535	1.04473	0.986076	1.10687	0.926728
ukb-ppp-ARL2BP-OID30121	ADP-ribosylation factor-like protein 2-binding protein | Cardiometabolic_II	Inverse variance weighted	2	-0.0549316	0.120964	0.649747	-0.292021	0.182158	0.94655	0.746753	1.1998	0.995551
ukb-ppp-ARSA-OID21138	Arylsulfatase A | Neurology	Inverse variance weighted	6	-0.0377479	0.0329086	0.251359	-0.102249	0.0267529	0.962956	0.902805	1.02711	0.97158
ukb-ppp-ARSB-OID21331	Arylsulfatase B | Oncology	Inverse variance weighted	4	-0.0315718	0.0386916	0.414508	-0.107407	0.0442637	0.968921	0.89816	1.04526	0.995551
ukb-ppp-ART3-OID20346	Ecto-ADP-ribosyltransferase 3 | Cardiometabolic	Inverse variance weighted	5	-0.00564268	0.0614846	0.926878	-0.126152	0.114867	0.994373	0.88148	1.12172	0.995551
ukb-ppp-ART5-OID30828	Ecto-ADP-ribosyltransferase 5 | Neurology_II	Inverse variance weighted	2	-0.0219638	0.0570001	0.699994	-0.133684	0.0897564	0.978276	0.874866	1.09391	0.995551
ukb-ppp-ASAH1-OID30415	Acid ceramidase | Cardiometabolic_II	Inverse variance weighted	9	-0.023139	0.0239695	0.334369	-0.0701191	0.0238412	0.977127	0.932283	1.02413	0.995551
ukb-ppp-ASAH2-OID20996	Neutral ceramidase | Neurology	Inverse variance weighted	3	-0.0327712	0.0693659	0.636613	-0.168728	0.103186	0.96776	0.844738	1.1087	0.995551
ukb-ppp-ASGR2-OID30679	Asialoglycoprotein receptor 2 | Inflammation_II	Inverse variance weighted	2	-0.0831336	0.0381736	0.0294224	-0.157954	-0.00831346	0.920228	0.853889	0.991721	0.805599
ukb-ppp-ASPN-OID30315	Asporin | Cardiometabolic_II	Inverse variance weighted	2	-0.0489653	0.0465263	0.292606	-0.140157	0.0422263	0.952214	0.869222	1.04313	0.992525
ukb-ppp-ASRGL1-OID30283	Isoaspartyl peptidase/L-asparaginase | Cardiometabolic_II	Inverse variance weighted	4	-0.0430681	0.0313479	0.169481	-0.10451	0.0183738	0.957846	0.900766	1.01854	0.942403
ukb-ppp-ATP6V1G2-OID30167	V-type proton ATPase subunit G 2 | Cardiometabolic_II	Inverse variance weighted	2	-0.28925	0.0950119	0.00233179	-0.475474	-0.103027	0.748825	0.621591	0.902103	0.351015
ukb-ppp-ATRAID-OID31451	All-trans retinoic acid-induced differentiation factor | Oncology_II	Inverse variance weighted	4	-0.0778702	0.0416106	0.061289	-0.159427	0.00368649	0.925084	0.852632	1.00369	0.922167
ukb-ppp-ATRN-OID30735	Attractin, Isoform 2 | Inflammation_II	Inverse variance weighted	4	0.0323217	0.0268125	0.228022	-0.0202309	0.0848742	1.03285	0.979972	1.08858	0.961914
ukb-ppp-ATXN3-OID31149	Ataxin-3 | Neurology_II	Inverse variance weighted	2	-0.0168401	0.076825	0.826494	-0.167417	0.133737	0.983301	0.845847	1.14309	0.995551
ukb-ppp-AXL-OID20363	Tyrosine-protein kinase receptor UFO | Cardiometabolic	Inverse variance weighted	3	0.0844965	0.0563538	0.133772	-0.025957	0.19495	1.08817	0.974377	1.21525	0.926728
ukb-ppp-B3GNT7-OID30281	UDP-GlcNAc:betaGal beta-1,3-N-acetylglucosaminyltransferase 7 | Cardiometabolic_II	Inverse variance weighted (multiplicative random effects)	6	0.0130676	0.0581587	0.822221	-0.100923	0.127059	1.01315	0.904002	1.13548	0.995551
ukb-ppp-B4GAT1-OID21127	Beta-1,4-glucuronyltransferase 1 | Neurology	Inverse variance weighted	2	-0.061751	0.0407918	0.130074	-0.141703	0.0182009	0.940117	0.867879	1.01837	0.926728
ukb-ppp-BANK1-OID20594	B-cell scaffold protein with ankyrin repeats | Inflammation	Inverse variance weighted	4	-0.0273878	0.111684	0.806281	-0.246288	0.191513	0.972984	0.781697	1.21108	0.995551
ukb-ppp-BCAM-OID21076	Basal cell adhesion molecule | Neurology	Inverse variance weighted	4	-0.0686916	0.0455495	0.131538	-0.157969	0.0205854	0.933615	0.853877	1.0208	0.926728
ukb-ppp-BCAN-OID20998	Brevican core protein | Neurology	Inverse variance weighted	2	-0.0176463	0.0560551	0.752912	-0.127514	0.0922218	0.982509	0.880281	1.09661	0.995551
ukb-ppp-BCAT1-OID30312	Branched-chain-amino-acid aminotransferase, cytosolic | Cardiometabolic_II	Inverse variance weighted	3	-0.00999592	0.0363018	0.783043	-0.0811475	0.0611556	0.990054	0.922058	1.06306	0.995551
ukb-ppp-BCHE-OID30717	Cholinesterase | Inflammation_II	Inverse variance weighted	7	-0.0220196	0.0267121	0.409752	-0.0743754	0.0303362	0.978221	0.928323	1.0308	0.995551
ukb-ppp-BCL2L15-OID30498	Bcl-2-like protein 15 | Inflammation_II	Inverse variance weighted	2	-0.122662	0.0899249	0.172551	-0.298915	0.0535905	0.884562	0.741622	1.05505	0.942403
ukb-ppp-BGLAP-OID30389	Osteocalcin | Cardiometabolic_II	Inverse variance weighted	2	-0.261604	0.113248	0.0208871	-0.48357	-0.0396388	0.769816	0.616578	0.961137	0.802605
ukb-ppp-BLMH-OID20336	Bleomycin hydrolase | Cardiometabolic	Inverse variance weighted	3	0.0428809	0.0360877	0.234739	-0.0278511	0.113613	1.04381	0.972533	1.12032	0.971151
ukb-ppp-BLVRB-OID21141	Flavin reductase | Neurology	Inverse variance weighted	3	-0.00907755	0.0992379	0.927117	-0.203584	0.185429	0.990964	0.815802	1.20373	0.995551
ukb-ppp-BMP10-OID30575	Bone morphogenetic protein 10 | Inflammation_II	Inverse variance weighted	3	0.0298383	0.0355902	0.401813	-0.0399184	0.0995951	1.03029	0.960868	1.10472	0.995551
ukb-ppp-BMP6-OID20111	Bone morphogenetic protein 6 | Cardiometabolic	Inverse variance weighted	2	0.0571409	0.0790106	0.469554	-0.0977199	0.212002	1.0588	0.906903	1.23615	0.995551
ukb-ppp-BMPER-OID30615	BMP-binding endothelial regulator protein | Inflammation_II	Inverse variance weighted	4	0.0124385	0.0541077	0.818181	-0.0936125	0.11849	1.01252	0.910636	1.1258	0.995551
ukb-ppp-BOC-OID20116	Brother of CDO | Cardiometabolic	Inverse variance weighted	3	-0.0575042	0.05258	0.274108	-0.160561	0.0455527	0.944118	0.851666	1.04661	0.979613
ukb-ppp-BOLA2_BOLA2B-OID30267	BolA-like protein 2 | Cardiometabolic_II	Inverse variance weighted	3	-0.00804411	0.0668167	0.904174	-0.139005	0.122917	0.991988	0.870224	1.13079	0.995551
ukb-ppp-BPIFA2-OID30279	BPI fold-containing family A member 2 | Cardiometabolic_II	Inverse variance weighted (multiplicative random effects)	3	0.0231249	0.167249	0.89003	-0.304682	0.350932	1.02339	0.737358	1.42039	0.995551
ukb-ppp-BPIFB1-OID20308	BPI fold-containing family B member 1 | Cardiometabolic	Inverse variance weighted	5	0.0186435	0.0298519	0.532276	-0.0398662	0.0771533	1.01882	0.960918	1.08021	0.995551
ukb-ppp-BPIFB2-OID30311	BPI fold-containing family B member 2 | Cardiometabolic_II	Inverse variance weighted (multiplicative random effects)	4	-0.0141381	0.0572356	0.804896	-0.12632	0.0980436	0.985961	0.881333	1.10301	0.995551
ukb-ppp-BRSK2-OID31042	Serine/threonine-protein kinase BRSK2 | Neurology_II	Inverse variance weighted	2	0.0314569	0.0308449	0.307804	-0.0289991	0.091913	1.03196	0.971417	1.09627	0.992525
ukb-ppp-BST1-OID21051	ADP-ribosyl cyclase/cyclic ADP-ribose hydrolase 2 | Neurology	Inverse variance weighted	18	-0.00684912	0.015465	0.657853	-0.0371605	0.0234623	0.993174	0.963521	1.02374	0.995551
ukb-ppp-BST2-OID21029	Bone marrow stromal antigen 2 | Neurology	Inverse variance weighted	2	0.0332126	0.0519159	0.522343	-0.0685426	0.134968	1.03377	0.933754	1.1445	0.995551
ukb-ppp-BTC-OID21199	Probetacellulin [Cleaved into: Betacellulin | Oncology	Inverse variance weighted	4	-0.00485055	0.0250789	0.846636	-0.0540052	0.044304	0.995161	0.947427	1.0453	0.995551
ukb-ppp-BTD-OID30754	Biotinidase | Inflammation_II	Inverse variance weighted	5	0.0868277	0.0382285	0.0231299	0.0118998	0.161756	1.09071	1.01197	1.17557	0.805599
ukb-ppp-BTN1A1-OID31363	Butyrophilin subfamily 1 member A1 | Oncology_II	Inverse variance weighted	2	-0.0220358	0.0757555	0.771143	-0.170517	0.126445	0.978205	0.843229	1.13479	0.995551
ukb-ppp-BTN2A1-OID20713	Butyrophilin subfamily 2 member A1 | Inflammation	Inverse variance weighted	7	0.11229	0.0650664	0.0843891	-0.0152406	0.23982	1.11884	0.984875	1.27102	0.926728
ukb-ppp-BTN3A2-OID20540	Butyrophilin subfamily 3 member A2 | Inflammation	Inverse variance weighted	4	0.00444116	0.0282568	0.87511	-0.0509421	0.0598244	1.00445	0.950334	1.06165	0.995551
ukb-ppp-C1QA-OID20654	Complement C1q subcomponent subunit A | Inflammation	Inverse variance weighted	4	0.0573569	0.0333597	0.0855515	-0.00802816	0.122742	1.05903	0.992004	1.13059	0.926728
ukb-ppp-C1QL2-OID30515	Complement C1q-like protein 2 | Inflammation_II	Inverse variance weighted (multiplicative random effects)	4	-0.0281091	0.0711686	0.692868	-0.1676	0.111381	0.972282	0.845692	1.11782	0.995551
ukb-ppp-C1QTNF9-OID30620	Complement C1q and tumor necrosis factor-related protein 9A | Inflammation_II	Inverse variance weighted	6	-0.00455441	0.0192438	0.812914	-0.0422723	0.0331635	0.995456	0.958609	1.03372	0.995551
ukb-ppp-C1RL-OID30721	Complement C1r subcomponent-like protein | Inflammation_II	Inverse variance weighted	2	0.0958232	0.111733	0.391106	-0.123173	0.314819	1.10056	0.884111	1.37001	0.995551
ukb-ppp-C1S-OID30731	Complement C1s subcomponent | Inflammation_II	Inverse variance weighted	2	-0.00888451	0.0799071	0.911469	-0.165502	0.147733	0.991155	0.847468	1.1592	0.995551
ukb-ppp-C4BPB-OID21481	C4b-binding protein beta chain | Oncology	Inverse variance weighted	3	-0.134174	0.055821	0.0162326	-0.243583	-0.0247646	0.874438	0.783815	0.97554	0.671822
ukb-ppp-C7-OID30766	Complement component C7 | Inflammation_II	Inverse variance weighted	10	0.0143662	0.0219821	0.513409	-0.0287188	0.0574512	1.01447	0.97169	1.05913	0.995551
ukb-ppp-C8B-OID30719	Complement component C8 beta chain | Inflammation_II	Inverse variance weighted	6	-0.0491691	0.031809	0.122162	-0.111515	0.0131765	0.95202	0.894478	1.01326	0.926728
ukb-ppp-C9-OID30698	Complement component C9 | Inflammation_II	Inverse variance weighted	3	0.0410486	0.0945794	0.66428	-0.144327	0.226424	1.0419	0.865605	1.25411	0.995551
ukb-ppp-CA12-OID21344	Carbonic anhydrase 12 | Oncology	Inverse variance weighted	4	-0.0406463	0.0335551	0.225769	-0.106414	0.0251217	0.960169	0.899052	1.02544	0.961914
ukb-ppp-CA13-OID20225	Carbonic anhydrase 13 | Cardiometabolic	Inverse variance weighted	2	0.0437892	0.0420867	0.29813	-0.0387007	0.126279	1.04476	0.962039	1.1346	0.992525
ukb-ppp-CA14-OID21401	Carbonic anhydrase 14 | Oncology	Inverse variance weighted	3	0.0267826	0.21133	0.899152	-0.387425	0.44099	1.02714	0.678803	1.55425	0.995551
ukb-ppp-CA2-OID21149	Carbonic anhydrase 2 | Neurology	Inverse variance weighted	2	0.106209	0.105205	0.312713	-0.0999927	0.312411	1.11205	0.904844	1.36672	0.993097
ukb-ppp-CA3-OID20271	Carbonic anhydrase 3 | Cardiometabolic	Inverse variance weighted	4	-0.0190486	0.106147	0.857581	-0.227097	0.189	0.981132	0.796843	1.20804	0.995551
ukb-ppp-CA4-OID20241	Carbonic anhydrase 4 | Cardiometabolic	Inverse variance weighted	4	0.0135141	0.0308247	0.661084	-0.0469023	0.0739305	1.01361	0.954181	1.07673	0.995551
ukb-ppp-CA5A-OID20075	Carbonic anhydrase 5A, mitochondrial | Cardiometabolic	Inverse variance weighted	5	0.0177331	0.0479654	0.711602	-0.0762791	0.111745	1.01789	0.926558	1.11823	0.995551
ukb-ppp-CA6-OID21096	Carbonic anhydrase 6 | Neurology	Inverse variance weighted	7	-0.00045875	0.0332904	0.989005	-0.0657079	0.0647904	0.999541	0.936404	1.06694	0.999922
ukb-ppp-CA9-OID21417	Carbonic anhydrase 9 | Oncology	Inverse variance weighted	3	0.156318	0.0848805	0.0655294	-0.0100474	0.322684	1.1692	0.990003	1.38083	0.922167
ukb-ppp-CALB1-OID21306	Calbindin | Oncology	Inverse variance weighted	2	0.0627621	0.149395	0.674405	-0.230051	0.355575	1.06477	0.794493	1.427	0.995551
ukb-ppp-CALCB-OID31100	Calcitonin gene-related peptide 2 | Neurology_II	Inverse variance weighted	2	-0.145396	0.0952305	0.126815	-0.332048	0.0412555	0.86468	0.717453	1.04212	0.926728
ukb-ppp-CAMKK1-OID21182	Calcium/calmodulin-dependent protein kinase kinase 1 | Oncology	Inverse variance weighted	2	0.0529835	0.0394273	0.179004	-0.024294	0.130261	1.05441	0.975999	1.13913	0.947774
ukb-ppp-CAPG-OID21431	Macrophage-capping protein | Oncology	Inverse variance weighted	5	-0.0257068	0.0220489	0.243655	-0.0689226	0.017509	0.974621	0.933399	1.01766	0.971469
ukb-ppp-CAPS-OID31126	Calcyphosin | Neurology_II	Inverse variance weighted	3	0.12227	0.0849594	0.150104	-0.0442499	0.288791	1.13006	0.956715	1.33481	0.942403
ukb-ppp-CARHSP1-OID20859	Calcium-regulated heat-stable protein 1 | Neurology	Inverse variance weighted	2	-0.18332	0.141149	0.194021	-0.459972	0.0933312	0.832501	0.631301	1.09783	0.947774
ukb-ppp-CAT-OID30712	Catalase | Inflammation_II	Inverse variance weighted	2	-0.017439	0.0631312	0.782368	-0.141176	0.106298	0.982712	0.868336	1.11215	0.995551
ukb-ppp-CBLN4-OID21386	Cerebellin-4 | Oncology	Inverse variance weighted	6	0.0176933	0.0383288	0.644355	-0.0574312	0.0928178	1.01785	0.944187	1.09726	0.995551
ukb-ppp-CC2D1A-OID20958	Coiled-coil and C2 domain-containing protein 1A | Neurology	Inverse variance weighted	2	0.273702	0.178699	0.125611	-0.0765476	0.623952	1.31482	0.926309	1.86629	0.926728
ukb-ppp-CCDC50-OID31001	Coiled-coil domain-containing protein 50 | Neurology_II	Inverse variance weighted	2	-0.0310685	0.0579012	0.591558	-0.144555	0.0824177	0.969409	0.865407	1.08591	0.995551
ukb-ppp-CCDC80-OID20226	Coiled-coil domain-containing protein 80 | Cardiometabolic	Inverse variance weighted	2	0.00733141	0.131531	0.95555	-0.250469	0.265132	1.00736	0.778436	1.3036	0.997535
ukb-ppp-CCL14-OID20401	C-C motif chemokine 14 | Cardiometabolic	Inverse variance weighted	5	0.0016904	0.0237864	0.943345	-0.044931	0.0483118	1.00169	0.956063	1.0495	0.996018
ukb-ppp-CCL15-OID20328	C-C motif chemokine 15 | Cardiometabolic	Inverse variance weighted	5	-0.0167385	0.0214641	0.435488	-0.0588081	0.0253312	0.983401	0.942888	1.02565	0.995551
ukb-ppp-CCL16-OID20334	C-C motif chemokine 16 | Cardiometabolic	Inverse variance weighted	6	-0.0169631	0.0194078	0.382099	-0.0550023	0.0210761	0.98318	0.946483	1.0213	0.995551
ukb-ppp-CCL17-OID20745	C-C motif chemokine 17 | Inflammation	Inverse variance weighted	2	0.00465807	0.102772	0.963849	-0.196776	0.206092	1.00467	0.821375	1.22887	0.99769
ukb-ppp-CCL18-OID20395	C-C motif chemokine 18 | Cardiometabolic	Inverse variance weighted	5	0.0192511	0.0272964	0.480647	-0.0342499	0.0727522	1.01944	0.96633	1.07546	0.995551
ukb-ppp-CCL21-OID20686	C-C motif chemokine 21 | Inflammation	Inverse variance weighted	2	-0.0402129	0.271155	0.882104	-0.571677	0.491251	0.960585	0.564578	1.63436	0.995551
ukb-ppp-CCL22-OID20765	C-C motif chemokine 22 | Inflammation	Inverse variance weighted	2	0.104389	0.0674946	0.121953	-0.0279005	0.236678	1.11003	0.972485	1.26703	0.926728
ukb-ppp-CCL23-OID20693	C-C motif chemokine 23 | Inflammation	Inverse variance weighted	7	0.0730273	0.0262315	0.00537003	0.0216136	0.124441	1.07576	1.02185	1.13252	0.492124
ukb-ppp-CCL24-OID20772	C-C motif chemokine 24 | Inflammation	Inverse variance weighted	8	0.0437698	0.0175135	0.0124472	0.00944338	0.0780963	1.04474	1.00949	1.08123	0.614222
ukb-ppp-CCL25-OID20674	C-C motif chemokine 25 | Inflammation	Inverse variance weighted	7	0.0137886	0.0382992	0.71883	-0.0612779	0.0888551	1.01388	0.940562	1.09292	0.995551
ukb-ppp-CCL26-OID20546	C-C motif chemokine 26 | Inflammation	Inverse variance weighted	2	0.0124229	0.0402043	0.757325	-0.0663774	0.0912233	1.0125	0.935778	1.09551	0.995551
ukb-ppp-CCL27-OID20121	C-C motif chemokine 27 | Cardiometabolic	Inverse variance weighted	2	0.021241	0.0937789	0.820812	-0.162566	0.205048	1.02147	0.84996	1.22758	0.995551
ukb-ppp-CCL3-OID20610	C-C motif chemokine 3 | Inflammation	Inverse variance weighted	2	-0.076459	0.0356841	0.0321404	-0.1464	-0.00651809	0.926391	0.863812	0.993503	0.805599
ukb-ppp-CCL4-OID20695	C-C motif chemokine 4 | Inflammation	Inverse variance weighted	3	0.00118483	0.053057	0.982184	-0.102807	0.105177	1.00119	0.902301	1.11091	0.999875
ukb-ppp-CCL8-OID21466	C-C motif chemokine 8 | Oncology	Inverse variance weighted	8	-0.0129036	0.0245557	0.599247	-0.0610327	0.0352255	0.987179	0.940792	1.03585	0.995551
ukb-ppp-CCN1-OID21368	CCN family member 1 | Oncology	Inverse variance weighted	3	0.160148	0.085856	0.062138	-0.00812972	0.328426	1.17368	0.991903	1.38878	0.922167
ukb-ppp-CCN2-OID20709	CCN family member 2 | Inflammation	Inverse variance weighted	3	0.00511424	0.0286354	0.858253	-0.0510112	0.0612397	1.00513	0.950268	1.06315	0.995551
ukb-ppp-CCN3-OID20299	CCN family member 3 | Cardiometabolic	Inverse variance weighted (multiplicative random effects)	5	0.00490301	0.0734153	0.946753	-0.138991	0.148797	1.00492	0.870236	1.16044	0.996018
ukb-ppp-CCN4-OID21444	WNT1-inducible-signaling pathway protein 1 | Oncology	Inverse variance weighted	7	-0.0394261	0.0258884	0.127777	-0.0901673	0.0113151	0.961341	0.913778	1.01138	0.926728
ukb-ppp-CCN5-OID21068	WNT1-inducible-signaling pathway protein 2 | Neurology	Inverse variance weighted	3	0.0438799	0.0485232	0.365832	-0.0512255	0.138985	1.04486	0.950064	1.14911	0.995551
ukb-ppp-CCS-OID20973	Copper chaperone for superoxide dismutase | Neurology	Inverse variance weighted	7	0.00978694	0.0344127	0.776105	-0.057662	0.0772359	1.00983	0.943969	1.0803	0.995551
ukb-ppp-CD101-OID31480	Immunoglobulin superfamily member 2 | Oncology_II	Inverse variance weighted	10	0.0274473	0.0215097	0.20194	-0.0147117	0.0696064	1.02783	0.985396	1.07209	0.947774
ukb-ppp-CD109-OID21108	CD109 antigen | Neurology	Inverse variance weighted	8	-0.0517598	0.0189709	0.00636477	-0.0889428	-0.0145767	0.949557	0.914898	0.985529	0.5444
ukb-ppp-CD14-OID20378	Monocyte differentiation antigen CD14 | Cardiometabolic	Inverse variance weighted	3	-0.0473101	0.0367286	0.197711	-0.119298	0.0246779	0.953792	0.887543	1.02498	0.947774
ukb-ppp-CD164-OID21080	Sialomucin core protein 24 | Neurology	Inverse variance weighted	2	0.0465744	0.0715611	0.515153	-0.0936853	0.186834	1.04768	0.910569	1.20543	0.995551
ukb-ppp-CD164L2-OID30922	CD164 sialomucin-like 2 protein | Neurology_II	Inverse variance weighted	3	0.00630344	0.0382977	0.869266	-0.06876	0.0813669	1.00632	0.933551	1.08477	0.995551
ukb-ppp-CD177-OID21119	CD177 antigen | Neurology	Inverse variance weighted	6	0.00322937	0.0171313	0.850479	-0.0303479	0.0368066	1.00323	0.970108	1.03749	0.995551
ukb-ppp-CD1C-OID21483	T-cell surface glycoprotein CD1c | Oncology	Inverse variance weighted	3	0.0732087	0.0945179	0.438606	-0.112046	0.258464	1.07596	0.894003	1.29494	0.995551
ukb-ppp-CD200-OID20603	OX-2 membrane glycoprotein | Inflammation	Inverse variance weighted	5	-0.0102064	0.0464495	0.82608	-0.101247	0.0808346	0.989845	0.903709	1.08419	0.995551
ukb-ppp-CD200R1-OID20595	Cell surface glycoprotein CD200 receptor 1 | Inflammation	Inverse variance weighted	6	-0.00399323	0.0182882	0.827157	-0.0398382	0.0318517	0.996015	0.960945	1.03236	0.995551
ukb-ppp-CD207-OID21298	C-type lectin domain family 4 member K | Oncology	Inverse variance weighted	4	0.0149821	0.029466	0.611135	-0.0427713	0.0727356	1.01509	0.95813	1.07545	0.995551
ukb-ppp-CD209-OID20262	CD209 antigen | Cardiometabolic	Inverse variance weighted (multiplicative random effects)	4	0.00438827	0.0455235	0.923206	-0.0848377	0.0936142	1.0044	0.918661	1.09814	0.995551
ukb-ppp-CD22-OID20637	B-cell receptor CD22 | Inflammation	Inverse variance weighted	2	0.0629679	0.0424904	0.138358	-0.0203133	0.146249	1.06499	0.979892	1.15748	0.926728
ukb-ppp-CD226-OID30556	CD226 antigen | Inflammation_II	Inverse variance weighted	2	0.0349003	0.196326	0.858906	-0.3499	0.4197	1.03552	0.704759	1.52151	0.995551
ukb-ppp-CD244-OID20628	Natural killer cell receptor 2B4 | Inflammation	Inverse variance weighted	2	-0.0395372	0.0337964	0.242055	-0.105778	0.0267036	0.961234	0.899624	1.02706	0.971469
ukb-ppp-CD27-OID21527	CD27 antigen | Oncology	Inverse variance weighted	3	-0.0369084	0.0422333	0.382163	-0.119686	0.0458688	0.963764	0.887199	1.04694	0.995551
ukb-ppp-CD274-OID20966	Programmed cell death 1 ligand 1 | Neurology	Inverse variance weighted	3	0.0201713	0.033639	0.548746	-0.0457611	0.0861037	1.02038	0.95527	1.08992	0.995551
ukb-ppp-CD276-OID20680	CD276 antigen | Inflammation	Inverse variance weighted	5	0.0499724	0.0415125	0.22867	-0.0313921	0.131337	1.05124	0.969096	1.14035	0.961914
ukb-ppp-CD28-OID21265	T-cell-specific surface glycoprotein CD28 | Oncology	Inverse variance weighted	3	-0.0394479	0.0594694	0.507118	-0.156008	0.0771121	0.96132	0.855552	1.08016	0.995551
ukb-ppp-CD2AP-OID20177	CD2-associated protein | Cardiometabolic	Inverse variance weighted	2	-0.00627089	0.0473141	0.894559	-0.0990065	0.0864648	0.993749	0.905737	1.09031	0.995551
ukb-ppp-CD300A-OID30576	CMRF35-like molecule 8 | Inflammation_II	Inverse variance weighted	3	-0.0765324	0.0699064	0.273611	-0.213549	0.0604841	0.926323	0.807713	1.06235	0.979613
ukb-ppp-CD300C-OID21010	CMRF35-like molecule 6 | Neurology	Inverse variance weighted	4	-0.0352273	0.0375578	0.348272	-0.108841	0.0383861	0.965386	0.896873	1.03913	0.995551
ukb-ppp-CD300E-OID21418	CMRF35-like molecule 2 | Oncology	Inverse variance weighted	2	-0.00191143	0.0389748	0.960885	-0.078302	0.0744791	0.99809	0.924685	1.07732	0.99769
ukb-ppp-CD300LF-OID21469	CMRF35-like molecule 1 | Oncology	Inverse variance weighted	7	0.0385199	0.0186657	0.0390494	0.001935	0.0751047	1.03927	1.00194	1.078	0.805599
ukb-ppp-CD302-OID21328	CD302 antigen | Oncology	Inverse variance weighted	3	0.00770436	0.0396904	0.846088	-0.0700888	0.0854975	1.00773	0.932311	1.08926	0.995551
ukb-ppp-CD33-OID21472	Myeloid cell surface antigen CD33 | Oncology	Inverse variance weighted	5	-0.0186664	0.0306663	0.542728	-0.0787722	0.0414395	0.981507	0.92425	1.04231	0.995551
ukb-ppp-CD36-OID30485	Platelet glycoprotein 4 | Inflammation_II	Inverse variance weighted	2	0.00860091	0.0521726	0.869058	-0.0936573	0.110859	1.00864	0.910595	1.11724	0.995551
ukb-ppp-CD38-OID21316	ADP-ribosyl cyclase/cyclic ADP-ribose hydrolase 1 | Oncology	Inverse variance weighted	3	0.0207107	0.0421749	0.623379	-0.0619521	0.103373	1.02093	0.939928	1.10891	0.995551
ukb-ppp-CD4-OID20584	T-cell surface glycoprotein CD4 | Inflammation	Inverse variance weighted	3	0.0236024	0.0322837	0.464723	-0.0396737	0.0868785	1.02388	0.961103	1.09076	0.995551
ukb-ppp-CD40-OID20724	Tumor necrosis factor receptor superfamily member 5 | Inflammation	Inverse variance weighted	3	-0.051718	0.0329749	0.116786	-0.116349	0.0129127	0.949597	0.890165	1.013	0.926728
ukb-ppp-CD48-OID20692	CD48 antigen | Inflammation	Inverse variance weighted	4	0.0273978	0.0214147	0.200757	-0.0145749	0.0693706	1.02778	0.985531	1.07183	0.947774
ukb-ppp-CD5-OID21449	T-cell surface glycoprotein CD5 | Oncology	Inverse variance weighted (multiplicative random effects)	3	-0.0629747	0.114708	0.583005	-0.287802	0.161852	0.938967	0.74991	1.17569	0.995551
ukb-ppp-CD55-OID20377	Complement decay-accelerating factor | Cardiometabolic	Inverse variance weighted	4	0.00851077	0.0322242	0.791694	-0.0546487	0.0716702	1.00855	0.946818	1.0743	0.995551
ukb-ppp-CD58-OID20716	Lymphocyte function-associated antigen 3 | Inflammation	Inverse variance weighted	3	-0.0375193	0.0548629	0.494054	-0.145051	0.0700119	0.963176	0.864979	1.07252	0.995551
ukb-ppp-CD59-OID20339	CD59 glycoprotein | Cardiometabolic	Inverse variance weighted	3	0.0322098	0.0435194	0.459223	-0.0530881	0.117508	1.03273	0.948296	1.12469	0.995551
ukb-ppp-CD5L-OID30775	CD5 antigen-like | Inflammation_II	Inverse variance weighted	4	-0.0836773	0.0723391	0.24738	-0.225462	0.0581073	0.919728	0.798147	1.05983	0.97158
ukb-ppp-CD6-OID20649	T-cell differentiation antigen CD6 | Inflammation	Inverse variance weighted	5	-0.044708	0.026465	0.0911571	-0.0965793	0.00716339	0.956277	0.907938	1.00719	0.926728
ukb-ppp-CD7-OID30543	T-cell antigen CD7 | Inflammation_II	Inverse variance weighted	2	0.00689254	0.026002	0.79095	-0.0440713	0.0578564	1.00692	0.956886	1.05956	0.995551
ukb-ppp-CD70-OID20599	CD70 antigen | Inflammation	Inverse variance weighted	4	-0.0194135	0.0201769	0.335967	-0.0589604	0.0201333	0.980774	0.942744	1.02034	0.995551
ukb-ppp-CD72-OID30641	B-cell differentiation antigen CD72 | Inflammation_II	Inverse variance weighted	2	-0.000290329	0.0766146	0.996976	-0.150455	0.149874	0.99971	0.860316	1.16169	0.999922
ukb-ppp-CD80-OID30291	T-lymphocyte activation antigen CD80 | Cardiometabolic_II	Inverse variance weighted	4	-0.0158518	0.0276857	0.566941	-0.0701158	0.0384122	0.984273	0.932286	1.03916	0.995551
ukb-ppp-CD83-OID20565	CD83 antigen | Inflammation	Inverse variance weighted	3	0.123402	0.0630388	0.0502828	-0.000154426	0.246958	1.13134	0.999846	1.28012	0.880196
ukb-ppp-CD86-OID31500	T-lymphocyte activation antigen CD86 | Oncology_II	Inverse variance weighted	3	-0.0881417	0.0787688	0.263143	-0.242529	0.0662452	0.915631	0.784641	1.06849	0.977687
ukb-ppp-CD8A-OID21018	T-cell surface glycoprotein CD8 alpha chain | Neurology	Inverse variance weighted	3	-0.0359534	0.0659578	0.585686	-0.165231	0.0933237	0.964685	0.847698	1.09782	0.995551
ukb-ppp-CDA-OID30345	Cytidine deaminase | Cardiometabolic_II	Inverse variance weighted	4	-0.0467385	0.0279895	0.0949473	-0.101598	0.0081209	0.954337	0.903393	1.00815	0.926728
ukb-ppp-CDCP1-OID20940	CUB domain-containing protein 1 | Neurology	Inverse variance weighted	3	0.0442558	0.0476476	0.352986	-0.0491336	0.137645	1.04525	0.952054	1.14757	0.995551
ukb-ppp-CDH15-OID21005	Cadherin-15 | Neurology	Inverse variance weighted (multiplicative random effects)	5	-0.0281983	0.0517089	0.585528	-0.129548	0.0731512	0.972196	0.878493	1.07589	0.995551
ukb-ppp-CDH17-OID20134	Cadherin-17 | Cardiometabolic	Inverse variance weighted (multiplicative random effects)	4	0.0462725	0.0582371	0.426873	-0.0678722	0.160417	1.04736	0.93438	1.174	0.995551
ukb-ppp-CDH2-OID20170	Cadherin-2 | Cardiometabolic	Inverse variance weighted	3	-0.0396908	0.107189	0.711169	-0.249782	0.170401	0.961087	0.77897	1.18578	0.995551
ukb-ppp-CDH23-OID31074	Cadherin-23 | Neurology_II	Inverse variance weighted	2	-0.0948087	0.0887998	0.28567	-0.268856	0.0792389	0.909547	0.764253	1.08246	0.992525
ukb-ppp-CDH3-OID21008	Cadherin-3 | Neurology	Inverse variance weighted	2	-0.091312	0.427551	0.830883	-0.929312	0.746688	0.912733	0.394825	2.11	0.995551
ukb-ppp-CDH5-OID20243	Cadherin-5 | Cardiometabolic	Inverse variance weighted	2	0.0100452	0.0738454	0.891798	-0.134692	0.154782	1.0101	0.873985	1.1674	0.995551
ukb-ppp-CDH6-OID20157	Cadherin-6 | Cardiometabolic	Inverse variance weighted	5	-0.0467422	0.0305098	0.125513	-0.106541	0.0130571	0.954333	0.898938	1.01314	0.926728
ukb-ppp-CDHR1-OID20808	Cadherin-related family member 1 | Neurology	Inverse variance weighted (multiplicative random effects)	4	0.0783867	0.0778066	0.313716	-0.0741142	0.230888	1.08154	0.928566	1.25972	0.99382
ukb-ppp-CDKN1A-OID21319	Cyclin-dependent kinase inhibitor 1 | Oncology	Inverse variance weighted	2	-0.050427	0.0846162	0.551209	-0.216275	0.115421	0.950823	0.805514	1.12235	0.995551
ukb-ppp-CDNF-OID21318	Cerebral dopamine neurotrophic factor | Oncology	Inverse variance weighted	6	-0.0310329	0.0315738	0.325673	-0.0929175	0.0308518	0.969444	0.911269	1.03133	0.995551
ukb-ppp-CDON-OID20754	Cell adhesion molecule-related/down-regulated by oncogenes | Inflammation	Inverse variance weighted	3	-0.273746	0.107112	0.0105976	-0.483685	-0.0638062	0.760525	0.616507	0.938187	0.614222
ukb-ppp-CEACAM1-OID21528	Carcinoembryonic antigen-related cell adhesion molecule 1 | Oncology	Inverse variance weighted	3	0.0241663	0.0415135	0.560479	-0.0572002	0.105533	1.02446	0.944405	1.1113	0.995551
ukb-ppp-CEACAM16-OID31495	Carcinoembryonic antigen-related cell adhesion molecule 16 | Oncology_II	Inverse variance weighted	4	0.00844798	0.0428074	0.843555	-0.0754546	0.0923505	1.00848	0.927322	1.09675	0.995551
ukb-ppp-CEACAM19-OID31443	Carcinoembryonic antigen-related cell adhesion molecule 19 | Oncology_II	Inverse variance weighted	2	0.11598	0.0813571	0.153992	-0.0434795	0.27544	1.12297	0.957452	1.31711	0.942403
ukb-ppp-CEACAM20-OID31308	Carcinoembryonic antigen-related cell adhesion molecule 20 | Oncology_II	Inverse variance weighted	2	0.0478465	0.0939847	0.61069	-0.136363	0.232056	1.04901	0.872525	1.26119	0.995551
ukb-ppp-CEACAM21-OID20548	Carcinoembryonic antigen-related cell adhesion molecule 21 | Inflammation	Inverse variance weighted (multiplicative random effects)	16	0.00477558	0.0158183	0.762727	-0.0262283	0.0357794	1.00479	0.974113	1.03643	0.995551
ukb-ppp-CEACAM5-OID21171	Carcinoembryonic antigen-related cell adhesion molecule 5 | Oncology	Inverse variance weighted	4	0.0666491	0.0374268	0.0749476	-0.00670745	0.140006	1.06892	0.993315	1.15028	0.926728
ukb-ppp-CELA2A-OID30411	Chymotrypsin-like elastase family member 2A | Cardiometabolic_II	Inverse variance weighted	3	-0.100342	0.122952	0.414437	-0.341328	0.140643	0.904528	0.710826	1.15101	0.995551
ukb-ppp-CELA3A-OID20298	Chymotrypsin-like elastase family member 3A | Cardiometabolic	Inverse variance weighted	2	-0.0227178	0.0494336	0.645831	-0.119608	0.0741721	0.977538	0.887268	1.07699	0.995551
ukb-ppp-CELSR2-OID30593	Cadherin EGF LAG seven-pass G-type receptor 2 | Inflammation_II	Inverse variance weighted	5	0.0119232	0.0312313	0.70263	-0.0492901	0.0731365	1.01199	0.951905	1.07588	0.995551
ukb-ppp-CEMIP2-OID30499	Cell surface hyaluronidase | Inflammation_II	Inverse variance weighted	3	0.0268596	0.0621338	0.665533	-0.0949225	0.148642	1.02722	0.909443	1.16026	0.995551
ukb-ppp-CEP85-OID21241	Centrosomal protein of 85 kDa | Oncology	Inverse variance weighted	2	0.287393	0.118554	0.0153445	0.0550262	0.519759	1.33295	1.05657	1.68162	0.671822
ukb-ppp-CES1-OID20244	Liver carboxylesterase 1 | Cardiometabolic	Inverse variance weighted	5	0.00513414	0.042582	0.904031	-0.0783266	0.0885949	1.00515	0.924662	1.09264	0.995551
ukb-ppp-CES2-OID21366	Cocaine esterase | Oncology	Inverse variance weighted	2	-0.175738	0.0845604	0.0376857	-0.341476	-0.00999982	0.838838	0.71072	0.99005	0.805599
ukb-ppp-CES3-OID21340	Carboxylesterase 3 | Oncology	Inverse variance weighted	4	0.0293048	0.0340114	0.388899	-0.0373575	0.0959671	1.02974	0.963332	1.10072	0.995551
ukb-ppp-CFB-OID30755	Complement factor B | Inflammation_II	Inverse variance weighted	4	0.0114179	0.0267631	0.66965	-0.0410377	0.0638735	1.01148	0.959793	1.06596	0.995551
ukb-ppp-CFH-OID30790	Complement factor H | Inflammation_II	Inverse variance weighted	2	0.0108668	0.0571814	0.849277	-0.101209	0.122942	1.01093	0.903744	1.13082	0.995551
ukb-ppp-CFHR2-OID30720	Complement factor H-related protein 2 | Inflammation_II	Inverse variance weighted	8	-0.00257271	0.0221914	0.907706	-0.0460678	0.0409224	0.997431	0.954977	1.04177	0.995551
ukb-ppp-CFHR4-OID30758	Complement factor H-related protein 4 | Inflammation_II	Inverse variance weighted	9	0.0165207	0.0180559	0.360205	-0.0188688	0.0519101	1.01666	0.981308	1.05328	0.995551
ukb-ppp-CFHR5-OID30716	Complement factor H-related protein 5 | Inflammation_II	Inverse variance weighted	7	-0.0231275	0.0225354	0.304761	-0.0672969	0.0210418	0.977138	0.934918	1.02126	0.992525
ukb-ppp-CGREF1-OID20152	Cell growth regulator with EF hand domain protein 1 | Cardiometabolic	Inverse variance weighted	12	-0.0250353	0.0266297	0.347153	-0.0772296	0.0271589	0.975275	0.925677	1.02753	0.995551
ukb-ppp-CHAD-OID30660	Chondroadherin | Inflammation_II	Inverse variance weighted	2	-0.00348661	0.0682118	0.959234	-0.137182	0.130209	0.996519	0.871812	1.13907	0.99769
ukb-ppp-CHCHD10-OID31116	Coiled-coil-helix-coiled-coil-helix domain-containing protein 10, mitochondrial | Neurology_II	Inverse variance weighted	2	0.0332768	0.0993099	0.737564	-0.161371	0.227924	1.03384	0.850977	1.25599	0.995551
ukb-ppp-CHGA-OID30403	Chromogranin-A | Cardiometabolic_II	Inverse variance weighted	2	0.145304	0.166333	0.382353	-0.18071	0.471317	1.15639	0.834678	1.6021	0.995551
ukb-ppp-CHGB-OID21038	Secretogranin-1 | Neurology	Inverse variance weighted	6	-0.017306	0.0225964	0.443752	-0.061595	0.026983	0.982843	0.940264	1.02735	0.995551
ukb-ppp-CHI3L1-OID20399	Chitinase-3-like protein 1 | Cardiometabolic	Inverse variance weighted	7	-0.0322548	0.0176458	0.0675633	-0.0668406	0.00233086	0.96826	0.935344	1.00233	0.922167
ukb-ppp-CHIT1-OID20312	Chitotriosidase-1 | Cardiometabolic	Inverse variance weighted	10	-0.000838594	0.0194291	0.965573	-0.0389197	0.0372425	0.999162	0.961828	1.03794	0.99769
ukb-ppp-CHMP6-OID30327	Charged multivesicular body protein 6 | Cardiometabolic_II	Inverse variance weighted	2	0.0068632	0.0596187	0.908351	-0.109989	0.123716	1.00689	0.895844	1.13169	0.995551
ukb-ppp-CHRDL2-OID20223	Chordin-like protein 2 | Cardiometabolic	Inverse variance weighted	2	0.202234	0.0620346	0.00111406	0.0806459	0.323821	1.22413	1.08399	1.3824	0.237752
ukb-ppp-CILP-OID30399	Cartilage intermediate layer protein 1 | Cardiometabolic_II	Inverse variance weighted	2	-0.0808021	0.0375169	0.0312598	-0.154335	-0.0072689	0.922376	0.856985	0.992757	0.805599
ukb-ppp-CIT-OID30970	Citron Rho-interacting kinase | Neurology_II	Inverse variance weighted	2	-0.00401395	0.180344	0.982243	-0.357489	0.349461	0.995994	0.69943	1.4183	0.999875
ukb-ppp-CKAP4-OID20617	Cytoskeleton-associated protein 4 | Inflammation	Inverse variance weighted	2	0.0282217	0.0491316	0.565691	-0.0680763	0.12452	1.02862	0.934189	1.1326	0.995551
ukb-ppp-CLEC10A-OID20928	C-type lectin domain family 10 member A | Neurology	Inverse variance weighted	5	0.0409871	0.0199758	0.0401857	0.00183447	0.0801397	1.04184	1.00184	1.08344	0.805599
ukb-ppp-CLEC11A-OID21112	C-type lectin domain family 11 member A | Neurology	Inverse variance weighted	3	-0.0310632	0.0365804	0.395784	-0.102761	0.0406345	0.969414	0.902343	1.04147	0.995551
ukb-ppp-CLEC12A-OID30552	C-type lectin domain family 12 member A | Inflammation_II	Inverse variance weighted	3	0.0211066	0.0340823	0.53573	-0.0456947	0.0879078	1.02133	0.955334	1.09189	0.995551
ukb-ppp-CLEC1A-OID20099	C-type lectin domain family 1 member A | Cardiometabolic	Inverse variance weighted	3	-0.00667035	0.0347944	0.847971	-0.0748674	0.0615267	0.993352	0.927867	1.06346	0.995551
ukb-ppp-CLEC1B-OID21061	C-type lectin domain family 1 member B | Neurology	Inverse variance weighted	2	-0.0464868	0.139452	0.738867	-0.319812	0.226839	0.954577	0.726285	1.25463	0.995551
ukb-ppp-CLEC3B-OID30756	Tetranectin | Inflammation_II	Inverse variance weighted	3	-0.0819973	0.0477124	0.0856918	-0.175514	0.011519	0.921274	0.839026	1.01159	0.926728
ukb-ppp-CLEC4G-OID20590	C-type lectin domain family 4 member G | Inflammation	Inverse variance weighted	2	-0.0208568	0.115872	0.857153	-0.247965	0.206251	0.979359	0.780387	1.22906	0.995551
ukb-ppp-CLEC4M-OID30405	C-type lectin domain family 4 member M | Cardiometabolic_II	Inverse variance weighted	5	-0.000115682	0.0268187	0.996558	-0.0526802	0.0524489	0.999884	0.948683	1.05385	0.999922
ukb-ppp-CLEC5A-OID20165	C-type lectin domain family 5 member A | Cardiometabolic	Inverse variance weighted (multiplicative random effects)	3	7.05446e-05	0.065419	0.99914	-0.128151	0.128292	1.00007	0.879721	1.13688	0.999922
ukb-ppp-CLEC7A-OID20636	C-type lectin domain family 7 member A | Inflammation	Inverse variance weighted	4	0.0101958	0.0195778	0.602517	-0.0281766	0.0485682	1.01025	0.972217	1.04977	0.995551
ukb-ppp-CLGN-OID30957	Calmegin | Neurology_II	Inverse variance weighted	10	-0.00389622	0.0229207	0.865021	-0.0488208	0.0410284	0.996111	0.952352	1.04188	0.995551
ukb-ppp-CLIP2-OID20559	CAP-Gly domain-containing linker protein 2 | Inflammation	Inverse variance weighted	2	0.00356956	0.0902372	0.968446	-0.173295	0.180434	1.00358	0.840889	1.19774	0.997824
ukb-ppp-CLMP-OID21419	CXADR-like membrane protein | Oncology	Inverse variance weighted	3	-0.108913	0.0805099	0.176123	-0.266712	0.0488865	0.896809	0.765893	1.0501	0.945464
ukb-ppp-CLPS-OID21156	Colipase | Neurology	Inverse variance weighted (multiplicative random effects)	5	-0.0149891	0.046506	0.747221	-0.106141	0.0761627	0.985123	0.899298	1.07914	0.995551
ukb-ppp-CLSTN2-OID20664	Calsyntenin-2 | Inflammation	Inverse variance weighted	8	-0.0101451	0.027802	0.715183	-0.0646369	0.0443468	0.989906	0.937408	1.04534	0.995551
ukb-ppp-CLU-OID30732	Clusterin | Inflammation_II	Inverse variance weighted	2	-0.124715	0.103415	0.227832	-0.327409	0.0779791	0.882748	0.720789	1.0811	0.961914
ukb-ppp-CNDP1-OID20347	Beta-Ala-His dipeptidase | Cardiometabolic	Inverse variance weighted (multiplicative random effects)	5	0.0555597	0.0480728	0.247787	-0.0386629	0.149782	1.05713	0.962075	1.16158	0.97158
ukb-ppp-CNPY4-OID21317	Protein canopy homolog 4 | Oncology	Inverse variance weighted	2	-0.0421559	0.068036	0.535514	-0.175506	0.0911947	0.95872	0.839032	1.09548	0.995551
ukb-ppp-CNTN1-OID20307	Contactin-1 | Cardiometabolic	Inverse variance weighted	3	-0.0006088	0.0502825	0.99034	-0.0991625	0.0979449	0.999391	0.905596	1.1029	0.999922
ukb-ppp-CNTN2-OID21426	Contactin-2 | Oncology	Inverse variance weighted	5	-0.00308903	0.0203754	0.879498	-0.0430249	0.0368468	0.996916	0.957888	1.03753	0.995551
ukb-ppp-CNTN3-OID21092	Contactin-3 | Neurology	Inverse variance weighted	4	0.0595928	0.0342153	0.0815604	-0.00746908	0.126655	1.0614	0.992559	1.13503	0.926728
ukb-ppp-CNTN4-OID21117	Contactin-4 | Neurology	Inverse variance weighted	4	0.0308334	0.0279972	0.270764	-0.024041	0.0857079	1.03131	0.976246	1.08949	0.977772
ukb-ppp-CNTN5-OID21006	Contactin-5 | Neurology	Inverse variance weighted	6	-0.00111873	0.0311835	0.971381	-0.0622384	0.060001	0.998882	0.939659	1.06184	0.997824
ukb-ppp-CNTNAP2-OID20556	Contactin-associated protein-like 2 | Inflammation	Inverse variance weighted	6	0.0220243	0.0254965	0.387689	-0.0279488	0.0719974	1.02227	0.972438	1.07465	0.995551
ukb-ppp-COCH-OID30305	Cochlin | Cardiometabolic_II	Inverse variance weighted	5	0.025647	0.0298481	0.390202	-0.0328553	0.0841493	1.02598	0.967679	1.08779	0.995551
ukb-ppp-COL15A1-OID30396	Collagen alpha-1(XV) chain | Cardiometabolic_II	Inverse variance weighted	2	0.0264193	0.0787966	0.73741	-0.128022	0.180861	1.02677	0.879834	1.19825	0.995551
ukb-ppp-COL18A1-OID20332	Collagen alpha-1 | Cardiometabolic	Inverse variance weighted	2	0.104677	0.0734175	0.153931	-0.039221	0.248576	1.11035	0.961538	1.2822	0.942403
ukb-ppp-COL24A1-OID31464	Collagen alpha-1(XXIV) chain | Oncology_II	Inverse variance weighted	3	0.0246899	0.0455178	0.587527	-0.0645249	0.113905	1.025	0.937513	1.12065	0.995551
ukb-ppp-COL28A1-OID30969	Collagen alpha-1(XXVIII) chain | Neurology_II	Inverse variance weighted	4	-0.0165022	0.0193541	0.393856	-0.0544363	0.0214319	0.983633	0.947019	1.02166	0.995551
ukb-ppp-COL2A1-OID30286	Collagen alpha-1(II) chain | Cardiometabolic_II	Inverse variance weighted	4	-0.0341506	0.0264652	0.196913	-0.0860224	0.0177212	0.966426	0.917574	1.01788	0.947774
ukb-ppp-COL4A1-OID20208	Collagen alpha-1 | Cardiometabolic	Inverse variance weighted	2	-0.00285427	0.0831227	0.972608	-0.165775	0.160066	0.99715	0.847237	1.17359	0.998284
ukb-ppp-COL5A1-OID30587	Collagen alpha-1(V) chain | Inflammation_II	Inverse variance weighted	4	-0.02066	0.0394748	0.600715	-0.0980307	0.0567106	0.979552	0.906621	1.05835	0.995551
ukb-ppp-COL6A3-OID20292	Collagen alpha-3 | Cardiometabolic	Inverse variance weighted	2	-0.0840529	0.147476	0.568716	-0.373105	0.204999	0.919383	0.688593	1.22752	0.995551
ukb-ppp-COL9A1-OID20550	Collagen alpha-1 | Inflammation	Inverse variance weighted	2	-0.0109712	0.0628297	0.86138	-0.134117	0.112175	0.989089	0.874487	1.11871	0.995551
ukb-ppp-COMP-OID20405	Cartilage oligomeric matrix protein | Cardiometabolic	Inverse variance weighted	3	-0.0325335	0.0576233	0.572354	-0.145475	0.0804082	0.96799	0.864611	1.08373	0.995551
ukb-ppp-COMT-OID20086	Catechol O-methyltransferase | Cardiometabolic	Inverse variance weighted	5	0.0133918	0.0437164	0.759351	-0.0722923	0.0990759	1.01348	0.930259	1.10415	0.995551
ukb-ppp-CPA2-OID21060	Carboxypeptidase A2 | Neurology	Inverse variance weighted	5	0.012867	0.0361644	0.721997	-0.0580152	0.0837491	1.01295	0.943636	1.08736	0.995551
ukb-ppp-CPA4-OID30606	Carboxypeptidase A4 | Inflammation_II	Inverse variance weighted	6	0.0182285	0.0257509	0.479022	-0.0322434	0.0687003	1.0184	0.968271	1.07112	0.995551
ukb-ppp-CPB2-OID30734	Carboxypeptidase B2 | Inflammation_II	Inverse variance weighted	4	-0.00828568	0.0318357	0.79466	-0.0706836	0.0541123	0.991749	0.931757	1.0556	0.995551
ukb-ppp-CPE-OID21392	Carboxypeptidase E | Oncology	Inverse variance weighted	3	0.0391094	0.0590647	0.507879	-0.0766575	0.154876	1.03988	0.926207	1.16751	0.995551
ukb-ppp-CPM-OID21054	Carboxypeptidase M | Neurology	Inverse variance weighted (multiplicative random effects)	3	0.0132363	0.182385	0.942146	-0.344239	0.370712	1.01332	0.708759	1.44877	0.996018
ukb-ppp-CPOX-OID30495	Oxygen-dependent coproporphyrinogen-III oxidase, mitochondrial | Inflammation_II	Inverse variance weighted	3	-0.154805	0.0753407	0.0399055	-0.302472	-0.00713669	0.856583	0.738989	0.992889	0.805599
ukb-ppp-CPPED1-OID21053	Serine/threonine-protein phosphatase CPPED1 | Neurology	Inverse variance weighted	6	0.00364068	0.0184114	0.843248	-0.0324456	0.039727	1.00365	0.968075	1.04053	0.995551
ukb-ppp-CPQ-OID30406	Carboxypeptidase Q | Cardiometabolic_II	Inverse variance weighted	7	-0.00790308	0.0281655	0.779021	-0.0631074	0.0473013	0.992128	0.938843	1.04844	0.995551
ukb-ppp-CPVL-OID21435	Probable serine carboxypeptidase CPVL | Oncology	Inverse variance weighted	6	-0.00314221	0.0398248	0.937111	-0.0811989	0.0749144	0.996863	0.92201	1.07779	0.995551
ukb-ppp-CPXM1-OID21479	Probable carboxypeptidase X1 | Oncology	Inverse variance weighted	2	-0.0565211	0.034302	0.0994043	-0.123753	0.0107109	0.945047	0.883598	1.01077	0.926728
ukb-ppp-CPXM2-OID30322	Inactive carboxypeptidase-like protein X2 | Cardiometabolic_II	Inverse variance weighted	4	-0.0205986	0.0310611	0.507225	-0.0814783	0.0402811	0.979612	0.921753	1.0411	0.995551
ukb-ppp-CR1-OID30697	Complement receptor type 1 | Inflammation_II	Inverse variance weighted	3	-0.0394192	0.0253789	0.120369	-0.0891618	0.0103235	0.961348	0.914698	1.01038	0.926728
ukb-ppp-CR2-OID20393	Complement receptor type 2 | Cardiometabolic	Inverse variance weighted	4	-0.0814816	0.0723538	0.2601	-0.223295	0.0603319	0.92175	0.799879	1.06219	0.977687
ukb-ppp-CRACR2A-OID21249	EF-hand calcium-binding domain-containing protein 4B | Oncology	Inverse variance weighted	3	0.00176982	0.0915035	0.984569	-0.177577	0.181117	1.00177	0.837297	1.19855	0.999922
ukb-ppp-CREG1-OID21515	Protein CREG1 | Oncology	Inverse variance weighted	2	-0.000522234	0.0631222	0.993399	-0.124242	0.123197	0.999478	0.883166	1.13111	0.999922
ukb-ppp-CRELD1-OID30619	Protein disulfide isomerase CRELD1 | Inflammation_II	Inverse variance weighted	7	0.0444719	0.0305752	0.145805	-0.0154555	0.104399	1.04548	0.984663	1.11004	0.940039
ukb-ppp-CRELD2-OID20751	Protein disulfide isomerase CRELD2 | Inflammation	Inverse variance weighted	4	0.0288608	0.0261831	0.270346	-0.0224582	0.0801798	1.02928	0.977792	1.08348	0.977772
ukb-ppp-CRH-OID21257	Corticoliberin | Oncology	Inverse variance weighted	3	0.02729	0.0285314	0.338825	-0.0286316	0.0832116	1.02767	0.971774	1.08677	0.995551
ukb-ppp-CRHBP-OID20747	Corticotropin-releasing factor-binding protein | Inflammation	Inverse variance weighted	5	-0.00840901	0.025937	0.745779	-0.0592454	0.0424274	0.991626	0.942475	1.04334	0.995551
ukb-ppp-CRIM1-OID20701	Cysteine-rich motor neuron 1 protein | Inflammation	Inverse variance weighted	3	-0.00919948	0.0700792	0.89556	-0.146555	0.128156	0.990843	0.863678	1.13673	0.995551
ukb-ppp-CRIP2-OID20901	Cysteine-rich protein 2 | Neurology	Inverse variance weighted	2	0.0174931	0.120461	0.884539	-0.21861	0.253597	1.01765	0.803635	1.28865	0.995551
ukb-ppp-CRISP2-OID21456	Cysteine-rich secretory protein 2 | Oncology	Inverse variance weighted	7	-0.0442317	0.0314813	0.160017	-0.105935	0.0174717	0.956732	0.899483	1.01763	0.942403
ukb-ppp-CRISP3-OID30715	Cysteine-rich secretory protein 3 | Inflammation_II	Inverse variance weighted	7	0.0162837	0.0281078	0.562367	-0.0388076	0.071375	1.01642	0.961936	1.07398	0.995551
ukb-ppp-CRNN-OID21427	Cornulin | Oncology	Inverse variance weighted	11	-0.013379	0.0234955	0.569064	-0.0594302	0.0326721	0.98671	0.942301	1.03321	0.995551
ukb-ppp-CRTAC1-OID20279	Cartilage acidic protein 1 | Cardiometabolic	Inverse variance weighted	5	0.00511081	0.0316305	0.871638	-0.0568849	0.0671065	1.00512	0.944703	1.06941	0.995551
ukb-ppp-CRTAM-OID20914	Cytotoxic and regulatory T-cell molecule | Neurology	Inverse variance weighted	4	0.0372006	0.0439795	0.397629	-0.0489991	0.1234	1.0379	0.952182	1.13134	0.995551
ukb-ppp-CRYGD-OID31144	Gamma-crystallin D | Neurology_II	Inverse variance weighted	8	0.0221107	0.0335619	0.510023	-0.0436707	0.0878921	1.02236	0.957269	1.09187	0.995551
ukb-ppp-CRYM-OID30815	Ketimine reductase mu-crystallin | Neurology_II	Inverse variance weighted	4	0.0303641	0.0295426	0.304039	-0.0275393	0.0882676	1.03083	0.972836	1.09228	0.992525
ukb-ppp-CRYZL1-OID30272	Quinone oxidoreductase-like protein 1 | Cardiometabolic_II	Inverse variance weighted	2	0.0768147	0.101666	0.449913	-0.122451	0.27608	1.07984	0.88475	1.31795	0.995551
ukb-ppp-CSF1-OID20719	Macrophage colony-stimulating factor 1 | Inflammation	Inverse variance weighted	2	0.0297556	0.0559357	0.594753	-0.0798784	0.13939	1.0302	0.923229	1.14957	0.995551
ukb-ppp-CSF1R-OID30681	Macrophage colony-stimulating factor 1 receptor | Inflammation_II	Inverse variance weighted	3	-0.0418899	0.0771471	0.587139	-0.193098	0.109319	0.958975	0.824401	1.11552	0.995551
ukb-ppp-CSF2RB-OID30553	Cytokine receptor common subunit beta | Inflammation_II	Inverse variance weighted	9	0.00874054	0.0294096	0.766314	-0.0489022	0.0663833	1.00878	0.952274	1.06864	0.995551
ukb-ppp-CSF3R-OID30527	Granulocyte colony-stimulating factor receptor | Inflammation_II	Inverse variance weighted	5	-0.0132392	0.0189786	0.485434	-0.0504372	0.0239587	0.986848	0.950814	1.02425	0.995551
ukb-ppp-CSPG4-OID30397	Chondroitin sulfate proteoglycan 4 | Cardiometabolic_II	Inverse variance weighted	2	-0.208201	0.0772791	0.0070571	-0.359668	-0.0567335	0.812044	0.697908	0.944846	0.565891
ukb-ppp-CST1-OID30581	Cystatin-SN | Inflammation_II	Inverse variance weighted	6	-0.0296794	0.0258759	0.251385	-0.0803962	0.0210373	0.970757	0.922751	1.02126	0.97158
ukb-ppp-CST3-OID20400	Cystatin-C | Cardiometabolic	Inverse variance weighted	2	0.00658856	0.03898	0.865778	-0.0698122	0.0829894	1.00661	0.932569	1.08653	0.995551
ukb-ppp-CST5-OID20995	Cystatin-D | Neurology	Inverse variance weighted	7	0.045735	0.0268333	0.088304	-0.00685824	0.0983282	1.0468	0.993165	1.10332	0.926728
ukb-ppp-CST7-OID20704	Cystatin-F | Inflammation	Inverse variance weighted (multiplicative random effects)	6	-0.0222244	0.045379	0.624311	-0.111167	0.0667185	0.978021	0.894789	1.06899	0.995551
ukb-ppp-CSTB-OID20294	Cystatin-B | Cardiometabolic	Inverse variance weighted	4	-0.0245811	0.0411745	0.550508	-0.105283	0.0561208	0.975719	0.90007	1.05773	0.995551
ukb-ppp-CTBS-OID30710	Di-N-acetylchitobiase | Inflammation_II	Inverse variance weighted	6	-0.0155229	0.0202963	0.444383	-0.0553036	0.0242578	0.984597	0.946198	1.02455	0.995551
ukb-ppp-CTHRC1-OID30393	Collagen triple helix repeat-containing protein 1 | Cardiometabolic_II	Inverse variance weighted	2	0.230087	0.187157	0.218928	-0.13674	0.596914	1.25871	0.872197	1.8165	0.961205
ukb-ppp-CTRB1-OID21150	Chymotrypsinogen B | Neurology	Inverse variance weighted	5	0.0316687	0.0267298	0.236109	-0.0207218	0.0840591	1.03218	0.979491	1.08769	0.971151
ukb-ppp-CTRC-OID20752	Chymotrypsin-C | Inflammation	Inverse variance weighted	5	0.0441682	0.0281088	0.116106	-0.010925	0.0992615	1.04516	0.989134	1.10436	0.926728
ukb-ppp-CTSB-OID20276	Cathepsin B | Cardiometabolic	Inverse variance weighted	7	0.016513	0.0232619	0.477783	-0.0290803	0.0621062	1.01665	0.971338	1.06408	0.995551
ukb-ppp-CTSC-OID20679	Dipeptidyl peptidase 1 | Inflammation	Inverse variance weighted	5	-0.0491005	0.0282181	0.0818524	-0.104408	0.00620691	0.952085	0.900858	1.00623	0.926728
ukb-ppp-CTSD-OID20358	Cathepsin D | Cardiometabolic	Inverse variance weighted	3	-0.017201	0.0471726	0.715381	-0.109659	0.0752573	0.982946	0.896139	1.07816	0.995551
ukb-ppp-CTSE-OID30628	Cathepsin E | Inflammation_II	Inverse variance weighted	5	-0.0337749	0.0320599	0.292116	-0.0966124	0.0290626	0.966789	0.907908	1.02949	0.992525
ukb-ppp-CTSF-OID21500	Cathepsin F | Oncology	Inverse variance weighted	2	0.10948	0.173103	0.527091	-0.229802	0.448762	1.1157	0.794691	1.56637	0.995551
ukb-ppp-CTSH-OID20113	Pro-cathepsin H [Cleaved into: Cathepsin H mini chain; Cathepsin H | Cardiometabolic	Inverse variance weighted	11	-0.0128063	0.015135	0.397478	-0.042471	0.0168584	0.987275	0.958418	1.017	0.995551
ukb-ppp-CTSO-OID20660	Cathepsin O | Inflammation	Inverse variance weighted	4	0.0919053	0.0865125	0.288083	-0.0776592	0.26147	1.09626	0.92528	1.29884	0.992525
ukb-ppp-CTSS-OID21056	Cathepsin S | Neurology	Inverse variance weighted	6	0.017478	0.083814	0.834813	-0.146797	0.181753	1.01763	0.863469	1.19932	0.995551
ukb-ppp-CTSV-OID21405	Cathepsin L2 | Oncology	Inverse variance weighted (multiplicative random effects)	5	-0.0155735	0.0653279	0.811579	-0.143616	0.112469	0.984547	0.86622	1.11904	0.995551
ukb-ppp-CTSZ-OID20365	Cathepsin Z | Cardiometabolic	Inverse variance weighted	2	-0.0156043	0.0336542	0.642888	-0.0815665	0.050358	0.984517	0.921671	1.05165	0.995551
ukb-ppp-CX3CL1-OID20976	Fractalkine | Neurology	Inverse variance weighted	3	-0.0635413	0.0499516	0.203353	-0.161447	0.0343639	0.938435	0.850912	1.03496	0.947774
ukb-ppp-CXADR-OID20561	Coxsackievirus and adenovirus receptor | Inflammation	Inverse variance weighted	2	-0.0461291	0.0894165	0.605931	-0.221385	0.129127	0.954919	0.801408	1.13783	0.995551
ukb-ppp-CXCL1-OID20762	Growth-regulated alpha protein | Inflammation	Inverse variance weighted	11	0.0200502	0.0321822	0.53327	-0.0430268	0.0831273	1.02025	0.957886	1.08668	0.995551
ukb-ppp-CXCL10-OID20697	C-X-C motif chemokine 10 | Inflammation	Inverse variance weighted	2	-0.199354	0.139013	0.151553	-0.47182	0.0731116	0.81926	0.623866	1.07585	0.942403
ukb-ppp-CXCL11-OID21042	C-X-C motif chemokine 11 | Neurology	Inverse variance weighted	3	0.0167883	0.0480517	0.726803	-0.0773929	0.11097	1.01693	0.925526	1.11736	0.995551
ukb-ppp-CXCL12-OID20464	Stromal cell-derived factor 1 | Inflammation	Inverse variance weighted	3	-0.0661547	0.0559305	0.236887	-0.175778	0.043469	0.935986	0.838804	1.04443	0.971151
ukb-ppp-CXCL16-OID20282	C-X-C motif chemokine 16 | Cardiometabolic	Inverse variance weighted	2	0.0962799	0.0934537	0.302897	-0.0868894	0.279449	1.10107	0.916778	1.3224	0.992525
ukb-ppp-CXCL5-OID20207	C-X-C motif chemokine 5 | Cardiometabolic	Inverse variance weighted	4	-0.018002	0.0323757	0.578188	-0.0814584	0.0454544	0.982159	0.921771	1.0465	0.995551
ukb-ppp-CXCL6-OID20613	C-X-C motif chemokine 6 | Inflammation	Inverse variance weighted	4	0.0178717	0.023491	0.446783	-0.0281707	0.0639141	1.01803	0.972222	1.066	0.995551
ukb-ppp-CXCL8-OID20153	Interleukin-8 | Cardiometabolic	Inverse variance weighted	2	-0.0295564	0.222021	0.894095	-0.464717	0.405604	0.970876	0.628313	1.50021	0.995551
ukb-ppp-CXCL8-OID20631	Interleukin-8 | Inflammation	Inverse variance weighted	2	-0.0287896	0.219701	0.895744	-0.459404	0.401824	0.971621	0.63166	1.49455	0.995551
ukb-ppp-CXCL8-OID20997	Interleukin-8 | Neurology	Inverse variance weighted	2	-0.0286606	0.218923	0.895841	-0.457749	0.400428	0.971746	0.632706	1.49246	0.995551
ukb-ppp-CXCL8-OID21430	Interleukin-8 | Oncology	Inverse variance weighted	2	-0.0306054	0.212839	0.885662	-0.44777	0.386559	0.969858	0.639052	1.47191	0.995551
ukb-ppp-CYB5R2-OID31512	NADH-cytochrome b5 reductase 2 | Oncology_II	Inverse variance weighted	2	0.0318675	0.0385112	0.407962	-0.0436145	0.10735	1.03238	0.957323	1.11332	0.995551
ukb-ppp-CYTL1-OID30374	Cytokine-like protein 1 | Cardiometabolic_II	Inverse variance weighted	6	0.00216546	0.01856	0.907119	-0.0342121	0.038543	1.00217	0.966367	1.0393	0.995551
ukb-ppp-DAPK2-OID30505	Death-associated protein kinase 2 | Inflammation_II	Inverse variance weighted	7	-0.0362472	0.0326355	0.266711	-0.100213	0.0277184	0.964402	0.904645	1.02811	0.977687
ukb-ppp-DARS1-OID20903	Aspartate--tRNA ligase, cytoplasmic | Neurology	Inverse variance weighted	2	-0.0644137	0.114162	0.572596	-0.288171	0.159343	0.937617	0.749634	1.17274	0.995551
ukb-ppp-DBH-OID30703	Dopamine beta-hydroxylase | Inflammation_II	Inverse variance weighted	6	0.0338945	0.0201745	0.0929439	-0.00564745	0.0734364	1.03448	0.994368	1.0762	0.926728
ukb-ppp-DBI-OID21143	Acyl-CoA-binding protein | Neurology	Inverse variance weighted	4	-0.0554881	0.0422149	0.188705	-0.138229	0.0272531	0.946023	0.870899	1.02763	0.947774
ukb-ppp-DCBLD2-OID21474	Discoidin, CUB and LCCL domain-containing protein 2 | Oncology	Inverse variance weighted	3	0.0354569	0.04396	0.419914	-0.0507048	0.121619	1.03609	0.950559	1.12932	0.995551
ukb-ppp-DCC-OID30953	Netrin receptor DCC | Neurology_II	Inverse variance weighted	3	-0.0340002	0.0844518	0.687244	-0.199526	0.131525	0.966571	0.819119	1.14057	0.995551
ukb-ppp-DDAH1-OID21299	Dimethylarginine dimethylaminohydrolase 1 | Oncology	Inverse variance weighted	3	-0.00425492	0.0609402	0.944336	-0.123698	0.115188	0.995754	0.883647	1.12208	0.996018
ukb-ppp-DDC-OID20215	Aromatic-L-amino-acid decarboxylase | Cardiometabolic	Inverse variance weighted (multiplicative random effects)	4	0.0264976	0.0662691	0.689268	-0.10339	0.156385	1.02685	0.901775	1.16928	0.995551
ukb-ppp-DDR1-OID21009	Epithelial discoidin domain-containing receptor 1 | Neurology	Inverse variance weighted	3	0.0188692	0.0354532	0.594568	-0.050619	0.0883574	1.01905	0.950641	1.09238	0.995551
ukb-ppp-DDT-OID30372	D-dopachrome decarboxylase | Cardiometabolic_II	Inverse variance weighted	2	-0.0613059	0.056958	0.281777	-0.172944	0.0503317	0.940535	0.841185	1.05162	0.98776
ukb-ppp-DDX58-OID21226	Antiviral innate immune response receptor RIG-I | Oncology	Inverse variance weighted	2	0.0430181	0.0632418	0.496368	-0.0809359	0.166972	1.04396	0.922253	1.18172	0.995551
ukb-ppp-DECR1-OID20579	2,4-dienoyl-CoA reductase, mitochondrial | Inflammation	Inverse variance weighted	2	0.00460044	0.222015	0.983468	-0.430549	0.43975	1.00461	0.650152	1.55232	0.999875
ukb-ppp-DEFA1_DEFA1B-OID20344	Neutrophil defensin 1 | Cardiometabolic	Inverse variance weighted	3	0.261908	0.12733	0.0396936	0.0123412	0.511474	1.29941	1.01242	1.66775	0.805599
ukb-ppp-DEFB104A_DEFB104B-OID30849	Beta-defensin 104 | Neurology_II	Inverse variance weighted	3	0.168169	0.0863253	0.0514046	-0.00102846	0.337367	1.18314	0.998972	1.40125	0.880196
ukb-ppp-DEFB4A_DEFB4B-OID21373	Beta-defensin 4A | Oncology	Inverse variance weighted	3	0.0661784	0.0872449	0.44813	-0.104821	0.237178	1.06842	0.900485	1.26767	0.995551
ukb-ppp-DHRS4L2-OID31072	Dehydrogenase/reductase SDR family member 4-like 2 | Neurology_II	Inverse variance weighted	4	-0.0435486	0.0511677	0.394716	-0.143837	0.05674	0.957386	0.866029	1.05838	0.995551
ukb-ppp-DKK1-OID21066	Dickkopf-related protein 1 | Neurology	Inverse variance weighted	2	-0.109818	0.0987685	0.266193	-0.303404	0.0837682	0.895997	0.738301	1.08738	0.977687
ukb-ppp-DKK3-OID20264	Dickkopf-related protein 3 | Cardiometabolic	Inverse variance weighted	2	0.00417081	0.0265381	0.875116	-0.0478438	0.0561854	1.00418	0.953283	1.05779	0.995551
ukb-ppp-DKKL1-OID21313	Dickkopf-like protein 1 | Oncology	Inverse variance weighted	10	0.0111628	0.0183215	0.542344	-0.0247474	0.047073	1.01123	0.975556	1.0482	0.995551
ukb-ppp-DLK1-OID20295	Protein delta homolog 1 | Cardiometabolic	Inverse variance weighted (multiplicative random effects)	4	-0.00904533	0.0547126	0.868689	-0.116282	0.0981913	0.990995	0.890224	1.10317	0.995551
ukb-ppp-DLL1-OID21525	Delta-like protein 1 | Oncology	Inverse variance weighted	4	0.0861179	0.0559268	0.123601	-0.0234986	0.195735	1.08993	0.976775	1.2162	0.926728
ukb-ppp-DNAJA4-OID31130	DnaJ homolog subfamily A member 4 | Neurology_II	Inverse variance weighted	2	-0.0607664	0.0920466	0.509145	-0.241178	0.119645	0.941043	0.785702	1.1271	0.995551
ukb-ppp-DNAJB6-OID30613	DnaJ homolog subfamily B member 6 | Inflammation_II	Inverse variance weighted	2	0.0577219	0.0927515	0.533726	-0.124071	0.239515	1.05942	0.883317	1.27063	0.995551
ukb-ppp-DNER-OID20712	Delta and Notch-like epidermal growth factor-related receptor | Inflammation	Inverse variance weighted	5	0.00987953	0.0331076	0.765393	-0.0550114	0.0747704	1.00993	0.946474	1.07764	0.995551
ukb-ppp-DNM1-OID31458	Dynamin-1 | Oncology_II	Inverse variance weighted	3	-0.00958884	0.0388989	0.80529	-0.0858307	0.066653	0.990457	0.91775	1.06892	0.995551
ukb-ppp-DNMBP-OID20956	Dynamin-binding protein | Neurology	Inverse variance weighted	3	0.123301	0.0973802	0.20545	-0.0675647	0.314166	1.13122	0.934667	1.36912	0.951596
ukb-ppp-DNPEP-OID31118	Aspartyl aminopeptidase | Neurology_II	Inverse variance weighted	2	0.00333083	0.16115	0.98351	-0.312523	0.319185	1.00334	0.731599	1.37601	0.999875
ukb-ppp-DNPH1-OID20744	2'-deoxynucleoside 5'-phosphate N-hydrolase 1 | Inflammation	Inverse variance weighted	4	0.0571926	0.0580607	0.3246	-0.0566063	0.170992	1.05886	0.944966	1.18648	0.995551
ukb-ppp-DPEP1-OID20897	Dipeptidase 1 | Neurology	Inverse variance weighted (multiplicative random effects)	7	-0.109727	0.171459	0.5222	-0.445787	0.226334	0.896079	0.64032	1.25399	0.995551
ukb-ppp-DPEP2-OID21305	Dipeptidase 2 | Oncology	Inverse variance weighted	2	-0.0403266	0.0659782	0.54106	-0.169644	0.0889906	0.960476	0.843965	1.09307	0.995551
ukb-ppp-DPP10-OID20527	Inactive dipeptidyl peptidase 10 | Inflammation	Inverse variance weighted	4	-0.0484446	0.0374275	0.195542	-0.121802	0.0249134	0.95271	0.885323	1.02523	0.947774
ukb-ppp-DPP4-OID20406	Dipeptidyl peptidase 4 | Cardiometabolic	Inverse variance weighted	2	0.0119516	0.0470317	0.799404	-0.0802306	0.104134	1.01202	0.922904	1.10975	0.995551
ukb-ppp-DPP6-OID21354	Dipeptidyl aminopeptidase-like protein 6 | Oncology	Inverse variance weighted	3	0.0737259	0.0452216	0.103033	-0.0149084	0.16236	1.07651	0.985202	1.17628	0.926728
ukb-ppp-DPP7-OID20142	Dipeptidyl peptidase 2 | Cardiometabolic	Inverse variance weighted	7	-0.0255885	0.0220254	0.245328	-0.0687583	0.0175813	0.974736	0.933552	1.01774	0.971469
ukb-ppp-DPT-OID20278	Dermatopontin | Cardiometabolic	Inverse variance weighted	6	-0.0354348	0.0477584	0.458113	-0.129041	0.0581718	0.965186	0.878938	1.0599	0.995551
ukb-ppp-DRAXIN-OID20917	Draxin | Neurology	Inverse variance weighted	3	-0.0557345	0.048322	0.248747	-0.150446	0.0389766	0.94579	0.860325	1.03975	0.97158
ukb-ppp-DSC2-OID21079	Desmocollin-2 | Neurology	Inverse variance weighted	3	-0.0352326	0.0626235	0.573701	-0.157975	0.0875095	0.965381	0.853871	1.09145	0.995551
ukb-ppp-DSCAM-OID30993	Down syndrome cell adhesion molecule | Neurology_II	Inverse variance weighted	6	-0.0173642	0.0224325	0.438892	-0.061332	0.0266035	0.982786	0.940511	1.02696	0.995551
ukb-ppp-DSG2-OID21113	Desmoglein-2 | Neurology	Inverse variance weighted	3	-0.0667023	0.0462703	0.149421	-0.157392	0.0239875	0.935474	0.854369	1.02428	0.942403
ukb-ppp-DSG3-OID21460	Desmoglein-3 | Oncology	Inverse variance weighted	2	-0.0395873	0.0430188	0.357452	-0.123904	0.0447296	0.961186	0.883464	1.04575	0.995551
ukb-ppp-DTYMK-OID30308	Thymidylate kinase | Cardiometabolic_II	Inverse variance weighted	2	0.235298	0.359852	0.513192	-0.470012	0.940608	1.26529	0.624995	2.56154	0.995551
ukb-ppp-DXO-OID31080	Decapping and exoribonuclease protein | Neurology_II	Inverse variance weighted	3	0.052487	0.046815	0.262221	-0.0392704	0.144244	1.05389	0.961491	1.15517	0.977687
ukb-ppp-EBI3_IL27-OID21389	Interleukin-27 | Oncology	Inverse variance weighted	4	0.00752179	0.0354507	0.83197	-0.0619617	0.0770053	1.00755	0.939919	1.08005	0.995551
ukb-ppp-ECE1-OID20891	Endothelin-converting enzyme 1 | Neurology	Inverse variance weighted	2	0.0884208	0.110256	0.422576	-0.127681	0.304522	1.09245	0.880134	1.35598	0.995551
ukb-ppp-ECHDC3-OID30293	Enoyl-CoA hydratase domain-containing protein 3, mitochondrial | Cardiometabolic_II	Inverse variance weighted	3	-0.0260632	0.0529451	0.62253	-0.129836	0.0777093	0.974274	0.87824	1.08081	0.995551
ukb-ppp-ECHS1-OID30239	Enoyl-CoA hydratase, mitochondrial | Cardiometabolic_II	Inverse variance weighted	2	-0.038761	0.0706285	0.583142	-0.177193	0.0996709	0.961981	0.837618	1.10481	0.995551
ukb-ppp-ECI2-OID30142	Enoyl-CoA delta isomerase 2 | Cardiometabolic_II	Inverse variance weighted	2	-0.0799171	0.0565724	0.157758	-0.190799	0.0309647	0.923193	0.826299	1.03145	0.942403
ukb-ppp-ECM1-OID30736	Extracellular matrix protein 1 | Inflammation_II	Inverse variance weighted	4	0.0761551	0.0291046	0.00888102	0.0191101	0.1332	1.07913	1.01929	1.14248	0.603374
ukb-ppp-EDAR-OID20525	Tumor necrosis factor receptor superfamily member EDAR | Inflammation	Inverse variance weighted	3	-0.00780509	0.0343334	0.820165	-0.0750985	0.0594883	0.992225	0.927652	1.06129	0.995551
ukb-ppp-EDIL3-OID20081	EGF-like repeat and discoidin I-like domain-containing protein 3 | Cardiometabolic	Inverse variance weighted	2	0.0898562	0.128077	0.48294	-0.161174	0.340886	1.09402	0.851144	1.40619	0.995551
ukb-ppp-EDN1-OID30224	Endothelin-1 | Cardiometabolic_II	Inverse variance weighted	2	0.028629	0.0507224	0.572465	-0.070787	0.128045	1.02904	0.93166	1.1366	0.995551
ukb-ppp-EFCAB14-OID31460	EF-hand calcium-binding domain-containing protein 14 | Oncology_II	Inverse variance weighted	2	0.209713	0.10671	0.0493847	0.000560809	0.418865	1.23332	1.00056	1.52024	0.880196
ukb-ppp-EFCAB2-OID31313	Dynein regulatory complex protein 8 | Oncology_II	Inverse variance weighted	3	-0.0420911	0.0347771	0.226159	-0.110254	0.026072	0.958782	0.895606	1.02641	0.961914
ukb-ppp-EFEMP1-OID20414	EGF-containing fibulin-like extracellular matrix protein 1 | Cardiometabolic	Inverse variance weighted	2	-0.0941675	0.0564749	0.0954307	-0.204858	0.0165234	0.91013	0.814763	1.01666	0.926728
ukb-ppp-EFHD1-OID31044	EF-hand domain-containing protein D1 | Neurology_II	Inverse variance weighted (multiplicative random effects)	4	-0.00591531	0.0831994	0.94332	-0.168986	0.157155	0.994102	0.844521	1.17018	0.996018
ukb-ppp-EFNA1-OID21125	Ephrin-A1 | Neurology	Inverse variance weighted	2	-0.0596549	0.0356319	0.0940914	-0.129494	0.0101836	0.94209	0.87854	1.01024	0.926728
ukb-ppp-EGFL7-OID21252	Epidermal growth factor-like protein 7 | Oncology	Inverse variance weighted	3	-0.0533329	0.0478254	0.264782	-0.147071	0.0404048	0.948064	0.863233	1.04123	0.977687
ukb-ppp-EGFLAM-OID31496	Pikachurin | Oncology_II	Inverse variance weighted	6	0.0139395	0.0342346	0.683878	-0.0531603	0.0810394	1.01404	0.948228	1.08441	0.995551
ukb-ppp-EGFR-OID20319	Epidermal growth factor receptor | Cardiometabolic	Inverse variance weighted	3	0.00521553	0.0575059	0.927735	-0.107496	0.117927	1.00523	0.89808	1.12516	0.995551
ukb-ppp-EGLN1-OID20572	Egl nine homolog 1 | Inflammation	Inverse variance weighted	2	0.066248	0.081418	0.41583	-0.0933313	0.225827	1.06849	0.910892	1.25336	0.995551
ukb-ppp-EIF2AK2-OID31442	Interferon-induced, double-stranded RNA-activated protein kinase | Oncology_II	Inverse variance weighted	2	-0.0389879	0.0708308	0.58202	-0.177816	0.0998405	0.961762	0.837096	1.10499	0.995551
ukb-ppp-ENDOU-OID31498	Poly(U)-specific endoribonuclease | Oncology_II	Inverse variance weighted (multiplicative random effects)	4	-0.0136926	0.0725051	0.850211	-0.155803	0.128417	0.986401	0.855728	1.13703	0.995551
ukb-ppp-ENG-OID20287	Endoglin | Cardiometabolic	Inverse variance weighted	4	-0.0687855	0.0400675	0.086027	-0.147318	0.00974689	0.933527	0.86302	1.00979	0.926728
ukb-ppp-ENPP2-OID20288	Ectonucleotide pyrophosphatase/phosphodiesterase family member 2 | Cardiometabolic	Inverse variance weighted	4	-0.0240647	0.0411895	0.559057	-0.104796	0.0566667	0.976223	0.900508	1.0583	0.995551
ukb-ppp-ENPP5-OID20736	Ectonucleotide pyrophosphatase/phosphodiesterase family member 5 | Inflammation	Inverse variance weighted	7	0.0259512	0.0473751	0.583841	-0.0669039	0.118806	1.02629	0.935285	1.12615	0.995551
ukb-ppp-ENPP6-OID30273	Glycerophosphocholine cholinephosphodiesterase ENPP6 | Cardiometabolic_II	Inverse variance weighted	6	0.00843569	0.0460372	0.854613	-0.0817972	0.0986686	1.00847	0.921459	1.1037	0.995551
ukb-ppp-ENPP7-OID20689	Ectonucleotide pyrophosphatase/phosphodiesterase family member 7 | Inflammation	Inverse variance weighted	5	-0.0478622	0.0231983	0.0390955	-0.0933309	-0.00239361	0.953265	0.910892	0.997609	0.805599
ukb-ppp-ENTPD2-OID21260	Ectonucleoside triphosphate diphosphohydrolase 2 | Oncology	Inverse variance weighted (multiplicative random effects)	3	0.0484682	0.0626702	0.439294	-0.0743653	0.171302	1.04966	0.928332	1.18685	0.995551
ukb-ppp-ENTPD5-OID20104	Ectonucleoside triphosphate diphosphohydrolase 5 | Cardiometabolic	Inverse variance weighted	3	0.01388	0.0392012	0.723286	-0.0629543	0.0907143	1.01398	0.938986	1.09496	0.995551
ukb-ppp-ENTPD6-OID20100	Ectonucleoside triphosphate diphosphohydrolase 6 | Cardiometabolic	Inverse variance weighted	3	-0.0952248	0.0509912	0.0618352	-0.195167	0.00471792	0.909169	0.822697	1.00473	0.922167
ukb-ppp-ENTR1-OID30231	Endosome-associated-trafficking regulator 1 | Cardiometabolic_II	Inverse variance weighted	2	-0.141137	0.141571	0.318797	-0.418616	0.136343	0.86837	0.657957	1.14607	0.995175
ukb-ppp-EPHA1-OID20677	Ephrin type-A receptor 1 | Inflammation	Inverse variance weighted	3	-0.0266533	0.0550449	0.628236	-0.134541	0.0812347	0.973699	0.874117	1.08463	0.995551
ukb-ppp-EPHA2-OID21342	Ephrin type-A receptor 2 | Oncology	Inverse variance weighted	2	0.051089	0.0831968	0.539167	-0.111977	0.214155	1.05242	0.894065	1.23881	0.995551
ukb-ppp-EPHA4-OID30622	Ephrin type-A receptor 4 | Inflammation_II	Inverse variance weighted	2	-0.0469565	0.0747163	0.529699	-0.1934	0.0994873	0.954129	0.824152	1.1046	0.995551
ukb-ppp-EPHB4-OID20242	Ephrin type-B receptor 4 | Cardiometabolic	Inverse variance weighted	2	0.0754548	0.085226	0.375968	-0.0915882	0.242498	1.07837	0.912481	1.27443	0.995551
ukb-ppp-EPHB6-OID20982	Ephrin type-B receptor 6 | Neurology	Inverse variance weighted	2	-0.0363927	0.0687255	0.596433	-0.171095	0.0983093	0.964262	0.842742	1.1033	0.995551
ukb-ppp-EPHX2-OID20119	Bifunctional epoxide hydrolase 2 [Includes: Cytosolic epoxide hydrolase 2 | Cardiometabolic	Inverse variance weighted	2	0.0892209	0.100938	0.376739	-0.108617	0.287059	1.09332	0.897074	1.3325	0.995551
ukb-ppp-EPPK1-OID30250	Epiplakin | Cardiometabolic_II	Inverse variance weighted	6	-0.00739244	0.0337179	0.82646	-0.0734795	0.0586946	0.992635	0.929155	1.06045	0.995551
ukb-ppp-ERBB2-OID21520	Receptor tyrosine-protein kinase erbB-2 | Oncology	Inverse variance weighted	4	-0.0661953	0.0641922	0.302445	-0.192012	0.0596214	0.935948	0.825297	1.06143	0.992525
ukb-ppp-ERBB3-OID20705	Receptor tyrosine-protein kinase erbB-3 | Inflammation	Inverse variance weighted	3	-0.0862093	0.0977862	0.377987	-0.27787	0.105452	0.917402	0.757395	1.11121	0.995551
ukb-ppp-ERBB4-OID21510	Receptor tyrosine-protein kinase erbB-4 | Oncology	Inverse variance weighted	3	0.0303285	0.0433346	0.48401	-0.0546073	0.115264	1.03079	0.946857	1.12217	0.995551
ukb-ppp-ESM1-OID20758	Endothelial cell-specific molecule 1 | Inflammation	Inverse variance weighted	3	-0.081323	0.0539746	0.13189	-0.187113	0.0244672	0.921896	0.82935	1.02477	0.926728
ukb-ppp-ESYT2-OID31134	Extended synaptotagmin-2 | Neurology_II	Inverse variance weighted	2	-0.148816	0.189697	0.43275	-0.520622	0.222989	0.861728	0.594151	1.24981	0.995551
ukb-ppp-EXTL1-OID30114	Exostosin-like 1 | Cardiometabolic_II	Inverse variance weighted	3	0.0025334	0.0387601	0.947887	-0.0734364	0.0785032	1.00254	0.929195	1.08167	0.996018
ukb-ppp-F11-OID30773	Coagulation factor XI | Inflammation_II	Inverse variance weighted	3	-0.059869	0.116268	0.606608	-0.287754	0.168016	0.941888	0.749946	1.18296	0.995551
ukb-ppp-F12-OID30739	Coagulation factor XII | Inflammation_II	Inverse variance weighted	7	-0.01955	0.02422	0.41956	-0.0670212	0.0279212	0.98064	0.935175	1.02831	0.995551
ukb-ppp-F13B-OID30781	Coagulation factor XIII B chain | Inflammation_II	Inverse variance weighted	5	-0.078218	0.0301192	0.00940567	-0.137252	-0.0191843	0.924763	0.871751	0.980999	0.603374
ukb-ppp-F2-OID30723	Prothrombin | Inflammation_II	Inverse variance weighted	3	-0.130111	0.111261	0.242234	-0.348182	0.0879605	0.877998	0.70597	1.09194	0.971469
ukb-ppp-F3-OID21440	Tissue factor | Oncology	Inverse variance weighted	4	0.078487	0.0814434	0.335197	-0.0811421	0.238116	1.08165	0.922063	1.26886	0.995551
ukb-ppp-F7-OID20372	Coagulation factor VII | Cardiometabolic	Inverse variance weighted	2	0.0537615	0.0402118	0.181236	-0.0250536	0.132577	1.05523	0.975258	1.14177	0.947774
ukb-ppp-FABP1-OID20778	Fatty acid-binding protein, liver | Inflammation	Inverse variance weighted	2	-0.0429951	0.0462075	0.352123	-0.133562	0.0475716	0.957916	0.874973	1.04872	0.995551
ukb-ppp-FABP2-OID20200	Fatty acid-binding protein, intestinal | Cardiometabolic	Inverse variance weighted	2	0.0399983	0.0503093	0.426586	-0.0586079	0.138605	1.04081	0.943076	1.14867	0.995551
ukb-ppp-FABP3-OID30351	Fatty acid-binding protein, heart | Cardiometabolic_II	Inverse variance weighted	2	0.202967	0.12222	0.0967791	-0.0365836	0.442517	1.22503	0.964077	1.55662	0.926728
ukb-ppp-FABP9-OID20501	Fatty acid-binding protein 9 | Inflammation	Inverse variance weighted	3	0.0270383	0.104607	0.79604	-0.177991	0.232068	1.02741	0.83695	1.26121	0.995551
ukb-ppp-FAM13A-OID31463	Protein FAM13A | Oncology_II	Inverse variance weighted	3	-0.175265	0.0760974	0.0212694	-0.324416	-0.0261142	0.839235	0.72295	0.974224	0.802605
ukb-ppp-FAM171B-OID31338	Protein FAM171B | Oncology_II	Inverse variance weighted	2	0.0236116	0.0337635	0.48435	-0.0425648	0.089788	1.02389	0.958328	1.09394	0.995551
ukb-ppp-FAM172A-OID30248	Cotranscriptional regulator FAM172A | Cardiometabolic_II	Inverse variance weighted	2	0.0723486	0.136353	0.595696	-0.194902	0.3396	1.07503	0.822915	1.40439	0.995551
ukb-ppp-FAM20A-OID30348	Pseudokinase FAM20A | Cardiometabolic_II	Inverse variance weighted	4	0.107089	0.0529447	0.0431086	0.0033173	0.210861	1.11303	1.00332	1.23474	0.838006
ukb-ppp-FAM3B-OID21372	Protein FAM3B | Oncology	Inverse variance weighted	6	0.0372987	0.0217742	0.0867171	-0.00537877	0.0799762	1.038	0.994636	1.08326	0.926728
ukb-ppp-FAM3D-OID31514	Protein FAM3D | Oncology_II	Inverse variance weighted	4	-0.0386323	0.0371994	0.299028	-0.111543	0.0342785	0.962104	0.894453	1.03487	0.992525
ukb-ppp-FAP-OID20330	Prolyl endopeptidase FAP | Cardiometabolic	Inverse variance weighted	3	0.0455907	0.0391729	0.244492	-0.0311881	0.122369	1.04665	0.969293	1.13017	0.971469
ukb-ppp-FAS-OID20316	Tumor necrosis factor receptor superfamily member 6 | Cardiometabolic	Inverse variance weighted	4	0.0618971	0.0379629	0.103003	-0.0125101	0.136304	1.06385	0.987568	1.14603	0.926728
ukb-ppp-FBLN2-OID30378	Fibulin-2 | Cardiometabolic_II	Inverse variance weighted	3	0.0376746	0.038981	0.333801	-0.0387281	0.114077	1.03839	0.962012	1.12084	0.995551
ukb-ppp-FBP1-OID20227	Fructose-1,6-bisphosphatase 1 | Cardiometabolic	Inverse variance weighted	3	-0.0127586	0.0414152	0.758033	-0.0939323	0.0684151	0.987322	0.910344	1.07081	0.995551
ukb-ppp-FCAMR-OID30332	High affinity immunoglobulin alpha and immunoglobulin mu Fc receptor | Cardiometabolic_II	Inverse variance weighted (multiplicative random effects)	3	-0.0232695	0.0665384	0.726553	-0.153685	0.107146	0.976999	0.857542	1.1131	0.995551
ukb-ppp-FCAR-OID20564	Immunoglobulin alpha Fc receptor | Inflammation	Inverse variance weighted	4	-0.0132173	0.0273754	0.629226	-0.0668732	0.0404385	0.98687	0.935314	1.04127	0.995551
ukb-ppp-FCER1A-OID30992	High affinity immunoglobulin epsilon receptor subunit alpha | Neurology_II	Inverse variance weighted	2	-0.0597003	0.192217	0.756114	-0.436446	0.317045	0.942047	0.646329	1.37306	0.995551
ukb-ppp-FCER2-OID21133	Low affinity immunoglobulin epsilon Fc receptor | Neurology	Inverse variance weighted	3	0.00254801	0.0383488	0.947025	-0.0726157	0.0777117	1.00255	0.929958	1.08081	0.996018
ukb-ppp-FCGR2A-OID20391	Low affinity immunoglobulin gamma Fc region receptor II-a | Cardiometabolic	Inverse variance weighted	7	0.0161574	0.0207303	0.435739	-0.0244741	0.0567889	1.01629	0.975823	1.05843	0.995551
ukb-ppp-FCGR2B-OID21215	Low affinity immunoglobulin gamma Fc region receptor II-b | Oncology	Inverse variance weighted	2	-0.042176	0.025826	0.102452	-0.0927949	0.00844296	0.958701	0.91138	1.00848	0.926728
ukb-ppp-FCGR3B-OID20387	Low affinity immunoglobulin gamma Fc region receptor III-B | Cardiometabolic	Inverse variance weighted	5	0.020904	0.0245772	0.395024	-0.0272674	0.0690754	1.02112	0.973101	1.07152	0.995551
ukb-ppp-FCN1-OID30690	Ficolin-1 | Inflammation_II	Inverse variance weighted	4	0.00964584	0.0363033	0.790469	-0.0615087	0.0808004	1.00969	0.940345	1.08415	0.995551
ukb-ppp-FCN2-OID20382	Ficolin-2 | Cardiometabolic	Inverse variance weighted	6	0.020806	0.0216407	0.336338	-0.0216099	0.0632218	1.02102	0.978622	1.06526	0.995551
ukb-ppp-FCRL1-OID20172	Fc receptor-like protein 1 | Cardiometabolic	Inverse variance weighted	3	0.0109258	0.059017	0.853128	-0.104747	0.126599	1.01099	0.900552	1.13496	0.995551
ukb-ppp-FCRL2-OID20639	Fc receptor-like protein 2 | Inflammation	Inverse variance weighted	9	-0.00912748	0.0227557	0.688341	-0.0537287	0.0354737	0.990914	0.947689	1.03611	0.995551
ukb-ppp-FCRL3-OID20443	Fc receptor-like protein 3 | Inflammation	Inverse variance weighted	7	-0.00341365	0.0252608	0.892504	-0.0529249	0.0460976	0.996592	0.948451	1.04718	0.995551
ukb-ppp-FCRL5-OID21111	Fc receptor-like protein 5 | Neurology	Inverse variance weighted	6	0.0176289	0.0300167	0.556999	-0.0412037	0.0764616	1.01779	0.959634	1.07946	0.995551
ukb-ppp-FCRL6-OID20529	Fc receptor-like protein 6 | Inflammation	Inverse variance weighted	6	0.0124726	0.0173327	0.471772	-0.0214995	0.0464446	1.01255	0.97873	1.04754	0.995551
ukb-ppp-FCRLB-OID21193	Fc receptor-like B | Oncology	Inverse variance weighted	4	-0.00376023	0.0219722	0.864117	-0.0468257	0.0393052	0.996247	0.954254	1.04009	0.995551
ukb-ppp-FETUB-OID20404	Fetuin-B | Cardiometabolic	Inverse variance weighted	6	-0.00532864	0.0364011	0.883616	-0.0766749	0.0660176	0.994686	0.926191	1.06825	0.995551
ukb-ppp-FGA-OID30788	Fibrinogen alpha chain | Inflammation_II	Inverse variance weighted	2	0.0868786	0.0860424	0.31263	-0.0817644	0.255522	1.09076	0.921489	1.29113	0.993097
ukb-ppp-FGF2-OID20503	Fibroblast growth factor 2 | Inflammation	Inverse variance weighted	5	-0.00455966	0.0349356	0.896158	-0.0730335	0.0639142	0.995451	0.92957	1.066	0.995551
ukb-ppp-FGF21-OID21402	Fibroblast growth factor 21 | Oncology	Inverse variance weighted	2	-0.105916	0.0830568	0.202232	-0.268707	0.0568757	0.8995	0.764367	1.05852	0.947774
ukb-ppp-FGF5-OID20490	Fibroblast growth factor 5 | Inflammation	Inverse variance weighted	8	0.0616934	0.034044	0.0699606	-0.00503287	0.12842	1.06364	0.99498	1.13703	0.926728
ukb-ppp-FGFBP1-OID21507	Fibroblast growth factor-binding protein 1 | Oncology	Inverse variance weighted	3	-0.0416206	0.0740994	0.57433	-0.186855	0.103614	0.959234	0.829564	1.10917	0.995551
ukb-ppp-FGFBP2-OID30395	Fibroblast growth factor-binding protein 2 | Cardiometabolic_II	Inverse variance weighted	3	0.00603273	0.0224884	0.788499	-0.0380445	0.0501099	1.00605	0.96267	1.05139	0.995551
ukb-ppp-FGFBP3-OID31108	Fibroblast growth factor-binding protein 3 | Neurology_II	Inverse variance weighted	2	0.00722312	0.0347548	0.835361	-0.0608962	0.0753424	1.00725	0.940921	1.07825	0.995551
ukb-ppp-FGFR4-OID30646	Fibroblast growth factor receptor 4 | Inflammation_II	Inverse variance weighted	5	0.00478385	0.0423222	0.910004	-0.0781677	0.0877354	1.0048	0.924809	1.0917	0.995551
ukb-ppp-FGL1-OID30702	Fibrinogen-like protein 1 | Inflammation_II	Inverse variance weighted	4	-0.0211309	0.0203843	0.29991	-0.0610841	0.0188223	0.979091	0.940744	1.019	0.992525
ukb-ppp-FGR-OID20828	Tyrosine-protein kinase Fgr | Neurology	Inverse variance weighted	2	-0.0361178	0.122675	0.768438	-0.276561	0.204325	0.964527	0.758388	1.2267	0.995551
ukb-ppp-FHIT-OID20872	Dinucleosidetriphosphatase | Neurology	Inverse variance weighted	2	-0.0586843	0.0985487	0.551519	-0.25184	0.134471	0.943004	0.777369	1.14393	0.995551
ukb-ppp-FKBP1B-OID20618	Peptidyl-prolyl cis-trans isomerase FKBP1B | Inflammation	Inverse variance weighted	2	-0.0753613	0.0730829	0.302459	-0.218604	0.0678812	0.927408	0.80364	1.07024	0.992525
ukb-ppp-FKBP5-OID20937	Peptidyl-prolyl cis-trans isomerase FKBP5 | Neurology	Inverse variance weighted	2	0.0802908	0.154666	0.603675	-0.222855	0.383436	1.0836	0.800231	1.46732	0.995551
ukb-ppp-FLRT2-OID20946	Leucine-rich repeat transmembrane protein FLRT2 | Neurology	Inverse variance weighted	6	-0.0157725	0.0252044	0.531458	-0.0651731	0.0336282	0.984351	0.936905	1.0342	0.995551
ukb-ppp-FLT4-OID21491	Vascular endothelial growth factor receptor 3 | Oncology	Inverse variance weighted	2	0.0019388	0.0911164	0.983024	-0.176649	0.180527	1.00194	0.838074	1.19785	0.999875
ukb-ppp-FN1-OID30787	Fibronectin | Inflammation_II	Inverse variance weighted	2	0.070874	0.0324678	0.0290432	0.00723706	0.134511	1.07345	1.00726	1.14398	0.805599
ukb-ppp-FNDC1-OID31127	Fibronectin type III domain-containing protein 1 | Neurology_II	Inverse variance weighted	4	0.00525024	0.0322	0.870479	-0.0578618	0.0683623	1.00526	0.94378	1.07075	0.995551
ukb-ppp-FOLR1-OID21529	Folate receptor alpha | Oncology	Inverse variance weighted	4	-0.0451928	0.0955961	0.636393	-0.232561	0.142176	0.955813	0.792501	1.15278	0.995551
ukb-ppp-FOLR2-OID21062	Folate receptor beta | Neurology	Inverse variance weighted	2	-0.0528769	0.0814787	0.516361	-0.212575	0.106821	0.948497	0.8085	1.11274	0.995551
ukb-ppp-FOLR3-OID21485	Folate receptor gamma | Oncology	Inverse variance weighted	8	-0.010268	0.0172466	0.551599	-0.0440713	0.0235353	0.989785	0.956886	1.02381	0.995551
ukb-ppp-FOXO1-OID20515	Forkhead box protein O1 | Inflammation	Inverse variance weighted	2	-0.0365507	0.231823	0.874719	-0.490923	0.417822	0.964109	0.612061	1.51865	0.995551
ukb-ppp-FRZB-OID20968	Secreted frizzled-related protein 3 | Neurology	Inverse variance weighted	5	-0.0114996	0.0322765	0.721627	-0.0747615	0.0517623	0.988566	0.927965	1.05313	0.995551
ukb-ppp-FSHB-OID30233	Follitropin subunit beta | Cardiometabolic_II	Inverse variance weighted	2	-0.105683	0.233354	0.65063	-0.563056	0.35169	0.89971	0.569466	1.42147	0.995551
ukb-ppp-FSTL1-OID30254	Follistatin-related protein 1 | Cardiometabolic_II	Inverse variance weighted	2	-0.0118674	0.0627869	0.850085	-0.13493	0.111195	0.988203	0.873777	1.11761	0.995551
ukb-ppp-FTCD-OID31137	Formimidoyltransferase-cyclodeaminase | Neurology_II	Inverse variance weighted	2	0.293689	0.210141	0.162239	-0.118187	0.705564	1.34137	0.88853	2.02499	0.942403
ukb-ppp-FUCA1-OID20261	Tissue alpha-L-fucosidase | Cardiometabolic	Inverse variance weighted	6	-0.00621453	0.0471876	0.895223	-0.0987023	0.0862732	0.993805	0.906012	1.0901	0.995551
ukb-ppp-FUOM-OID30626	Fucose mutarotase | Inflammation_II	Inverse variance weighted	2	0.0194356	0.109821	0.859527	-0.195813	0.234684	1.01963	0.822166	1.26451	0.995551
ukb-ppp-FURIN-OID21514	Furin | Oncology	Inverse variance weighted	2	-0.0783108	0.0601467	0.192918	-0.196198	0.0395767	0.924677	0.821849	1.04037	0.947774
ukb-ppp-FUT3_FUT5-OID21013	Galactoside 3_5 | Neurology	Inverse variance weighted	6	0.0115473	0.0225806	0.609084	-0.0327107	0.0558053	1.01161	0.967819	1.05739	0.995551
ukb-ppp-FUT8-OID20992	Alpha- | Neurology	Inverse variance weighted	11	-0.0133292	0.020669	0.519	-0.0538403	0.027182	0.986759	0.947583	1.02755	0.995551
ukb-ppp-GAL-OID20727	Galanin peptides [Cleaved into: Galanin; Galanin message-associated peptide | Inflammation	Inverse variance weighted	3	0.0818983	0.139878	0.558212	-0.192262	0.356059	1.08535	0.82509	1.42769	0.995551
ukb-ppp-GALNT10-OID21371	Polypeptide N-acetylgalactosaminyltransferase 10 | Oncology	Inverse variance weighted	3	-0.00364209	0.0339188	0.91449	-0.0701229	0.0628387	0.996365	0.932279	1.06486	0.995551
ukb-ppp-GALNT2-OID21423	Polypeptide N-acetylgalactosaminyltransferase 2 | Oncology	Inverse variance weighted	3	-0.00436818	0.0372566	0.906665	-0.0773912	0.0686548	0.995641	0.925528	1.07107	0.995551
ukb-ppp-GALNT3-OID20471	Polypeptide N-acetylgalactosaminyltransferase 3 | Inflammation	Inverse variance weighted	4	0.00557442	0.0316518	0.860202	-0.0564631	0.0676119	1.00559	0.945101	1.06995	0.995551
ukb-ppp-GALNT5-OID30295	Polypeptide N-acetylgalactosaminyltransferase 5 | Cardiometabolic_II	Inverse variance weighted	4	0.0542818	0.0396044	0.170499	-0.0233428	0.131906	1.05578	0.976928	1.141	0.942403
ukb-ppp-GASK1A-OID30109	Golgi-associated kinase 1A | Cardiometabolic_II	Inverse variance weighted	7	0.0413308	0.0231602	0.0743328	-0.00406325	0.0867249	1.0422	0.995945	1.0906	0.926728
ukb-ppp-GBP1-OID31128	Guanylate-binding protein 1 | Neurology_II	Inverse variance weighted	2	-0.0172843	0.0361328	0.632398	-0.0881046	0.053536	0.982864	0.915665	1.05499	0.995551
ukb-ppp-GBP4-OID20845	Guanylate-binding protein 4 | Neurology	Inverse variance weighted	5	-0.0556307	0.0460247	0.226773	-0.145839	0.0345777	0.945888	0.864297	1.03518	0.961914
ukb-ppp-GC-OID30780	Vitamin D-binding protein | Inflammation_II	Inverse variance weighted	19	0.0207508	0.0170107	0.222514	-0.0125901	0.0540917	1.02097	0.987489	1.05558	0.961914
ukb-ppp-GCNT1-OID21379	Beta-1,3-galactosyl-O-glycosyl-glycoprotein beta-1,6-N-acetylglucosaminyltransferase | Oncology	Inverse variance weighted	5	0.00345805	0.0384687	0.928373	-0.0719406	0.0788567	1.00346	0.930586	1.08205	0.995551
ukb-ppp-GDF15-OID20251	Growth/differentiation factor 15 | Cardiometabolic	Inverse variance weighted	5	0.058481	0.0511439	0.252848	-0.041761	0.158723	1.06022	0.959099	1.17201	0.97158
ukb-ppp-GDNF-OID20861	Glial cell line-derived neurotrophic factor | Neurology	Inverse variance weighted	4	0.0252093	0.0423742	0.551896	-0.0578442	0.108263	1.02553	0.943797	1.11434	0.995551
ukb-ppp-GFAP-OID21247	Glial fibrillary acidic protein | Oncology	Inverse variance weighted	4	-0.105815	0.105286	0.314886	-0.312176	0.100546	0.899591	0.731853	1.10577	0.995071
ukb-ppp-GFRA1-OID21457	GDNF family receptor alpha-1 | Oncology	Inverse variance weighted	2	0.0313808	0.0438862	0.474578	-0.0546362	0.117398	1.03188	0.94683	1.12457	0.995551
ukb-ppp-GFRA2-OID21330	GDNF family receptor alpha-2 | Oncology	Inverse variance weighted	5	0.0299193	0.0308669	0.332396	-0.0305799	0.0904185	1.03037	0.969883	1.09463	0.995551
ukb-ppp-GFRAL-OID31091	GDNF family receptor alpha-like | Neurology_II	Inverse variance weighted	6	0.0596986	0.0238496	0.0123101	0.0129534	0.106444	1.06152	1.01304	1.11232	0.614222
ukb-ppp-GGACT-OID30290	Gamma-glutamylaminecyclotransferase | Cardiometabolic_II	Inverse variance weighted	5	0.0291984	0.0283108	0.302376	-0.0262908	0.0846875	1.02963	0.974052	1.08838	0.992525
ukb-ppp-GGH-OID20416	Gamma-glutamyl hydrolase | Cardiometabolic	Inverse variance weighted	10	0.000835762	0.0280107	0.976197	-0.0540652	0.0557367	1.00084	0.94737	1.05732	0.999875
ukb-ppp-GGT1-OID21075	Glutathione hydrolase 1 proenzyme | Neurology	Inverse variance weighted	2	-0.0745027	0.0406428	0.0667861	-0.154163	0.00515713	0.928205	0.857133	1.00517	0.922167
ukb-ppp-GGT5-OID20909	Glutathione hydrolase 5 proenzyme | Neurology	Inverse variance weighted	5	0.0076913	0.0350654	0.826384	-0.0610368	0.0764194	1.00772	0.940789	1.07942	0.995551
ukb-ppp-GHR-OID30574	Growth hormone receptor | Inflammation_II	Inverse variance weighted	3	-0.146489	0.0571786	0.0104084	-0.258559	-0.0344192	0.863735	0.772163	0.966166	0.614222
ukb-ppp-GHRL-OID20175	Appetite-regulating hormone | Cardiometabolic	Inverse variance weighted	2	-0.0181371	0.0646159	0.778948	-0.144784	0.10851	0.982026	0.865209	1.11462	0.995551
ukb-ppp-GIMAP7-OID30639	GTPase IMAP family member 7 | Inflammation_II	Inverse variance weighted	5	0.00777199	0.0261636	0.766426	-0.0435087	0.0590527	1.0078	0.957424	1.06083	0.995551
ukb-ppp-GIPC2-OID31153	PDZ domain-containing protein GIPC2 | Neurology_II	Inverse variance weighted	3	0.00255676	0.0596446	0.965808	-0.114347	0.11946	1.00256	0.891949	1.12689	0.99769
ukb-ppp-GLB1-OID20949	Beta-galactosidase | Neurology	Inverse variance weighted	2	-0.000878537	0.109165	0.993579	-0.214842	0.213085	0.999122	0.806669	1.23749	0.999922
ukb-ppp-GLO1-OID20107	Lactoylglutathione lyase | Cardiometabolic	Inverse variance weighted (multiplicative random effects)	3	0.0332996	0.0715505	0.641645	-0.106939	0.173539	1.03386	0.89858	1.18951	0.995551
ukb-ppp-GLRX-OID20195	Glutaredoxin-1 | Cardiometabolic	Inverse variance weighted	5	-0.0109749	0.026584	0.679726	-0.0630796	0.0411299	0.989085	0.938869	1.04199	0.995551
ukb-ppp-GLRX5-OID30663	Glutaredoxin-related protein 5, mitochondrial | Inflammation_II	Inverse variance weighted	2	-0.0178971	0.0861891	0.835503	-0.186828	0.151033	0.982262	0.829587	1.16304	0.995551
ukb-ppp-GLT8D2-OID20825	Glycosyltransferase 8 domain-containing protein 2 | Neurology	Inverse variance weighted	2	-0.00600901	0.0417367	0.885521	-0.0878129	0.0757948	0.994009	0.915932	1.07874	0.995551
ukb-ppp-GM2A-OID30413	Ganglioside GM2 activator | Cardiometabolic_II	Inverse variance weighted	8	-0.0257212	0.0356111	0.470122	-0.0955189	0.0440765	0.974607	0.908901	1.04506	0.995551
ukb-ppp-GMPR-OID20641	GMP reductase 1 | Inflammation	Inverse variance weighted	2	-0.0764758	0.102151	0.454067	-0.276692	0.123741	0.926375	0.758288	1.13172	0.995551
ukb-ppp-GMPR2-OID30623	GMP reductase 2 | Inflammation_II	Inverse variance weighted	2	0.277369	0.180719	0.124831	-0.0768401	0.631579	1.31965	0.926038	1.88058	0.926728
ukb-ppp-GNLY-OID21132	Granulysin | Neurology	Inverse variance weighted	6	-0.0279733	0.0305266	0.359479	-0.0878054	0.0318588	0.972414	0.915939	1.03237	0.995551
ukb-ppp-GNPDA1-OID30197	Glucosamine-6-phosphate isomerase 1 | Cardiometabolic_II	Inverse variance weighted	2	-0.154642	0.0965545	0.109243	-0.343889	0.0346046	0.856722	0.709008	1.03521	0.926728
ukb-ppp-GNPDA2-OID30597	Glucosamine-6-phosphate isomerase 2 | Inflammation_II	Inverse variance weighted	3	0.0323601	0.0454404	0.476376	-0.0567031	0.121423	1.03289	0.944875	1.1291	0.995551
ukb-ppp-GOLGA3-OID31026	Golgin subfamily A member 3 | Neurology_II	Inverse variance weighted	2	-0.161427	0.0963988	0.0940171	-0.350369	0.0275143	0.850928	0.704428	1.0279	0.926728
ukb-ppp-GP6-OID21091	Platelet glycoprotein VI | Neurology	Inverse variance weighted	2	0.0105695	0.0653402	0.871495	-0.117497	0.138636	1.01063	0.889143	1.14871	0.995551
ukb-ppp-GPA33-OID21376	Cell surface A33 antigen | Oncology	Inverse variance weighted	2	-0.0563749	0.0553973	0.308846	-0.164953	0.0522038	0.945185	0.847933	1.05359	0.992525
ukb-ppp-GPC1-OID21438	Glypican-1 [Cleaved into: Secreted glypican-1] | Oncology	Inverse variance weighted	3	-0.00565379	0.03153	0.85769	-0.0674525	0.0561449	0.994362	0.934772	1.05775	0.995551
ukb-ppp-GPC5-OID20944	Glypican-5 [Cleaved into: Secreted glypican-5] | Neurology	Inverse variance weighted	5	0.0497799	0.031768	0.117119	-0.0124854	0.112045	1.05104	0.987592	1.11856	0.926728
ukb-ppp-GPHA2-OID31437	Glycoprotein hormone alpha-2 | Oncology_II	Inverse variance weighted	3	0.0521354	0.0852327	0.540748	-0.114921	0.219191	1.05352	0.891437	1.24507	0.995551
ukb-ppp-GPIHBP1-OID31469	Glycosylphosphatidylinositol-anchored high density lipoprotein-binding protein 1 | Oncology_II	Inverse variance weighted	3	-0.0313912	0.0377544	0.405715	-0.10539	0.0426074	0.969096	0.899974	1.04353	0.995551
ukb-ppp-GPNMB-OID20173	Transmembrane glycoprotein NMB | Cardiometabolic	Inverse variance weighted	5	0.0235486	0.0327172	0.471671	-0.040577	0.0876743	1.02383	0.960235	1.09163	0.995551
ukb-ppp-GPR15L-OID31511	Protein GPR15L | Oncology_II	Inverse variance weighted	4	0.0345599	0.0412546	0.402187	-0.0462991	0.115419	1.03516	0.954756	1.12234	0.995551
ukb-ppp-GPR37-OID20095	Prosaposin receptor GPR37 | Cardiometabolic	Inverse variance weighted	5	0.000775221	0.0364588	0.983036	-0.070684	0.0722345	1.00078	0.931756	1.07491	0.999875
ukb-ppp-GRHPR-OID30289	Glyoxylate reductase/hydroxypyruvate reductase | Cardiometabolic_II	Inverse variance weighted	3	-0.00725037	0.0400323	0.856279	-0.0857137	0.071213	0.992776	0.917857	1.07381	0.995551
ukb-ppp-GRIK2-OID30977	Glutamate receptor ionotropic, kainate 2 | Neurology_II	Inverse variance weighted	3	0.00470139	0.0354107	0.894377	-0.0647036	0.0741064	1.00471	0.937345	1.07692	0.995551
ukb-ppp-GRK5-OID20066	G protein-coupled receptor kinase 5 | Cardiometabolic	Inverse variance weighted	2	0.0274721	0.0445217	0.537201	-0.0597904	0.114735	1.02785	0.941962	1.12158	0.995551
ukb-ppp-GRP-OID30264	Gastrin-releasing peptide | Cardiometabolic_II	Inverse variance weighted	4	0.000256987	0.0265547	0.992278	-0.0517901	0.0523041	1.00026	0.949528	1.0537	0.999922
ukb-ppp-GSN-OID30714	Gelsolin | Inflammation_II	Inverse variance weighted	3	0.019024	0.0837422	0.820289	-0.145111	0.183159	1.01921	0.864926	1.20101	0.995551
ukb-ppp-GSTM4-OID30164	Glutathione S-transferase Mu 4 | Cardiometabolic_II	Inverse variance weighted	2	0.167664	0.291091	0.564626	-0.402875	0.738203	1.18254	0.668396	2.09217	0.995551
ukb-ppp-GSTT2B-OID31097	Glutathione S-transferase theta-2B | Neurology_II	Inverse variance weighted	6	-0.00712638	0.0259237	0.783394	-0.0579367	0.043684	0.992899	0.94371	1.04465	0.995551
ukb-ppp-GUCA2A-OID21101	Guanylin | Neurology	Inverse variance weighted	2	-0.182586	0.119216	0.125632	-0.416249	0.0510775	0.833113	0.659516	1.0524	0.926728
ukb-ppp-GUSB-OID20296	Beta-glucuronidase | Cardiometabolic	Inverse variance weighted	4	0.0791171	0.0732063	0.279812	-0.0643673	0.222601	1.08233	0.937661	1.24932	0.983788
ukb-ppp-GZMA-OID20663	Granzyme A | Inflammation	Inverse variance weighted	2	-0.153182	0.145709	0.293127	-0.438771	0.132407	0.857974	0.644829	1.14157	0.992525
ukb-ppp-GZMB-OID20604	Granzyme B | Inflammation	Inverse variance weighted	2	-0.0467003	0.0376856	0.215268	-0.120564	0.0271635	0.954373	0.88642	1.02754	0.957676
ukb-ppp-GZMH-OID20096	Granzyme H | Cardiometabolic	Inverse variance weighted	3	-0.00722313	0.0678735	0.915249	-0.140255	0.125809	0.992803	0.869136	1.13407	0.995551
ukb-ppp-HAGH-OID21459	Hydroxyacylglutathione hydrolase, mitochondrial | Oncology	Inverse variance weighted	2	-0.0102781	0.121627	0.932654	-0.248667	0.22811	0.989774	0.77984	1.25622	0.995551
ukb-ppp-HAVCR1-OID21422	Hepatitis A virus cellular receptor 1 | Oncology	Inverse variance weighted (multiplicative random effects)	8	-0.0141102	0.0521779	0.786833	-0.116379	0.0881586	0.985989	0.890138	1.09216	0.995551
ukb-ppp-HCG22-OID30088	Protein PBMUCL2 | Cardiometabolic_II	Inverse variance weighted (multiplicative random effects)	4	0.0324205	0.0621063	0.601659	-0.0893078	0.154149	1.03295	0.914564	1.16666	0.995551
ukb-ppp-HDDC2-OID31447	5'-deoxynucleotidase HDDC2 | Oncology_II	Inverse variance weighted	5	-0.0343899	0.0295004	0.243717	-0.0922106	0.0234307	0.966195	0.911913	1.02371	0.971469
ukb-ppp-HDGF-OID21455	Hepatoma-derived growth factor | Oncology	Inverse variance weighted	10	0.00686988	0.0173417	0.691997	-0.0271199	0.0408597	1.00689	0.973244	1.04171	0.995551
ukb-ppp-HEG1-OID30579	Protein HEG homolog 1 | Inflammation_II	Inverse variance weighted	2	0.0244189	0.0887486	0.783203	-0.149528	0.198366	1.02472	0.861114	1.21941	0.995551
ukb-ppp-HGFAC-OID30718	Hepatocyte growth factor activator | Inflammation_II	Inverse variance weighted	10	-0.0218188	0.0262951	0.40667	-0.0733571	0.0297195	0.978418	0.929269	1.03017	0.995551
ukb-ppp-HIP1R-OID31141	Huntingtin-interacting protein 1-related protein | Neurology_II	Inverse variance weighted	2	0.00459734	0.0896055	0.959081	-0.171029	0.180224	1.00461	0.842797	1.19749	0.99769
ukb-ppp-HLA-A-OID31048	HLA class I histocompatibility antigen, A alpha chain | Neurology_II	Inverse variance weighted	7	0.0577901	0.0199961	0.00385156	0.0185978	0.0969824	1.05949	1.01877	1.10184	0.386508
ukb-ppp-HLA-DRA-OID20520	HLA class II histocompatibility antigen, DR alpha chain | Inflammation	Inverse variance weighted (multiplicative random effects)	3	0.12388	0.136942	0.365669	-0.144527	0.392286	1.13188	0.865432	1.48036	0.995551
ukb-ppp-HLA-E-OID20532	HLA class I histocompatibility antigen, alpha chain E | Inflammation	Inverse variance weighted	8	0.0434612	0.0322098	0.177235	-0.0196699	0.106592	1.04442	0.980522	1.11248	0.947469
ukb-ppp-HMBS-OID21385	Porphobilinogen deaminase | Oncology	Inverse variance weighted	2	0.0950922	0.146969	0.517618	-0.192967	0.383152	1.09976	0.824509	1.4669	0.995551
ukb-ppp-HMCN2-OID30592	Hemicentin-2 | Inflammation_II	Inverse variance weighted	8	-0.00138815	0.0165116	0.933	-0.0337508	0.0309745	0.998613	0.966812	1.03146	0.995551
ukb-ppp-HNMT-OID20975	Histamine N-methyltransferase | Neurology	Inverse variance weighted (multiplicative random effects)	6	-0.0646974	0.0371596	0.081672	-0.13753	0.0081355	0.937351	0.871508	1.00817	0.926728
ukb-ppp-HPGDS-OID21266	Hematopoietic prostaglandin D synthase | Oncology	Inverse variance weighted	7	-0.0121215	0.0183639	0.509205	-0.0481147	0.0238716	0.987952	0.953024	1.02416	0.995551
ukb-ppp-HRC-OID30211	Sarcoplasmic reticulum histidine-rich calcium-binding protein | Cardiometabolic_II	Inverse variance weighted	2	-0.0615284	0.188562	0.744194	-0.431109	0.308052	0.940326	0.649788	1.36077	0.995551
ukb-ppp-HRG-OID30770	Histidine-rich glycoprotein | Inflammation_II	Inverse variance weighted	5	-0.00902997	0.0317025	0.775771	-0.071167	0.053107	0.991011	0.931306	1.05454	0.995551
ukb-ppp-HS1BP3-OID30243	HCLS1-binding protein 3 | Cardiometabolic_II	Inverse variance weighted	2	0.0599041	0.112093	0.593056	-0.159799	0.279607	1.06173	0.852315	1.32261	0.995551
ukb-ppp-HS3ST3B1-OID21303	Heparan sulfate glucosamine 3-O-sulfotransferase 3B1 | Oncology	Inverse variance weighted	4	-0.108563	0.0366872	0.00308497	-0.18047	-0.0366558	0.897123	0.834878	0.964008	0.35982
ukb-ppp-HS6ST1-OID21441	Heparan-sulfate 6-O-sulfotransferase 1 | Oncology	Inverse variance weighted	3	0.0802174	0.0483477	0.0970802	-0.0145441	0.174979	1.08352	0.985561	1.19122	0.926728
ukb-ppp-HSBP1-OID30232	Heat shock factor-binding protein 1 | Cardiometabolic_II	Inverse variance weighted	5	-0.0071149	0.0221636	0.748197	-0.0505555	0.0363257	0.99291	0.950701	1.03699	0.995551
ukb-ppp-HSD17B14-OID31098	17-beta-hydroxysteroid dehydrogenase 14 | Neurology_II	Inverse variance weighted	6	-0.0281506	0.0229272	0.219511	-0.0730879	0.0167866	0.972242	0.929519	1.01693	0.961205
ukb-ppp-HSDL2-OID30256	Hydroxysteroid dehydrogenase-like protein 2 | Cardiometabolic_II	Inverse variance weighted	3	-0.0131457	0.0373315	0.724738	-0.0863154	0.060024	0.98694	0.917305	1.06186	0.995551
ukb-ppp-HSPB1-OID20230	Heat shock protein beta-1 | Cardiometabolic	Inverse variance weighted	5	0.0397323	0.0517352	0.442491	-0.0616687	0.141133	1.04053	0.940194	1.15158	0.995551
ukb-ppp-HSPG2-OID20383	Basement membrane-specific heparan sulfate proteoglycan core protein | Cardiometabolic	Inverse variance weighted	3	0.00247652	0.0576367	0.965727	-0.110491	0.115444	1.00248	0.895394	1.12237	0.99769
ukb-ppp-HYAL1-OID20357	Hyaluronidase-1 | Cardiometabolic	Inverse variance weighted	2	-0.0857938	0.0592242	0.147442	-0.201873	0.0302856	0.917783	0.817199	1.03075	0.942403
ukb-ppp-ICAM1-OID20411	Intercellular adhesion molecule 1 | Cardiometabolic	Inverse variance weighted	4	0.035969	0.0252059	0.153578	-0.0134346	0.0853725	1.03662	0.986655	1.08912	0.942403
ukb-ppp-ICAM3-OID20277	Intercellular adhesion molecule 3 | Cardiometabolic	Inverse variance weighted	4	0.0409118	0.038185	0.283984	-0.0339307	0.115754	1.04176	0.966638	1.12272	0.992525
ukb-ppp-ICAM5-OID20145	Intercellular adhesion molecule 5 | Cardiometabolic	Inverse variance weighted	11	0.0249322	0.0268787	0.353625	-0.0277501	0.0776144	1.02525	0.972631	1.08071	0.995551
ukb-ppp-ICOSLG-OID21351	ICOS ligand | Oncology	Inverse variance weighted	3	0.0464734	0.0554444	0.40192	-0.0621977	0.155144	1.04757	0.939697	1.16783	0.995551
ukb-ppp-IDI2-OID20823	Isopentenyl-diphosphate delta-isomerase 2 | Neurology	Inverse variance weighted	4	-0.0352599	0.0357613	0.324143	-0.105352	0.0348322	0.965354	0.900008	1.03545	0.995551
ukb-ppp-IDO1-OID30230	Indoleamine 2,3-dioxygenase 1 | Cardiometabolic_II	Inverse variance weighted	2	-0.0110303	0.043149	0.798233	-0.0956023	0.0735416	0.98903	0.908825	1.07631	0.995551
ukb-ppp-IDO1-OID30563	Indoleamine 2,3-dioxygenase 1 | Inflammation_II	Inverse variance weighted	4	-0.037584	0.0409541	0.35877	-0.117854	0.042686	0.963114	0.888826	1.04361	0.995551
ukb-ppp-IDO1-OID31050	Indoleamine 2,3-dioxygenase 1 | Neurology_II	Inverse variance weighted	2	-0.011423	0.044221	0.796163	-0.0980963	0.0752502	0.988642	0.906562	1.07815	0.995551
ukb-ppp-IDO1-OID31474	Indoleamine 2,3-dioxygenase 1 | Oncology_II	Inverse variance weighted	4	-0.0368207	0.0397459	0.354237	-0.114723	0.0410813	0.963849	0.891613	1.04194	0.995551
ukb-ppp-IFI30-OID31505	Gamma-interferon-inducible lysosomal thiol reductase | Oncology_II	Inverse variance weighted	4	-0.0234133	0.0319889	0.464219	-0.0861116	0.039285	0.976859	0.917492	1.04007	0.995551
ukb-ppp-IFNAR1-OID31491	Interferon alpha/beta receptor 1 | Oncology_II	Inverse variance weighted	5	0.0012373	0.0268729	0.963276	-0.0514336	0.0539082	1.00124	0.949867	1.05539	0.99769
ukb-ppp-IFNGR1-OID20678	Interferon gamma receptor 1 | Inflammation	Inverse variance weighted	2	-0.196184	0.07517	0.00905752	-0.343517	-0.0488511	0.821861	0.709271	0.952323	0.603374
ukb-ppp-IFNGR2-OID20941	Interferon gamma receptor 2 | Neurology	Inverse variance weighted	9	0.00236827	0.0164524	0.885543	-0.0298785	0.034615	1.00237	0.970563	1.03522	0.995551
ukb-ppp-IFNLR1-OID20506	Interferon lambda receptor 1 | Inflammation	Inverse variance weighted	4	-0.00850759	0.030001	0.776735	-0.0673096	0.0502944	0.991529	0.934906	1.05158	0.995551
ukb-ppp-IGDCC4-OID30402	Immunoglobulin superfamily DCC subclass member 4 | Cardiometabolic_II	Inverse variance weighted	8	0.00336105	0.038235	0.929952	-0.0715795	0.0783016	1.00337	0.930922	1.08145	0.995551
ukb-ppp-IGF1R-OID21274	Insulin-like growth factor 1 receptor | Oncology	Inverse variance weighted	2	-0.0223498	0.153339	0.884115	-0.322894	0.278194	0.977898	0.724051	1.32074	0.995551
ukb-ppp-IGF2R-OID21146	Cation-independent mannose-6-phosphate receptor | Neurology	Inverse variance weighted	5	0.00244426	0.0287697	0.932294	-0.0539444	0.0588329	1.00245	0.947485	1.0606	0.995551
ukb-ppp-IGFBP3-OID20398	Insulin-like growth factor-binding protein 3 | Cardiometabolic	Inverse variance weighted	6	0.0347319	0.0279685	0.214301	-0.0200862	0.0895501	1.03534	0.980114	1.09368	0.957676
ukb-ppp-IGFBP6-OID20413	Insulin-like growth factor-binding protein 6 | Cardiometabolic	Inverse variance weighted	2	-0.131785	0.111425	0.236922	-0.350178	0.0866091	0.87653	0.704562	1.09047	0.971151
ukb-ppp-IGFBP7-OID20236	Insulin-like growth factor-binding protein 7 | Cardiometabolic	Inverse variance weighted	4	0.00301009	0.0340969	0.929654	-0.0638198	0.06984	1.00301	0.938174	1.07234	0.995551
ukb-ppp-IGFBPL1-OID20155	Insulin-like growth factor-binding protein-like 1 | Cardiometabolic	Inverse variance weighted	5	0.0108169	0.0233488	0.643167	-0.0349467	0.0565806	1.01088	0.965657	1.05821	0.995551
ukb-ppp-IGLC2-OID30740	Immunoglobulin lambda constant 2 | Inflammation_II	Inverse variance weighted	3	0.0286566	0.0540238	0.595804	-0.07723	0.134543	1.02907	0.925677	1.14401	0.995551
ukb-ppp-IGSF21-OID30210	Immunoglobulin superfamily member 21 | Cardiometabolic_II	Inverse variance weighted	4	0.0398348	0.0602634	0.508604	-0.0782814	0.157951	1.04064	0.924704	1.17111	0.995551
ukb-ppp-IGSF3-OID21312	Immunoglobulin superfamily member 3 | Oncology	Inverse variance weighted	2	-0.0184829	0.120308	0.877901	-0.254286	0.21732	0.981687	0.77547	1.24274	0.995551
ukb-ppp-IGSF9-OID30330	Protein turtle homolog A | Cardiometabolic_II	Inverse variance weighted	3	-0.0134417	0.0423123	0.750729	-0.0963738	0.0694904	0.986648	0.908124	1.07196	0.995551
ukb-ppp-IL10RB-OID20696	Interleukin-10 receptor subunit beta | Inflammation	Inverse variance weighted	6	0.00402329	0.0212139	0.849581	-0.0375559	0.0456025	1.00403	0.963141	1.04666	0.995551
ukb-ppp-IL12B-OID20666	Interleukin-12 subunit beta | Inflammation	Inverse variance weighted	7	0.00453923	0.0281117	0.871722	-0.0505597	0.0596381	1.00455	0.950697	1.06145	0.995551
ukb-ppp-IL12RB1-OID20486	Interleukin-12 receptor subunit beta-1 | Inflammation	Inverse variance weighted	3	-0.0102063	0.0501684	0.83879	-0.108536	0.0881237	0.989846	0.897146	1.09212	0.995551
ukb-ppp-IL15RA-OID20498	Interleukin-15 receptor subunit alpha | Inflammation	Inverse variance weighted	3	-0.00673529	0.0442438	0.879005	-0.0934531	0.0799826	0.993287	0.910781	1.08327	0.995551
ukb-ppp-IL16-OID20633	Pro-interleukin-16 [Cleaved into: Interleukin-16 | Inflammation	Inverse variance weighted	7	0.0176705	0.029132	0.544139	-0.0394283	0.0747693	1.01783	0.961339	1.07764	0.995551
ukb-ppp-IL17D-OID20481	Interleukin-17D | Inflammation	Inverse variance weighted	6	-0.00965662	0.0317439	0.760973	-0.0718747	0.0525615	0.99039	0.930647	1.05397	0.995551
ukb-ppp-IL17F-OID20456	Interleukin-17F | Inflammation	Inverse variance weighted (multiplicative random effects)	3	0.0462937	0.139026	0.739145	-0.226198	0.318785	1.04738	0.79756	1.37546	0.995551
ukb-ppp-IL17RA-OID21089	Interleukin-17 receptor A | Neurology	Inverse variance weighted	7	0.00132228	0.0304043	0.965311	-0.0582702	0.0609147	1.00132	0.943395	1.06281	0.99769
ukb-ppp-IL17RB-OID20585	Interleukin-17 receptor B | Inflammation	Inverse variance weighted	7	-0.0140487	0.0266762	0.598444	-0.066334	0.0382365	0.98605	0.935818	1.03898	0.995551
ukb-ppp-IL18-OID20694	Interleukin-18 | Inflammation	Inverse variance weighted	3	0.0370571	0.0483165	0.443102	-0.0576432	0.131757	1.03775	0.943987	1.14083	0.995551
ukb-ppp-IL18BP-OID20348	Interleukin-18-binding protein | Cardiometabolic	Inverse variance weighted	2	-0.00425647	0.140461	0.975825	-0.279561	0.271048	0.995753	0.756116	1.31134	0.999875
ukb-ppp-IL18R1-OID20652	Interleukin-18 receptor 1 | Inflammation	Inverse variance weighted	6	-0.00206462	0.0225611	0.927086	-0.0462844	0.0421552	0.997938	0.95477	1.04306	0.995551
ukb-ppp-IL19-OID20158	Interleukin-19 | Cardiometabolic	Inverse variance weighted	2	0.0220435	0.0537155	0.681531	-0.0832388	0.127326	1.02229	0.920131	1.13579	0.995551
ukb-ppp-IL1R1-OID21116	Interleukin-1 receptor type 1 | Neurology	Inverse variance weighted	3	-0.017789	0.0569439	0.75474	-0.129399	0.0938211	0.982368	0.878623	1.09836	0.995551
ukb-ppp-IL1R2-OID20757	Interleukin-1 receptor type 2 | Inflammation	Inverse variance weighted	6	-0.0321359	0.029693	0.279131	-0.0903342	0.0260624	0.968375	0.913626	1.0264	0.983788
ukb-ppp-IL1RAP-OID21126	Interleukin-1 receptor accessory protein | Neurology	Inverse variance weighted	6	-0.0281865	0.0199593	0.157892	-0.0673067	0.0109337	0.972207	0.934908	1.01099	0.942403
ukb-ppp-IL1RL1-OID20250	Interleukin-1 receptor-like 1 | Cardiometabolic	Inverse variance weighted	7	0.013829	0.0267746	0.605508	-0.0386493	0.0663072	1.01393	0.962088	1.06855	0.995551
ukb-ppp-IL1RL2-OID20487	Interleukin-1 receptor-like 2 | Inflammation	Inverse variance weighted	6	0.00753671	0.0258394	0.770535	-0.0431086	0.058182	1.00757	0.957807	1.05991	0.995551
ukb-ppp-IL1RN-OID20700	Interleukin-1 receptor antagonist protein | Inflammation	Inverse variance weighted	3	0.0401348	0.0448449	0.370804	-0.0477612	0.128031	1.04095	0.953361	1.13659	0.995551
ukb-ppp-IL22-OID31407	Interleukin-22 | Oncology_II	Inverse variance weighted	2	-0.192889	0.146201	0.187054	-0.479443	0.0936643	0.824573	0.619128	1.09819	0.947774
ukb-ppp-IL22RA1-OID20449	Interleukin-22 receptor subunit alpha-1 | Inflammation	Inverse variance weighted	3	-0.0212779	0.065062	0.743637	-0.148799	0.106244	0.978947	0.861742	1.11209	0.995551
ukb-ppp-IL2RA-OID20267	Interleukin-2 receptor subunit alpha | Cardiometabolic	Inverse variance weighted	5	0.0437816	0.0454069	0.334942	-0.0452159	0.132779	1.04475	0.955791	1.142	0.995551
ukb-ppp-IL31RA-OID30475	Interleukin-31 receptor subunit alpha | Inflammation_II	Inverse variance weighted	10	0.0175546	0.0245492	0.47456	-0.0305618	0.0656709	1.01771	0.969901	1.06788	0.995551
ukb-ppp-IL32-OID20605	Interleukin-32 | Inflammation	Inverse variance weighted	3	0.0951535	0.0551534	0.0844818	-0.012947	0.203254	1.09983	0.987136	1.22538	0.926728
ukb-ppp-IL34-OID20809	Interleukin-34 | Neurology	Inverse variance weighted	10	-0.0161699	0.0284978	0.570436	-0.0720256	0.0396857	0.98396	0.930507	1.04048	0.995551
ukb-ppp-IL4R-OID20576	Interleukin-4 receptor subunit alpha | Inflammation	Inverse variance weighted	4	0.0134343	0.0339648	0.692447	-0.0531367	0.0800052	1.01352	0.94825	1.08329	0.995551
ukb-ppp-IL5RA-OID20601	Interleukin-5 receptor subunit alpha | Inflammation	Inverse variance weighted	3	0.0086842	0.0314903	0.782722	-0.0530368	0.0704052	1.00872	0.948345	1.07294	0.995551
ukb-ppp-IL6R-OID20385	Interleukin-6 receptor subunit alpha | Cardiometabolic	Inverse variance weighted	7	-0.00912535	0.0170897	0.593364	-0.0426212	0.0243705	0.990916	0.958274	1.02467	0.995551
ukb-ppp-IL7-OID20535	Interleukin-7 | Inflammation	Inverse variance weighted	2	0.239688	0.138409	0.0833208	-0.031594	0.51097	1.27085	0.9689	1.66691	0.926728
ukb-ppp-IL7R-OID21136	Interleukin-7 receptor subunit alpha | Neurology	Inverse variance weighted (multiplicative random effects)	5	-0.0450679	0.0396337	0.255491	-0.12275	0.032614	0.955933	0.884485	1.03315	0.975581
ukb-ppp-INHBB-OID30625	Inhibin beta B chain | Inflammation_II	Inverse variance weighted	3	-0.0295003	0.0291797	0.312023	-0.0866924	0.0276919	0.970931	0.916959	1.02808	0.993097
ukb-ppp-INHBC-OID21093	Inhibin beta C chain | Neurology	Inverse variance weighted (multiplicative random effects)	7	0.0244307	0.0404192	0.545556	-0.0547909	0.103652	1.02473	0.946683	1.10921	0.995551
ukb-ppp-INSL4-OID31370	Early placenta insulin-like peptide | Oncology_II	Inverse variance weighted	2	-0.155401	0.120114	0.195742	-0.390826	0.0800229	0.856071	0.676498	1.08331	0.947774
ukb-ppp-INSL5-OID31448	Insulin-like peptide INSL5 | Oncology_II	Inverse variance weighted	2	-0.00347811	0.120041	0.976885	-0.238759	0.231802	0.996528	0.787605	1.26087	0.999875
ukb-ppp-IPCEF1-OID20977	Interactor protein for cytohesin exchange factors 1 | Neurology	Inverse variance weighted	2	0.0118259	0.114152	0.917489	-0.211912	0.235564	1.0119	0.809036	1.26562	0.995551
ukb-ppp-ISLR2-OID20889	Immunoglobulin superfamily containing leucine-rich repeat protein 2 | Neurology	Inverse variance weighted	4	-0.0606191	0.0468097	0.195316	-0.152366	0.0311279	0.941182	0.858674	1.03162	0.947774
ukb-ppp-ISM1-OID20538	Isthmin-1 | Inflammation	Inverse variance weighted	5	-0.063469	0.0424123	0.13453	-0.146597	0.0196591	0.938503	0.863642	1.01985	0.926728
ukb-ppp-ITGA11-OID20581	Integrin alpha-11 | Inflammation	Inverse variance weighted	4	-0.105021	0.0552249	0.0572111	-0.213262	0.0032199	0.900306	0.807945	1.00323	0.922167
ukb-ppp-ITGA2-OID30570	Integrin alpha-2 | Inflammation_II	Inverse variance weighted	7	-0.00479524	0.0250941	0.848455	-0.0539796	0.0443891	0.995216	0.947451	1.04539	0.995551
ukb-ppp-ITGA6-OID20528	Integrin alpha-6 | Inflammation	Inverse variance weighted	4	-0.0245326	0.0623238	0.693853	-0.146687	0.0976221	0.975766	0.863564	1.10255	0.995551
ukb-ppp-ITGAV-OID21416	Integrin alpha-V | Oncology	Inverse variance weighted	2	0.0235795	0.163541	0.885357	-0.29696	0.344119	1.02386	0.743074	1.41075	0.995551
ukb-ppp-ITGB6-OID20493	Integrin beta-6 | Inflammation	Inverse variance weighted	3	-0.00263687	0.0636168	0.966938	-0.127326	0.122052	0.997367	0.880447	1.12981	0.997824
ukb-ppp-ITGB7-OID21393	Integrin beta-7 | Oncology	Inverse variance weighted	2	0.0809814	0.0757018	0.284735	-0.067394	0.229357	1.08435	0.934827	1.25779	0.992525
ukb-ppp-ITGBL1-OID30408	Integrin beta-like protein 1 | Cardiometabolic_II	Inverse variance weighted	3	0.0303142	0.056562	0.591996	-0.0805474	0.141176	1.03078	0.922611	1.15163	0.995551
ukb-ppp-ITIH3-OID20352	Inter-alpha-trypsin inhibitor heavy chain H3 | Cardiometabolic	Inverse variance weighted	4	-0.0343138	0.0503712	0.495733	-0.133041	0.0644137	0.966268	0.875429	1.06653	0.995551
ukb-ppp-ITIH4-OID30762	Inter-alpha-trypsin inhibitor heavy chain H4 | Inflammation_II	Inverse variance weighted	3	-0.051217	0.0416654	0.21898	-0.132881	0.0304473	0.950072	0.875569	1.03092	0.961205
ukb-ppp-ITPA-OID30082	Inosine triphosphate pyrophosphatase | Cardiometabolic_II	Inverse variance weighted	5	0.00837351	0.0285553	0.76934	-0.0475949	0.0643419	1.00841	0.95352	1.06646	0.995551
ukb-ppp-JAM2-OID21064	Junctional adhesion molecule B | Neurology	Inverse variance weighted	2	-0.069232	0.115184	0.547803	-0.294992	0.156528	0.93311	0.744537	1.16944	0.995551
ukb-ppp-JAM3-OID30586	Junctional adhesion molecule C | Inflammation_II	Inverse variance weighted	3	0.00382516	0.0860342	0.964537	-0.164802	0.172452	1.00383	0.848062	1.18822	0.99769
ukb-ppp-KAZALD1-OID21339	Kazal-type serine protease inhibitor domain-containing protein 1 | Oncology	Inverse variance weighted	9	0.0194106	0.0142798	0.17405	-0.00857781	0.047399	1.0196	0.991459	1.04854	0.942403
ukb-ppp-KDR-OID21497	Vascular endothelial growth factor receptor 2 | Oncology	Inverse variance weighted	6	-0.00766689	0.0219705	0.727118	-0.0507291	0.0353954	0.992362	0.950536	1.03603	0.995551
ukb-ppp-KEL-OID20881	Kell blood group glycoprotein | Neurology	Inverse variance weighted	3	-0.0512321	0.039091	0.189998	-0.12785	0.0253863	0.950058	0.879985	1.02571	0.947774
ukb-ppp-KHK-OID30241	Ketohexokinase | Cardiometabolic_II	Inverse variance weighted	4	-0.0126773	0.0307953	0.680587	-0.073036	0.0476815	0.987403	0.929567	1.04884	0.995551
ukb-ppp-KIAA0319-OID31094	Dyslexia-associated protein KIAA0319 | Neurology_II	Inverse variance weighted	5	-0.0515588	0.0339129	0.128428	-0.118028	0.0149105	0.949748	0.888671	1.01502	0.926728
ukb-ppp-KIR2DL3-OID21196	Killer cell immunoglobulin-like receptor 2DL3 | Oncology	Inverse variance weighted	4	0.0110493	0.0149173	0.458873	-0.0181886	0.0402871	1.01111	0.981976	1.04111	0.995551
ukb-ppp-KIR2DS4-OID31432	Killer cell immunoglobulin-like receptor 2DS4 | Oncology_II	Inverse variance weighted	5	0.00443453	0.0116931	0.704506	-0.0184839	0.0273529	1.00444	0.981686	1.02773	0.995551
ukb-ppp-KIR3DL1-OID21185	Killer cell immunoglobulin-like receptor 3DL1 | Oncology	Inverse variance weighted	4	0.0204548	0.0136872	0.135059	-0.00637216	0.0472818	1.02067	0.993648	1.04842	0.926728
ukb-ppp-KIRREL2-OID20873	Kin of IRRE-like protein 2 | Neurology	Inverse variance weighted	2	0.0201567	0.123811	0.870674	-0.222512	0.262826	1.02036	0.800505	1.3006	0.995551
ukb-ppp-KIT-OID20370	Mast/stem cell growth factor receptor Kit | Cardiometabolic	Inverse variance weighted	2	0.192395	0.231598	0.406126	-0.261536	0.646327	1.21215	0.769868	1.90852	0.995551
ukb-ppp-KLB-OID20888	Beta-klotho | Neurology	Inverse variance weighted	7	-0.00425332	0.0267552	0.873691	-0.0566935	0.0481868	0.995756	0.944884	1.04937	0.995551
ukb-ppp-KLK1-OID21499	Kallikrein-1 | Oncology	Inverse variance weighted	3	-0.0315675	0.0433008	0.465985	-0.116437	0.0533021	0.968926	0.890086	1.05475	0.995551
ukb-ppp-KLK10-OID21523	Kallikrein-10 | Oncology	Inverse variance weighted	5	0.00166213	0.0296607	0.955311	-0.0564729	0.0597972	1.00166	0.945092	1.06162	0.997535
ukb-ppp-KLK11-OID21518	Kallikrein-11 | Oncology	Inverse variance weighted	3	-0.00703099	0.0276642	0.799376	-0.0612528	0.0471908	0.992994	0.940585	1.04832	0.995551
ukb-ppp-KLK12-OID21201	Kallikrein-12 | Oncology	Inverse variance weighted	5	-0.0125779	0.016368	0.442223	-0.0446592	0.0195034	0.987501	0.956323	1.01969	0.995551
ukb-ppp-KLK13-OID21291	Kallikrein-13 | Oncology	Inverse variance weighted	4	-0.0250865	0.0252264	0.320002	-0.0745302	0.0243572	0.975226	0.928179	1.02466	0.995551
ukb-ppp-KLK14-OID21407	Kallikrein-14 | Oncology	Inverse variance weighted	3	-0.0269796	0.0301464	0.370813	-0.0860665	0.0321073	0.973381	0.917533	1.03263	0.995551
ukb-ppp-KLK15-OID31427	Kallikrein-15 | Oncology_II	Inverse variance weighted	5	0.00558021	0.0225668	0.804695	-0.0386507	0.0498111	1.0056	0.962087	1.05107	0.995551
ukb-ppp-KLK4-OID21391	Kallikrein-4 | Oncology	Inverse variance weighted	4	-0.0370913	0.0387374	0.338313	-0.113017	0.0388341	0.963588	0.893136	1.0396	0.995551
ukb-ppp-KLK6-OID21526	Kallikrein-6 | Oncology	Inverse variance weighted	2	0.0463859	0.0575818	0.420494	-0.0664745	0.159246	1.04748	0.935687	1.17263	0.995551
ukb-ppp-KLK7-OID30652	Kallikrein-7 | Inflammation_II	Inverse variance weighted	2	0.101933	0.0672267	0.129456	-0.0298317	0.233697	1.10731	0.970609	1.26326	0.926728
ukb-ppp-KLK8-OID21517	Kallikrein-8 | Oncology	Inverse variance weighted	6	-0.000429918	0.0366916	0.990651	-0.0723455	0.0714857	0.99957	0.930209	1.0741	0.999922
ukb-ppp-KLKB1-OID30760	Plasma kallikrein | Inflammation_II	Inverse variance weighted	3	0.0104511	0.0254936	0.681843	-0.0395163	0.0604184	1.01051	0.961254	1.06228	0.995551
ukb-ppp-KLRB1-OID20629	Killer cell lectin-like receptor subfamily B member 1 | Inflammation	Inverse variance weighted	2	-0.237722	0.249284	0.340277	-0.726319	0.250875	0.788422	0.483686	1.28515	0.995551
ukb-ppp-KLRD1-OID20632	Natural killer cells antigen CD94 | Inflammation	Inverse variance weighted	5	-0.00217961	0.027732	0.937355	-0.0565344	0.0521752	0.997823	0.945034	1.05356	0.995551
ukb-ppp-KLRF1-OID30464	Killer cell lectin-like receptor subfamily F member 1 | Inflammation_II	Inverse variance weighted	2	-0.0154767	0.13341	0.907646	-0.27696	0.246006	0.984642	0.758085	1.27891	0.995551
ukb-ppp-KLRK1-OID31082	NKG2-D type II integral membrane protein | Neurology_II	Inverse variance weighted	4	0.0172782	0.0274513	0.52908	-0.0365264	0.0710828	1.01743	0.964133	1.07367	0.995551
ukb-ppp-KYNU-OID20669	Kynureninase | Inflammation	Inverse variance weighted	4	0.00786239	0.0448134	0.860728	-0.0799719	0.0956967	1.00789	0.923142	1.10043	0.995551
ukb-ppp-LACTB2-OID20150	Endoribonuclease LACTB2 | Cardiometabolic	Inverse variance weighted	2	-0.0570814	0.102879	0.579003	-0.258724	0.144561	0.944517	0.772036	1.15553	0.995551
ukb-ppp-LAG3-OID21315	Lymphocyte activation gene 3 protein | Oncology	Inverse variance weighted	2	-0.0734483	0.0792807	0.354221	-0.228839	0.081942	0.929184	0.795457	1.08539	0.995551
ukb-ppp-LAIR1-OID20737	Leukocyte-associated immunoglobulin-like receptor 1 | Inflammation	Inverse variance weighted	5	-0.0180831	0.0465028	0.697379	-0.109229	0.0730624	0.982079	0.896525	1.0758	0.995551
ukb-ppp-LAIR2-OID20965	Leukocyte-associated immunoglobulin-like receptor 2 | Neurology	Inverse variance weighted	5	0.0159553	0.0265359	0.54766	-0.0360551	0.0679656	1.01608	0.964587	1.07033	0.995551
ukb-ppp-LAMA4-OID20769	Laminin subunit alpha-4 | Inflammation	Inverse variance weighted	2	0.0893596	0.0638005	0.161331	-0.0356893	0.214409	1.09347	0.96494	1.23913	0.942403
ukb-ppp-LAMB1-OID30280	Laminin subunit beta-1 | Cardiometabolic_II	Inverse variance weighted	5	-0.00492411	0.0212316	0.816598	-0.0465381	0.0366899	0.995088	0.954528	1.03737	0.995551
ukb-ppp-LAYN-OID20970	Layilin | Neurology	Inverse variance weighted	3	0.0405379	0.0388317	0.296513	-0.0355722	0.116648	1.04137	0.965053	1.12372	0.992525
ukb-ppp-LBP-OID20355	Lipopolysaccharide-binding protein | Cardiometabolic	Inverse variance weighted	4	-0.0679266	0.0254896	0.00770159	-0.117886	-0.0179671	0.934329	0.888797	0.982193	0.581244
ukb-ppp-LCAT-OID30677	Phosphatidylcholine-sterol acyltransferase | Inflammation_II	Inverse variance weighted	4	-0.0495979	0.0992638	0.617317	-0.244155	0.144959	0.951612	0.783366	1.15599	0.995551
ukb-ppp-LCN15-OID31032	Lipocalin-15 | Neurology_II	Inverse variance weighted	3	-0.00511054	0.0206122	0.804183	-0.0455105	0.0352894	0.994902	0.95551	1.03592	0.995551
ukb-ppp-LCP1-OID30367	Plastin-2 | Cardiometabolic_II	Inverse variance weighted	7	0.027694	0.0215568	0.198899	-0.0145574	0.0699454	1.02808	0.985548	1.07245	0.947774
ukb-ppp-LECT2-OID30320	Leukocyte cell-derived chemotaxin-2 | Cardiometabolic_II	Inverse variance weighted	8	0.0157246	0.0229489	0.493216	-0.0292552	0.0607045	1.01585	0.971169	1.06258	0.995551
ukb-ppp-LEFTY2-OID21454	Left-right determination factor 2 | Oncology	Inverse variance weighted	6	0.0256851	0.0204919	0.210051	-0.0144791	0.0658493	1.02602	0.985625	1.06807	0.955384
ukb-ppp-LEG1-OID30608	Protein LEG1 homolog | Inflammation_II	Inverse variance weighted	4	-0.0949802	0.031707	0.0027394	-0.157126	-0.0328345	0.909391	0.854596	0.967699	0.351465
ukb-ppp-LEPR-OID20128	Leptin receptor | Cardiometabolic	Inverse variance weighted	3	-0.0209848	0.0536503	0.695694	-0.126139	0.0841699	0.979234	0.881492	1.08781	0.995551
ukb-ppp-LGALS1-OID20154	Galectin-1 | Cardiometabolic	Inverse variance weighted	4	-3.90151e-06	0.0401237	0.999922	-0.0786463	0.0786385	0.999996	0.924367	1.08181	0.999922
ukb-ppp-LGALS3-OID20284	Galectin-3 | Cardiometabolic	Inverse variance weighted	6	0.00785756	0.033057	0.812116	-0.0569342	0.0726494	1.00789	0.944656	1.07535	0.995551
ukb-ppp-LGALS3BP-OID30765	Galectin-3-binding protein | Inflammation_II	Inverse variance weighted	3	0.0414355	0.0888402	0.640926	-0.132691	0.215562	1.04231	0.875735	1.24056	0.995551
ukb-ppp-LGALS4-OID20748	Galectin-4 | Inflammation	Inverse variance weighted	3	-0.0274307	0.0958769	0.774799	-0.215349	0.160488	0.972942	0.80626	1.17408	0.995551
ukb-ppp-LGALS7_LGALS7B-OID21406	Galectin-7 | Oncology	Inverse variance weighted (multiplicative random effects)	3	0.0406864	0.0864054	0.637728	-0.128668	0.210041	1.04153	0.879266	1.23373	0.995551
ukb-ppp-LGALS8-OID21041	Galectin-8 | Neurology	Inverse variance weighted	2	0.132089	0.0408916	0.00123695	0.0519413	0.212236	1.14121	1.05331	1.23644	0.237752
ukb-ppp-LGALS9-OID20781	Galectin-9 | Inflammation	Inverse variance weighted	5	-0.0593809	0.0451865	0.188802	-0.147946	0.0291846	0.942348	0.862477	1.02961	0.947774
ukb-ppp-LGMN-OID20773	Legumain | Inflammation	Inverse variance weighted	3	-0.0175797	0.0538278	0.743977	-0.123082	0.0879228	0.982574	0.884191	1.0919	0.995551
ukb-ppp-LHPP-OID20749	Phospholysine phosphohistidine inorganic pyrophosphate phosphatase | Inflammation	Inverse variance weighted	4	0.00458504	0.0272443	0.866352	-0.0488138	0.0579839	1.0046	0.952358	1.0597	0.995551
ukb-ppp-LIFR-OID20606	Leukemia inhibitory factor receptor | Inflammation	Inverse variance weighted	4	0.0584594	0.0728906	0.422543	-0.084406	0.201325	1.0602	0.919058	1.22302	0.995551
ukb-ppp-LILRA2-OID21152	Leukocyte immunoglobulin-like receptor subfamily A member 2 | Neurology	Inverse variance weighted	7	0.0168028	0.022154	0.448179	-0.0266191	0.0602247	1.01694	0.973732	1.06208	0.995551
ukb-ppp-LILRA3-OID30376	Leukocyte immunoglobulin-like receptor subfamily A member 3 | Cardiometabolic_II	Inverse variance weighted	6	0.0165672	0.0230183	0.471685	-0.0285486	0.061683	1.01671	0.971855	1.06363	0.995551
ukb-ppp-LILRA5-OID20209	Leukocyte immunoglobulin-like receptor subfamily A member 5 | Cardiometabolic	Inverse variance weighted	4	0.0244948	0.0286004	0.39175	-0.031562	0.0805516	1.0248	0.968931	1.08388	0.995551
ukb-ppp-LILRA6-OID30346	Leukocyte immunoglobulin-like receptor subfamily A member 6 | Cardiometabolic_II	Inverse variance weighted	10	-0.0250369	0.0245943	0.30868	-0.0732418	0.0231679	0.975274	0.929376	1.02344	0.992525
ukb-ppp-LILRB1-OID20323	Leukocyte immunoglobulin-like receptor subfamily B member 1 | Cardiometabolic	Inverse variance weighted	4	0.0222926	0.0285873	0.435505	-0.0337386	0.0783238	1.02254	0.966824	1.08147	0.995551
ukb-ppp-LILRB2-OID20301	Leukocyte immunoglobulin-like receptor subfamily B member 2 | Cardiometabolic	Inverse variance weighted	5	-0.00454923	0.0125023	0.715955	-0.0290538	0.0199554	0.995461	0.971364	1.02016	0.995551
ukb-ppp-LILRB4-OID20429	Leukocyte immunoglobulin-like receptor subfamily B member 4 | Inflammation	Inverse variance weighted	3	-0.0142732	0.0914596	0.875986	-0.193534	0.164988	0.985828	0.824042	1.17938	0.995551
ukb-ppp-LILRB5-OID20324	Leukocyte immunoglobulin-like receptor subfamily B member 5 | Cardiometabolic	Inverse variance weighted	5	-0.00582849	0.0241862	0.809567	-0.0532334	0.0415764	0.994188	0.948159	1.04245	0.995551
ukb-ppp-LIPF-OID30266	Gastric triacylglycerol lipase | Cardiometabolic_II	Inverse variance weighted	3	-0.00468764	0.0407097	0.908328	-0.0844786	0.0751033	0.995323	0.918991	1.078	0.995551
ukb-ppp-LPA-OID30747	Apolipoprotein(a) | Inflammation_II	Inverse variance weighted	6	0.0192668	0.0219326	0.379696	-0.0237211	0.0622547	1.01945	0.976558	1.06423	0.995551
ukb-ppp-LPL-OID20188	Lipoprotein lipase | Cardiometabolic	Inverse variance weighted	4	0.039615	0.0459616	0.388734	-0.0504697	0.1297	1.04041	0.950783	1.13849	0.995551
ukb-ppp-LPO-OID20963	Lactoperoxidase | Neurology	Inverse variance weighted	2	0.0144492	0.0379738	0.703571	-0.0599794	0.0888777	1.01455	0.941784	1.09295	0.995551
ukb-ppp-LRG1-OID30751	Leucine-rich alpha-2-glycoprotein | Inflammation_II	Inverse variance weighted	2	-0.0669143	0.0374932	0.0743091	-0.140401	0.00657235	0.935275	0.86901	1.00659	0.926728
ukb-ppp-LRIG1-OID21429	Leucine-rich repeats and immunoglobulin-like domains protein 1 | Oncology	Inverse variance weighted	7	0.00741208	0.0242405	0.759778	-0.0400994	0.0549235	1.00744	0.960694	1.05646	0.995551
ukb-ppp-LRP11-OID20185	Low-density lipoprotein receptor-related protein 11 | Cardiometabolic	Inverse variance weighted	5	0.0157047	0.0280704	0.575837	-0.0393132	0.0707227	1.01583	0.961449	1.07328	0.995551
ukb-ppp-LRPAP1-OID21059	Alpha-2-macroglobulin receptor-associated protein | Neurology	Inverse variance weighted	4	0.0105971	0.0571859	0.852986	-0.101487	0.122681	1.01065	0.903493	1.13052	0.995551
ukb-ppp-LRRC25-OID21333	Leucine-rich repeat-containing protein 25 | Oncology	Inverse variance weighted	3	0.0194457	0.0323894	0.548259	-0.0440376	0.0829289	1.01964	0.956918	1.08646	0.995551
ukb-ppp-LRRC37A2-OID31440	Leucine-rich repeat-containing protein 37A2 | Oncology_II	Inverse variance weighted	10	0.00679964	0.0175655	0.698681	-0.0276288	0.0412281	1.00682	0.972749	1.04209	0.995551
ukb-ppp-LRRC38-OID30924	Leucine-rich repeat-containing protein 38 | Neurology_II	Inverse variance weighted	2	0.0165004	0.0345561	0.633008	-0.0512294	0.0842303	1.01664	0.950061	1.08788	0.995551
ukb-ppp-LRRN1-OID20438	Leucine-rich repeat neuronal protein 1 | Inflammation	Inverse variance weighted	4	0.0420873	0.0707295	0.551813	-0.0965426	0.180717	1.04299	0.907971	1.19808	0.995551
ukb-ppp-LRTM2-OID31020	Leucine-rich repeat and transmembrane domain-containing protein 2 | Neurology_II	Inverse variance weighted	2	0.0408695	0.0502557	0.416086	-0.0576318	0.139371	1.04172	0.943998	1.14955	0.995551
ukb-ppp-LTA-OID20586	Lymphotoxin-alpha | Inflammation	Inverse variance weighted (multiplicative random effects)	5	-0.0351805	0.0430812	0.414151	-0.11962	0.0492586	0.965431	0.887258	1.05049	0.995551
ukb-ppp-LTBP2-OID20254	Latent-transforming growth factor beta-binding protein 2 | Cardiometabolic	Inverse variance weighted	2	-0.0588162	0.0937197	0.530282	-0.242507	0.124874	0.94288	0.784658	1.13301	0.995551
ukb-ppp-LTBP3-OID21191	Latent-transforming growth factor beta-binding protein 3 | Oncology	Inverse variance weighted	10	0.0105862	0.030712	0.730327	-0.0496094	0.0707818	1.01064	0.951601	1.07335	0.995551
ukb-ppp-LUZP2-OID31402	Leucine zipper protein 2 | Oncology_II	Inverse variance weighted	4	-0.031533	0.0548833	0.565598	-0.139104	0.0760382	0.968959	0.870137	1.079	0.995551
ukb-ppp-LXN-OID21003	Latexin | Neurology	Inverse variance weighted	2	0.0943802	0.0610307	0.121999	-0.02524	0.214	1.09898	0.975076	1.23862	0.926728
ukb-ppp-LY6D-OID20708	Lymphocyte antigen 6D | Inflammation	Inverse variance weighted	5	-0.0144348	0.04147	0.727781	-0.095716	0.0668463	0.985669	0.908722	1.06913	0.995551
ukb-ppp-LY75-OID20580	Lymphocyte antigen 75 | Inflammation	Inverse variance weighted	10	0.0180804	0.0222805	0.417084	-0.0255893	0.0617501	1.01824	0.974735	1.0637	0.995551
ukb-ppp-LY9-OID20670	T-lymphocyte surface antigen Ly-9 | Inflammation	Inverse variance weighted	4	0.0519232	0.0304887	0.0885629	-0.00783476	0.111681	1.05329	0.992196	1.11816	0.926728
ukb-ppp-LY96-OID20945	Lymphocyte antigen 96 | Neurology	Inverse variance weighted	2	0.0131432	0.140979	0.925722	-0.263175	0.289462	1.01323	0.768607	1.33571	0.995551
ukb-ppp-LYPD3-OID21530	Ly6/PLAUR domain-containing protein 3 | Oncology	Inverse variance weighted	4	-0.00333046	0.0332991	0.920331	-0.0685966	0.0619357	0.996675	0.933703	1.06389	0.995551
ukb-ppp-LYPD8-OID21251	Ly6/PLAUR domain-containing protein 8 | Oncology	Inverse variance weighted	3	0.127244	0.0420235	0.00246231	0.0448784	0.20961	1.13569	1.0459	1.2332	0.351015
ukb-ppp-LYVE1-OID30728	Lymphatic vessel endothelial hyaluronic acid receptor 1 | Inflammation_II	Inverse variance weighted	3	-0.0770705	0.0502639	0.125197	-0.175588	0.0214467	0.925825	0.838964	1.02168	0.926728
ukb-ppp-MAD1L1-OID20904	Mitotic spindle assembly checkpoint protein MAD1 | Neurology	Inverse variance weighted	2	-0.0452188	0.106272	0.670471	-0.253512	0.163074	0.955788	0.776071	1.17712	0.995551
ukb-ppp-MAMDC2-OID30309	MAM domain-containing protein 2 | Cardiometabolic_II	Inverse variance weighted	2	0.116458	0.0545864	0.0328873	0.0094684	0.223447	1.12351	1.00951	1.25038	0.805599
ukb-ppp-MAMDC4-OID31342	Apical endosomal glycoprotein | Oncology_II	Inverse variance weighted	3	-0.00519929	0.0778548	0.946755	-0.157795	0.147396	0.994814	0.854025	1.15881	0.996018
ukb-ppp-MAN1A2-OID30262	Mannosyl-oligosaccharide 1,2-alpha-mannosidase IB | Cardiometabolic_II	Inverse variance weighted	4	-0.140539	0.0631715	0.0260997	-0.264356	-0.0167231	0.86889	0.767701	0.983416	0.805599
ukb-ppp-MAN2B2-OID30306	Epididymis-specific alpha-mannosidase | Cardiometabolic_II	Inverse variance weighted	5	1.53833e-05	0.0287233	0.999573	-0.0562823	0.0563131	1.00002	0.945272	1.05793	0.999922
ukb-ppp-MANSC4-OID30141	MANSC domain-containing protein 4 | Cardiometabolic_II	Inverse variance weighted	5	-0.0263534	0.0214582	0.2194	-0.0684116	0.0157048	0.973991	0.933876	1.01583	0.961205
ukb-ppp-MAP2-OID31138	Microtubule-associated protein 2 | Neurology_II	Inverse variance weighted	2	-0.055011	0.19834	0.781506	-0.443757	0.333735	0.946475	0.641621	1.39617	0.995551
ukb-ppp-MAP2K1-OID31468	Dual specificity mitogen-activated protein kinase kinase 1 | Oncology_II	Inverse variance weighted	2	-0.221687	0.15823	0.1612	-0.531817	0.0884429	0.801166	0.587536	1.09247	0.942403
ukb-ppp-MAP4K5-OID20899	Mitogen-activated protein kinase kinase kinase kinase 5 | Neurology	Inverse variance weighted	2	-0.0680346	0.0853425	0.425338	-0.235306	0.0992366	0.934228	0.790329	1.10433	0.995551
ukb-ppp-MAPKAPK2-OID31293	MAP kinase-activated protein kinase 2 | Oncology_II	Inverse variance weighted	2	-0.057212	0.0976556	0.557973	-0.248617	0.134193	0.944394	0.779879	1.14361	0.995551
ukb-ppp-MARCO-OID20210	Macrophage receptor MARCO | Cardiometabolic	Inverse variance weighted	3	-0.0617206	0.0420097	0.141779	-0.14406	0.0206185	0.940146	0.865836	1.02083	0.926728
ukb-ppp-MASP1-OID20954	Mannan-binding lectin serine protease 1 | Neurology	Inverse variance weighted	4	0.0344564	0.0499608	0.490402	-0.0634666	0.13238	1.03506	0.938505	1.14154	0.995551
ukb-ppp-MATN2-OID20767	Matrilin-2 | Inflammation	Inverse variance weighted	3	0.0518662	0.0321485	0.106672	-0.0111448	0.114877	1.05323	0.988917	1.12174	0.926728
ukb-ppp-MATN3-OID20979	Matrilin-3 | Neurology	Inverse variance weighted	10	-0.0146045	0.0315963	0.643921	-0.0765332	0.0473241	0.985502	0.926322	1.04846	0.995551
ukb-ppp-MBL2-OID30759	Mannose-binding protein C | Inflammation_II	Inverse variance weighted	6	0.0123118	0.0161797	0.446694	-0.0194005	0.044024	1.01239	0.980787	1.04501	0.995551
ukb-ppp-MCAM-OID20343	Cell surface glycoprotein MUC18 | Cardiometabolic	Inverse variance weighted	2	0.0272138	0.108753	0.802405	-0.185941	0.240369	1.02759	0.830322	1.27172	0.995551
ukb-ppp-MCEMP1-OID30501	Mast cell-expressed membrane protein 1 | Inflammation_II	Inverse variance weighted	4	0.0135579	0.0546529	0.804078	-0.0935618	0.120677	1.01365	0.910682	1.12826	0.995551
ukb-ppp-MDGA1-OID20951	MAM domain-containing glycosylphosphatidylinositol anchor protein 1 | Neurology	Inverse variance weighted	11	0.0172395	0.0244278	0.480355	-0.030639	0.065118	1.01739	0.969826	1.06728	0.995551
ukb-ppp-MDK-OID21489	Midkine | Oncology	Inverse variance weighted	3	0.0852469	0.0951182	0.370135	-0.101185	0.271679	1.08899	0.903766	1.31217	0.995551
ukb-ppp-MECR-OID30274	Enoyl-[acyl-carrier-protein] reductase, mitochondrial | Cardiometabolic_II	Inverse variance weighted	2	-0.11829	0.15354	0.44105	-0.419228	0.182647	0.888438	0.657554	1.20039	0.995551
ukb-ppp-MEGF10-OID20746	Multiple epidermal growth factor-like domains protein 10 | Inflammation	Inverse variance weighted	4	-0.071238	0.0682942	0.2969	-0.205095	0.0626187	0.93124	0.81457	1.06462	0.992525
ukb-ppp-MEGF9-OID20285	Multiple epidermal growth factor-like domains protein 9 | Cardiometabolic	Inverse variance weighted	3	0.0227941	0.0362412	0.52938	-0.0482388	0.0938269	1.02306	0.952906	1.09837	0.995551
ukb-ppp-MELTF-OID30347	Melanotransferrin | Cardiometabolic_II	Inverse variance weighted	6	-0.00388696	0.0235948	0.86915	-0.0501328	0.0423588	0.996121	0.951103	1.04327	0.995551
ukb-ppp-MEP1A-OID31459	Meprin A subunit alpha | Oncology_II	Inverse variance weighted	3	0.0908538	0.0534269	0.0890322	-0.013863	0.195571	1.09511	0.986233	1.216	0.926728
ukb-ppp-MEP1B-OID20168	Meprin A subunit beta | Cardiometabolic	Inverse variance weighted	8	-0.00113766	0.0157995	0.942597	-0.0321048	0.0298294	0.998863	0.968405	1.03028	0.996018
ukb-ppp-MEPE-OID20753	Matrix extracellular phosphoglycoprotein | Inflammation	Inverse variance weighted	3	0.0231196	0.0645105	0.720055	-0.103321	0.14956	1.02339	0.901837	1.16132	0.995551
ukb-ppp-MERTK-OID20657	Tyrosine-protein kinase Mer | Inflammation	Inverse variance weighted	2	-0.102897	0.0994629	0.300889	-0.297844	0.0920501	0.90222	0.742417	1.09642	0.992525
ukb-ppp-MFAP4-OID30598	Microfibril-associated glycoprotein 4 | Inflammation_II	Inverse variance weighted	3	-0.0794572	0.0524725	0.129959	-0.182303	0.0233889	0.923618	0.833349	1.02366	0.926728
ukb-ppp-MFGE8-OID21134	Lactadherin | Neurology	Inverse variance weighted	4	-0.00768992	0.0451058	0.864628	-0.0960973	0.0807175	0.99234	0.908376	1.08406	0.995551
ukb-ppp-MGMT-OID20588	Methylated-DNA--protein-cysteine methyltransferase | Inflammation	Inverse variance weighted	4	-0.0503491	0.0323829	0.119992	-0.11382	0.0131214	0.950897	0.892419	1.01321	0.926728
ukb-ppp-MIA-OID21531	Melanoma-derived growth regulatory protein | Oncology	Inverse variance weighted	4	-0.00238341	0.0137063	0.86195	-0.0292477	0.0244809	0.997619	0.971176	1.02478	0.995551
ukb-ppp-MICB_MICA-OID20593	MHC class I polypeptide-related sequence B_A | Inflammation	Inverse variance weighted (multiplicative random effects)	6	-0.0109525	0.0217262	0.61418	-0.0535359	0.0316309	0.989107	0.947872	1.03214	0.995551
ukb-ppp-MIF-OID21073	Macrophage migration inhibitory factor | Neurology	Inverse variance weighted	2	-0.051836	0.094231	0.582254	-0.236529	0.132857	0.949485	0.789363	1.14209	0.995551
ukb-ppp-MILR1-OID20482	Allergin-1 | Inflammation	Inverse variance weighted	13	0.0154704	0.0258135	0.548964	-0.0351241	0.0660648	1.01559	0.965486	1.0683	0.995551
ukb-ppp-MINDY1-OID31399	Ubiquitin carboxyl-terminal hydrolase MINDY-1 | Oncology_II	Inverse variance weighted	2	0.0117043	0.0603164	0.846138	-0.106516	0.129925	1.01177	0.898961	1.13874	0.995551
ukb-ppp-MINK1-OID31156	Misshapen-like kinase 1 | Neurology_II	Inverse variance weighted	2	-0.196557	0.144859	0.174818	-0.480482	0.0873672	0.821554	0.618485	1.0913	0.942403
ukb-ppp-MLN-OID20541	Promotilin [Cleaved into: Motilin; Motilin-associated peptide | Inflammation	Inverse variance weighted	6	-0.0368971	0.0389379	0.34334	-0.113215	0.0394212	0.963775	0.892958	1.04021	0.995551
ukb-ppp-MME-OID21307	Neprilysin | Oncology	Inverse variance weighted	2	0.0413037	0.162894	0.799834	-0.277969	0.360577	1.04217	0.75732	1.43416	0.995551
ukb-ppp-MMP1-OID20672	Interstitial collagenase | Inflammation	Inverse variance weighted	6	0.0373396	0.0376675	0.321541	-0.0364886	0.111168	1.03805	0.964169	1.11758	0.995551
ukb-ppp-MMP10-OID20687	Stromelysin-2 | Inflammation	Inverse variance weighted	5	-0.0343542	0.0343151	0.316759	-0.101612	0.0329034	0.966229	0.90338	1.03345	0.995175
ukb-ppp-MMP12-OID21439	Macrophage metalloelastase | Oncology	Inverse variance weighted	5	0.00175888	0.0188535	0.925672	-0.0351941	0.0387118	1.00176	0.965418	1.03947	0.995551
ukb-ppp-MMP3-OID21083	Stromelysin-1 | Neurology	Inverse variance weighted	8	-0.0355718	0.0323552	0.271588	-0.098988	0.0278445	0.965053	0.905754	1.02824	0.977772
ukb-ppp-MMP7-OID20087	Matrilysin | Cardiometabolic	Inverse variance weighted	3	-0.0409554	0.0350143	0.242131	-0.109583	0.0276726	0.959872	0.896207	1.02806	0.971469
ukb-ppp-MMP8-OID21019	Neutrophil collagenase | Neurology	Inverse variance weighted	6	-0.00967157	0.0409151	0.813137	-0.0898651	0.070522	0.990375	0.914054	1.07307	0.995551
ukb-ppp-MOCS2-OID30638	Molybdopterin synthase catalytic subunit | Inflammation_II	Inverse variance weighted	7	0.0128598	0.0267607	0.630838	-0.0395912	0.0653108	1.01294	0.961182	1.06749	0.995551
ukb-ppp-MOG-OID21384	Myelin-oligodendrocyte glycoprotein | Oncology	Inverse variance weighted (multiplicative random effects)	3	-0.0150989	0.124579	0.903533	-0.259274	0.229076	0.985015	0.771611	1.25744	0.995551
ukb-ppp-MPI-OID21288	Mannose-6-phosphate isomerase | Oncology	Inverse variance weighted	3	-0.0249195	0.051193	0.626418	-0.125258	0.0754189	0.975388	0.882269	1.07834	0.995551
ukb-ppp-MPO-OID21100	Myeloperoxidase | Neurology	Inverse variance weighted	3	0.110412	0.0322075	0.000607696	0.0472856	0.173539	1.11674	1.04842	1.18951	0.194918
ukb-ppp-MRC1-OID30694	Macrophage mannose receptor 1 | Inflammation_II	Inverse variance weighted	3	0.0473113	0.0939603	0.614596	-0.136851	0.231473	1.04845	0.8721	1.26046	0.995551
ukb-ppp-MRI1-OID30891	Methylthioribose-1-phosphate isomerase | Neurology_II	Inverse variance weighted	2	-0.0385643	0.0236346	0.102745	-0.0848881	0.00775955	0.96217	0.918615	1.00779	0.926728
ukb-ppp-MSMB-OID20275	Beta-microseminoprotein | Cardiometabolic	Inverse variance weighted (multiplicative random effects)	4	-0.0800478	0.0836158	0.338401	-0.243935	0.0838391	0.923072	0.783539	1.08745	0.995551
ukb-ppp-MSR1-OID21063	Macrophage scavenger receptor types I and II | Neurology	Inverse variance weighted	3	-0.0486447	0.0329834	0.14026	-0.113292	0.0160028	0.95252	0.89289	1.01613	0.926728
ukb-ppp-MST1-OID30713	Hepatocyte growth factor-like protein | Inflammation_II	Inverse variance weighted	9	-0.00339474	0.015121	0.822364	-0.0330318	0.0262423	0.996611	0.967508	1.02659	0.995551
ukb-ppp-MTHFD2-OID31078	Bifunctional methylenetetrahydrofolate dehydrogenase/cyclohydrolase, mitochondrial | Neurology_II	Inverse variance weighted	3	0.21349	0.104499	0.0410534	0.00867238	0.418307	1.23799	1.00871	1.51939	0.810331
ukb-ppp-MTHFSD-OID31305	Methenyltetrahydrofolate synthase domain-containing protein | Oncology_II	Inverse variance weighted	2	-0.215688	0.129418	0.0955954	-0.469348	0.0379723	0.805987	0.62541	1.0387	0.926728
ukb-ppp-MTIF3-OID31513	Translation initiation factor IF-3, mitochondrial | Oncology_II	Inverse variance weighted	2	-0.0432837	0.168947	0.797799	-0.374421	0.287853	0.95764	0.687688	1.33356	0.995551
ukb-ppp-MTUS1-OID31315	Microtubule-associated tumor suppressor 1 | Oncology_II	Inverse variance weighted	5	-0.076982	0.0597754	0.197797	-0.194142	0.0401779	0.925907	0.823541	1.041	0.947774
ukb-ppp-MUC13-OID20866	Mucin-13 | Neurology	Inverse variance weighted	3	0.00799677	0.0492254	0.87095	-0.088485	0.104479	1.00803	0.915317	1.11013	0.995551
ukb-ppp-MUC16-OID21378	Mucin-16 | Oncology	Inverse variance weighted	2	-0.223603	0.115142	0.0521394	-0.44928	0.00207477	0.799633	0.638087	1.00208	0.880196
ukb-ppp-MUC2-OID30377	Mucin-2 | Cardiometabolic_II	Inverse variance weighted	3	-0.00909029	0.0457126	0.842374	-0.098687	0.0805064	0.990951	0.906026	1.08384	0.995551
ukb-ppp-MYOC-OID21121	Myocilin | Neurology	Inverse variance weighted	3	0.0642333	0.0725797	0.376155	-0.0780229	0.20649	1.06634	0.924943	1.22935	0.995551
ukb-ppp-NAAA-OID20931	N-acylethanolamine-hydrolyzing acid amidase | Neurology	Inverse variance weighted	6	-0.00914737	0.0334122	0.784259	-0.0746352	0.0563404	0.990894	0.928082	1.05796	0.995551
ukb-ppp-NAGA-OID30509	Alpha-N-acetylgalactosaminidase | Inflammation_II	Inverse variance weighted	3	0.0640437	0.0934129	0.492966	-0.119046	0.247133	1.06614	0.887767	1.28035	0.995551
ukb-ppp-NAGK-OID30271	N-acetyl-D-glucosamine kinase | Cardiometabolic_II	Inverse variance weighted	2	-0.0710542	0.0644813	0.27049	-0.197438	0.0553292	0.931411	0.820831	1.05689	0.977772
ukb-ppp-NAGPA-OID30643	N-acetylglucosamine-1-phosphodiester alpha-N-acetylglucosaminidase | Inflammation_II	Inverse variance weighted	2	0.0226045	0.0672139	0.736639	-0.109135	0.154344	1.02286	0.89661	1.16689	0.995551
ukb-ppp-NAP1L4-OID31475	Nucleosome assembly protein 1-like 4 | Oncology_II	Inverse variance weighted	3	0.0369098	0.0697613	0.596745	-0.0998223	0.173642	1.0376	0.904998	1.18963	0.995551
ukb-ppp-NAPRT-OID31114	Nicotinate phosphoribosyltransferase | Neurology_II	Inverse variance weighted	3	0.00959205	0.0308156	0.755593	-0.0508064	0.0699905	1.00964	0.950463	1.0725	0.995551
ukb-ppp-NCAM1-OID20354	Neural cell adhesion molecule 1 | Cardiometabolic	Inverse variance weighted	5	-0.011444	0.0273318	0.67543	-0.0650144	0.0421263	0.988621	0.937054	1.04303	0.995551
ukb-ppp-NCAM2-OID21095	Neural cell adhesion molecule 2 | Neurology	Inverse variance weighted	6	-0.0147841	0.0204008	0.468647	-0.0547696	0.0252014	0.985325	0.946703	1.02552	0.995551
ukb-ppp-NCR1-OID20566	Natural cytotoxicity triggering receptor 1 | Inflammation	Inverse variance weighted	3	-0.0560442	0.0355336	0.114746	-0.12569	0.0136017	0.945497	0.881888	1.01369	0.926728
ukb-ppp-NCR3LG1-OID31490	Natural cytotoxicity triggering receptor 3 ligand 1 | Oncology_II	Inverse variance weighted	5	-0.0103917	0.0367718	0.777485	-0.0824644	0.0616811	0.989662	0.920844	1.06362	0.995551
ukb-ppp-NCS1-OID21458	Neuronal calcium sensor 1 | Oncology	Inverse variance weighted	2	-0.0321483	0.106495	0.762747	-0.240879	0.176583	0.968363	0.785937	1.19313	0.995551
ukb-ppp-NECTIN2-OID20222	Nectin-2 | Cardiometabolic	Inverse variance weighted	2	-0.0578952	0.0560366	0.301525	-0.167727	0.0519365	0.943749	0.845585	1.05331	0.992525
ukb-ppp-NECTIN4-OID21490	Nectin-4 | Oncology	Inverse variance weighted	3	0.0164999	0.0345398	0.632857	-0.051198	0.0841979	1.01664	0.950091	1.08784	0.995551
ukb-ppp-NELL1-OID21494	Protein kinase C-binding protein NELL1 | Oncology	Inverse variance weighted	3	-0.00228415	0.0316329	0.942436	-0.0642846	0.0597163	0.997718	0.937738	1.06154	0.996018
ukb-ppp-NELL2-OID20706	Protein kinase C-binding protein NELL2 | Inflammation	Inverse variance weighted	2	0.0469754	0.0604877	0.437389	-0.0715806	0.165531	1.0481	0.930921	1.18002	0.995551
ukb-ppp-NFASC-OID20634	Neurofascin | Inflammation	Inverse variance weighted	4	0.0124315	0.0284352	0.661976	-0.0433015	0.0681645	1.01251	0.957623	1.07054	0.995551
ukb-ppp-NFATC1-OID20545	Nuclear factor of activated T-cells, cytoplasmic 1 | Inflammation	Inverse variance weighted	3	0.0662483	0.114174	0.561754	-0.157533	0.29003	1.06849	0.854248	1.33647	0.995551
ukb-ppp-NHLRC3-OID30614	NHL repeat-containing protein 3 | Inflammation_II	Inverse variance weighted	4	0.0100761	0.0356588	0.777506	-0.0598151	0.0799674	1.01013	0.941939	1.08325	0.995551
ukb-ppp-NID1-OID20362	Nidogen-1 | Cardiometabolic	Inverse variance weighted	3	0.063173	0.0584613	0.279877	-0.0514112	0.177757	1.06521	0.949888	1.19454	0.983788
ukb-ppp-NID2-OID21085	Nidogen-2 | Neurology	Inverse variance weighted	4	0.0209004	0.0333372	0.530699	-0.0444405	0.0862413	1.02112	0.956532	1.09007	0.995551
ukb-ppp-NINJ1-OID21167	Ninjurin-1 | Oncology	Inverse variance weighted	2	-0.0139215	0.0477057	0.770425	-0.107425	0.0795818	0.986175	0.898144	1.08283	0.995551
ukb-ppp-NME3-OID20789	Nucleoside diphosphate kinase 3 | Inflammation	Inverse variance weighted	2	-0.0309866	0.0730492	0.671428	-0.174163	0.11219	0.969489	0.84016	1.11873	0.995551
ukb-ppp-NMI-OID31378	N-myc-interactor | Oncology_II	Inverse variance weighted	5	-0.0211946	0.0335816	0.52795	-0.0870145	0.0446252	0.979028	0.916664	1.04564	0.995551
ukb-ppp-NMNAT1-OID20913	Nicotinamide/nicotinic acid mononucleotide adenylyltransferase 1 | Neurology	Inverse variance weighted	3	0.135308	0.17375	0.436126	-0.205242	0.475857	1.14489	0.81445	1.60939	0.995551
ukb-ppp-NOS1-OID20863	Nitric oxide synthase, brain | Neurology	Inverse variance weighted	2	-0.0510314	0.0758475	0.501065	-0.199692	0.0976296	0.950249	0.818983	1.10255	0.995551
ukb-ppp-NOS2-OID30087	Nitric oxide synthase, inducible | Cardiometabolic_II	Inverse variance weighted	2	-0.0651695	0.110593	0.555677	-0.281931	0.151592	0.936909	0.754325	1.16369	0.995551
ukb-ppp-NOTCH1-OID20311	Neurogenic locus notch homolog protein 1 | Cardiometabolic	Inverse variance weighted	2	-0.0594468	0.201524	0.768004	-0.454433	0.33554	0.942286	0.634808	1.39869	0.995551
ukb-ppp-NOTCH2-OID30407	Neurogenic locus notch homolog protein 2 | Cardiometabolic_II	Inverse variance weighted	2	-0.0408547	0.0728912	0.575146	-0.183721	0.102012	0.959969	0.832168	1.1074	0.995551
ukb-ppp-NOTCH3-OID20253	Neurogenic locus notch homolog protein 3 | Cardiometabolic	Inverse variance weighted	2	-0.298448	0.125673	0.0175582	-0.544766	-0.0521296	0.741969	0.579977	0.949206	0.703976
ukb-ppp-NPC2-OID30418	NPC intracellular cholesterol transporter 2 | Cardiometabolic_II	Inverse variance weighted	3	-0.0411989	0.0762996	0.589223	-0.190746	0.108348	0.959638	0.826342	1.11444	0.995551
ukb-ppp-NPHS1-OID30540	Nephrin | Inflammation_II	Inverse variance weighted (multiplicative random effects)	9	0.00323012	0.0313888	0.918037	-0.0582919	0.0647522	1.00324	0.943375	1.06689	0.995551
ukb-ppp-NPL-OID30329	N-acetylneuraminate lyase | Cardiometabolic_II	Inverse variance weighted	4	-0.0566285	0.0585533	0.33348	-0.171393	0.0581359	0.944945	0.84249	1.05986	0.995551
ukb-ppp-NPPC-OID20568	C-type natriuretic peptide [Cleaved into: CNP-22; CNP-29; CNP-53] | Inflammation	Inverse variance weighted	2	-0.0664948	0.426267	0.876038	-0.901978	0.768988	0.935668	0.405766	2.15758	0.995551
ukb-ppp-NPTX1-OID21074	Neuronal pentraxin-1 | Neurology	Inverse variance weighted	5	0.0160684	0.0293519	0.584078	-0.0414614	0.0735981	1.0162	0.959386	1.07637	0.995551
ukb-ppp-NPTX2-OID30390	Neuronal pentraxin-2 | Cardiometabolic_II	Inverse variance weighted	6	0.121569	0.066303	0.0667229	-0.00838496	0.251523	1.12927	0.99165	1.28598	0.922167
ukb-ppp-NPTXR-OID20191	Neuronal pentraxin receptor | Cardiometabolic	Inverse variance weighted (multiplicative random effects)	7	0.00767791	0.0187691	0.682486	-0.0291094	0.0444653	1.00771	0.97131	1.04547	0.995551
ukb-ppp-NRCAM-OID20229	Neuronal cell adhesion molecule | Cardiometabolic	Inverse variance weighted	6	0.020055	0.0352695	0.569613	-0.0490732	0.0891833	1.02026	0.952111	1.09328	0.995551
ukb-ppp-NRP1-OID20390	Neuropilin-1 | Cardiometabolic	Inverse variance weighted	4	0.0389691	0.0449133	0.385585	-0.0490609	0.126999	1.03974	0.952123	1.13542	0.995551
ukb-ppp-NRP2-OID21081	Neuropilin-2 | Neurology	Inverse variance weighted	4	0.04813	0.0490617	0.326588	-0.048031	0.144291	1.04931	0.953104	1.15522	0.995551
ukb-ppp-NT5C-OID30294	5'(3')-deoxyribonucleotidase, cytosolic type | Cardiometabolic_II	Inverse variance weighted	3	-0.00484267	0.0397955	0.903145	-0.0828418	0.0731565	0.995169	0.920497	1.0759	0.995551
ukb-ppp-NT5E-OID21498	5'-nucleotidase | Oncology	Inverse variance weighted	9	-0.0264553	0.0234448	0.259148	-0.0724072	0.0194965	0.973892	0.930152	1.01969	0.977687
ukb-ppp-NTF3-OID20591	Neurotrophin-3 | Inflammation	Inverse variance weighted	5	0.0875895	0.0680072	0.197765	-0.0457046	0.220884	1.09154	0.955324	1.24718	0.947774
ukb-ppp-NTproBNP-OID20125	NT-proBNP | Cardiometabolic	Inverse variance weighted	2	-0.0935987	0.0418637	0.0253652	-0.175652	-0.0115458	0.910648	0.83891	0.988521	0.805599
ukb-ppp-NTRK2-OID20136	BDNF/NT-3 growth factors receptor | Cardiometabolic	Inverse variance weighted	2	0.0370507	0.320052	0.907839	-0.590252	0.664353	1.03775	0.554188	1.94323	0.995551
ukb-ppp-NTRK3-OID21057	NT-3 growth factor receptor | Neurology	Inverse variance weighted	3	-0.0133598	0.0473626	0.777886	-0.10619	0.0794708	0.986729	0.899253	1.08271	0.995551
ukb-ppp-NUB1-OID20510	NEDD8 ultimate buster 1 | Inflammation	Inverse variance weighted	3	0.104277	0.0570304	0.0674836	-0.00750294	0.216056	1.10991	0.992525	1.24117	0.922167
ukb-ppp-NUCB2-OID21448	Nucleobindin-2 | Oncology	Inverse variance weighted	3	-0.000513153	0.0335918	0.987812	-0.0663531	0.0653268	0.999487	0.9358	1.06751	0.999922
ukb-ppp-NUDT2-OID21308	Diadenosine tetraphosphatase | Oncology	Inverse variance weighted	4	-0.00949406	0.0382071	0.803756	-0.0843801	0.0653919	0.990551	0.919082	1.06758	0.995551
ukb-ppp-NUMB-OID30568	Protein numb homolog | Inflammation_II	Inverse variance weighted	2	-0.185449	0.217922	0.394777	-0.612577	0.241679	0.830731	0.541953	1.27339	0.995551
ukb-ppp-NXPH3-OID30565	Neurexophilin-3 | Inflammation_II	Inverse variance weighted	5	-0.00859538	0.0437897	0.844385	-0.0944231	0.0772323	0.991441	0.909898	1.08029	0.995551
ukb-ppp-OBP2B-OID20980	Odorant-binding protein 2b | Neurology	Inverse variance weighted	5	0.0275942	0.0182771	0.131101	-0.00822879	0.0634173	1.02798	0.991805	1.06547	0.926728
ukb-ppp-ODAM-OID20793	Odontogenic ameloblast-associated protein | Neurology	Inverse variance weighted	5	0.0150447	0.0429637	0.726209	-0.0691642	0.0992536	1.01516	0.933173	1.10435	0.995551
ukb-ppp-OGN-OID21123	Mimecan | Neurology	Inverse variance weighted	5	0.00509709	0.0314623	0.871301	-0.056569	0.0667631	1.00511	0.945001	1.06904	0.995551
ukb-ppp-OLFM4-OID30665	Olfactomedin-4 | Inflammation_II	Inverse variance weighted	4	-0.0286752	0.0382883	0.4539	-0.10372	0.0463699	0.971732	0.901477	1.04746	0.995551
ukb-ppp-OPTC-OID21362	Opticin | Oncology	Inverse variance weighted	4	0.0206475	0.0500547	0.679973	-0.0774597	0.118755	1.02086	0.925464	1.12609	0.995551
ukb-ppp-ORM1-OID30768	Alpha-1-acid glycoprotein 1 | Inflammation_II	Inverse variance weighted	2	0.032183	0.099788	0.747064	-0.163401	0.227767	1.03271	0.84925	1.25579	0.995551
ukb-ppp-OSCAR-OID20776	Osteoclast-associated immunoglobulin-like receptor | Inflammation	Inverse variance weighted	5	0.0207485	0.0378997	0.584063	-0.0535348	0.0950319	1.02097	0.947873	1.09969	0.995551
ukb-ppp-OSMR-OID20356	Oncostatin-M-specific receptor subunit beta | Cardiometabolic	Inverse variance weighted	7	-0.0178723	0.0271244	0.509959	-0.0710362	0.0352916	0.982286	0.931428	1.03592	0.995551
ukb-ppp-OXT-OID21047	Oxytocin-neurophysin 1 | Neurology	Inverse variance weighted	5	0.00203203	0.0390603	0.95851	-0.0745262	0.0785902	1.00203	0.928183	1.08176	0.99769
ukb-ppp-PADI4-OID20832	Protein-arginine deiminase type-4 | Neurology	Inverse variance weighted	2	-0.0889094	0.124727	0.475948	-0.333373	0.155555	0.914928	0.716503	1.16831	0.995551
ukb-ppp-PAEP-OID20925	Glycodelin | Neurology	Inverse variance weighted	5	-0.0013706	0.0231563	0.952801	-0.046757	0.0440158	0.99863	0.954319	1.045	0.997535
ukb-ppp-PALM2-OID31096	Paralemmin-2 | Neurology_II	Inverse variance weighted	4	0.0189041	0.0481135	0.694389	-0.0753984	0.113207	1.01908	0.927374	1.11986	0.995551
ukb-ppp-PAM-OID20291	Peptidyl-glycine alpha-amidating monooxygenase | Cardiometabolic	Inverse variance weighted	4	0.00900046	0.0262503	0.731696	-0.0424502	0.0604511	1.00904	0.958438	1.06232	0.995551
ukb-ppp-PAMR1-OID21153	Inactive serine protease PAMR1 | Neurology	Inverse variance weighted	5	0.0205489	0.0246215	0.403949	-0.0277093	0.0688071	1.02076	0.972671	1.07123	0.995551
ukb-ppp-PAPPA-OID20421	Pappalysin-1 | Inflammation	Inverse variance weighted	2	-0.1642	0.134819	0.223252	-0.428445	0.100046	0.848573	0.651522	1.10522	0.961914
ukb-ppp-PBLD-OID20839	Phenazine biosynthesis-like domain-containing protein | Neurology	Inverse variance weighted	7	-0.0239144	0.0310698	0.441478	-0.0848111	0.0369824	0.976369	0.918686	1.03767	0.995551
ukb-ppp-PCDH12-OID31045	Protocadherin-12 | Neurology_II	Inverse variance weighted	4	-0.0294833	0.035109	0.40104	-0.098297	0.0393304	0.970947	0.90638	1.04011	0.995551
ukb-ppp-PCDH17-OID20132	Protocadherin-17 | Cardiometabolic	Inverse variance weighted	2	-0.0538387	0.0867497	0.534849	-0.223868	0.116191	0.947585	0.799421	1.12321	0.995551
ukb-ppp-PCDH9-OID31516	Protocadherin-9 | Oncology_II	Inverse variance weighted	6	-0.00604662	0.0322	0.851046	-0.0691585	0.0570653	0.993972	0.933179	1.05872	0.995551
ukb-ppp-PCDHB15-OID31377	Protocadherin beta-15 | Oncology_II	Inverse variance weighted	9	0.0565022	0.025204	0.0249746	0.00710237	0.105902	1.05813	1.00713	1.11171	0.805599
ukb-ppp-PCSK7-OID31410	Proprotein convertase subtilisin/kexin type 7 | Oncology_II	Inverse variance weighted	3	-0.051669	0.0315452	0.101435	-0.113498	0.0101596	0.949643	0.892706	1.01021	0.926728
ukb-ppp-PCSK9-OID20235	Proprotein convertase subtilisin/kexin type 9 | Cardiometabolic	Inverse variance weighted (multiplicative random effects)	3	-0.049675	0.0446891	0.266324	-0.137266	0.0379157	0.951539	0.871739	1.03864	0.977687
ukb-ppp-PDCD1-OID21396	Programmed cell death protein 1 | Oncology	Inverse variance weighted	4	0.0861127	0.0547866	0.116001	-0.0212691	0.193494	1.08993	0.978956	1.21348	0.926728
ukb-ppp-PDCD1LG2-OID21273	Programmed cell death 1 ligand 2 | Oncology	Inverse variance weighted	6	-0.00622579	0.0277516	0.822493	-0.0606189	0.0481673	0.993794	0.941182	1.04935	0.995551
ukb-ppp-PDCD5-OID21021	Programmed cell death protein 5 | Neurology	Inverse variance weighted	4	0.0107604	0.0391184	0.78326	-0.0659117	0.0874325	1.01082	0.936214	1.09137	0.995551
ukb-ppp-PDGFRA-OID20133	Platelet-derived growth factor receptor alpha | Cardiometabolic	Inverse variance weighted	3	0.0122027	0.0380087	0.748173	-0.0622944	0.0866997	1.01228	0.939606	1.09057	0.995551
ukb-ppp-PDGFRB-OID20268	Platelet-derived growth factor receptor beta | Cardiometabolic	Inverse variance weighted	6	0.0181036	0.0194952	0.353087	-0.0201069	0.0563141	1.01827	0.980094	1.05793	0.995551
ukb-ppp-PDIA5-OID31209	Protein disulfide-isomerase A5 | Oncology_II	Inverse variance weighted	2	0.0496992	0.0444566	0.263598	-0.0374357	0.136834	1.05095	0.963256	1.14664	0.977687
ukb-ppp-PDZD2-OID30151	PDZ domain-containing protein 2 | Cardiometabolic_II	Inverse variance weighted	3	-0.0263236	0.0456252	0.563971	-0.115749	0.0631018	0.97402	0.890699	1.06514	0.995551
ukb-ppp-PEAR1-OID20257	Platelet endothelial aggregation receptor 1 | Cardiometabolic	Inverse variance weighted	2	0.0232624	0.0771317	0.762962	-0.127916	0.174441	1.02354	0.879928	1.19058	0.995551
ukb-ppp-PECR-OID30228	Peroxisomal trans-2-enoyl-CoA reductase | Cardiometabolic_II	Inverse variance weighted	2	-0.0968555	0.0454964	0.0332658	-0.186029	-0.00768254	0.907687	0.83025	0.992347	0.805599
ukb-ppp-PENK-OID30666	Proenkephalin-A | Inflammation_II	Inverse variance weighted	3	-0.0299919	0.034632	0.38648	-0.0978706	0.0378867	0.970453	0.906766	1.03861	0.995551
ukb-ppp-PEPD-OID30688	Xaa-Pro dipeptidase | Inflammation_II	Inverse variance weighted	4	-0.0401514	0.0290557	0.167009	-0.0971005	0.0167977	0.960644	0.907465	1.01694	0.942403
ukb-ppp-PER3-OID30511	Period circadian protein homolog 3 | Inflammation_II	Inverse variance weighted	4	-0.00724784	0.048803	0.881939	-0.102902	0.088406	0.992778	0.902216	1.09243	0.995551
ukb-ppp-PGD-OID30344	6-phosphogluconate dehydrogenase, decarboxylating | Cardiometabolic_II	Inverse variance weighted	2	-0.0438806	0.0307065	0.152995	-0.104065	0.0163042	0.957068	0.901166	1.01644	0.942403
ukb-ppp-PGLYRP1-OID20338	Peptidoglycan recognition protein 1 | Cardiometabolic	Inverse variance weighted	2	-0.0532409	0.0686798	0.438219	-0.187853	0.0813715	0.948152	0.828736	1.08477	0.995551
ukb-ppp-PGLYRP2-OID30742	N-acetylmuramoyl-L-alanine amidase | Inflammation_II	Inverse variance weighted	4	-0.0291036	0.0548172	0.595473	-0.136545	0.0783381	0.971316	0.872367	1.08149	0.995551
ukb-ppp-PGLYRP4-OID30101	Peptidoglycan recognition protein 4 | Cardiometabolic_II	Inverse variance weighted	4	0.0568286	0.0351025	0.105462	-0.0119723	0.125629	1.05847	0.988099	1.13386	0.926728
ukb-ppp-PHACTR2-OID31009	Phosphatase and actin regulator 2 | Neurology_II	Inverse variance weighted	2	0.0408155	0.0543055	0.452298	-0.0656233	0.147254	1.04166	0.936484	1.15865	0.995551
ukb-ppp-PHYKPL-OID30634	5-phosphohydroxy-L-lysine phospho-lyase | Inflammation_II	Inverse variance weighted	5	-0.00892167	0.0413483	0.829168	-0.0899643	0.072121	0.991118	0.913964	1.07479	0.995551
ukb-ppp-PI16-OID30676	Peptidase inhibitor 16 | Inflammation_II	Inverse variance weighted	3	0.00584706	0.0587458	0.920716	-0.109295	0.120989	1.00586	0.896466	1.12861	0.995551
ukb-ppp-PI3-OID20326	Elafin | Cardiometabolic	Inverse variance weighted	2	0.015149	0.0388958	0.696923	-0.0610867	0.0913847	1.01526	0.940742	1.09569	0.995551
ukb-ppp-PIGR-OID21102	Polymeric immunoglobulin receptor | Neurology	Inverse variance weighted	2	-0.0430196	0.158833	0.786508	-0.354333	0.268293	0.957893	0.701641	1.30773	0.995551
ukb-ppp-PIK3AP1-OID20587	Phosphoinositide 3-kinase adapter protein 1 | Inflammation	Inverse variance weighted	3	0.0306866	0.0454507	0.499572	-0.0583967	0.11977	1.03116	0.943276	1.12724	0.995551
ukb-ppp-PIK3IP1-OID21094	Phosphoinositide-3-kinase-interacting protein 1 | Neurology	Inverse variance weighted	2	0.0134539	0.058227	0.817269	-0.100671	0.127579	1.01354	0.90423	1.13607	0.995551
ukb-ppp-PILRA-OID21129	Paired immunoglobulin-like type 2 receptor alpha | Neurology	Inverse variance weighted	7	-0.0537361	0.0299774	0.073044	-0.112492	0.00501955	0.947682	0.893605	1.00503	0.926728
ukb-ppp-PILRB-OID20197	Paired immunoglobulin-like type 2 receptor beta | Cardiometabolic	Inverse variance weighted (multiplicative random effects)	7	-0.044998	0.0253673	0.0760862	-0.0947179	0.00472185	0.955999	0.90963	1.00473	0.926728
ukb-ppp-PINLYP-OID30651	phospholipase A2 inhibitor and Ly6/PLAUR domain-containing protein | Inflammation_II	Inverse variance weighted	4	-0.0133701	0.0341899	0.695757	-0.0803822	0.053642	0.986719	0.922764	1.05511	0.995551
ukb-ppp-PKD1-OID30328	Polycystin-1 | Cardiometabolic_II	Inverse variance weighted	2	-0.014523	0.0384119	0.705366	-0.0898104	0.0607643	0.985582	0.914105	1.06265	0.995551
ukb-ppp-PKLR-OID20682	Pyruvate kinase PKLR | Inflammation	Inverse variance weighted	2	-0.0251544	0.123619	0.838758	-0.267448	0.21714	0.975159	0.76533	1.24252	0.995551
ukb-ppp-PLA2G10-OID21002	Group 10 secretory phospholipase A2 | Neurology	Inverse variance weighted	2	0.239088	0.0953493	0.012159	0.0522034	0.425973	1.27009	1.05359	1.53108	0.614222
ukb-ppp-PLA2G15-OID21473	Group XV phospholipase A2 | Oncology	Inverse variance weighted (multiplicative random effects)	5	0.0114279	0.116548	0.92189	-0.217006	0.239862	1.01149	0.804925	1.27107	0.995551
ukb-ppp-PLA2G2A-OID20274	Phospholipase A2, membrane associated | Cardiometabolic	Inverse variance weighted	8	0.0282208	0.0211703	0.18252	-0.013273	0.0697146	1.02862	0.986815	1.0722	0.947774
ukb-ppp-PLAU-OID21124	Urokinase-type plasminogen activator | Neurology	Inverse variance weighted	2	-0.037328	0.118789	0.753341	-0.270155	0.195499	0.96336	0.763261	1.21592	0.995551
ukb-ppp-PLAUR-OID20764	Urokinase plasminogen activator surface receptor | Inflammation	Inverse variance weighted (multiplicative random effects)	3	0.079652	0.13495	0.555035	-0.184851	0.344155	1.08291	0.831228	1.4108	0.995551
ukb-ppp-PLB1-OID31110	Phospholipase B1, membrane-associated | Neurology_II	Inverse variance weighted	8	-0.0157995	0.0242095	0.514003	-0.06325	0.031651	0.984325	0.938709	1.03216	0.995551
ukb-ppp-PLCB2-OID31155	1-phosphatidylinositol 4,5-bisphosphate phosphodiesterase beta-2 | Neurology_II	Inverse variance weighted	2	-0.0971044	0.0827033	0.240343	-0.259203	0.0649941	0.907461	0.771666	1.06715	0.971469
ukb-ppp-PLG-OID30785	Plasminogen | Inflammation_II	Inverse variance weighted	9	-0.0298047	0.0363658	0.412455	-0.101082	0.0414723	0.970635	0.903859	1.04234	0.995551
ukb-ppp-PLTP-OID20238	Phospholipid transfer protein | Cardiometabolic	Inverse variance weighted	5	0.0391163	0.0282745	0.166528	-0.0163017	0.0945344	1.03989	0.98383	1.09915	0.942403
ukb-ppp-PLXDC1-OID21258	Plexin domain-containing protein 1 | Oncology	Inverse variance weighted	3	-0.0711943	0.0283572	0.0120518	-0.126774	-0.0156141	0.931281	0.880932	0.984507	0.614222
ukb-ppp-PLXDC2-OID31101	Plexin domain-containing protein 2 | Neurology_II	Inverse variance weighted	3	-0.0857605	0.122395	0.4835	-0.325655	0.154134	0.917814	0.722054	1.16665	0.995551
ukb-ppp-PLXNB2-OID20317	Plexin-B2 | Cardiometabolic	Inverse variance weighted	5	0.0242526	0.0173443	0.162021	-0.00974216	0.0582473	1.02455	0.990305	1.05998	0.942403
ukb-ppp-PM20D1-OID20149	N-fatty-acyl-amino acid synthase/hydrolase PM20D1 | Cardiometabolic	Inverse variance weighted	5	0.0270409	0.0198509	0.173135	-0.0118669	0.0659487	1.02741	0.988203	1.06817	0.942403
ukb-ppp-PMM2-OID30125	Phosphomannomutase 2 | Cardiometabolic_II	Inverse variance weighted	3	-0.00128587	0.0497706	0.979388	-0.0988363	0.0962645	0.998715	0.905891	1.10105	0.999875
ukb-ppp-PNLIPRP1-OID31122	Inactive pancreatic lipase-related protein 1 | Neurology_II	Inverse variance weighted	3	-0.0910659	0.0562518	0.10547	-0.201319	0.0191877	0.912958	0.817651	1.01937	0.926728
ukb-ppp-PNLIPRP2-OID20775	Pancreatic lipase-related protein 2 | Inflammation	Inverse variance weighted	6	0.0326417	0.0198348	0.0998304	-0.00623455	0.0715179	1.03318	0.993785	1.07414	0.926728
ukb-ppp-PNMA1-OID30194	Paraneoplastic antigen Ma1 | Cardiometabolic_II	Inverse variance weighted	2	0.239951	0.113939	0.0352081	0.0166302	0.463271	1.27119	1.01677	1.58926	0.805599
ukb-ppp-PODXL-OID21358	Podocalyxin | Oncology	Inverse variance weighted	3	-0.0439311	0.0623075	0.480767	-0.166054	0.0781916	0.95702	0.847001	1.08133	0.995551
ukb-ppp-PODXL2-OID21487	Podocalyxin-like protein 2 | Oncology	Inverse variance weighted	4	0.0287701	0.021416	0.179145	-0.0132053	0.0707455	1.02919	0.986882	1.07331	0.947774
ukb-ppp-POMC-OID30282	Pro-opiomelanocortin | Cardiometabolic_II	Inverse variance weighted	2	-0.0393156	0.221618	0.859192	-0.473687	0.395056	0.961447	0.622702	1.48447	0.995551
ukb-ppp-PON1-OID30704	Serum paraoxonase/arylesterase 1 | Inflammation_II	Inverse variance weighted	6	0.00114762	0.0187873	0.951291	-0.0356755	0.0379708	1.00115	0.964953	1.0387	0.997535
ukb-ppp-PON2-OID20088	Serum paraoxonase/arylesterase 2 | Cardiometabolic	Inverse variance weighted	7	-0.0154557	0.0192747	0.422633	-0.0532341	0.0223228	0.984663	0.948158	1.02257	0.995551
ukb-ppp-PON3-OID20777	Serum paraoxonase/lactonase 3 | Inflammation	Inverse variance weighted (multiplicative random effects)	5	-0.0268604	0.0566157	0.63519	-0.137827	0.0841063	0.973497	0.871249	1.08774	0.995551
ukb-ppp-POSTN-OID30410	Periostin | Cardiometabolic_II	Inverse variance weighted	3	0.00390503	0.0411758	0.924444	-0.0767995	0.0846096	1.00391	0.926075	1.08829	0.995551
ukb-ppp-PPCDC-OID21027	Phosphopantothenoylcysteine decarboxylase | Neurology	Inverse variance weighted	4	0.0164018	0.0239568	0.493571	-0.0305536	0.0633572	1.01654	0.969908	1.06541	0.995551
ukb-ppp-PPP1R14A-OID31011	Protein phosphatase 1 regulatory subunit 14A | Neurology_II	Inverse variance weighted	4	0.111784	0.0565677	0.048143	0.00091098	0.222656	1.11827	1.00091	1.24939	0.880196
ukb-ppp-PRAP1-OID30391	Proline-rich acidic protein 1 | Cardiometabolic_II	Inverse variance weighted	5	0.0628157	0.0373508	0.0926122	-0.0103919	0.136023	1.06483	0.989662	1.14571	0.926728
ukb-ppp-PRCP-OID20337	Lysosomal Pro-X carboxypeptidase | Cardiometabolic	Inverse variance weighted	2	-0.01356	0.171049	0.936814	-0.348817	0.321697	0.986532	0.705522	1.37947	0.995551
ukb-ppp-PRDX2-OID30668	Peroxiredoxin-2 | Inflammation_II	Inverse variance weighted	2	-0.0295492	0.129089	0.818943	-0.282564	0.223466	0.970883	0.753848	1.2504	0.995551
ukb-ppp-PRDX5-OID20644	Peroxiredoxin-5, mitochondrial | Inflammation	Inverse variance weighted	2	0.169678	0.145944	0.24498	-0.116371	0.455728	1.18492	0.890145	1.57732	0.971469
ukb-ppp-PRELP-OID20766	Prolargin | Inflammation	Inverse variance weighted	4	0.12119	0.135613	0.371512	-0.144612	0.386991	1.12884	0.865358	1.47254	0.995551
ukb-ppp-PRG3-OID30383	Proteoglycan 3 | Cardiometabolic_II	Inverse variance weighted	2	-0.0300641	0.134332	0.822909	-0.293355	0.233226	0.970383	0.745758	1.26267	0.995551
ukb-ppp-PRND-OID31124	Prion-like protein doppel | Neurology_II	Inverse variance weighted	5	0.00206802	0.032244	0.948861	-0.0611301	0.0652662	1.00207	0.940701	1.06744	0.996227
ukb-ppp-PROCR-OID30149	Endothelial protein C receptor | Cardiometabolic_II	Inverse variance weighted	2	-0.0739849	0.0230009	0.00129716	-0.119067	-0.0289031	0.928686	0.887749	0.971511	0.237752
ukb-ppp-PROK1-OID20543	Prokineticin-1 | Inflammation	Inverse variance weighted	4	-0.0380096	0.0538022	0.479897	-0.143462	0.0674428	0.962704	0.866354	1.06977	0.995551
ukb-ppp-PROS1-OID30737	Vitamin K-dependent protein S | Inflammation_II	Inverse variance weighted	4	-0.215077	0.0871889	0.0136328	-0.385967	-0.0441869	0.806479	0.679793	0.956775	0.647811
ukb-ppp-PRR4-OID30607	Proline-rich protein 4 | Inflammation_II	Inverse variance weighted	4	0.00121347	0.0337008	0.971277	-0.06484	0.067267	1.00121	0.937217	1.06958	0.997824
ukb-ppp-PRRT3-OID30276	Proline-rich transmembrane protein 3 | Cardiometabolic_II	Inverse variance weighted	3	-0.0363143	0.0705821	0.606904	-0.174655	0.102027	0.964337	0.839746	1.10741	0.995551
ukb-ppp-PRSS2-OID20364	Trypsin-2 | Cardiometabolic	Inverse variance weighted	2	0.0289737	0.0754457	0.700953	-0.1189	0.176847	1.0294	0.887897	1.19345	0.995551
ukb-ppp-PRSS22-OID30483	Brain-specific serine protease 4 | Inflammation_II	Inverse variance weighted	2	-0.0342583	0.119407	0.774186	-0.268296	0.199779	0.966322	0.764682	1.22113	0.995551
ukb-ppp-PRSS27-OID20212	Serine protease 27 | Cardiometabolic	Inverse variance weighted	4	0.0144058	0.0423778	0.733904	-0.0686546	0.0974662	1.01451	0.933649	1.10237	0.995551
ukb-ppp-PRSS53-OID31093	Serine protease 53 | Neurology_II	Inverse variance weighted	7	0.0348749	0.0232348	0.133361	-0.0106653	0.0804151	1.03549	0.989391	1.08374	0.926728
ukb-ppp-PRTFDC1-OID20867	Phosphoribosyltransferase domain-containing protein 1 | Neurology	Inverse variance weighted	2	-0.0247298	0.0827476	0.765049	-0.186915	0.137456	0.975574	0.829514	1.14735	0.995551
ukb-ppp-PRTG-OID21443	Protogenin | Oncology	Inverse variance weighted	4	-0.00394393	0.0288347	0.891207	-0.0604599	0.052572	0.996064	0.941332	1.05398	0.995551
ukb-ppp-PSAP-OID30419	Prosaposin | Cardiometabolic_II	Inverse variance weighted	3	-0.146519	0.0507895	0.00391629	-0.246066	-0.0469714	0.863709	0.78187	0.954115	0.386508
ukb-ppp-PSAPL1-OID31473	Proactivator polypeptide-like 1 | Oncology_II	Inverse variance weighted	5	0.0552965	0.0280596	0.04876	0.000299787	0.110293	1.05685	1.0003	1.11661	0.880196
ukb-ppp-PSCA-OID31493	Prostate stem cell antigen | Oncology_II	Inverse variance weighted	6	0.0246988	0.0260582	0.343215	-0.0263752	0.0757728	1.02501	0.97397	1.07872	0.995551
ukb-ppp-PSG1-OID20916	Pregnancy-specific beta-1-glycoprotein 1 | Neurology	Inverse variance weighted (multiplicative random effects)	9	0.0235901	0.0333429	0.479255	-0.0417619	0.0889421	1.02387	0.959098	1.09302	0.995551
ukb-ppp-PSRC1-OID21169	Proline/serine-rich coiled-coil protein 1 | Oncology	Inverse variance weighted	2	0.0645261	0.0776391	0.405915	-0.0876465	0.216699	1.06665	0.916085	1.24197	0.995551
ukb-ppp-PTGR1-OID30297	Prostaglandin reductase 1 | Cardiometabolic_II	Inverse variance weighted	11	0.0233705	0.0351891	0.506601	-0.0456001	0.0923411	1.02365	0.955424	1.09674	0.995551
ukb-ppp-PTH1R-OID20571	Parathyroid hormone/parathyroid hormone-related peptide receptor | Inflammation	Inverse variance weighted (multiplicative random effects)	7	0.103027	0.0754694	0.172204	-0.0448925	0.250947	1.10852	0.9561	1.28524	0.942403
ukb-ppp-PTPRB-OID30324	Receptor-type tyrosine-protein phosphatase beta | Cardiometabolic_II	Inverse variance weighted	4	-0.037532	0.0407779	0.357364	-0.117457	0.0423928	0.963164	0.889179	1.0433	0.995551
ukb-ppp-PTPRC-OID30380	Receptor-type tyrosine-protein phosphatase C | Cardiometabolic_II	Inverse variance weighted	3	0.000428734	0.141853	0.997588	-0.277602	0.27846	1.00043	0.757598	1.32109	0.999922
ukb-ppp-PTPRH-OID31433	Receptor-type tyrosine-protein phosphatase H | Oncology_II	Inverse variance weighted	7	0.0392983	0.0187505	0.0360949	0.00254737	0.0760493	1.04008	1.00255	1.07902	0.805599
ukb-ppp-PTPRM-OID20598	Receptor-type tyrosine-protein phosphatase mu | Inflammation	Inverse variance weighted	4	0.0302474	0.10109	0.764778	-0.167889	0.228384	1.03071	0.845447	1.25657	0.995551
ukb-ppp-PTPRN2-OID20912	Receptor-type tyrosine-protein phosphatase N2 | Neurology	Inverse variance weighted	2	-0.0497514	0.113208	0.660322	-0.271639	0.172137	0.951466	0.762129	1.18784	0.995551
ukb-ppp-PTPRS-OID20306	Receptor-type tyrosine-protein phosphatase S | Cardiometabolic	Inverse variance weighted	3	-0.058981	0.0442544	0.182607	-0.14572	0.0277576	0.942725	0.8644	1.02815	0.947774
ukb-ppp-PTPRZ1-OID30343	Receptor-type tyrosine-protein phosphatase zeta | Cardiometabolic_II	Inverse variance weighted	3	0.00950075	0.0856118	0.911636	-0.158298	0.1773	1.00955	0.853595	1.19399	0.995551
ukb-ppp-PVALB-OID21420	Parvalbumin alpha | Oncology	Inverse variance weighted	5	0.0119847	0.0253235	0.636025	-0.0376494	0.0616188	1.01206	0.963051	1.06356	0.995551
ukb-ppp-PVR-OID21011	Poliovirus receptor | Neurology	Inverse variance weighted	5	0.0423235	0.0224674	0.0595953	-0.00171256	0.0863596	1.04323	0.998289	1.0902	0.922167
ukb-ppp-PXDNL-OID31405	Peroxidasin-like protein | Oncology_II	Inverse variance weighted (multiplicative random effects)	3	0.0659111	0.0888045	0.457963	-0.108146	0.239968	1.06813	0.897497	1.27121	0.995551
ukb-ppp-PXN-OID20822	Paxillin | Neurology	Inverse variance weighted	4	0.0236454	0.0287003	0.410011	-0.0326071	0.079898	1.02393	0.967919	1.08318	0.995551
ukb-ppp-PYDC1-OID30202	Pyrin domain-containing protein 1 | Cardiometabolic_II	Inverse variance weighted	4	-0.0566694	0.0370665	0.1263	-0.12932	0.015981	0.944906	0.878693	1.01611	0.926728
ukb-ppp-PZP-OID30730	Pregnancy zone protein | Inflammation_II	Inverse variance weighted	2	0.0413134	0.207273	0.842014	-0.364942	0.447569	1.04218	0.694237	1.5645	0.995551
ukb-ppp-QDPR-OID20174	Dihydropteridine reductase | Cardiometabolic	Inverse variance weighted	3	0.0402882	0.0364229	0.268674	-0.0311007	0.111677	1.04111	0.969378	1.11815	0.977772
ukb-ppp-QPCT-OID20320	Glutaminyl-peptide cyclotransferase | Cardiometabolic	Inverse variance weighted	5	0.0353741	0.0244471	0.147906	-0.0125422	0.0832904	1.03601	0.987536	1.08686	0.942403
ukb-ppp-QSOX1-OID30729	Sulfhydryl oxidase 1 | Inflammation_II	Inverse variance weighted	5	-0.00307966	0.0264949	0.907466	-0.0550098	0.0488504	0.996925	0.946476	1.05006	0.995551
ukb-ppp-RARRES1-OID21177	Retinoic acid receptor responder protein 1 | Oncology	Inverse variance weighted	5	-0.039052	0.0311275	0.209631	-0.100062	0.0219579	0.961701	0.904781	1.0222	0.955384
ukb-ppp-RASSF2-OID21194	Ras association domain-containing protein 2 | Oncology	Inverse variance weighted	3	0.0223845	0.0926555	0.809099	-0.15922	0.203989	1.02264	0.852808	1.22628	0.995551
ukb-ppp-RBKS-OID20986	Ribokinase | Neurology	Inverse variance weighted	3	0.00447521	0.0213897	0.834274	-0.0374485	0.0463989	1.00449	0.963244	1.04749	0.995551
ukb-ppp-RBPMS2-OID30257	RNA-binding protein with multiple splicing 2 | Cardiometabolic_II	Inverse variance weighted	2	-0.186008	0.339806	0.584108	-0.852027	0.480011	0.830267	0.42655	1.61609	0.995551
ukb-ppp-RECK-OID30234	Reversion-inducing cysteine-rich protein with Kazal motifs | Cardiometabolic_II	Inverse variance weighted	2	0.068533	0.0725235	0.344671	-0.0736131	0.210679	1.07094	0.929031	1.23452	0.995551
ukb-ppp-REG1A-OID20415	Lithostathine-1-alpha | Cardiometabolic	Inverse variance weighted	3	-0.0355463	0.0494221	0.471994	-0.132414	0.0613211	0.965078	0.875979	1.06324	0.995551
ukb-ppp-REG1B-OID20266	Lithostathine-1-beta | Cardiometabolic	Inverse variance weighted	3	0.00500366	0.028964	0.862844	-0.0517657	0.061773	1.00502	0.949551	1.06372	0.995551
ukb-ppp-REG3A-OID20258	Regenerating islet-derived protein 3-alpha | Cardiometabolic	Inverse variance weighted	4	-0.125177	0.0514083	0.0148931	-0.225938	-0.0244172	0.88234	0.797768	0.975878	0.671822
ukb-ppp-REG3G-OID31408	Regenerating islet-derived protein 3-gamma | Oncology_II	Inverse variance weighted	2	-0.0112732	0.0354884	0.750743	-0.0808304	0.058284	0.98879	0.92235	1.06002	0.995551
ukb-ppp-REG4-OID20784	Regenerating islet-derived protein 4 | Inflammation	Inverse variance weighted	3	-0.0649375	0.0441936	0.141728	-0.151557	0.0216819	0.937126	0.859369	1.02192	0.926728
ukb-ppp-RELT-OID21142	Tumor necrosis factor receptor superfamily member 19L | Neurology	Inverse variance weighted	5	0.0537822	0.0365166	0.140801	-0.0177903	0.125355	1.05525	0.982367	1.13355	0.926728
ukb-ppp-REN-OID20201	Renin | Cardiometabolic	Inverse variance weighted	2	0.228048	0.124022	0.0659482	-0.0150345	0.47113	1.25615	0.985078	1.6018	0.922167
ukb-ppp-RET-OID21346	Proto-oncogene tyrosine-protein kinase receptor Ret | Oncology	Inverse variance weighted (multiplicative random effects)	4	-0.00823225	0.0530638	0.876712	-0.112237	0.0957728	0.991802	0.893832	1.10051	0.995551
ukb-ppp-RETN-OID20327	Resistin | Cardiometabolic	Inverse variance weighted	4	0.0405043	0.03972	0.30785	-0.037347	0.118356	1.04134	0.963342	1.12564	0.992525
ukb-ppp-RGMA-OID21065	Repulsive guidance molecule A | Neurology	Inverse variance weighted	5	0.00320946	0.0355095	0.927983	-0.0663892	0.0728082	1.00321	0.935767	1.07552	0.995551
ukb-ppp-RGMB-OID21045	RGM domain family member B | Neurology	Inverse variance weighted	2	-0.0153612	0.0812395	0.850026	-0.174591	0.143868	0.984756	0.839801	1.15473	0.995551
ukb-ppp-RIDA-OID30635	2-iminobutanoate/2-iminopropanoate deaminase | Inflammation_II	Inverse variance weighted	2	0.0228082	0.0448033	0.6107	-0.0650062	0.110623	1.02307	0.937062	1.11697	0.995551
ukb-ppp-RLN2-OID30601	Prorelaxin H2 | Inflammation_II	Inverse variance weighted	3	-0.0564865	0.126528	0.655284	-0.304482	0.191509	0.945079	0.737505	1.21108	0.995551
ukb-ppp-RNASE1-OID30672	Ribonuclease pancreatic | Inflammation_II	Inverse variance weighted	3	0.0302692	0.0499214	0.544291	-0.0675767	0.128115	1.03073	0.934656	1.13668	0.995551
ukb-ppp-RNASE10-OID30238	Inactive ribonuclease-like protein 10 | Cardiometabolic_II	Inverse variance weighted	5	0.00423266	0.015327	0.782427	-0.0258083	0.0342736	1.00424	0.974522	1.03487	0.995551
ukb-ppp-RNASE3-OID20203	Eosinophil cationic protein | Cardiometabolic	Inverse variance weighted	4	0.0612839	0.045971	0.1825	-0.0288193	0.151387	1.0632	0.971592	1.16345	0.947774
ukb-ppp-RNASE4-OID30705	Ribonuclease 4 | Inflammation_II	Inverse variance weighted	2	0.0323905	0.0340391	0.341317	-0.0343262	0.0991072	1.03292	0.966256	1.10418	0.995551
ukb-ppp-RNASE6-OID30689	Ribonuclease K6 | Inflammation_II	Inverse variance weighted	2	0.0633112	0.0291436	0.0298266	0.00618968	0.120433	1.06536	1.00621	1.12798	0.805599
ukb-ppp-RNASET2-OID20321	Ribonuclease T2 | Cardiometabolic	Inverse variance weighted	4	0.17395	0.0306523	1.38743e-08	0.113871	0.234028	1.19	1.12061	1.26368	1.78007e-05
ukb-ppp-RNF149-OID30235	E3 ubiquitin-protein ligase RNF149 | Cardiometabolic_II	Inverse variance weighted	2	0.0745271	0.0382771	0.05153	-0.000496091	0.14955	1.07737	0.999504	1.16131	0.880196
ukb-ppp-RNF43-OID31291	E3 ubiquitin-protein ligase RNF43 | Oncology_II	Inverse variance weighted	2	-0.102898	0.109969	0.349428	-0.318436	0.112641	0.902219	0.727286	1.11923	0.995551
ukb-ppp-ROBO1-OID20734	Roundabout homolog 1 | Inflammation	Inverse variance weighted	4	0.048138	0.0469223	0.304934	-0.0438297	0.140106	1.04932	0.957117	1.1504	0.992525
ukb-ppp-ROBO2-OID21007	Roundabout homolog 2 | Neurology	Inverse variance weighted	5	-0.0863156	0.120633	0.474288	-0.322757	0.150126	0.917305	0.72415	1.16198	0.995551
ukb-ppp-ROR1-OID20224	Inactive tyrosine-protein kinase transmembrane receptor ROR1 | Cardiometabolic	Inverse variance weighted	2	0.00982905	0.0370584	0.790831	-0.0628055	0.0824636	1.00988	0.939126	1.08596	0.995551
ukb-ppp-RSPO1-OID20938	R-spondin-1 | Neurology	Inverse variance weighted	4	0.066407	0.0610305	0.276553	-0.0532128	0.186027	1.06866	0.948178	1.20445	0.981212
ukb-ppp-RSPO3-OID21415	R-spondin-3 | Oncology	Inverse variance weighted	2	-0.0226992	0.0682978	0.73962	-0.156563	0.111165	0.977556	0.855078	1.11758	0.995551
ukb-ppp-RTBDN-OID21343	Retbindin | Oncology	Inverse variance weighted	2	-0.0245271	0.0650044	0.70594	-0.151936	0.102881	0.975771	0.859044	1.10836	0.995551
ukb-ppp-RTN4R-OID21424	Reticulon-4 receptor | Oncology	Inverse variance weighted	5	-0.0302387	0.0328794	0.357738	-0.0946823	0.0342049	0.970214	0.909662	1.0348	0.995551
ukb-ppp-S100A12-OID21374	Protein S100-A12 | Oncology	Inverse variance weighted	2	-0.00335845	0.0646979	0.958601	-0.130166	0.12345	0.996647	0.877949	1.13139	0.99769
ukb-ppp-S100A13-OID30529	Protein S100-A13 | Inflammation_II	Inverse variance weighted	3	-0.0978234	0.0550263	0.0754436	-0.205675	0.0100281	0.906809	0.814098	1.01008	0.926728
ukb-ppp-S100A4-OID21519	Protein S100-A4 | Oncology	Inverse variance weighted	2	-0.0521962	0.0696371	0.453529	-0.188685	0.0842926	0.949143	0.828047	1.08795	0.995551
ukb-ppp-S100P-OID20103	Protein S100-P | Cardiometabolic	Inverse variance weighted	3	0.0422832	0.0626665	0.499845	-0.0805432	0.16511	1.04319	0.922615	1.17952	0.995551
ukb-ppp-SAA4-OID30726	Serum amyloid A-4 protein | Inflammation_II	Inverse variance weighted	4	-0.0739344	0.032362	0.0223359	-0.137364	-0.0105049	0.928733	0.871653	0.98955	0.805599
ukb-ppp-SAMD9L-OID20536	Sterile alpha motif domain-containing protein 9-like | Inflammation	Inverse variance weighted	3	-0.0251342	0.0455151	0.5808	-0.114344	0.0640754	0.975179	0.891951	1.06617	0.995551
ukb-ppp-SAT2-OID31306	Thialysine N-epsilon-acetyltransferase | Oncology_II	Inverse variance weighted (multiplicative random effects)	11	0.00401523	0.0374175	0.914544	-0.069323	0.0773534	1.00402	0.933025	1.08042	0.995551
ukb-ppp-SBSN-OID30398	Suprabasin | Cardiometabolic_II	Inverse variance weighted	5	0.0399025	0.0443871	0.36867	-0.0470961	0.126901	1.04071	0.953996	1.1353	0.995551
ukb-ppp-SCARA5-OID21058	Scavenger receptor class A member 5 | Neurology	Inverse variance weighted	3	-0.0157733	0.0335959	0.638711	-0.0816213	0.0500746	0.98435	0.921621	1.05135	0.995551
ukb-ppp-SCARB2-OID20943	Lysosome membrane protein 2 | Neurology	Inverse variance weighted	4	0.00629717	0.0467761	0.892909	-0.0853839	0.0979782	1.00632	0.91816	1.10294	0.995551
ukb-ppp-SCARF1-OID20297	Scavenger receptor class F member 1 | Cardiometabolic	Inverse variance weighted	2	-0.139375	0.213146	0.513181	-0.557141	0.278392	0.869902	0.572844	1.321	0.995551
ukb-ppp-SCARF2-OID21048	Scavenger receptor class F member 2 | Neurology	Inverse variance weighted	2	-0.00994103	0.0434856	0.819176	-0.0951729	0.0752908	0.990108	0.909216	1.0782	0.995551
ukb-ppp-SCG3-OID20728	Secretogranin-3 | Inflammation	Inverse variance weighted	3	0.0319775	0.0254114	0.208249	-0.0178287	0.0817838	1.03249	0.982329	1.08522	0.955384
ukb-ppp-SCGB1A1-OID20688	Uteroglobin | Inflammation	Inverse variance weighted (multiplicative random effects)	4	0.00549572	0.0643919	0.931985	-0.120712	0.131704	1.00551	0.886289	1.14077	0.995551
ukb-ppp-SCGB3A1-OID30577	Secretoglobin family 3A member 1 | Inflammation_II	Inverse variance weighted	2	0.00914486	0.113416	0.935736	-0.213151	0.231441	1.00919	0.808034	1.26041	0.995551
ukb-ppp-SCGB3A2-OID20723	Secretoglobin family 3A member 2 | Inflammation	Inverse variance weighted	2	0.053663	0.0528603	0.310017	-0.0499432	0.157269	1.05513	0.951283	1.17031	0.992525
ukb-ppp-SCLY-OID21425	Selenocysteine lyase | Oncology	Inverse variance weighted	2	-0.053934	0.0593599	0.363565	-0.170279	0.0624115	0.947495	0.843429	1.0644	0.995551
ukb-ppp-SCN4B-OID30277	Sodium channel subunit beta-4 | Cardiometabolic_II	Inverse variance weighted	3	0.0349046	0.0376589	0.353998	-0.0389069	0.108716	1.03552	0.96184	1.11485	0.995551
ukb-ppp-SCPEP1-OID30278	Retinoid-inducible serine carboxypeptidase | Cardiometabolic_II	Inverse variance weighted	2	-0.0164604	0.0575602	0.774902	-0.129279	0.0963576	0.983674	0.878729	1.10115	0.995551
ukb-ppp-SCRN1-OID20542	Secernin-1 | Inflammation	Inverse variance weighted	2	0.0682675	0.118721	0.565275	-0.164426	0.300961	1.07065	0.848381	1.35116	0.995551
ukb-ppp-SDC1-OID20169	Syndecan-1 | Cardiometabolic	Inverse variance weighted	2	0.0321808	0.0763649	0.673457	-0.117494	0.181856	1.0327	0.889145	1.19944	0.995551
ukb-ppp-SDC4-OID20216	Syndecan-4 | Cardiometabolic	Inverse variance weighted	3	-0.195663	0.126716	0.122563	-0.444027	0.0527006	0.822289	0.641448	1.05411	0.926728
ukb-ppp-SDCCAG8-OID31423	Serologically defined colon cancer antigen 8 | Oncology_II	Inverse variance weighted	2	0.0112891	0.0496985	0.820305	-0.0861199	0.108698	1.01135	0.917484	1.11483	0.995551
ukb-ppp-SDK2-OID30662	Protein sidekick-2 | Inflammation_II	Inverse variance weighted	5	-0.0499683	0.0270629	0.0648375	-0.103012	0.00307498	0.95126	0.902117	1.00308	0.922167
ukb-ppp-SELL-OID30752	L-selectin | Inflammation_II	Inverse variance weighted (multiplicative random effects)	3	-0.031503	0.0605425	0.602823	-0.150166	0.0871603	0.968988	0.860565	1.09107	0.995551
ukb-ppp-SELP-OID20379	P-selectin | Cardiometabolic	Inverse variance weighted	5	0.0496343	0.0399901	0.214545	-0.0287462	0.128015	1.05089	0.971663	1.13657	0.957676
ukb-ppp-SELPLG-OID20560	P-selectin glycoprotein ligand 1 | Inflammation	Inverse variance weighted	3	0.0170048	0.0148337	0.251643	-0.0120692	0.0460788	1.01715	0.988003	1.04716	0.97158
ukb-ppp-SEMA3F-OID20186	Semaphorin-3F | Cardiometabolic	Inverse variance weighted	2	-0.155208	0.209186	0.45811	-0.565212	0.254796	0.856237	0.56824	1.2902	0.995551
ukb-ppp-SEMA7A-OID20283	Semaphorin-7A | Cardiometabolic	Inverse variance weighted	2	0.0205109	0.086527	0.812621	-0.149082	0.190104	1.02072	0.861498	1.20938	0.995551
ukb-ppp-SEPTIN9-OID21279	Septin-9 | Oncology	Inverse variance weighted	2	0.028491	0.220534	0.897207	-0.403756	0.460738	1.0289	0.667807	1.58524	0.995551
ukb-ppp-SERPINA1-OID30750	Alpha-1-antitrypsin | Inflammation_II	Inverse variance weighted	2	-0.0973009	0.0700657	0.164921	-0.23463	0.0400279	0.907283	0.790864	1.04084	0.942403
ukb-ppp-SERPINA11-OID20281	Serpin A11 | Cardiometabolic	Inverse variance weighted	6	-0.0133077	0.0209547	0.525384	-0.054379	0.0277636	0.98678	0.947073	1.02815	0.995551
ukb-ppp-SERPINA12-OID20219	Serpin A12 | Cardiometabolic	Inverse variance weighted	3	-0.0286748	0.0222993	0.198475	-0.0723814	0.0150318	0.971732	0.930176	1.01515	0.947774
ukb-ppp-SERPINA3-OID30786	Alpha-1-antichymotrypsin | Inflammation_II	Inverse variance weighted	6	-0.0230914	0.042428	0.58627	-0.10625	0.0600675	0.977173	0.899199	1.06191	0.995551
ukb-ppp-SERPINA4-OID30774	Kallistatin | Inflammation_II	Inverse variance weighted	5	-0.0270164	0.0208499	0.19506	-0.0678822	0.0138494	0.973345	0.934371	1.01395	0.947774
ukb-ppp-SERPINA5-OID30763	Plasma serine protease inhibitor | Inflammation_II	Inverse variance weighted	3	-0.00652615	0.0452798	0.885398	-0.0952745	0.0822222	0.993495	0.909123	1.0857	0.995551
ukb-ppp-SERPINA6-OID30743	Corticosteroid-binding globulin | Inflammation_II	Inverse variance weighted	2	-0.0413966	0.0807571	0.608227	-0.199681	0.116887	0.959449	0.818992	1.12399	0.995551
ukb-ppp-SERPINA9-OID21284	Serpin A9 | Oncology	Inverse variance weighted	4	-0.0312835	0.0332909	0.34737	-0.0965336	0.0339666	0.969201	0.907979	1.03455	0.995551
ukb-ppp-SERPINB1-OID21088	Leukocyte elastase inhibitor | Neurology	Inverse variance weighted	2	-0.0528374	0.101371	0.602208	-0.251524	0.14585	0.948534	0.777615	1.15702	0.995551
ukb-ppp-SERPINB8-OID20630	Serpin B8 | Inflammation	Inverse variance weighted	5	0.0172385	0.0142632	0.226818	-0.0107174	0.0451944	1.01739	0.98934	1.04623	0.961914
ukb-ppp-SERPINB9-OID20932	Serpin B9 | Neurology	Inverse variance weighted	2	-0.0192383	0.0857304	0.822442	-0.18727	0.148793	0.980946	0.82922	1.16043	0.995551
ukb-ppp-SERPINC1-OID30789	Antithrombin-III | Inflammation_II	Inverse variance weighted	2	-0.0663307	0.155251	0.669199	-0.370623	0.237962	0.935821	0.690304	1.26866	0.995551
ukb-ppp-SERPINE2-OID30359	Glia-derived nexin | Cardiometabolic_II	Inverse variance weighted	3	0.00694759	0.0368899	0.850615	-0.0653565	0.0792517	1.00697	0.936733	1.08248	0.995551
ukb-ppp-SERPINF1-OID30757	Pigment epithelium-derived factor | Inflammation_II	Inverse variance weighted	3	0.0429824	0.0385009	0.264251	-0.0324793	0.118444	1.04392	0.968042	1.12574	0.977687
ukb-ppp-SERPING1-OID30777	Plasma protease C1 inhibitor | Inflammation_II	Inverse variance weighted	2	0.0169129	0.0463812	0.715373	-0.0739943	0.10782	1.01706	0.928677	1.11385	0.995551
ukb-ppp-SERPINI1-OID30604	Neuroserpin | Inflammation_II	Inverse variance weighted	4	0.0151993	0.0289193	0.599183	-0.0414825	0.0718811	1.01532	0.959366	1.07453	0.995551
ukb-ppp-SERPINI2-OID31504	Serpin I2 | Oncology_II	Inverse variance weighted	4	0.0654262	0.0361669	0.0704503	-0.00546104	0.136313	1.06761	0.994554	1.14604	0.926728
ukb-ppp-SETMAR-OID20948	Histone-lysine N-methyltransferase SETMAR | Neurology	Inverse variance weighted	3	-0.0308756	0.0454186	0.496631	-0.119896	0.0581448	0.969596	0.887013	1.05987	0.995551
ukb-ppp-SEZ6L-OID21488	Seizure 6-like protein | Oncology	Inverse variance weighted	5	0.0400668	0.0447199	0.370279	-0.0475842	0.127718	1.04088	0.95353	1.13623	0.995551
ukb-ppp-SEZ6L2-OID21289	Seizure 6-like protein 2 | Oncology	Inverse variance weighted	3	0.0363696	0.0603844	0.546973	-0.0819838	0.154723	1.03704	0.921287	1.16733	0.995551
ukb-ppp-SFRP1-OID20984	Secreted frizzled-related protein 1 | Neurology	Inverse variance weighted	3	0.0737453	0.0468381	0.115378	-0.0180574	0.165548	1.07653	0.982105	1.18004	0.926728
ukb-ppp-SFRP4-OID30648	Secreted frizzled-related protein 4 | Inflammation_II	Inverse variance weighted	2	-0.000691776	0.0516871	0.989321	-0.101998	0.100615	0.999308	0.903031	1.10585	0.999922
ukb-ppp-SFTPA1-OID21165	Pulmonary surfactant-associated protein A1 | Oncology	Inverse variance weighted	3	0.0665992	0.0560601	0.234835	-0.0432786	0.176477	1.06887	0.957645	1.19301	0.971151
ukb-ppp-SFTPA2-OID21218	Pulmonary surfactant-associated protein A2 | Oncology	Inverse variance weighted	6	-0.0293772	0.0281481	0.296639	-0.0845475	0.025793	0.97105	0.918928	1.02613	0.992525
ukb-ppp-SFTPD-OID20214	Pulmonary surfactant-associated protein D | Cardiometabolic	Inverse variance weighted (multiplicative random effects)	5	0.0429298	0.0355475	0.227173	-0.0267433	0.112603	1.04386	0.973611	1.11919	0.961914
ukb-ppp-SGSH-OID30341	N-sulphoglucosamine sulphohydrolase | Cardiometabolic_II	Inverse variance weighted	6	0.00518705	0.023451	0.824947	-0.0407769	0.051151	1.0052	0.960043	1.05248	0.995551
ukb-ppp-SH3BP1-OID31439	SH3 domain-binding protein 1 | Oncology_II	Inverse variance weighted	3	-0.0293155	0.0490325	0.549921	-0.125419	0.0667883	0.97111	0.882127	1.06907	0.995551
ukb-ppp-SH3GLB2-OID31145	Endophilin-B2 | Neurology_II	Inverse variance weighted	3	0.0173259	0.0397071	0.662589	-0.0605	0.0951518	1.01748	0.941294	1.09983	0.995551
ukb-ppp-SHBG-OID30685	Sex hormone-binding globulin | Inflammation_II	Inverse variance weighted	2	-0.00536048	0.0404818	0.894655	-0.0847049	0.0739839	0.994654	0.918783	1.07679	0.995551
ukb-ppp-SHISA5-OID30387	Protein shisa-5 | Cardiometabolic_II	Inverse variance weighted	4	-0.0489687	0.126339	0.698315	-0.296594	0.198657	0.952211	0.743346	1.21976	0.995551
ukb-ppp-SHMT1-OID20714	Serine hydroxymethyltransferase, cytosolic | Inflammation	Inverse variance weighted (multiplicative random effects)	5	0.0215953	0.0428076	0.613929	-0.0623076	0.105498	1.02183	0.939594	1.11126	0.995551
ukb-ppp-SIAE-OID21503	Sialate O-acetylesterase | Oncology	Inverse variance weighted	2	0.00651948	0.0506736	0.897629	-0.0928007	0.10584	1.00654	0.911375	1.11164	0.995551
ukb-ppp-SIGLEC1-OID20690	Sialoadhesin | Inflammation	Inverse variance weighted	4	-0.0351097	0.070375	0.617853	-0.173045	0.102825	0.965499	0.8411	1.1083	0.995551
ukb-ppp-SIGLEC10-OID20537	Sialic acid-binding Ig-like lectin 10 | Inflammation	Inverse variance weighted	6	0.0132161	0.0204117	0.517323	-0.0267909	0.0532231	1.0133	0.973565	1.05466	0.995551
ukb-ppp-SIGLEC5-OID21082	Sialic acid-binding Ig-like lectin 5 | Neurology	Inverse variance weighted	4	0.0133068	0.0232705	0.567437	-0.0323034	0.058917	1.0134	0.968213	1.06069	0.995551
ukb-ppp-SIGLEC6-OID21394	Sialic acid-binding Ig-like lectin 6 | Oncology	Inverse variance weighted	6	0.0229384	0.0205994	0.265474	-0.0174364	0.0633131	1.0232	0.982715	1.06536	0.977687
ukb-ppp-SIGLEC7-OID20190	Sialic acid-binding Ig-like lectin 7 | Cardiometabolic	Inverse variance weighted	4	0.0165448	0.0316259	0.600876	-0.045442	0.0785317	1.01668	0.955575	1.0817	0.995551
ukb-ppp-SIGLEC8-OID30261	Sialic acid-binding Ig-like lectin 8 | Cardiometabolic_II	Inverse variance weighted (multiplicative random effects)	5	-0.0109648	0.0306998	0.720971	-0.0711365	0.0492069	0.989095	0.931335	1.05044	0.995551
ukb-ppp-SIGLEC9-OID21390	Sialic acid-binding Ig-like lectin 9 | Oncology	Inverse variance weighted	3	-0.00304686	0.027601	0.912101	-0.0571449	0.0510511	0.996958	0.944457	1.05238	0.995551
ukb-ppp-SIRPA-OID20304	Tyrosine-protein phosphatase non-receptor type substrate 1 | Cardiometabolic	Inverse variance weighted (multiplicative random effects)	6	-0.0067138	0.0246291	0.785164	-0.0549869	0.0415593	0.993309	0.946498	1.04243	0.995551
ukb-ppp-SIRPB1-OID20739	Signal-regulatory protein beta-1 | Inflammation	Inverse variance weighted	4	-0.0109185	0.0211203	0.605179	-0.0523142	0.0304772	0.989141	0.949031	1.03095	0.995551
ukb-ppp-SLA2-OID31017	Src-like-adapter 2 | Neurology_II	Inverse variance weighted	2	0.332902	0.166027	0.0449515	0.00748917	0.658315	1.39501	1.00752	1.93154	0.860787
ukb-ppp-SLAMF6-OID21254	SLAM family member 6 | Oncology	Inverse variance weighted	3	0.0958902	0.0586568	0.102098	-0.0190771	0.210858	1.10064	0.981104	1.23474	0.926728
ukb-ppp-SLAMF7-OID20602	SLAM family member 7 | Inflammation	Inverse variance weighted	5	0.0167055	0.026192	0.5236	-0.0346309	0.0680419	1.01685	0.965962	1.07041	0.995551
ukb-ppp-SLAMF8-OID21214	SLAM family member 8 | Oncology	Inverse variance weighted	6	-0.00468411	0.0156796	0.765139	-0.0354162	0.0260479	0.995327	0.965204	1.02639	0.995551
ukb-ppp-SLC39A5-OID20539	Zinc transporter ZIP5 | Inflammation	Inverse variance weighted	2	-0.0241136	0.121199	0.842296	-0.261664	0.213437	0.976175	0.769769	1.23793	0.995551
ukb-ppp-SLITRK6-OID20094	SLIT and NTRK-like protein 6 | Cardiometabolic	Inverse variance weighted	3	0.00330138	0.0279231	0.905884	-0.0514278	0.0580306	1.00331	0.949872	1.05975	0.995551
ukb-ppp-SLURP1-OID30404	Secreted Ly-6/uPAR-related protein 1 | Cardiometabolic_II	Inverse variance weighted	4	0.00197189	0.0500792	0.968591	-0.0961834	0.100127	1.00197	0.908297	1.10531	0.997824
ukb-ppp-SMAD3-OID31418	Mothers against decapentaplegic homolog 3 | Oncology_II	Inverse variance weighted	2	-0.100808	0.0488553	0.0390744	-0.196564	-0.00505175	0.904107	0.821548	0.994961	0.805599
ukb-ppp-SMOC1-OID21461	SPARC-related modular calcium-binding protein 1 | Oncology	Inverse variance weighted	4	-0.036262	0.0413897	0.380969	-0.117386	0.0448618	0.964388	0.889242	1.04588	0.995551
ukb-ppp-SMOC2-OID20730	SPARC-related modular calcium-binding protein 2 | Inflammation	Inverse variance weighted	6	0.0469016	0.0408615	0.251044	-0.0331869	0.12699	1.04802	0.967358	1.13541	0.97158
ukb-ppp-SMPD1-OID21028	Sphingomyelin phosphodiesterase | Neurology	Inverse variance weighted	2	-0.302613	0.241791	0.210735	-0.776523	0.171298	0.738885	0.460003	1.18684	0.955384
ukb-ppp-SMPDL3A-OID20676	Acid sphingomyelinase-like phosphodiesterase 3a | Inflammation	Inverse variance weighted	5	0.00557557	0.0193219	0.772917	-0.0322954	0.0434465	1.00559	0.968221	1.0444	0.995551
ukb-ppp-SNCG-OID20971	Gamma-synuclein | Neurology	Inverse variance weighted	7	-0.0368726	0.0349716	0.291718	-0.105417	0.0316717	0.963799	0.899949	1.03218	0.992525
ukb-ppp-SNED1-OID30205	Sushi, nidogen and EGF-like domain-containing protein 1 | Cardiometabolic_II	Inverse variance weighted	3	-0.0847956	0.0682746	0.214244	-0.218614	0.0490225	0.9187	0.803632	1.05024	0.957676
ukb-ppp-SNX15-OID30644	Sorting nexin-15 | Inflammation_II	Inverse variance weighted	4	-0.035154	0.038067	0.355758	-0.109765	0.0394573	0.965457	0.896044	1.04025	0.995551
ukb-ppp-SNX9-OID20135	Sorting nexin-9 | Cardiometabolic	Inverse variance weighted	2	-0.211065	0.113245	0.0623507	-0.433025	0.0108949	0.809721	0.648544	1.01095	0.922167
ukb-ppp-SOD2-OID21114	Superoxide dismutase [Mn], mitochondrial | Neurology	Inverse variance weighted	2	-0.0815755	0.0671792	0.224634	-0.213247	0.0500957	0.921663	0.807957	1.05137	0.961914
ukb-ppp-SOD3-OID30683	Extracellular superoxide dismutase | Inflammation_II	Inverse variance weighted (multiplicative random effects)	3	0.0327926	0.0708554	0.6435	-0.106084	0.171669	1.03334	0.899349	1.18729	0.995551
ukb-ppp-SORCS2-OID21262	VPS10 domain-containing receptor SorCS2 [Cleaved into: SorCS2 122 kDa chain; SorCS2 104 kDa chain; SorCS2 18 kDa chain] | Oncology	Inverse variance weighted	6	0.00314453	0.0312723	0.919905	-0.0581491	0.0644382	1.00315	0.943509	1.06656	0.995551
ukb-ppp-SORD-OID21453	Sorbitol dehydrogenase | Oncology	Inverse variance weighted	2	-0.0412092	0.111882	0.71263	-0.260499	0.17808	0.959628	0.770667	1.19492	0.995551
ukb-ppp-SORT1-OID20213	Sortilin | Cardiometabolic	Inverse variance weighted	2	0.0661462	0.0763691	0.386414	-0.0835373	0.21583	1.06838	0.919857	1.24089	0.995551
ukb-ppp-SPAG1-OID30979	Sperm-associated antigen 1 | Neurology_II	Inverse variance weighted (multiplicative random effects)	4	0.0252196	0.0817202	0.757619	-0.134952	0.185391	1.02554	0.873758	1.20369	0.995551
ukb-ppp-SPARCL1-OID20361	SPARC-like protein 1 | Cardiometabolic	Inverse variance weighted	8	0.016617	0.0248475	0.503649	-0.0320841	0.0653181	1.01676	0.968425	1.0675	0.995551
ukb-ppp-SPESP1-OID30298	Sperm equatorial segment protein 1 | Cardiometabolic_II	Inverse variance weighted	4	0.0379159	0.0523163	0.46861	-0.0646241	0.140456	1.03864	0.93742	1.1508	0.995551
ukb-ppp-SPINK1-OID21097	Serine protease inhibitor Kazal-type 1 | Neurology	Inverse variance weighted	6	0.022922	0.0274271	0.4033	-0.0308352	0.0766791	1.02319	0.969635	1.0797	0.995551
ukb-ppp-SPINK2-OID30627	Serine protease inhibitor Kazal-type 2 | Inflammation_II	Inverse variance weighted	5	-0.00993712	0.0247372	0.687899	-0.058422	0.0385478	0.990112	0.943252	1.0393	0.995551
ukb-ppp-SPINK4-OID20509	Serine protease inhibitor Kazal-type 4 | Inflammation	Inverse variance weighted	9	0.00820677	0.0198804	0.679748	-0.0307588	0.0471724	1.00824	0.969709	1.0483	0.995551
ukb-ppp-SPINK5-OID21148	Serine protease inhibitor Kazal-type 5 | Neurology	Inverse variance weighted	3	0.0493636	0.0253321	0.051336	-0.000287252	0.0990144	1.0506	0.999713	1.10408	0.880196
ukb-ppp-SPINK6-OID21450	Serine protease inhibitor Kazal-type 6 | Oncology	Inverse variance weighted	2	0.249318	0.156178	0.110408	-0.0567923	0.555427	1.28315	0.94479	1.74269	0.926728
ukb-ppp-SPINK8-OID30153	Serine protease inhibitor Kazal-type 8 | Cardiometabolic_II	Inverse variance weighted (multiplicative random effects)	3	-0.0401312	0.0641073	0.531315	-0.165781	0.0855191	0.960663	0.847231	1.08928	0.995551
ukb-ppp-SPINT1-OID21109	Kunitz-type protease inhibitor 1 | Neurology	Inverse variance weighted	4	0.00383778	0.0471075	0.935069	-0.0884929	0.0961685	1.00385	0.91531	1.10094	0.995551
ukb-ppp-SPINT2-OID20720	Kunitz-type protease inhibitor 2 | Inflammation	Inverse variance weighted	3	0.0447867	0.0740685	0.545401	-0.100387	0.189961	1.0458	0.904487	1.2092	0.995551
ukb-ppp-SPOCK1-OID20924	Testican-1 | Neurology	Inverse variance weighted	3	-0.125008	0.0752333	0.0965921	-0.272465	0.0224493	0.88249	0.7615	1.0227	0.926728
ukb-ppp-SPON1-OID20759	Spondin-1 | Inflammation	Inverse variance weighted	3	-0.00554859	0.0537654	0.917804	-0.110929	0.0998315	0.994467	0.895003	1.10498	0.995551
ukb-ppp-SPON2-OID20221	Spondin-2 | Cardiometabolic	Inverse variance weighted	2	0.00141665	0.0521164	0.978314	-0.100731	0.103565	1.00142	0.904176	1.10912	0.999875
ukb-ppp-SPP1-OID20322	Osteopontin | Cardiometabolic	Inverse variance weighted	2	0.0219627	0.2577	0.932082	-0.483129	0.527054	1.02221	0.61685	1.69394	0.995551
ukb-ppp-SPRR3-OID31131	Small proline-rich protein 3 | Neurology_II	Inverse variance weighted	4	0.0666472	0.0477563	0.162844	-0.0269552	0.16025	1.06892	0.973405	1.1738	0.942403
ukb-ppp-SPRY2-OID20475	Protein sprouty homolog 2 | Inflammation	Inverse variance weighted	2	0.15793	0.121771	0.194651	-0.0807414	0.396601	1.17108	0.922432	1.48676	0.947774
ukb-ppp-SPTLC1-OID31086	Serine palmitoyltransferase 1 | Neurology_II	Inverse variance weighted	2	0.0991159	0.0638498	0.120583	-0.0260297	0.224261	1.10419	0.974306	1.2514	0.926728
ukb-ppp-SSC4D-OID20182	Scavenger receptor cysteine-rich domain-containing group B protein | Cardiometabolic	Inverse variance weighted	4	-0.025412	0.0546299	0.641812	-0.132487	0.0816626	0.974908	0.875915	1.08509	0.995551
ukb-ppp-SSC5D-OID20351	Soluble scavenger receptor cysteine-rich domain-containing protein SSC5D | Cardiometabolic	Inverse variance weighted	3	0.0256182	0.0484521	0.596991	-0.0693479	0.120584	1.02595	0.933002	1.12816	0.995551
ukb-ppp-ST3GAL1-OID21322	CMP-N-acetylneuraminate-beta-galactosamide-alpha-2,3-sialyltransferase 1 | Oncology	Inverse variance weighted	2	-0.0849383	0.0442757	0.0550608	-0.171719	0.00184203	0.918569	0.842216	1.00184	0.905679
ukb-ppp-ST6GAL1-OID20302	Beta-galactoside alpha-2,6-sialyltransferase 1 | Cardiometabolic	Inverse variance weighted	3	-0.0971706	0.0525734	0.064561	-0.200214	0.00587317	0.907401	0.818555	1.00589	0.922167
ukb-ppp-STAB2-OID30401	Stabilin-2 | Cardiometabolic_II	Inverse variance weighted	6	-0.0954938	0.0426715	0.0252285	-0.17913	-0.0118578	0.908924	0.835997	0.988212	0.805599
ukb-ppp-STAT2-OID30536	Signal transducer and activator of transcription 2 | Inflammation_II	Inverse variance weighted	2	-0.0737955	0.0502713	0.142119	-0.172327	0.0247362	0.928862	0.841704	1.02504	0.926728
ukb-ppp-STC2-OID21157	Stanniocalcin-2 | Neurology	Inverse variance weighted	2	0.144034	0.131063	0.27178	-0.112848	0.400917	1.15492	0.893286	1.49319	0.977772
ukb-ppp-STX16-OID21170	Syntaxin-16 | Oncology	Inverse variance weighted	2	0.0806144	0.149932	0.590804	-0.213253	0.374482	1.08395	0.807952	1.45424	0.995551
ukb-ppp-STX7-OID30560	Syntaxin-7 | Inflammation_II	Inverse variance weighted	7	-0.0116423	0.0303317	0.701102	-0.0710923	0.0478077	0.988425	0.931376	1.04897	0.995551
ukb-ppp-SULT1A1-OID21031	Sulfotransferase 1A1 | Neurology	Inverse variance weighted	2	0.152748	0.100109	0.127056	-0.0434661	0.348963	1.16503	0.957465	1.4176	0.926728
ukb-ppp-SUMF2-OID21032	Inactive C-alpha-formylglycine-generating enzyme 2 | Neurology	Inverse variance weighted	5	-0.0202445	0.0263161	0.441725	-0.071824	0.031335	0.979959	0.930695	1.03183	0.995551
ukb-ppp-SUSD1-OID20072	Sushi domain-containing protein 1 | Cardiometabolic	Inverse variance weighted	2	0.0917965	0.107807	0.394498	-0.119505	0.303098	1.09614	0.887359	1.35405	0.995551
ukb-ppp-SUSD2-OID21098	Sushi domain-containing protein 2 | Neurology	Inverse variance weighted	5	-0.0061943	0.0198354	0.754824	-0.0450717	0.0326831	0.993825	0.955929	1.03322	0.995551
ukb-ppp-SUSD5-OID30650	Sushi domain-containing protein 5 | Inflammation_II	Inverse variance weighted	5	-0.0164943	0.0540308	0.760155	-0.122395	0.089406	0.983641	0.884799	1.09352	0.995551
ukb-ppp-SWAP70-OID31477	Switch-associated protein 70 | Oncology_II	Inverse variance weighted	3	0.0286154	0.0727104	0.693911	-0.113897	0.171128	1.02903	0.89235	1.18664	0.995551
ukb-ppp-TACC3-OID21285	Transforming acidic coiled-coil-containing protein 3 | Oncology	Inverse variance weighted	2	-0.114295	0.0534197	0.0323902	-0.218997	-0.00959211	0.891995	0.803324	0.990454	0.805599
ukb-ppp-TACSTD2-OID21447	Tumor-associated calcium signal transducer 2 | Oncology	Inverse variance weighted	5	0.0272203	0.0267198	0.308331	-0.0251506	0.0795912	1.02759	0.975163	1.08284	0.992525
ukb-ppp-TAFA5-OID21321	Chemokine-like protein TAFA-5 | Oncology	Inverse variance weighted	5	-0.00336142	0.0590605	0.954613	-0.11912	0.112397	0.996644	0.887701	1.11896	0.997535
ukb-ppp-TBC1D17-OID20844	TBC1 domain family member 17 | Neurology	Inverse variance weighted	5	0.0422016	0.0377336	0.263392	-0.0317562	0.116159	1.0431	0.968743	1.12317	0.977687
ukb-ppp-TBCC-OID20942	Tubulin-specific chaperone C | Neurology	Inverse variance weighted	2	0.0689245	0.060553	0.255015	-0.0497593	0.187608	1.07136	0.951458	1.20636	0.975581
ukb-ppp-TCL1A-OID20987	T-cell leukemia/lymphoma protein 1A | Neurology	Inverse variance weighted	2	-0.0708326	0.064894	0.275047	-0.198025	0.0563596	0.931618	0.820349	1.05798	0.980238
ukb-ppp-TCN1-OID30687	Transcobalamin-1 | Inflammation_II	Inverse variance weighted	8	-0.00404388	0.02871	0.887986	-0.0603154	0.0522277	0.995964	0.941468	1.05362	0.995551
ukb-ppp-TCN2-OID20341	Transcobalamin-2 | Cardiometabolic	Inverse variance weighted	7	-0.0168271	0.0234461	0.472948	-0.0627814	0.0291273	0.983314	0.939149	1.02956	0.995551
ukb-ppp-TCTN3-OID30326	Tectonic-3 | Cardiometabolic_II	Inverse variance weighted	4	-0.0265455	0.0391586	0.497837	-0.103296	0.0502053	0.973804	0.90186	1.05149	0.995551
ukb-ppp-TDGF1-OID20816	Teratocarcinoma-derived growth factor 1 | Neurology	Inverse variance weighted (multiplicative random effects)	12	-0.0304386	0.0214793	0.15645	-0.0725381	0.0116609	0.97002	0.93003	1.01173	0.942403
ukb-ppp-TEK-OID21496	Angiopoietin-1 receptor | Oncology	Inverse variance weighted	6	0.0328547	0.0403009	0.414937	-0.046135	0.111844	1.0334	0.954913	1.11834	0.995551
ukb-ppp-TEX101-OID30971	Testis-expressed protein 101 | Neurology_II	Inverse variance weighted	2	-0.0405218	0.0485836	0.404245	-0.135746	0.0547021	0.960288	0.873065	1.05623	0.995551
ukb-ppp-TF-OID30783	Serotransferrin | Inflammation_II	Inverse variance weighted (multiplicative random effects)	3	-0.016034	0.0719166	0.823573	-0.156991	0.124923	0.984094	0.854712	1.13306	0.995551
ukb-ppp-TFF1-OID21154	Trefoil factor 1 | Neurology	Inverse variance weighted	4	0.00985785	0.0573976	0.863637	-0.102641	0.122357	1.00991	0.90245	1.13016	0.995551
ukb-ppp-TFF2-OID20787	Trefoil factor 2 | Inflammation	Inverse variance weighted	2	0.0490864	0.136313	0.718771	-0.218086	0.316259	1.05031	0.804056	1.37199	0.995551
ukb-ppp-TFF3-OID20371	Trefoil factor 3 | Cardiometabolic	Inverse variance weighted	3	0.0453978	0.069962	0.516408	-0.0917277	0.182523	1.04644	0.912354	1.20024	0.995551
ukb-ppp-TFPI-OID20388	Tissue factor pathway inhibitor | Cardiometabolic	Inverse variance weighted	3	0.0498303	0.0367096	0.174648	-0.0221206	0.121781	1.05109	0.978122	1.12951	0.942403
ukb-ppp-TFPI2-OID21512	Tissue factor pathway inhibitor 2 | Oncology	Inverse variance weighted	4	0.0366432	0.0594244	0.537475	-0.0798287	0.153115	1.03732	0.923274	1.16546	0.995551
ukb-ppp-TFRC-OID20369	Transferrin receptor protein 1 | Cardiometabolic	Inverse variance weighted	3	0.0151841	0.0763807	0.842423	-0.134522	0.16489	1.0153	0.874134	1.17926	0.995551
ukb-ppp-TG-OID31359	Thyroglobulin | Oncology_II	Inverse variance weighted	2	0.0650353	0.123123	0.597351	-0.176286	0.306356	1.0672	0.838378	1.35847	0.995551
ukb-ppp-TGFB1-OID20621	Transforming growth factor beta-1 proprotein [Cleaved into: Latency-associated peptide | Inflammation	Inverse variance weighted	2	0.0274964	0.0418309	0.510973	-0.0544921	0.109485	1.02788	0.946966	1.1157	0.995551
ukb-ppp-TGFBI-OID20417	Transforming growth factor-beta-induced protein ig-h3 | Cardiometabolic	Inverse variance weighted	3	-0.0305936	0.0330989	0.355325	-0.0954675	0.0342802	0.96987	0.908948	1.03487	0.995551
ukb-ppp-TGFBR2-OID21493	TGF-beta receptor type-2 | Oncology	Inverse variance weighted	2	0.249884	0.180392	0.165983	-0.103684	0.603451	1.28388	0.90151	1.82842	0.942403
ukb-ppp-TGFBR3-OID20255	Transforming growth factor beta receptor type 3 | Cardiometabolic	Inverse variance weighted	2	0.158139	0.110083	0.150849	-0.0576243	0.373902	1.17133	0.944005	1.45339	0.942403
ukb-ppp-TGOLN2-OID30691	Trans-Golgi network integral membrane protein 2 | Inflammation_II	Inverse variance weighted	4	0.0211373	0.0211929	0.31858	-0.0204007	0.0626753	1.02136	0.979806	1.06468	0.995175
ukb-ppp-THBD-OID20231	Thrombomodulin | Cardiometabolic	Inverse variance weighted	2	-0.0513331	0.0569772	0.36762	-0.163008	0.0603422	0.949962	0.849584	1.0622	0.995551
ukb-ppp-THBS2-OID21104	Thrombospondin-2 | Neurology	Inverse variance weighted	4	-0.0665406	0.0314528	0.0343813	-0.128188	-0.00489315	0.935625	0.879688	0.995119	0.805599
ukb-ppp-THBS4-OID20368	Thrombospondin-4 | Cardiometabolic	Inverse variance weighted	3	-0.00948189	0.0436783	0.828142	-0.0950913	0.0761276	0.990563	0.90929	1.0791	0.995551
ukb-ppp-THSD1-OID30476	Thrombospondin type-1 domain-containing protein 1 | Inflammation_II	Inverse variance weighted	4	0.0796433	0.0896447	0.374308	-0.0960603	0.255347	1.0829	0.908409	1.29091	0.995551
ukb-ppp-THTPA-OID31375	Thiamine-triphosphatase | Oncology_II	Inverse variance weighted	2	0.0361437	0.0366016	0.323404	-0.0355956	0.107883	1.0368	0.965031	1.11392	0.995551
ukb-ppp-THY1-OID21050	Thy-1 membrane glycoprotein | Neurology	Inverse variance weighted	3	0.0365997	0.028771	0.203337	-0.0197915	0.0929908	1.03728	0.980403	1.09745	0.947774
ukb-ppp-TIMD4-OID20375	T-cell immunoglobulin and mucin domain-containing protein 4 | Cardiometabolic	Inverse variance weighted	2	0.0641994	0.0489998	0.190129	-0.0318402	0.160239	1.06631	0.968661	1.17379	0.947774
ukb-ppp-TIMP2-OID30318	Metalloproteinase inhibitor 2 | Cardiometabolic_II	Inverse variance weighted	2	-0.105533	0.255336	0.679381	-0.605992	0.394927	0.899845	0.545533	1.48428	0.995551
ukb-ppp-TIMP3-OID20684	Metalloproteinase inhibitor 3 | Inflammation	Inverse variance weighted	4	0.018617	0.0375233	0.619792	-0.0549287	0.0921626	1.01879	0.946553	1.09654	0.995551
ukb-ppp-TIMP4-OID21147	Metalloproteinase inhibitor 4 | Neurology	Inverse variance weighted	5	-0.0208145	0.0310765	0.502995	-0.0817244	0.0400953	0.979401	0.921526	1.04091	0.995551
ukb-ppp-TINAGL1-OID20180	Tubulointerstitial nephritis antigen-like | Cardiometabolic	Inverse variance weighted	2	-0.170772	0.124858	0.171397	-0.415493	0.0739496	0.843014	0.660015	1.07675	0.942403
ukb-ppp-TLR1-OID30532	Toll-like receptor 1 | Inflammation_II	Inverse variance weighted	8	0.0180687	0.0483761	0.708772	-0.0767484	0.112886	1.01823	0.926123	1.1195	0.995551
ukb-ppp-TLR3-OID20612	Toll-like receptor 3 | Inflammation	Inverse variance weighted	3	-0.0290668	0.0249836	0.244653	-0.0780347	0.0199011	0.971352	0.924932	1.0201	0.971469
ukb-ppp-TLR4-OID30428	Toll-like receptor 4 | Inflammation_II	Inverse variance weighted	2	-0.00944216	0.0690897	0.891295	-0.144858	0.125974	0.990602	0.865145	1.13425	0.995551
ukb-ppp-TMEM132A-OID30287	Transmembrane protein 132A | Cardiometabolic_II	Inverse variance weighted	4	-0.0168246	0.0324586	0.60422	-0.0804435	0.0467943	0.983316	0.922707	1.04791	0.995551
ukb-ppp-TMEM25-OID31015	Transmembrane protein 25 | Neurology_II	Inverse variance weighted	5	0.00377948	0.0438681	0.931343	-0.082202	0.089761	1.00379	0.921086	1.09391	0.995551
ukb-ppp-TMPRSS11D-OID31103	Transmembrane protease serine 11D | Neurology_II	Inverse variance weighted	2	-0.0350553	0.171779	0.838297	-0.371742	0.301631	0.965552	0.689532	1.35206	0.995551
ukb-ppp-TMPRSS15-OID21364	Enteropeptidase | Oncology	Inverse variance weighted	2	0.0340726	0.133294	0.798245	-0.227184	0.295329	1.03466	0.796774	1.34357	0.995551
ukb-ppp-TMPRSS5-OID20947	Transmembrane protease serine 5 | Neurology	Inverse variance weighted	5	-0.0139788	0.0212172	0.509996	-0.0555646	0.0276069	0.986118	0.945951	1.02799	0.995551
ukb-ppp-TNC-OID20359	Tenascin | Cardiometabolic	Inverse variance weighted	3	0.0614153	0.040044	0.125105	-0.017071	0.139902	1.06334	0.983074	1.15016	0.926728
ukb-ppp-TNF-OID20074	Tumor necrosis factor | Cardiometabolic	Inverse variance weighted	2	-0.401101	0.184088	0.0293425	-0.761914	-0.0402884	0.669582	0.466772	0.960512	0.805599
ukb-ppp-TNFAIP2-OID31446	Tumor necrosis factor alpha-induced protein 2 | Oncology_II	Inverse variance weighted	2	-0.0134944	0.202344	0.946828	-0.410089	0.3831	0.986596	0.663591	1.46683	0.996018
ukb-ppp-TNFRSF10A-OID20967	Tumor necrosis factor receptor superfamily member 10A | Neurology	Inverse variance weighted	4	0.037374	0.0404004	0.35492	-0.0418109	0.116559	1.03808	0.959051	1.12362	0.995551
ukb-ppp-TNFRSF10B-OID20981	Tumor necrosis factor receptor superfamily member 10B | Neurology	Inverse variance weighted	3	0.176698	0.0840087	0.0354372	0.0120407	0.341355	1.19327	1.01211	1.40685	0.805599
ukb-ppp-TNFRSF10C-OID20265	Tumor necrosis factor receptor superfamily member 10C | Cardiometabolic	Inverse variance weighted	4	0.0890461	0.0403044	0.0271511	0.0100494	0.168043	1.09313	1.0101	1.18299	0.805599
ukb-ppp-TNFRSF11A-OID20646	Tumor necrosis factor receptor superfamily member 11A | Inflammation	Inverse variance weighted	7	0.0167063	0.0229673	0.466982	-0.0283095	0.0617221	1.01685	0.972087	1.06367	0.995551
ukb-ppp-TNFRSF11B-OID20735	Tumor necrosis factor receptor superfamily member 11B | Inflammation	Inverse variance weighted	5	0.0409957	0.0491445	0.404175	-0.0553274	0.137319	1.04185	0.946175	1.14719	0.995551
ukb-ppp-TNFRSF12A-OID21482	Tumor necrosis factor receptor superfamily member 12A | Oncology	Inverse variance weighted	3	0.0361019	0.115162	0.753911	-0.189616	0.26182	1.03676	0.827277	1.29929	0.995551
ukb-ppp-TNFRSF13B-OID20702	Tumor necrosis factor receptor superfamily member 13B | Inflammation	Inverse variance weighted	2	-0.0538938	0.0943925	0.56803	-0.238903	0.131115	0.947533	0.787491	1.1401	0.995551
ukb-ppp-TNFRSF13C-OID20480	Tumor necrosis factor receptor superfamily member 13C | Inflammation	Inverse variance weighted	3	0.0239549	0.0371848	0.519439	-0.0489273	0.0968371	1.02424	0.95225	1.10168	0.995551
ukb-ppp-TNFRSF19-OID21446	Tumor necrosis factor receptor superfamily member 19 | Oncology	Inverse variance weighted	3	0.0738414	0.0417512	0.0769595	-0.00799089	0.155674	1.07664	0.992041	1.16844	0.926728
ukb-ppp-TNFRSF1B-OID21145	Tumor necrosis factor receptor superfamily member 1B | Neurology	Inverse variance weighted	2	-0.00777971	0.0865739	0.928397	-0.177464	0.161905	0.99225	0.837391	1.17575	0.995551
ukb-ppp-TNFRSF21-OID21052	Tumor necrosis factor receptor superfamily member 21 | Neurology	Inverse variance weighted	3	-0.126003	0.0858484	0.142175	-0.294266	0.0422597	0.881612	0.745078	1.04317	0.926728
ukb-ppp-TNFRSF4-OID20653	Tumor necrosis factor receptor superfamily member 4 | Inflammation	Inverse variance weighted	3	-0.108403	0.0853196	0.203886	-0.27563	0.0588229	0.897265	0.759094	1.06059	0.947774
ukb-ppp-TNFRSF6B-OID20964	Tumor necrosis factor receptor superfamily member 6B | Neurology	Inverse variance weighted	6	0.00459045	0.0428279	0.914643	-0.0793522	0.0885331	1.0046	0.923714	1.09257	0.995551
ukb-ppp-TNFRSF8-OID21049	Tumor necrosis factor receptor superfamily member 8 | Neurology	Inverse variance weighted	2	-0.083679	0.0975286	0.390896	-0.274835	0.107477	0.919726	0.759697	1.11347	0.995551
ukb-ppp-TNFSF10-OID20611	Tumor necrosis factor ligand superfamily member 10 | Inflammation	Inverse variance weighted	2	-0.0584085	0.139223	0.674827	-0.331285	0.214468	0.943265	0.718	1.2392	0.995551
ukb-ppp-TNFSF12-OID20624	Tumor necrosis factor ligand superfamily member 12 | Inflammation	Inverse variance weighted	4	0.0131574	0.0391737	0.736966	-0.0636231	0.0899379	1.01324	0.938359	1.09411	0.995551
ukb-ppp-TNFSF13-OID20733	Tumor necrosis factor ligand superfamily member 13 | Inflammation	Inverse variance weighted	2	0.0807462	0.038736	0.0371121	0.00482373	0.156669	1.0841	1.00484	1.16961	0.805599
ukb-ppp-TNFSF13B-OID20272	Tumor necrosis factor ligand superfamily member 13B | Cardiometabolic	Inverse variance weighted	5	-0.0949306	0.0623255	0.127723	-0.217089	0.0272274	0.909436	0.804859	1.0276	0.926728
ukb-ppp-TNFSF14-OID20953	Tumor necrosis factor ligand superfamily member 14 | Neurology	Inverse variance weighted	5	-0.017388	0.0351732	0.621057	-0.0863275	0.0515515	0.982762	0.917294	1.0529	0.995551
ukb-ppp-TNFSF8-OID30384	Tumor necrosis factor ligand superfamily member 8 | Cardiometabolic_II	Inverse variance weighted	2	-0.161021	0.046553	0.000542425	-0.252265	-0.0697774	0.851274	0.777039	0.932601	0.194918
ukb-ppp-TNN-OID30412	Tenascin-N | Cardiometabolic_II	Inverse variance weighted	6	0.00431499	0.0223723	0.847059	-0.0395347	0.0481647	1.00432	0.961237	1.04934	0.995551
ukb-ppp-TNR-OID20957	Tenascin-R | Neurology	Inverse variance weighted (multiplicative random effects)	5	0.0432223	0.0540453	0.42386	-0.0627064	0.149151	1.04417	0.939219	1.16085	0.995551
ukb-ppp-TNXB-OID21107	Tenascin-X | Neurology	Inverse variance weighted	3	0.0609457	0.0475938	0.200356	-0.0323382	0.15423	1.06284	0.968179	1.16676	0.947774
ukb-ppp-TOR1AIP1-OID30195	Torsin-1A-interacting protein 1 | Cardiometabolic_II	Inverse variance weighted	3	-0.0398828	0.0220932	0.071042	-0.0831855	0.00341983	0.960902	0.92018	1.00343	0.926728
ukb-ppp-TP53I3-OID30632	Quinone oxidoreductase PIG3 | Inflammation_II	Inverse variance weighted	5	0.0251698	0.0257039	0.327469	-0.0252097	0.0755494	1.02549	0.975105	1.07848	0.995551
ukb-ppp-TPK1-OID30338	Thiamin pyrophosphokinase 1 | Cardiometabolic_II	Inverse variance weighted	4	-0.000133386	0.0314115	0.996612	-0.0616999	0.0614331	0.999867	0.940165	1.06336	0.999922
ukb-ppp-TPMT-OID21270	Thiopurine S-methyltransferase | Oncology	Inverse variance weighted	3	-0.0367556	0.0319997	0.250711	-0.099475	0.0259638	0.963912	0.905313	1.0263	0.97158
ukb-ppp-TPP1-OID20750	Tripeptidyl-peptidase 1 | Inflammation	Inverse variance weighted	4	0.0360775	0.061958	0.560372	-0.0853602	0.157515	1.03674	0.918182	1.1706	0.995551
ukb-ppp-TPSAB1-OID20642	Tryptase alpha/beta-1 | Inflammation	Inverse variance weighted	6	-0.0072285	0.0161184	0.653819	-0.0388205	0.0243635	0.992798	0.961923	1.02466	0.995551
ukb-ppp-TPSD1-OID30982	Tryptase delta | Neurology_II	Inverse variance weighted	3	-0.0302271	0.0316688	0.339843	-0.092298	0.0318438	0.970225	0.911833	1.03236	0.995551
ukb-ppp-TRDMT1-OID31335	tRNA (cytosine(38)-C(5))-methyltransferase | Oncology_II	Inverse variance weighted	2	0.123034	0.0707734	0.0821356	-0.0156815	0.26175	1.13092	0.984441	1.2992	0.926728
ukb-ppp-TREH-OID30388	Trehalase | Cardiometabolic_II	Inverse variance weighted	10	0.0265316	0.0223732	0.235676	-0.0173199	0.070383	1.02689	0.982829	1.07292	0.971151
ukb-ppp-TREM2-OID20731	Triggering receptor expressed on myeloid cells 2 | Inflammation	Inverse variance weighted	3	-0.0625902	0.062582	0.317247	-0.185251	0.0600705	0.939328	0.830896	1.06191	0.995175
ukb-ppp-TREML2-OID21120	Trem-like transcript 2 protein | Neurology	Inverse variance weighted	2	-0.00517446	0.0368649	0.888373	-0.0774296	0.0670807	0.994839	0.925492	1.06938	0.995551
ukb-ppp-TRIM21-OID20533	E3 ubiquitin-protein ligase TRIM21 | Inflammation	Inverse variance weighted	2	0.000435797	0.108152	0.996785	-0.211542	0.212413	1.00044	0.809336	1.23666	0.999922
ukb-ppp-TRIM40-OID30885	E3 ubiquitin ligase TRIM40 | Neurology_II	Inverse variance weighted (multiplicative random effects)	3	0.0349996	0.0790011	0.657746	-0.119842	0.189842	1.03562	0.88706	1.20906	0.995551
ukb-ppp-TRIM5-OID20526	Tripartite motif-containing protein 5 | Inflammation	Inverse variance weighted	3	0.0694106	0.0358761	0.0530238	-0.000906686	0.139728	1.07188	0.999094	1.14996	0.8835
ukb-ppp-TRIM58-OID31429	E3 ubiquitin-protein ligase TRIM58 | Oncology_II	Inverse variance weighted	2	0.0184125	0.0559973	0.742299	-0.0913423	0.128167	1.01858	0.912705	1.13674	0.995551
ukb-ppp-TSPAN8-OID31470	Tetraspanin-8 | Oncology_II	Inverse variance weighted	7	0.0152973	0.0358712	0.669779	-0.0550103	0.0856049	1.01541	0.946475	1.08938	0.995551
ukb-ppp-TST-OID20868	Thiosulfate sulfurtransferase | Neurology	Inverse variance weighted	2	-0.0420071	0.0942038	0.655657	-0.226646	0.142632	0.958863	0.797203	1.15331	0.995551
ukb-ppp-TTF2-OID30942	Transcription termination factor 2 | Neurology_II	Inverse variance weighted (multiplicative random effects)	4	-0.00536916	0.0427589	0.900074	-0.0891767	0.0784384	0.994645	0.914684	1.0816	0.995551
ukb-ppp-TTR-OID30782	Transthyretin | Inflammation_II	Inverse variance weighted	2	0.144047	0.0867325	0.0967508	-0.0259491	0.314042	1.15494	0.974385	1.36895	0.926728
ukb-ppp-TXNDC15-OID21495	Thioredoxin domain-containing protein 15 | Oncology	Inverse variance weighted	6	0.0156603	0.0153708	0.308282	-0.0144665	0.045787	1.01578	0.985638	1.04685	0.992525
ukb-ppp-TXNDC5-OID21012	Thioredoxin domain-containing protein 5 | Neurology	Inverse variance weighted	2	0.167195	0.113049	0.139152	-0.0543814	0.388771	1.18198	0.947071	1.47517	0.926728
ukb-ppp-TYRO3-OID20161	Tyrosine-protein kinase receptor TYRO3 | Cardiometabolic	Inverse variance weighted	4	0.0126105	0.0260263	0.62801	-0.038401	0.063622	1.01269	0.962327	1.06569	0.995551
ukb-ppp-UBE2L6-OID30321	Ubiquitin/ISG15-conjugating enzyme E2 L6 | Cardiometabolic_II	Inverse variance weighted	2	0.0138725	0.0467099	0.766472	-0.0776789	0.105424	1.01397	0.925261	1.11118	0.995551
ukb-ppp-ULBP2-OID20919	UL16-binding protein 2 | Neurology	Inverse variance weighted	5	-0.0121486	0.024585	0.621203	-0.0603352	0.036038	0.987925	0.941449	1.0367	0.995551
ukb-ppp-UMOD-OID20237	Uromodulin | Cardiometabolic	Inverse variance weighted	8	0.0220369	0.0262446	0.401091	-0.0294025	0.0734763	1.02228	0.971026	1.07624	0.995551
ukb-ppp-UPB1-OID30352	Beta-ureidopropionase | Cardiometabolic_II	Inverse variance weighted	2	-0.277672	0.133735	0.0378679	-0.539792	-0.0155509	0.757546	0.582869	0.984569	0.805599
ukb-ppp-UROD-OID30603	Uroporphyrinogen decarboxylase | Inflammation_II	Inverse variance weighted	3	0.0519122	0.0347369	0.135061	-0.0161722	0.119997	1.05328	0.983958	1.12749	0.926728
ukb-ppp-USP28-OID31084	Ubiquitin carboxyl-terminal hydrolase 28 | Neurology_II	Inverse variance weighted	2	-0.0818944	0.122608	0.504174	-0.322206	0.158418	0.921369	0.724549	1.17166	0.995551
ukb-ppp-UXS1-OID21189	UDP-glucuronic acid decarboxylase 1 | Oncology	Inverse variance weighted	2	0.00102485	0.0768977	0.989367	-0.149695	0.151744	1.00103	0.860971	1.16386	0.999922
ukb-ppp-VASH1-OID20516	Tubulinyl-Tyr carboxypeptidase 1 | Inflammation	Inverse variance weighted	2	0.0790241	0.0774263	0.307427	-0.0727314	0.23078	1.08223	0.929851	1.25958	0.992525
ukb-ppp-VASN-OID20345	Vasorin | Cardiometabolic	Inverse variance weighted	3	0.0287702	0.0280334	0.304757	-0.0261751	0.0837156	1.02919	0.974164	1.08732	0.992525
ukb-ppp-VCAM1-OID20396	Vascular cell adhesion protein 1 | Cardiometabolic	Inverse variance weighted	2	-0.00201304	0.133445	0.987964	-0.263566	0.25954	0.997989	0.768307	1.29633	0.999922
ukb-ppp-VCAN-OID21026	Versican core protein | Neurology	Inverse variance weighted	6	0.0292814	0.0249162	0.239916	-0.0195543	0.078117	1.02971	0.980636	1.08125	0.971469
ukb-ppp-VEGFA-OID20650	Vascular endothelial growth factor A | Inflammation	Inverse variance weighted (multiplicative random effects)	6	-0.000235698	0.0316087	0.99405	-0.0621887	0.0617173	0.999764	0.939706	1.06366	0.999922
ukb-ppp-VEGFB-OID30554	Vascular endothelial growth factor B | Inflammation_II	Inverse variance weighted	3	0.305584	0.0877609	0.000497678	0.133572	0.477595	1.35742	1.1429	1.61219	0.194918
ukb-ppp-VEGFC-OID21524	Vascular endothelial growth factor C | Oncology	Inverse variance weighted	2	-0.230101	0.168391	0.171794	-0.560148	0.0999465	0.794454	0.571125	1.10511	0.942403
ukb-ppp-VGF-OID31067	Neurosecretory protein VGF | Neurology_II	Inverse variance weighted	2	-0.12517	0.175331	0.475284	-0.468818	0.218478	0.882347	0.625741	1.24418	0.995551
ukb-ppp-VIT-OID30334	Vitrin | Cardiometabolic_II	Inverse variance weighted	7	-0.0285172	0.0317875	0.369654	-0.0908207	0.0337862	0.971886	0.913181	1.03436	0.995551
ukb-ppp-VMO1-OID21381	Vitelline membrane outer layer protein 1 homolog | Oncology	Inverse variance weighted (multiplicative random effects)	7	0.0228592	0.0371078	0.53788	-0.0498721	0.0955906	1.02312	0.951351	1.10031	0.995551
ukb-ppp-VNN1-OID30711	Pantetheinase | Inflammation_II	Inverse variance weighted	8	0.0322232	0.0201381	0.109573	-0.00724735	0.0716938	1.03275	0.992779	1.07433	0.926728
ukb-ppp-VNN2-OID21310	Vascular non-inflammatory molecule 2 | Oncology	Inverse variance weighted	8	0.00101107	0.0173712	0.953587	-0.0330366	0.0350587	1.00101	0.967503	1.03568	0.997535
ukb-ppp-VSIG10-OID31400	V-set and immunoglobulin domain-containing protein 10 | Oncology_II	Inverse variance weighted	4	0.0191651	0.0324734	0.55507	-0.0444827	0.082813	1.01935	0.956492	1.08634	0.995551
ukb-ppp-VSIG10L-OID30189	V-set and immunoglobulin domain-containing protein 10-like | Cardiometabolic_II	Inverse variance weighted	2	-0.0247931	0.0625848	0.691993	-0.147459	0.0978732	0.975512	0.862898	1.10282	0.995551
ukb-ppp-VSIG2-OID31371	V-set and immunoglobulin domain-containing protein 2 | Oncology_II	Inverse variance weighted	2	0.0400807	0.0552103	0.467861	-0.0681315	0.148293	1.04089	0.934138	1.15985	0.995551
ukb-ppp-VSIR-OID20131	V-type immunoglobulin domain-containing suppressor of T-cell activation | Cardiometabolic	Inverse variance weighted	2	0.0110393	0.0527091	0.834107	-0.0922707	0.114349	1.0111	0.911858	1.12114	0.995551
ukb-ppp-VSNL1-OID31105	Visinin-like protein 1 | Neurology_II	Inverse variance weighted	2	-0.000946383	0.0348252	0.97832	-0.0692037	0.067311	0.999054	0.933137	1.06963	0.999875
ukb-ppp-VSTM1-OID20851	V-set and transmembrane domain-containing protein 1 | Neurology	Inverse variance weighted	5	0.0129479	0.0233092	0.578565	-0.0327383	0.058634	1.01303	0.967792	1.06039	0.995551
ukb-ppp-VSTM2L-OID20067	V-set and transmembrane domain-containing protein 2-like protein | Cardiometabolic	Inverse variance weighted	2	-0.0315045	0.0782586	0.687265	-0.184891	0.121882	0.968987	0.831195	1.12962	0.995551
ukb-ppp-VWA1-OID21421	von Willebrand factor A domain-containing protein 1 | Oncology	Inverse variance weighted	4	-0.00167452	0.0459415	0.970924	-0.0917198	0.0883708	0.998327	0.912361	1.09239	0.997824
ukb-ppp-VWC2-OID20936	Brorin | Neurology	Inverse variance weighted	5	-0.0230731	0.0350166	0.509948	-0.0917057	0.0455594	0.977191	0.912374	1.04661	0.995551
ukb-ppp-VWC2L-OID31002	von Willebrand factor C domain-containing protein 2-like | Neurology_II	Inverse variance weighted	2	-0.100222	0.110305	0.363566	-0.316419	0.115975	0.904637	0.728754	1.12297	0.995551
ukb-ppp-VWF-OID20256	von Willebrand factor | Cardiometabolic	Inverse variance weighted	2	-0.0811451	0.10421	0.436173	-0.285396	0.123106	0.92206	0.751717	1.131	0.995551
ukb-ppp-WARS-OID21084	Tryptophan--tRNA ligase, cytoplasmic | Neurology	Inverse variance weighted	2	0.0669964	0.0486499	0.168478	-0.0283575	0.16235	1.06929	0.972041	1.17627	0.942403
ukb-ppp-WASF1-OID20091	Wiskott-Aldrich syndrome protein family member 1 | Cardiometabolic	Inverse variance weighted (multiplicative random effects)	3	0.0124871	0.0695454	0.857504	-0.123822	0.148796	1.01257	0.883537	1.16044	0.995551
ukb-ppp-WFDC1-OID31366	WAP four-disulfide core domain protein 1 | Oncology_II	Inverse variance weighted	2	0.0335419	0.033778	0.320705	-0.032663	0.0997468	1.03411	0.967865	1.10489	0.995551
ukb-ppp-WFDC12-OID21462	WAP four-disulfide core domain protein 12 | Oncology	Inverse variance weighted	4	0.0234826	0.0312233	0.451999	-0.0377151	0.0846802	1.02376	0.962987	1.08837	0.995551
ukb-ppp-WFIKKN2-OID20785	WAP, Kazal, immunoglobulin, Kunitz and NTR domain-containing protein 2 | Inflammation	Inverse variance weighted	5	-0.0413917	0.0334346	0.21572	-0.106924	0.0241401	0.959453	0.898594	1.02443	0.957676
ukb-ppp-WIF1-OID21464	Wnt inhibitory factor 1 | Oncology	Inverse variance weighted	2	0.104576	0.0535989	0.0510471	-0.00047793	0.20963	1.11024	0.999522	1.23322	0.880196
ukb-ppp-WNT9A-OID20460	Protein Wnt-9a | Inflammation	Inverse variance weighted	2	0.0940789	0.294899	0.749711	-0.483924	0.672082	1.09865	0.61636	1.95831	0.995551
ukb-ppp-XCL1-OID21398	Lymphotactin | Oncology	Inverse variance weighted (multiplicative random effects)	7	0.0250769	0.046616	0.590614	-0.0662905	0.116444	1.02539	0.935859	1.12349	0.995551
ukb-ppp-YOD1-OID30181	Ubiquitin thioesterase OTU1 | Cardiometabolic_II	Inverse variance weighted	2	-0.0119041	0.150639	0.937014	-0.307156	0.283348	0.988167	0.735535	1.32757	0.995551
ukb-ppp-ZBP1-OID30526	Z-DNA-binding protein 1 | Inflammation_II	Inverse variance weighted	4	0.00757362	0.0400068	0.849851	-0.0708396	0.0859869	1.0076	0.931611	1.08979	0.995551
ukb-ppp-ZBTB16-OID21205	Zinc finger and BTB domain-containing protein 16 | Oncology	Inverse variance weighted	3	-0.00220091	0.0364607	0.951866	-0.0736639	0.069262	0.997802	0.928984	1.07172	0.997535
ukb-ppp-ZFYVE19-OID31452	Abscission/NoCut checkpoint regulator | Oncology_II	Inverse variance weighted	2	0.0848743	0.0352253	0.0159757	0.0158327	0.153916	1.08858	1.01596	1.16639	0.671822
ukb-ppp-ZP3-OID30265	Zona pellucida sperm-binding protein 3 | Cardiometabolic_II	Inverse variance weighted	8	-0.0311177	0.020905	0.136611	-0.0720915	0.0098561	0.969361	0.930446	1.0099	0.926728
ukb-ppp-AARSD1-OID21311	Alanyl-tRNA editing protein Aarsd1 | Oncology	Wald ratio	1	0.0555501	0.0875126	0.525581	-0.115975	0.227075	1.05712	0.890498	1.25492	0.837139
ukb-ppp-ABL1-OID21280	Tyrosine-protein kinase ABL1 | Oncology	Wald ratio	1	0.222123	0.166361	0.181815	-0.103945	0.548191	1.24873	0.901275	1.73012	0.660113
ukb-ppp-ACADM-OID31277	Medium-chain specific acyl-CoA dehydrogenase, mitochondrial | Oncology_II	Wald ratio	1	0.0977275	0.0877184	0.265234	-0.0742006	0.269656	1.10266	0.928485	1.30951	0.753265
ukb-ppp-ACOT13-OID31522	Acyl-coenzyme A thioesterase 13 | Oncology_II	Wald ratio	1	0.0877774	0.181621	0.628883	-0.2682	0.443755	1.09175	0.764755	1.55855	0.89272
ukb-ppp-ACOX1-OID20124	Peroxisomal acyl-coenzyme A oxidase 1 | Cardiometabolic	Wald ratio	1	-0.117063	0.163768	0.474728	-0.438048	0.203923	0.889529	0.645295	1.2262	0.824324
ukb-ppp-ACRBP-OID31385	Acrosin-binding protein | Oncology_II	Wald ratio	1	0.11185	0.0765769	0.144118	-0.0382404	0.261941	1.11835	0.962482	1.29945	0.612883
ukb-ppp-ACRV1-OID30513	Acrosomal protein SP-10 | Inflammation_II	Wald ratio	1	-0.653214	0.232556	0.00497201	-1.10903	-0.197404	0.52037	0.32988	0.820859	0.122197
ukb-ppp-ACTA2-OID20079	Actin, aortic smooth muscle | Cardiometabolic	Wald ratio	1	-0.216219	0.182558	0.236262	-0.574033	0.141595	0.805559	0.563249	1.15211	0.718911
ukb-ppp-ACY1-OID20137	Aminoacylase-1 | Cardiometabolic	Wald ratio	1	-0.0166798	0.139003	0.904487	-0.289126	0.255766	0.983459	0.748918	1.29145	0.974862
ukb-ppp-ADA2-OID20394	Adenosine deaminase 2 | Cardiometabolic	Wald ratio	1	0.0123799	0.0551484	0.822381	-0.0957109	0.120471	1.01246	0.908727	1.12803	0.957485
ukb-ppp-ADAMTS1-OID30528	A disintegrin and metalloproteinase with thrombospondin motifs 1 | Inflammation_II	Wald ratio	1	-0.2526	0.303764	0.405654	-0.847977	0.342777	0.776779	0.42828	1.40886	0.799634
ukb-ppp-ADAMTS4-OID30471	A disintegrin and metalloproteinase with thrombospondin motifs 4 | Inflammation_II	Wald ratio	1	0.0752367	0.0930677	0.418856	-0.107176	0.257649	1.07814	0.898367	1.29389	0.807265
ukb-ppp-ADH4-OID20117	All-trans-retinol dehydrogenase [NAD | Cardiometabolic	Wald ratio	1	0.0627289	0.0852942	0.46207	-0.104448	0.229906	1.06474	0.900822	1.25848	0.819029
ukb-ppp-ADM-OID21467	ADM | Oncology	Wald ratio	1	0.259206	0.0689134	0.000169011	0.124136	0.394276	1.2959	1.13217	1.48331	0.0134998
ukb-ppp-AGR2-OID20896	Anterior gradient protein 2 homolog | Neurology	Wald ratio	1	-0.0170934	0.102048	0.866974	-0.217107	0.182921	0.983052	0.804844	1.20072	0.972841
ukb-ppp-AGXT-OID20139	Serine--pyruvate aminotransferase | Cardiometabolic	Wald ratio	1	-0.0390843	0.0410358	0.340872	-0.119515	0.0413459	0.96167	0.887351	1.04221	0.786582
ukb-ppp-AHNAK-OID30260	Neuroblast differentiation-associated protein AHNAK | Cardiometabolic_II	Wald ratio	1	0.175814	0.0977877	0.0721906	-0.01585	0.367478	1.19222	0.984275	1.44409	0.455486
ukb-ppp-AHSP-OID21078	Alpha-hemoglobin-stabilizing protein | Neurology	Wald ratio	1	0.034765	0.223565	0.876425	-0.403422	0.472952	1.03538	0.66803	1.60472	0.974862
ukb-ppp-AIF1-OID21234	Allograft inflammatory factor 1 | Oncology	Wald ratio	1	-0.389097	0.100111	0.000101639	-0.585315	-0.192879	0.677669	0.55693	0.824582	0.0134998
ukb-ppp-AKAP12-OID30571	A-kinase anchor protein 12 | Inflammation_II	Wald ratio	1	-0.448302	0.318628	0.159435	-1.07281	0.176209	0.638712	0.342045	1.19269	0.632567
ukb-ppp-AKR1B1-OID21244	Aldo-keto reductase family 1 member B1 | Oncology	Wald ratio	1	0.0948761	0.0837254	0.257138	-0.0692258	0.258978	1.09952	0.933116	1.29561	0.74687
ukb-ppp-AKR1C4-OID20062	Aldo-keto reductase family 1 member C4 | Cardiometabolic	Wald ratio	1	-0.247905	0.221906	0.263924	-0.682839	0.18703	0.780434	0.50518	1.20566	0.752892
ukb-ppp-AKT3-OID21197	RAC-gamma serine/threonine-protein kinase | Oncology	Wald ratio	1	0.226805	0.20077	0.258614	-0.166705	0.620315	1.25459	0.846449	1.85951	0.747756
ukb-ppp-AMBN-OID20437	Ameloblastin | Inflammation	Wald ratio	1	-0.220852	0.150378	0.141929	-0.515592	0.0738892	0.801836	0.597147	1.07669	0.612623
ukb-ppp-AMFR-OID20806	E3 ubiquitin-protein ligase AMFR | Neurology	Wald ratio	1	0.247704	0.280727	0.377578	-0.30252	0.797929	1.28108	0.738953	2.22094	0.786582
ukb-ppp-AMIGO1-OID30881	Amphoterin-induced protein 1 | Neurology_II	Wald ratio	1	-0.738182	0.23964	0.00206736	-1.20788	-0.268488	0.477982	0.298831	0.764535	0.0629069
ukb-ppp-AMOTL2-OID31351	Angiomotin-like protein 2 | Oncology_II	Wald ratio	1	-0.34913	0.183746	0.0574242	-0.709272	0.0110123	0.705301	0.492002	1.01107	0.422616
ukb-ppp-ANGPTL2-OID20726	Angiopoietin-related protein 2 | Inflammation	Wald ratio	1	0.354797	0.265456	0.181366	-0.165496	0.87509	1.42589	0.847474	2.39909	0.660113
ukb-ppp-ANKMY2-OID30518	Ankyrin repeat and MYND domain-containing protein 2 | Inflammation_II	Wald ratio	1	0.105593	0.140369	0.4519	-0.16953	0.380715	1.11137	0.844061	1.46333	0.819029
ukb-ppp-ANKRD54-OID21162	Ankyrin repeat domain-containing protein 54 | Oncology	Wald ratio	1	-0.0301646	0.157979	0.848572	-0.339803	0.279474	0.970286	0.71191	1.32243	0.968278
ukb-ppp-ANXA10-OID20886	Annexin A10 | Neurology	Wald ratio	1	0.043624	0.217165	0.840792	-0.382019	0.469267	1.04459	0.682482	1.59882	0.968278
ukb-ppp-ANXA11-OID20583	Annexin A11 | Inflammation	Wald ratio	1	0.22899	0.179498	0.202053	-0.122826	0.580806	1.25733	0.884417	1.78748	0.697903
ukb-ppp-ANXA3-OID21036	Annexin A3 | Neurology	Wald ratio	1	-0.066637	0.12548	0.595379	-0.312577	0.179303	0.935535	0.731559	1.19638	0.882708
ukb-ppp-ANXA4-OID20123	Annexin A4 | Cardiometabolic	Wald ratio	1	-0.153537	0.216841	0.478907	-0.578546	0.271472	0.857669	0.560713	1.31189	0.827085
ukb-ppp-ANXA5-OID20810	Annexin A5 | Neurology	Wald ratio	1	0.28422	0.10539	0.00700016	0.0776552	0.490784	1.32872	1.08075	1.6336	0.150432
ukb-ppp-AP3B1-OID31478	AP-3 complex subunit beta-1 | Oncology_II	Wald ratio	1	-0.0595034	0.244616	0.80781	-0.538951	0.419944	0.942232	0.58336	1.52188	0.956255
ukb-ppp-APOA1-OID30769	Apolipoprotein A-I | Inflammation_II	Wald ratio	1	0.257011	0.173737	0.139056	-0.0835122	0.597535	1.29306	0.91988	1.81763	0.612623
ukb-ppp-APOA2-OID30686	Apolipoprotein A-II | Inflammation_II	Wald ratio	1	-0.322699	0.167245	0.0536683	-0.650498	0.00510019	0.724192	0.521786	1.00511	0.422616
ukb-ppp-APOF-OID30701	Apolipoprotein F | Inflammation_II	Wald ratio	1	-0.0881043	0.0684859	0.198283	-0.222337	0.0461281	0.915665	0.800646	1.04721	0.692366
ukb-ppp-APOL1-OID30708	Apolipoprotein L1 | Inflammation_II	Wald ratio	1	-0.0394723	0.0475723	0.406691	-0.132714	0.0537695	0.961297	0.875715	1.05524	0.799634
ukb-ppp-APP-OID21070	Amyloid-beta precursor protein | Neurology	Wald ratio	1	-0.0514395	0.160467	0.748542	-0.365954	0.263075	0.949861	0.693535	1.30092	0.932191
ukb-ppp-APPL2-OID30590	DCC-interacting protein 13-beta | Inflammation_II	Wald ratio	1	-0.0800365	0.0854897	0.349164	-0.247596	0.0875234	0.923083	0.780675	1.09147	0.786582
ukb-ppp-AREG-OID21357	Amphiregulin | Oncology	Wald ratio	1	-0.0149682	0.0771118	0.846089	-0.166107	0.136171	0.985143	0.846955	1.14588	0.968278
ukb-ppp-ARFIP1-OID31024	Arfaptin-1 | Neurology_II	Wald ratio	1	0.0852575	0.0691132	0.217355	-0.0502045	0.220719	1.089	0.951035	1.24697	0.699142
ukb-ppp-ARG2-OID31339	Arginase-2, mitochondrial | Oncology_II	Wald ratio	1	-0.0299075	0.181776	0.869315	-0.386189	0.326374	0.970535	0.679642	1.38593	0.972841
ukb-ppp-ARHGAP45-OID30653	Rho GTPase-activating protein 45 | Inflammation_II	Wald ratio	1	0.122239	0.154907	0.430046	-0.181378	0.425856	1.13002	0.83412	1.5309	0.807637
ukb-ppp-ASGR1-OID20990	Asialoglycoprotein receptor 1 | Neurology	Wald ratio	1	-0.0568102	0.0654229	0.385202	-0.185039	0.0714188	0.944773	0.831072	1.07403	0.786582
ukb-ppp-ASPSCR1-OID31055	Tether containing UBX domain for GLUT4 | Neurology_II	Wald ratio	1	-0.0435056	0.0535603	0.416634	-0.148484	0.0614725	0.957427	0.862014	1.0634	0.806755
ukb-ppp-ATOX1-OID21476	Copper transport protein ATOX1 | Oncology	Wald ratio	1	-0.202481	0.15547	0.192786	-0.507202	0.10224	0.816702	0.602178	1.10765	0.684444
ukb-ppp-ATP5IF1-OID20760	ATPase inhibitor, mitochondrial | Inflammation	Wald ratio	1	0.0257893	0.104349	0.804796	-0.178735	0.230313	1.02612	0.836328	1.25899	0.955883
ukb-ppp-ATXN10-OID20865	Ataxin-10 | Neurology	Wald ratio	1	0.0475836	0.117405	0.68526	-0.18253	0.277697	1.04873	0.83316	1.32009	0.926097
ukb-ppp-ATXN2L-OID30980	Ataxin-2-like protein | Neurology_II	Wald ratio	1	0.174704	0.22695	0.441425	-0.270119	0.619526	1.19089	0.763289	1.85805	0.813119
ukb-ppp-B4GALT1-OID20780	Beta-1,4-galactosyltransferase 1 | Inflammation	Wald ratio	1	-0.0615191	0.0509017	0.226822	-0.161286	0.0382483	0.940335	0.851048	1.03899	0.70702
ukb-ppp-BACH1-OID20505	Transcription regulator protein BACH1 | Inflammation	Wald ratio	1	-0.108207	0.267294	0.685607	-0.632104	0.41569	0.897442	0.531472	1.51542	0.926097
ukb-ppp-BAG3-OID20972	BAG family molecular chaperone regulator 3 | Neurology	Wald ratio	1	-0.206927	0.167639	0.217069	-0.535499	0.121646	0.813079	0.585377	1.12935	0.699142
ukb-ppp-BAIAP2-OID21250	Brain-specific angiogenesis inhibitor 1-associated protein 2 | Oncology	Wald ratio	1	-0.0353734	0.134646	0.792771	-0.29928	0.228533	0.965245	0.741352	1.25676	0.95222
ukb-ppp-BAP18-OID31150	Chromatin complexes subunit BAP18 | Neurology_II	Wald ratio	1	-0.00302312	0.13975	0.982741	-0.276932	0.270886	0.996981	0.758106	1.31113	0.992056
ukb-ppp-BCL2-OID31454	Apoptosis regulator Bcl-2 | Oncology_II	Wald ratio	1	0.228758	0.302589	0.449648	-0.364317	0.821833	1.25704	0.694671	2.27467	0.819029
ukb-ppp-BCR-OID20558	Breakpoint cluster region protein | Inflammation	Wald ratio	1	-0.383157	0.306275	0.210925	-0.983456	0.217141	0.681706	0.374016	1.24252	0.699142
ukb-ppp-BDNF-OID30373	Brain-derived neurotrophic factor | Cardiometabolic_II	Wald ratio	1	0.0639962	0.148402	0.666298	-0.226872	0.354865	1.06609	0.797023	1.42599	0.915622
ukb-ppp-BID-OID20517	BH3-interacting domain death agonist | Inflammation	Wald ratio	1	0.19626	0.205653	0.339918	-0.206819	0.599339	1.21684	0.813167	1.82091	0.786582
ukb-ppp-BIN2-OID21067	Bridging integrator 2 | Neurology	Wald ratio	1	-0.263652	0.11786	0.0252864	-0.494658	-0.0326471	0.76824	0.609779	0.96788	0.285061
ukb-ppp-BLNK-OID30541	B-cell linker protein | Inflammation_II	Wald ratio	1	0.207331	0.167954	0.217035	-0.121859	0.536521	1.23039	0.885273	1.71005	0.699142
ukb-ppp-BNIP3L-OID30525	BCL2/adenovirus E1B 19 kDa protein-interacting protein 3-like | Inflammation_II	Wald ratio	1	-0.51394	0.223777	0.0216383	-0.952544	-0.0753364	0.598134	0.385758	0.927431	0.265901
ukb-ppp-BOLA1-OID30837	BolA-like protein 1 | Neurology_II	Wald ratio	1	-0.441386	0.121148	0.000269102	-0.678837	-0.203936	0.643144	0.507207	0.815515	0.0153221
ukb-ppp-C1QTNF1-OID20367	Complement C1q tumor necrosis factor-related protein 1 | Cardiometabolic	Wald ratio	1	0.0537989	0.0666305	0.419424	-0.0767969	0.184395	1.05527	0.926078	1.20249	0.807265
ukb-ppp-C1QTNF5-OID30618	Complement C1q tumor necrosis factor-related protein 5 | Inflammation_II	Wald ratio	1	-0.0632731	0.0853721	0.458606	-0.230602	0.104056	0.938687	0.794055	1.10966	0.819029
ukb-ppp-C1QTNF6-OID31049	Complement C1q tumor necrosis factor-related protein 6 | Neurology_II	Wald ratio	1	0.307331	0.192737	0.11081	-0.0704329	0.685094	1.35979	0.93199	1.98396	0.585186
ukb-ppp-C1R-OID30753	Complement C1r subcomponent | Inflammation_II	Wald ratio	1	0.0613518	0.18951	0.746135	-0.310088	0.432791	1.06327	0.733383	1.54155	0.932191
ukb-ppp-C2-OID20410	Complement C2 | Cardiometabolic	Wald ratio	1	-0.0149469	0.0331717	0.652283	-0.0799634	0.0500695	0.985164	0.92315	1.05134	0.900235
ukb-ppp-C2CD2L-OID20864	Phospholipid transfer protein C2CD2L | Neurology	Wald ratio	1	-0.142374	0.204711	0.48675	-0.543608	0.25886	0.867297	0.580649	1.29545	0.833869
ukb-ppp-C2orf69-OID30883	UPF0565 protein C2orf69 | Neurology_II	Wald ratio	1	-0.352585	0.164075	0.0316396	-0.674172	-0.0309993	0.702868	0.509578	0.969476	0.332851
ukb-ppp-C3-OID30776	Complement C3 | Inflammation_II	Wald ratio	1	-0.148281	0.0853671	0.0823902	-0.315601	0.0190383	0.862189	0.729351	1.01922	0.489247
ukb-ppp-C5-OID30744	Complement C5 | Inflammation_II	Wald ratio	1	-0.0453604	0.0768075	0.554807	-0.195903	0.105182	0.955653	0.822092	1.11091	0.848138
ukb-ppp-CA1-OID20409	Carbonic anhydrase 1 | Cardiometabolic	Wald ratio	1	5.76863e-05	0.131323	0.99965	-0.257335	0.25745	1.00006	0.77311	1.29363	0.99965
ukb-ppp-CA11-OID21195	Carbonic anhydrase-related protein 11 | Oncology	Wald ratio	1	0.103107	0.154724	0.505163	-0.200153	0.406366	1.10861	0.818605	1.50135	0.837139
ukb-ppp-CACNB3-OID31039	Voltage-dependent L-type calcium channel subunit beta-3 | Neurology_II	Wald ratio	1	0.00183609	0.118253	0.987612	-0.229939	0.233611	1.00184	0.794582	1.26315	0.995401
ukb-ppp-CACYBP-OID30649	Calcyclin-binding protein | Inflammation_II	Wald ratio	1	0.0798076	0.108381	0.461512	-0.13262	0.292235	1.08308	0.875798	1.33942	0.819029
ukb-ppp-CALB2-OID20801	Calretinin | Neurology	Wald ratio	1	-0.0974579	0.180255	0.588738	-0.450758	0.255842	0.907141	0.637145	1.29155	0.87898
ukb-ppp-CALCA-OID20983	Calcitonin [Cleaved into: Calcitonin; Katacalcin | Neurology	Wald ratio	1	-0.0707169	0.109801	0.519545	-0.285926	0.144493	0.931726	0.751318	1.15545	0.837139
ukb-ppp-CALCOCO1-OID21387	Calcium-binding and coiled-coil domain-containing protein 1 | Oncology	Wald ratio	1	0.166154	0.0866062	0.0550472	-0.00359389	0.335902	1.18076	0.996413	1.3992	0.422616
ukb-ppp-CALCOCO2-OID30249	Calcium-binding and coiled-coil domain-containing protein 2 | Cardiometabolic_II	Wald ratio	1	-0.0948017	0.195149	0.627115	-0.477293	0.28769	0.909553	0.620461	1.33334	0.89272
ukb-ppp-CANT1-OID20181	Soluble calcium-activated nucleotidase 1 | Cardiometabolic	Wald ratio	1	0.042126	0.086767	0.627317	-0.127937	0.212189	1.04303	0.879908	1.23638	0.89272
ukb-ppp-CAPN3-OID31384	Calpain-3 | Oncology_II	Wald ratio	1	0.32765	0.490214	0.50389	-0.633169	1.28847	1.3877	0.530907	3.62723	0.837139
ukb-ppp-CASP1-OID20854	Caspase-1 | Neurology	Wald ratio	1	-0.402354	0.201079	0.0453956	-0.796469	-0.00823833	0.668744	0.450918	0.991796	0.397367
ukb-ppp-CASP3-OID20305	Caspase-3 | Cardiometabolic	Wald ratio	1	-0.186564	0.0954894	0.0507294	-0.373723	0.000595681	0.829806	0.688168	1.0006	0.422616
ukb-ppp-CASP7-OID31135	Caspase-7 | Neurology_II	Wald ratio	1	-0.0831852	0.0956556	0.384501	-0.27067	0.1043	0.920181	0.762868	1.10993	0.786582
ukb-ppp-CASP8-OID21414	Caspase-8 | Oncology	Wald ratio	1	0.0418658	0.0573611	0.465473	-0.070562	0.154294	1.04275	0.93187	1.16683	0.819115
ukb-ppp-CASP9-OID30530	Caspase-9 | Inflammation_II	Wald ratio	1	0.120201	0.138487	0.385417	-0.151233	0.391635	1.12772	0.859647	1.4794	0.786582
ukb-ppp-CBLIF-OID20179	Cobalamin binding intrinsic factor | Cardiometabolic	Wald ratio	1	-0.197854	0.184765	0.284241	-0.559994	0.164286	0.820489	0.571212	1.17855	0.775299
ukb-ppp-CCER2-OID30221	Coiled-coil domain-containing glutamate-rich protein 2 | Cardiometabolic_II	Wald ratio	1	0.0960348	0.0660136	0.145732	-0.0333518	0.225421	1.1008	0.967198	1.25285	0.612883
ukb-ppp-CCL13-OID20655	C-C motif chemokine 13 | Inflammation	Wald ratio	1	-0.0355687	0.052573	0.498686	-0.138612	0.0674743	0.965056	0.870566	1.0698	0.837139
ukb-ppp-CCL19-OID21030	C-C motif chemokine 19 | Neurology	Wald ratio	1	0.113934	0.14406	0.429016	-0.168424	0.396291	1.12068	0.844996	1.4863	0.807637
ukb-ppp-CCL2-OID21004	C-C motif chemokine 2 | Neurology	Wald ratio	1	0.150493	0.19722	0.445421	-0.236058	0.537044	1.16241	0.789735	1.71094	0.817885
ukb-ppp-CCL20-OID20671	C-C motif chemokine 20 | Inflammation	Wald ratio	1	-0.0593707	0.132469	0.65402	-0.31901	0.200269	0.942357	0.726868	1.22173	0.900686
ukb-ppp-CCL28-OID20569	C-C motif chemokine 28 | Inflammation	Wald ratio	1	-0.484657	0.193589	0.0122957	-0.864091	-0.105223	0.615908	0.421434	0.900123	0.18272
ukb-ppp-CCL5-OID20412	C-C motif chemokine 5 | Cardiometabolic	Wald ratio	1	0.0901391	0.0658705	0.171178	-0.038967	0.219245	1.09433	0.961782	1.24514	0.64437
ukb-ppp-CCL7-OID20523	C-C motif chemokine 7 | Inflammation	Wald ratio	1	-0.0835906	0.223763	0.708726	-0.522165	0.354984	0.919808	0.593235	1.42616	0.926097
ukb-ppp-CD160-OID20647	CD160 antigen | Inflammation	Wald ratio	1	0.0422144	0.0342243	0.217404	-0.0248653	0.109294	1.04312	0.975441	1.11549	0.699142
ukb-ppp-CD2-OID30097	T-cell surface antigen CD2 | Cardiometabolic_II	Wald ratio	1	-0.625751	0.293185	0.0328163	-1.20039	-0.0511089	0.53486	0.301076	0.950175	0.332851
ukb-ppp-CD248-OID30394	Endosialin | Cardiometabolic_II	Wald ratio	1	-0.542732	0.385244	0.158894	-1.29781	0.212347	0.581159	0.273129	1.23658	0.632567
ukb-ppp-CD300LG-OID21130	CMRF35-like molecule 9 | Neurology	Wald ratio	1	-0.0146719	0.0392904	0.708835	-0.0916812	0.0623373	0.985435	0.912396	1.06432	0.926097
ukb-ppp-CD34-OID21025	Hematopoietic progenitor cell antigen CD34 | Neurology	Wald ratio	1	-0.143836	0.189976	0.448973	-0.516188	0.228516	0.86603	0.596791	1.25673	0.819029
ukb-ppp-CD46-OID20380	Membrane cofactor protein | Cardiometabolic	Wald ratio	1	0.231917	0.124486	0.0624614	-0.0120743	0.475909	1.26102	0.987998	1.60948	0.436212
ukb-ppp-CD63-OID20988	CD63 antigen | Neurology	Wald ratio	1	-0.938379	0.384406	0.0146421	-1.69182	-0.184942	0.391262	0.184185	0.831152	0.207918
ukb-ppp-CD74-OID21040	HLA class II histocompatibility antigen gamma chain | Neurology	Wald ratio	1	0.214354	0.256032	0.40247	-0.287468	0.716177	1.23906	0.75016	2.04659	0.798748
ukb-ppp-CD79B-OID20635	B-cell antigen receptor complex-associated protein beta chain | Inflammation	Wald ratio	1	0.129208	0.0694449	0.0628036	-0.00690426	0.26532	1.13793	0.99312	1.30385	0.436212
ukb-ppp-CD84-OID20607	SLAM family member 5 | Inflammation	Wald ratio	1	-0.0398302	0.0858109	0.642532	-0.20802	0.128359	0.960953	0.812191	1.13696	0.898057
ukb-ppp-CDC27-OID21238	Cell division cycle protein 27 homolog | Oncology	Wald ratio	1	-0.219704	0.151433	0.146826	-0.516513	0.0771044	0.802756	0.596597	1.08015	0.612883
ukb-ppp-CDH1-OID20353	Cadherin-1 | Cardiometabolic	Wald ratio	1	0.0902534	0.237469	0.703898	-0.375187	0.555693	1.09445	0.687161	1.74315	0.926097
ukb-ppp-CDHR2-OID21282	Cadherin-related family member 2 | Oncology	Wald ratio	1	0.0337442	0.10763	0.753885	-0.17721	0.244699	1.03432	0.837604	1.27724	0.93359
ukb-ppp-CDSN-OID20667	Corneodesmosin | Inflammation	Wald ratio	1	-0.0310156	0.0370483	0.402499	-0.10363	0.0415991	0.96946	0.901559	1.04248	0.798748
ukb-ppp-CEACAM6-OID30362	Carcinoembryonic antigen-related cell adhesion molecule 6 | Cardiometabolic_II	Wald ratio	1	0.0504615	0.0996707	0.612658	-0.144893	0.245816	1.05176	0.865115	1.27866	0.889957
ukb-ppp-CEACAM8-OID20102	Carcinoembryonic antigen-related cell adhesion molecule 8 | Cardiometabolic	Wald ratio	1	0.0464732	0.091793	0.612658	-0.133441	0.226388	1.04757	0.875079	1.25406	0.889957
ukb-ppp-CEBPB-OID20052	CCAAT/enhancer-binding protein beta | Cardiometabolic	Wald ratio	1	-0.148251	0.221967	0.5042	-0.583306	0.286805	0.862215	0.55805	1.33216	0.837139
ukb-ppp-CENPF-OID31329	Centromere protein F | Oncology_II	Wald ratio	1	0.130383	0.253024	0.606344	-0.365544	0.626309	1.13926	0.693819	1.87069	0.889957
ukb-ppp-CEP112-OID30115	Centrosomal protein of 112 kDa | Cardiometabolic_II	Wald ratio	1	-0.0254109	0.1533	0.868346	-0.325879	0.275057	0.974909	0.721892	1.31661	0.972841
ukb-ppp-CEP152-OID31249	Centrosomal protein of 152 kDa | Oncology_II	Wald ratio	1	0.0827535	0.16448	0.614878	-0.239627	0.405134	1.08627	0.786921	1.4995	0.889957
ukb-ppp-CEP170-OID30240	Centrosomal protein of 170 kDa | Cardiometabolic_II	Wald ratio	1	0.0642955	0.167115	0.700431	-0.263249	0.39184	1.06641	0.76855	1.4797	0.926097
ukb-ppp-CEP20-OID21209	LisH domain-containing protein FOPNL | Oncology	Wald ratio	1	0.228534	0.147862	0.122205	-0.0612763	0.518344	1.25676	0.940563	1.67924	0.586892
ukb-ppp-CERT-OID20857	Ceramide transfer protein | Neurology	Wald ratio	1	0.326828	0.213548	0.125901	-0.0917253	0.745381	1.38656	0.912356	2.10724	0.586892
ukb-ppp-CETN3-OID31525	Centrin-3 | Oncology_II	Wald ratio	1	-0.0211033	0.0801301	0.792271	-0.178158	0.135952	0.979118	0.83681	1.14563	0.95222
ukb-ppp-CFI-OID30772	Complement factor I | Inflammation_II	Wald ratio	1	0.0303	0.0507868	0.550766	-0.069242	0.129842	1.03076	0.933101	1.13865	0.846641
ukb-ppp-CGA-OID21069	Glycoprotein hormones alpha chain | Neurology	Wald ratio	1	-0.419612	0.322916	0.19379	-1.05253	0.213302	0.657302	0.349055	1.23776	0.684444
ukb-ppp-CGB3_CGB5_CGB8-OID30671	Choriogonadotropin subunit beta 3 | Inflammation_II	Wald ratio	1	-0.132487	0.180396	0.46269	-0.486062	0.221088	0.875915	0.615044	1.24743	0.819029
ukb-ppp-CHAC2-OID21230	Glutathione-specific gamma-glutamylcyclotransferase 2 | Oncology	Wald ratio	1	-0.0812083	0.0799097	0.30951	-0.237831	0.0754147	0.922002	0.788336	1.07833	0.786582
ukb-ppp-CHCHD6-OID31426	MICOS complex subunit MIC25 | Oncology_II	Wald ratio	1	0.0592255	0.0469445	0.20709	-0.0327857	0.151237	1.06101	0.967746	1.16327	0.699142
ukb-ppp-CHMP1A-OID20930	Charged multivesicular body protein 1a | Neurology	Wald ratio	1	0.661912	0.191526	0.000548273	0.286521	1.0373	1.93849	1.33179	2.8216	0.0218967
ukb-ppp-CIAPIN1-OID21501	Anamorsin | Oncology	Wald ratio	1	0.334147	0.196383	0.088848	-0.0507638	0.719057	1.39675	0.950503	2.0525	0.50078
ukb-ppp-CLC-OID20126	Galectin-10 | Cardiometabolic	Wald ratio	1	-0.19579	0.205468	0.340641	-0.598508	0.206927	0.822185	0.549631	1.22989	0.786582
ukb-ppp-CLEC14A-OID21090	C-type lectin domain family 14 member A | Neurology	Wald ratio	1	0.0485327	0.131959	0.713033	-0.210107	0.307172	1.04973	0.810498	1.35957	0.926097
ukb-ppp-CLIC5-OID30890	Chloride intracellular channel protein 5 | Neurology_II	Wald ratio	1	-0.0279491	0.0945722	0.767588	-0.213311	0.157413	0.972438	0.807905	1.17048	0.935187
ukb-ppp-CLSTN3-OID31092	Calsyntenin-3 | Neurology_II	Wald ratio	1	-0.222117	0.159134	0.162779	-0.534019	0.0897855	0.800822	0.586244	1.09394	0.634242
ukb-ppp-CMC1-OID30360	COX assembly mitochondrial protein homolog | Cardiometabolic_II	Wald ratio	1	0.25029	0.18301	0.171429	-0.10841	0.608991	1.2844	0.897259	1.83857	0.64437
ukb-ppp-CNP-OID30285	2',3'-cyclic-nucleotide 3'-phosphodiesterase | Cardiometabolic_II	Wald ratio	1	-0.284425	0.13499	0.0351172	-0.549005	-0.0198442	0.752447	0.577524	0.980351	0.34289
ukb-ppp-CNTNAP4-OID30911	Contactin-associated protein-like 4 | Neurology_II	Wald ratio	1	0.247801	0.227379	0.275795	-0.197862	0.693464	1.2812	0.820483	2.00063	0.767585
ukb-ppp-COL1A1-OID20335	Collagen alpha-1 | Cardiometabolic	Wald ratio	1	-0.265511	0.253956	0.295792	-0.763265	0.232243	0.766814	0.466142	1.26143	0.782523
ukb-ppp-COL3A1-OID30379	Collagen alpha-1(III) chain | Cardiometabolic_II	Wald ratio	1	-0.102668	0.341586	0.763748	-0.772176	0.56684	0.902426	0.462007	1.76269	0.935187
ukb-ppp-COMMD1-OID30222	COMM domain-containing protein 1 | Cardiometabolic_II	Wald ratio	1	-0.0183407	0.0434342	0.672832	-0.103472	0.0667903	0.981826	0.901702	1.06907	0.922617
ukb-ppp-COQ7-OID30217	5-demethoxyubiquinone hydroxylase, mitochondrial | Cardiometabolic_II	Wald ratio	1	-0.118037	0.0963745	0.220662	-0.306931	0.0708575	0.888664	0.735702	1.07343	0.699825
ukb-ppp-CPA1-OID20280	Carboxypeptidase A1 | Cardiometabolic	Wald ratio	1	0.0434423	0.0700552	0.535182	-0.0938659	0.18075	1.0444	0.910405	1.19812	0.837139
ukb-ppp-CPB1-OID20289	Carboxypeptidase B | Cardiometabolic	Wald ratio	1	0.00305055	0.101828	0.976101	-0.196533	0.202634	1.00306	0.821574	1.22462	0.990139
ukb-ppp-CPTP-OID30106	Ceramide-1-phosphate transfer protein | Cardiometabolic_II	Wald ratio	1	-0.195082	0.199583	0.328348	-0.586265	0.196101	0.822767	0.556402	1.21665	0.786582
ukb-ppp-CRADD-OID20923	Death domain-containing protein CRADD | Neurology	Wald ratio	1	-0.152143	0.157287	0.333398	-0.460426	0.15614	0.858866	0.631015	1.16899	0.786582
ukb-ppp-CRYBB1-OID30319	Beta-crystallin B1 | Cardiometabolic_II	Wald ratio	1	0.0326909	0.0709739	0.645083	-0.106418	0.1718	1.03323	0.899049	1.18744	0.898057
ukb-ppp-CSF2-OID30072	Granulocyte-macrophage colony-stimulating factor | Cardiometabolic_II	Wald ratio	1	-0.0155687	0.0479363	0.745348	-0.109524	0.0783864	0.984552	0.896261	1.08154	0.932191
ukb-ppp-CSF3-OID20491	Granulocyte colony-stimulating factor | Inflammation	Wald ratio	1	0.469092	0.148623	0.00159807	0.177791	0.760393	1.59854	1.19458	2.13912	0.0510585
ukb-ppp-CST6-OID20293	Cystatin-M | Cardiometabolic	Wald ratio	1	0.0794789	0.0595066	0.18167	-0.0371541	0.196112	1.08272	0.963528	1.21666	0.660113
ukb-ppp-CTF1-OID20061	Cardiotrophin-1 | Cardiometabolic	Wald ratio	1	-0.319881	0.212306	0.131887	-0.736	0.096238	0.726235	0.479026	1.10102	0.59869
ukb-ppp-CTRL-OID31157	Chymotrypsin-like protease CTRL-1 | Neurology_II	Wald ratio	1	0.236786	0.155861	0.12871	-0.0687021	0.542274	1.26717	0.933605	1.71991	0.591694
ukb-ppp-CWC15-OID31479	Spliceosome-associated protein CWC15 homolog | Oncology_II	Wald ratio	1	-0.208384	0.200538	0.298746	-0.601438	0.18467	0.811895	0.548023	1.20282	0.782523
ukb-ppp-CXCL13-OID21024	C-X-C motif chemokine 13 | Neurology	Wald ratio	1	-0.0912265	0.20199	0.65153	-0.487128	0.304675	0.912811	0.614389	1.35618	0.900235
ukb-ppp-CXCL14-OID20458	C-X-C motif chemokine 14 | Inflammation	Wald ratio	1	0.146875	0.237803	0.536816	-0.319218	0.612968	1.15821	0.726717	1.8459	0.837139
ukb-ppp-CXCL17-OID20622	C-X-C motif chemokine 17 | Inflammation	Wald ratio	1	-0.0666436	0.175411	0.703999	-0.41045	0.277163	0.935529	0.663352	1.31938	0.926097
ukb-ppp-CXCL9-OID20675	C-X-C motif chemokine 9 | Inflammation	Wald ratio	1	0.0935094	0.0816888	0.252333	-0.0666007	0.253619	1.09802	0.935569	1.28868	0.746484
ukb-ppp-DAG1-OID20774	Dystroglycan | Inflammation	Wald ratio	1	0.257321	0.186245	0.167088	-0.10772	0.622361	1.29346	0.897879	1.86332	0.643188
ukb-ppp-DAPP1-OID20524	Dual adapter for phosphotyrosine and 3-phosphotyrosine and 3-phosphoinositide | Inflammation	Wald ratio	1	0.087778	0.10971	0.423657	-0.127253	0.302809	1.09175	0.880511	1.35366	0.807488
ukb-ppp-DBN1-OID30549	Drebrin | Inflammation_II	Wald ratio	1	-0.163715	0.233688	0.48357	-0.621743	0.294313	0.848984	0.537007	1.3422	0.832888
ukb-ppp-DBNL-OID20681	Drebrin-like protein | Inflammation	Wald ratio	1	0.268618	0.205483	0.191127	-0.134128	0.671364	1.30816	0.874478	1.9569	0.684444
ukb-ppp-DCN-OID20106	Decorin | Cardiometabolic	Wald ratio	1	0.167786	0.274515	0.541062	-0.370264	0.705835	1.18268	0.690552	2.02554	0.837139
ukb-ppp-DCTD-OID30657	Deoxycytidylate deaminase | Inflammation_II	Wald ratio	1	-0.415584	0.212397	0.0503904	-0.831882	0.000714804	0.659955	0.435229	1.00072	0.422616
ukb-ppp-DCTPP1-OID20148	dCTP pyrophosphatase 1 | Cardiometabolic	Wald ratio	1	0.0771495	0.216095	0.72108	-0.346397	0.500697	1.0802	0.707231	1.64987	0.927103
ukb-ppp-DCXR-OID21480	L-xylulose reductase | Oncology	Wald ratio	1	0.322847	0.134824	0.0166392	0.0585923	0.587103	1.38105	1.06034	1.79877	0.22151
ukb-ppp-DDHD2-OID31043	Phospholipase DDHD2 | Neurology_II	Wald ratio	1	0.230417	0.12839	0.0727066	-0.021227	0.482061	1.25913	0.978997	1.61941	0.455486
ukb-ppp-DDI2-OID30602	Protein DDI1 homolog 2 | Inflammation_II	Wald ratio	1	0.249342	0.345227	0.470139	-0.427304	0.925987	1.28318	0.652265	2.52436	0.820146
ukb-ppp-DKK4-OID20934	Dickkopf-related protein 4 | Neurology	Wald ratio	1	0.0577173	0.09292	0.534501	-0.124406	0.239841	1.05942	0.883021	1.27105	0.837139
ukb-ppp-DMP1-OID30213	Dentin matrix acidic phosphoprotein 1 | Cardiometabolic_II	Wald ratio	1	-0.199292	0.220231	0.365507	-0.630944	0.232361	0.819311	0.532089	1.26157	0.786582
ukb-ppp-DNAJB1-OID21363	DnaJ homolog subfamily B member 1 | Oncology	Wald ratio	1	0.421164	0.221218	0.0569315	-0.0124244	0.854752	1.52373	0.987652	2.35079	0.422616
ukb-ppp-DNAJB14-OID31434	DnaJ homolog subfamily B member 14 | Oncology_II	Wald ratio	1	0.261655	0.223597	0.241916	-0.176594	0.699905	1.29908	0.83812	2.01356	0.725748
ukb-ppp-DNAJC21-OID31104	DnaJ homolog subfamily C member 21 | Neurology_II	Wald ratio	1	0.00783009	0.103329	0.939596	-0.194695	0.210356	1.00786	0.823085	1.23412	0.985763
ukb-ppp-DNAJC6-OID30247	Putative tyrosine-protein phosphatase auxilin | Cardiometabolic_II	Wald ratio	1	0.0344698	0.141924	0.808102	-0.243702	0.312641	1.03507	0.783722	1.36703	0.956255
ukb-ppp-DOK2-OID20138	Docking protein 2 | Cardiometabolic	Wald ratio	1	0.0888213	0.177016	0.61583	-0.258131	0.435773	1.09289	0.772494	1.54616	0.889957
ukb-ppp-DPY30-OID21410	Protein dpy-30 homolog | Oncology	Wald ratio	1	0.0277976	0.2542	0.912922	-0.470434	0.526029	1.02819	0.624731	1.6922	0.977148
ukb-ppp-DSG4-OID21325	Desmoglein-4 | Oncology	Wald ratio	1	-0.0550336	0.235433	0.815176	-0.516483	0.406415	0.946453	0.596615	1.50143	0.957485
ukb-ppp-DTD1-OID30580	D-aminoacyl-tRNA deacylase 1 | Inflammation_II	Wald ratio	1	0.0320672	0.0699199	0.646502	-0.104976	0.16911	1.03259	0.900346	1.18425	0.898075
ukb-ppp-DTNB-OID31395	Dystrobrevin beta | Oncology_II	Wald ratio	1	-0.422697	0.258432	0.101919	-0.929224	0.0838305	0.655277	0.39486	1.08744	0.547281
ukb-ppp-DTX3-OID21349	Probable E3 ubiquitin-protein ligase DTX3 | Oncology	Wald ratio	1	0.344696	0.119208	0.0038336	0.111047	0.578345	1.41156	1.11745	1.78308	0.0979869
ukb-ppp-DUSP13-OID31394	Dual specificity protein phosphatase 13 isoform A | Oncology_II	Wald ratio	1	-0.00737169	0.0413656	0.858559	-0.0884482	0.0737048	0.992655	0.915351	1.07649	0.972729
ukb-ppp-DUSP29-OID30935	Dual specificity phosphatase 29 | Neurology_II	Wald ratio	1	-0.0293085	0.0800357	0.714221	-0.186178	0.127561	0.971117	0.830125	1.13605	0.926097
ukb-ppp-EBAG9-OID20918	Receptor-binding cancer antigen expressed on SiSo cells | Neurology	Wald ratio	1	0.0369408	0.164792	0.822628	-0.286051	0.359933	1.03763	0.751224	1.43323	0.957485
ukb-ppp-EDDM3B-OID31365	Epididymal secretory protein E3-beta | Oncology_II	Wald ratio	1	-0.0740421	0.0814998	0.363617	-0.233782	0.0856975	0.928633	0.791535	1.08948	0.786582
ukb-ppp-EDF1-OID31010	Endothelial differentiation-related factor 1 | Neurology_II	Wald ratio	1	0.137823	0.256657	0.591273	-0.365225	0.64087	1.14777	0.694041	1.89813	0.880606
ukb-ppp-EFNA4-OID20935	Ephrin-A4 | Neurology	Wald ratio	1	0.131283	0.131337	0.317512	-0.126139	0.388704	1.14029	0.881493	1.47507	0.786582
ukb-ppp-EGF-OID20698	Pro-epidermal growth factor | Inflammation	Wald ratio	1	0.0724172	0.0851214	0.394907	-0.0944207	0.239255	1.0751	0.9099	1.2703	0.791052
ukb-ppp-EHBP1-OID30302	EH domain-binding protein 1 | Cardiometabolic_II	Wald ratio	1	0.0474922	0.0757222	0.530534	-0.100923	0.195908	1.04864	0.904002	1.21641	0.837139
ukb-ppp-EHD3-OID30229	EH domain-containing protein 3 | Cardiometabolic_II	Wald ratio	1	-0.0357076	0.0637667	0.575498	-0.16069	0.0892751	0.964922	0.851556	1.09338	0.867276
ukb-ppp-EIF2AK3-OID30060	Eukaryotic translation initiation factor 2-alpha kinase 3 | Cardiometabolic_II	Wald ratio	1	-0.19806	0.0927949	0.0328111	-0.379938	-0.0161822	0.82032	0.683904	0.983948	0.332851
ukb-ppp-EIF5-OID30156	Eukaryotic translation initiation factor 5 | Cardiometabolic_II	Wald ratio	1	0.213582	0.158163	0.176892	-0.0964182	0.523582	1.2381	0.908084	1.68806	0.660113
ukb-ppp-ELN-OID30301	Elastin | Cardiometabolic_II	Wald ratio	1	-0.259866	0.169109	0.124372	-0.59132	0.0715876	0.771155	0.553596	1.07421	0.586892
ukb-ppp-ELOA-OID21337	Elongin-A | Oncology	Wald ratio	1	-0.142333	0.129713	0.272513	-0.39657	0.111904	0.867333	0.672623	1.11841	0.763754
ukb-ppp-ENAH-OID20497	Protein enabled homolog | Inflammation	Wald ratio	1	-0.100376	0.107843	0.351978	-0.311749	0.110996	0.904497	0.732166	1.11739	0.786582
ukb-ppp-ENO1-OID21037	Alpha-enolase | Neurology	Wald ratio	1	0.178416	0.199837	0.371959	-0.213264	0.570097	1.19532	0.807943	1.76844	0.786582
ukb-ppp-ENO2-OID21046	Gamma-enolase | Neurology	Wald ratio	1	-0.28834	0.0898728	0.00133514	-0.464491	-0.11219	0.749506	0.628455	0.893875	0.0449028
ukb-ppp-ENO3-OID30209	Beta-enolase | Cardiometabolic_II	Wald ratio	1	0.235986	0.124584	0.0582006	-0.00819966	0.480171	1.26616	0.991834	1.61635	0.422616
ukb-ppp-ENPEP-OID30135	Glutamyl aminopeptidase | Cardiometabolic_II	Wald ratio	1	0.502524	0.239471	0.0358634	0.0331602	0.971887	1.65289	1.03372	2.64293	0.34289
ukb-ppp-ENSA-OID31355	Alpha-endosulfine | Oncology_II	Wald ratio	1	-0.186582	0.186849	0.318003	-0.552805	0.179642	0.829791	0.575334	1.19679	0.786582
ukb-ppp-EPGN-OID31373	Epigen | Oncology_II	Wald ratio	1	0.254655	0.227811	0.263638	-0.191855	0.701165	1.29002	0.825427	2.0161	0.752892
ukb-ppp-EPO-OID20522	Erythropoietin | Inflammation	Wald ratio	1	0.271291	0.142631	0.0571653	-0.00826626	0.550848	1.31166	0.991768	1.73472	0.422616
ukb-ppp-ERC2-OID30880	ERC protein 2 | Neurology_II	Wald ratio	1	-0.00152195	0.363661	0.996661	-0.714298	0.711254	0.998479	0.489536	2.03654	0.998223
ukb-ppp-EREG-OID20905	Proepiregulin [Cleaved into: Epiregulin | Neurology	Wald ratio	1	-0.0680142	0.377152	0.856889	-0.807233	0.671205	0.934247	0.446091	1.95659	0.972561
ukb-ppp-ERI1-OID31317	3'-5' exoribonuclease 1 | Oncology_II	Wald ratio	1	0.0314884	0.158411	0.842438	-0.278997	0.341974	1.03199	0.756542	1.40772	0.968278
ukb-ppp-ERMAP-OID30539	Erythroid membrane-associated protein | Inflammation_II	Wald ratio	1	0.114709	0.121126	0.343628	-0.122698	0.352116	1.12155	0.884531	1.42207	0.786582
ukb-ppp-ERN1-OID31391	Serine/threonine-protein kinase/endoribonuclease IRE1 | Oncology_II	Wald ratio	1	0.105992	0.0942755	0.260894	-0.078788	0.290772	1.11181	0.924236	1.33746	0.750953
ukb-ppp-ERP44-OID21338	Endoplasmic reticulum resident protein 44 | Oncology	Wald ratio	1	-0.469796	0.233786	0.0444828	-0.928017	-0.0115753	0.62513	0.395337	0.988491	0.394785
ukb-ppp-ESAM-OID20270	Endothelial cell-selective adhesion molecule | Cardiometabolic	Wald ratio	1	-0.0561067	0.0766839	0.464375	-0.206407	0.0941938	0.945438	0.813502	1.09877	0.819115
ukb-ppp-EVI5-OID30519	Ecotropic viral integration site 5 protein homolog | Inflammation_II	Wald ratio	1	-0.034674	0.0883789	0.694812	-0.207897	0.138549	0.96592	0.812291	1.14861	0.926097
ukb-ppp-F11R-OID21151	Junctional adhesion molecule A | Neurology	Wald ratio	1	0.188146	0.181978	0.301185	-0.16853	0.544822	1.20701	0.844906	1.7243	0.784961
ukb-ppp-F2R-OID20691	Proteinase-activated receptor 1 | Inflammation	Wald ratio	1	-0.099166	0.0919136	0.28063	-0.279317	0.0809846	0.905592	0.7563	1.08435	0.772942
ukb-ppp-FABP4-OID20245	Fatty acid-binding protein, adipocyte | Cardiometabolic	Wald ratio	1	0.0185654	0.132136	0.888264	-0.240422	0.277553	1.01874	0.786296	1.3199	0.974862
ukb-ppp-FABP5-OID21043	Fatty acid-binding protein 5 | Neurology	Wald ratio	1	-0.0285619	0.0788775	0.717274	-0.183162	0.126038	0.971842	0.832633	1.13433	0.926097
ukb-ppp-FABP6-OID20076	Gastrotropin | Cardiometabolic	Wald ratio	1	0.0838291	0.0835598	0.315753	-0.0799481	0.247606	1.08744	0.923164	1.28096	0.786582
ukb-ppp-FADD-OID20151	FAS-associated death domain protein | Cardiometabolic	Wald ratio	1	-0.449033	0.138356	0.00117246	-0.720211	-0.177856	0.638245	0.48665	0.837063	0.0416222
ukb-ppp-FAM3C-OID20233	Protein FAM3C | Cardiometabolic	Wald ratio	1	-0.105483	0.111618	0.344643	-0.324254	0.113289	0.89989	0.723066	1.11996	0.786582
ukb-ppp-FARSA-OID30887	Phenylalanine--tRNA ligase alpha subunit | Neurology_II	Wald ratio	1	0.171444	0.197425	0.385174	-0.215509	0.558397	1.18702	0.806131	1.74787	0.786582
ukb-ppp-FASLG-OID20665	Tumor necrosis factor ligand superfamily member 6 | Inflammation	Wald ratio	1	-0.0789353	0.163056	0.628314	-0.398524	0.240654	0.9241	0.67131	1.27208	0.89272
ukb-ppp-FBN2-OID30974	Fibrillin-2 | Neurology_II	Wald ratio	1	-0.0122755	0.0384733	0.749677	-0.087683	0.0631321	0.9878	0.916051	1.06517	0.932191
ukb-ppp-FDX1-OID30078	Adrenodoxin, mitochondrial | Cardiometabolic_II	Wald ratio	1	0.312301	0.210099	0.137162	-0.0994938	0.724096	1.36657	0.905296	2.06286	0.608655
ukb-ppp-FES-OID21207	Tyrosine-protein kinase Fes/Fps | Oncology	Wald ratio	1	0.108608	0.0837887	0.194901	-0.0556176	0.272834	1.11473	0.945901	1.31368	0.684444
ukb-ppp-FGF23-OID21411	Fibroblast growth factor 23 | Oncology	Wald ratio	1	0.107101	0.106043	0.312506	-0.100743	0.314946	1.11305	0.904165	1.37018	0.786582
ukb-ppp-FGFR2-OID21478	Fibroblast growth factor receptor 2 | Oncology	Wald ratio	1	-0.177818	0.0986812	0.0715544	-0.371233	0.0155972	0.837095	0.689883	1.01572	0.455486
ukb-ppp-FIS1-OID20722	Mitochondrial fission 1 protein | Inflammation	Wald ratio	1	0.125695	0.0672701	0.06169	-0.00615406	0.257545	1.13394	0.993865	1.29375	0.436212
ukb-ppp-FKBP4-OID20960	Peptidyl-prolyl cis-trans isomerase FKBP4 | Neurology	Wald ratio	1	-0.373511	0.220017	0.0895744	-0.804745	0.0577222	0.688313	0.447202	1.05942	0.50078
ukb-ppp-FKBP7-OID20846	Peptidyl-prolyl cis-trans isomerase FKBP7 | Neurology	Wald ratio	1	0.165231	0.166566	0.321207	-0.16124	0.491701	1.17967	0.851088	1.6351	0.786582
ukb-ppp-FKBPL-OID31499	FK506-binding protein-like | Oncology_II	Wald ratio	1	-0.296733	0.235728	0.208106	-0.75876	0.165295	0.743243	0.468247	1.17974	0.699142
ukb-ppp-FLT3LG-OID20661	Fms-related tyrosine kinase 3 ligand | Inflammation	Wald ratio	1	-0.175141	0.139321	0.208715	-0.44821	0.0979278	0.839339	0.638771	1.10288	0.699142
ukb-ppp-FNTA-OID31381	Protein farnesyltransferase/geranylgeranyltransferase type-1 subunit alpha | Oncology_II	Wald ratio	1	-0.15108	0.188577	0.42304	-0.520692	0.218531	0.859779	0.594109	1.24425	0.807488
ukb-ppp-FOLH1-OID30430	Glutamate carboxypeptidase 2 | Inflammation_II	Wald ratio	1	-0.177031	0.150022	0.237989	-0.471074	0.117013	0.837754	0.624331	1.12413	0.720734
ukb-ppp-FOXJ3-OID30445	Forkhead box protein J3 | Inflammation_II	Wald ratio	1	-0.244524	0.157075	0.119534	-0.55239	0.0633433	0.783078	0.575572	1.06539	0.586892
ukb-ppp-FST-OID20770	Follistatin | Inflammation	Wald ratio	1	0.205673	0.0787125	0.00897618	0.0513961	0.359949	1.22835	1.05274	1.43326	0.179243
ukb-ppp-FXN-OID21442	Frataxin, mitochondrial | Oncology	Wald ratio	1	-0.0878882	0.141275	0.533872	-0.364787	0.189011	0.915863	0.694344	1.20805	0.837139
ukb-ppp-FXYD5-OID20463	FXYD domain-containing ion transport regulator 5 | Inflammation	Wald ratio	1	-0.0220546	0.0344287	0.52179	-0.0895348	0.0454256	0.978187	0.914356	1.04647	0.837139
ukb-ppp-GALNT7-OID21377	N-acetylgalactosaminyltransferase 7 | Oncology	Wald ratio	1	-0.0437526	0.173155	0.800517	-0.383137	0.295632	0.957191	0.681719	1.34398	0.954347
ukb-ppp-GART-OID31004	Trifunctional purine biosynthetic protein adenosine-3 | Neurology_II	Wald ratio	1	0.0645352	0.109244	0.554693	-0.149583	0.278653	1.06666	0.861067	1.32135	0.848138
ukb-ppp-GAS2-OID31285	Growth arrest-specific protein 2 | Oncology_II	Wald ratio	1	0.0143811	0.103902	0.889916	-0.189267	0.218029	1.01449	0.827566	1.24362	0.974862
ukb-ppp-GAS6-OID20318	Growth arrest-specific protein 6 | Cardiometabolic	Wald ratio	1	-0.224557	0.272318	0.409593	-0.758301	0.309188	0.79887	0.468462	1.36232	0.799634
ukb-ppp-GBP2-OID20489	Guanylate-binding protein 2 | Inflammation	Wald ratio	1	0.0347387	0.101263	0.731558	-0.163737	0.233215	1.03535	0.848965	1.26265	0.932191
ukb-ppp-GCLM-OID30059	Glutamate--cysteine ligase regulatory subunit | Cardiometabolic_II	Wald ratio	1	-0.210116	0.181467	0.246915	-0.565792	0.14556	0.81049	0.56791	1.15669	0.733856
ukb-ppp-GFER-OID21259	FAD-linked sulfhydryl oxidase ALR | Oncology	Wald ratio	1	-0.0326782	0.143061	0.819319	-0.313078	0.247721	0.96785	0.731193	1.2811	0.957485
ukb-ppp-GFRA3-OID20933	GDNF family receptor alpha-3 | Neurology	Wald ratio	1	0.475798	0.262733	0.0701474	-0.0391583	0.990755	1.6093	0.961598	2.69327	0.45277
ukb-ppp-GGCT-OID30304	Gamma-glutamylcyclotransferase | Cardiometabolic_II	Wald ratio	1	0.0139462	0.0999824	0.889066	-0.182019	0.209912	1.01404	0.833585	1.23357	0.974862
ukb-ppp-GIMAP8-OID31194	GTPase IMAP family member 8 | Oncology_II	Wald ratio	1	-0.152359	0.108191	0.15906	-0.364414	0.0596956	0.85868	0.694604	1.06151	0.632567
ukb-ppp-GIP-OID30288	Gastric inhibitory polypeptide | Cardiometabolic_II	Wald ratio	1	0.571536	0.245238	0.0197777	0.0908701	1.0522	1.77099	1.09513	2.86395	0.247803
ukb-ppp-GIPC3-OID31507	PDZ domain-containing protein GIPC3 | Oncology_II	Wald ratio	1	-0.0644639	0.0457859	0.159148	-0.154204	0.0252764	0.93757	0.857097	1.0256	0.632567
ukb-ppp-GMFG-OID30340	Glia maturation factor gamma | Cardiometabolic_II	Wald ratio	1	0.133154	0.16715	0.425675	-0.19446	0.460769	1.14243	0.823279	1.58529	0.807488
ukb-ppp-GNAS-OID31008	Neuroendocrine secretory protein 55 | Neurology_II	Wald ratio	1	-0.095936	0.147868	0.516472	-0.385758	0.193886	0.908522	0.679935	1.21396	0.837139
ukb-ppp-GORASP2-OID31438	Golgi reassembly-stacking protein 2 | Oncology_II	Wald ratio	1	0.136668	0.219181	0.532931	-0.292927	0.566262	1.14645	0.746077	1.76167	0.837139
ukb-ppp-GOT1-OID30417	Aspartate aminotransferase, cytoplasmic | Cardiometabolic_II	Wald ratio	1	-0.267634	0.273622	0.328017	-0.803933	0.268665	0.765188	0.447565	1.30822	0.786582
ukb-ppp-GP1BA-OID20381	Platelet glycoprotein Ib alpha chain | Cardiometabolic	Wald ratio	1	-0.372476	0.138082	0.00698606	-0.643116	-0.101836	0.689026	0.525652	0.903177	0.150432
ukb-ppp-GP1BB-OID30174	Platelet glycoprotein Ib beta chain | Cardiometabolic_II	Wald ratio	1	0.0261828	0.22216	0.906182	-0.409251	0.461616	1.02653	0.664148	1.58664	0.974862
ukb-ppp-GP2-OID20090	Pancreatic secretory granule membrane major glycoprotein GP2 | Cardiometabolic	Wald ratio	1	0.0241736	0.0472148	0.608657	-0.0683675	0.116715	1.02447	0.933917	1.1238	0.889957
ukb-ppp-GPD1-OID31358	Glycerol-3-phosphate dehydrogenase | Oncology_II	Wald ratio	1	0.193141	0.184	0.293864	-0.167498	0.55378	1.21305	0.845778	1.73982	0.782414
ukb-ppp-GPR158-OID31013	Probable G-protein coupled receptor 158 | Neurology_II	Wald ratio	1	-0.057503	0.174487	0.741736	-0.399497	0.284491	0.944119	0.670657	1.32909	0.932191
ukb-ppp-GPRC5C-OID31340	G-protein coupled receptor family C group 5 member C | Oncology_II	Wald ratio	1	0.0674156	0.0968567	0.486408	-0.122424	0.257255	1.06974	0.884774	1.29337	0.833869
ukb-ppp-GRAP2-OID20192	GRB2-related adapter protein 2 | Cardiometabolic	Wald ratio	1	0.150629	0.126009	0.231939	-0.0963494	0.397607	1.16257	0.908147	1.48826	0.71549
ukb-ppp-GRN-OID21159	Progranulin | Neurology	Wald ratio	1	0.0466246	0.0461185	0.312028	-0.0437676	0.137017	1.04773	0.957176	1.14685	0.786582
ukb-ppp-GRPEL1-OID21309	GrpE protein homolog 1, mitochondrial | Oncology	Wald ratio	1	-0.3261	0.206476	0.114254	-0.730794	0.0785936	0.721733	0.481527	1.08176	0.586892
ukb-ppp-GSR-OID30700	Glutathione reductase, mitochondrial | Inflammation_II	Wald ratio	1	0.0437757	0.112295	0.696664	-0.176322	0.263874	1.04475	0.838348	1.30196	0.926097
ukb-ppp-GSTA1-OID20166	Glutathione S-transferase A1 | Cardiometabolic	Wald ratio	1	0.00551592	0.18485	0.976195	-0.35679	0.367822	1.00553	0.699919	1.44458	0.990139
ukb-ppp-GSTA3-OID21242	Glutathione S-transferase A3 | Oncology	Wald ratio	1	0.00557372	0.186787	0.976195	-0.360528	0.371676	1.00559	0.697308	1.45016	0.990139
ukb-ppp-GSTP1-OID20876	Glutathione S-transferase P | Neurology	Wald ratio	1	-0.107065	0.0560448	0.0560877	-0.216913	0.00278242	0.898467	0.805	1.00279	0.422616
ukb-ppp-HADH-OID30132	Hydroxyacyl-coenzyme A dehydrogenase, mitochondrial | Cardiometabolic_II	Wald ratio	1	0.173914	0.264698	0.511163	-0.344894	0.692722	1.18995	0.708295	1.99915	0.837139
ukb-ppp-HAVCR2-OID21137	Hepatitis A virus cellular receptor 2 | Neurology	Wald ratio	1	-0.0320348	0.0829715	0.699427	-0.194659	0.130589	0.968473	0.823115	1.1395	0.926097
ukb-ppp-HBEGF-OID21465	Proheparin-binding EGF-like growth factor [Cleaved into: Heparin-binding EGF-like growth factor | Oncology	Wald ratio	1	-0.0083242	0.22232	0.970132	-0.444071	0.427422	0.99171	0.64142	1.5333	0.990139
ukb-ppp-HCLS1-OID20648	Hematopoietic lineage cell-specific protein | Inflammation	Wald ratio	1	0.134588	0.141971	0.343132	-0.143675	0.412851	1.14407	0.866169	1.51112	0.786582
ukb-ppp-HEBP1-OID20063	Heme-binding protein 1 | Cardiometabolic	Wald ratio	1	-0.143683	0.113618	0.20601	-0.366375	0.0790085	0.866162	0.693243	1.08221	0.699142
ukb-ppp-HEPACAM2-OID31151	HEPACAM family member 2 | Neurology_II	Wald ratio	1	-0.984761	0.578686	0.0888077	-2.11899	0.149463	0.373528	0.120153	1.16121	0.50078
ukb-ppp-HGF-OID20656	Hepatocyte growth factor | Inflammation	Wald ratio	1	-0.0533825	0.147234	0.716926	-0.34196	0.235195	0.948017	0.710376	1.26516	0.926097
ukb-ppp-HJV-OID31006	Hemojuvelin | Neurology_II	Wald ratio	1	-0.0455865	0.0604407	0.450708	-0.16405	0.0728772	0.955437	0.848699	1.0756	0.819029
ukb-ppp-HMOX1-OID20217	Heme oxygenase 1 | Cardiometabolic	Wald ratio	1	-0.180554	0.167931	0.282302	-0.509699	0.148592	0.834808	0.600676	1.1602	0.774209
ukb-ppp-HPCAL1-OID20615	Hippocalcin-like protein 1 | Inflammation	Wald ratio	1	-0.0452189	0.147196	0.758689	-0.333722	0.243284	0.955788	0.716253	1.27543	0.935187
ukb-ppp-HPSE-OID30409	Heparanase | Cardiometabolic_II	Wald ratio	1	-0.0361563	0.0408526	0.376133	-0.116227	0.0439147	0.964489	0.890273	1.04489	0.786582
ukb-ppp-HSPA1A-OID20718	Heat shock 70 kDa protein 1A | Inflammation	Wald ratio	1	0.274307	0.591598	0.642883	-0.885225	1.43384	1.31562	0.412621	4.19477	0.898057
ukb-ppp-HSPA2-OID31424	Heat shock-related 70 kDa protein 2 | Oncology_II	Wald ratio	1	-0.00356234	0.137247	0.979293	-0.272567	0.265442	0.996444	0.761422	1.30401	0.990139
ukb-ppp-HSPB6-OID21408	Heat shock protein beta-6 | Oncology	Wald ratio	1	-0.699948	0.276701	0.0114187	-1.24228	-0.157613	0.496611	0.288725	0.85418	0.18272
ukb-ppp-HYOU1-OID20300	Hypoxia up-regulated protein 1 | Cardiometabolic	Wald ratio	1	0.18028	0.0654013	0.00584206	0.0520932	0.308466	1.19755	1.05347	1.36134	0.138262
ukb-ppp-ICAM2-OID20248	Intercellular adhesion molecule 2 | Cardiometabolic	Wald ratio	1	0.00546409	0.198495	0.978039	-0.383585	0.394513	1.00548	0.681414	1.48366	0.990139
ukb-ppp-ICAM4-OID20578	Intercellular adhesion molecule 4 | Inflammation	Wald ratio	1	-0.134817	0.0978625	0.168321	-0.326628	0.0569932	0.873876	0.721352	1.05865	0.644053
ukb-ppp-IFIT3-OID31283	Interferon-induced protein with tetratricopeptide repeats 3 | Oncology_II	Wald ratio	1	0.00954641	0.122911	0.938091	-0.231359	0.250452	1.00959	0.793455	1.28461	0.985763
ukb-ppp-IFNG-OID20495	Interferon gamma | Inflammation	Wald ratio	1	-0.257391	0.267998	0.336842	-0.782668	0.267885	0.773066	0.457185	1.3072	0.786582
ukb-ppp-IFNL1-OID20795	Interferon lambda-1 | Neurology	Wald ratio	1	0.0889746	0.253939	0.726055	-0.408746	0.586696	1.09305	0.664483	1.79804	0.929758
ukb-ppp-IGFBP1-OID20246	Insulin-like growth factor-binding protein 1 | Cardiometabolic	Wald ratio	1	-0.217257	0.246557	0.378229	-0.700509	0.265994	0.804723	0.496333	1.30473	0.786582
ukb-ppp-IGFBP2-OID20325	Insulin-like growth factor-binding protein 2 | Cardiometabolic	Wald ratio	1	-0.0554921	0.169867	0.74391	-0.388432	0.277448	0.946019	0.678119	1.31976	0.932191
ukb-ppp-IGFBP4-OID21158	Insulin-like growth factor-binding protein 4 | Neurology	Wald ratio	1	0.0303286	0.261689	0.907735	-0.482581	0.543239	1.03079	0.617188	1.72157	0.974862
ukb-ppp-IGHMBP2-OID30123	DNA-binding protein SMUBP-2 | Cardiometabolic_II	Wald ratio	1	0.173756	0.14077	0.217082	-0.102153	0.449665	1.18977	0.902891	1.56779	0.699142
ukb-ppp-IGSF8-OID20167	Immunoglobulin superfamily member 8 | Cardiometabolic	Wald ratio	1	-0.164869	0.0796154	0.0383759	-0.320915	-0.00882278	0.848005	0.725485	0.991216	0.36062
ukb-ppp-IL10-OID20431	Interleukin-10 | Inflammation	Wald ratio	1	-0.0247447	0.107351	0.817702	-0.235153	0.185664	0.975559	0.79045	1.20402	0.957485
ukb-ppp-IL10RA-OID20420	Interleukin-10 receptor subunit alpha | Inflammation	Wald ratio	1	-0.0107093	0.07234	0.88231	-0.152496	0.131077	0.989348	0.858563	1.14006	0.974862
ukb-ppp-IL17C-OID20477	Interleukin-17C | Inflammation	Wald ratio	1	-0.0515715	0.0913474	0.57237	-0.230612	0.127469	0.949736	0.794047	1.13595	0.866693
ukb-ppp-IL36A-OID30472	Interleukin-36 alpha | Inflammation_II	Wald ratio	1	-0.124075	0.21399	0.562039	-0.543495	0.295346	0.883314	0.580715	1.34359	0.854495
ukb-ppp-IL36G-OID30551	Interleukin-36 gamma | Inflammation_II	Wald ratio	1	0.0415558	0.193246	0.829736	-0.337206	0.420318	1.04243	0.713762	1.52245	0.960509
ukb-ppp-IL6ST-OID20147	Interleukin-6 receptor subunit beta | Cardiometabolic	Wald ratio	1	0.0481005	0.0645608	0.456246	-0.0784386	0.17464	1.04928	0.924559	1.19082	0.819029
ukb-ppp-IMMT-OID31397	MICOS complex subunit MIC60 | Oncology_II	Wald ratio	1	-0.0621743	0.095771	0.516211	-0.249886	0.125537	0.939719	0.77889	1.13376	0.837139
ukb-ppp-IMPA1-OID20907	Inositol monophosphatase 1 | Neurology	Wald ratio	1	-0.0501945	0.0528927	0.342627	-0.153864	0.0534752	0.951044	0.857388	1.05493	0.786582
ukb-ppp-ING1-OID20853	Inhibitor of growth protein 1 | Neurology	Wald ratio	1	-0.0959639	0.208245	0.644926	-0.504124	0.312197	0.908497	0.604034	1.36642	0.898057
ukb-ppp-INPP1-OID21345	Inositol polyphosphate 1-phosphatase | Oncology	Wald ratio	1	0.0785707	0.109006	0.471039	-0.135082	0.292223	1.08174	0.873645	1.3394	0.820146
ukb-ppp-INPP5D-OID30259	Phosphatidylinositol 3,4,5-trisphosphate 5-phosphatase 1 | Cardiometabolic_II	Wald ratio	1	-0.151863	0.0738085	0.0396362	-0.296527	-0.00719783	0.859106	0.743395	0.992828	0.363517
ukb-ppp-INSR-OID30566	Insulin receptor | Inflammation_II	Wald ratio	1	0.148773	0.217976	0.494909	-0.27846	0.576007	1.16041	0.756949	1.77892	0.837139
ukb-ppp-IQGAP2-OID21361	Ras GTPase-activating-like protein IQGAP2 | Oncology	Wald ratio	1	-0.0614886	0.0766087	0.422187	-0.211642	0.0886644	0.940364	0.809255	1.09271	0.807488
ukb-ppp-IRAK4-OID20577	Interleukin-1 receptor-associated kinase 4 | Inflammation	Wald ratio	1	-0.214728	0.269657	0.425858	-0.743255	0.3138	0.806761	0.475563	1.36862	0.807488
ukb-ppp-IST1-OID31497	IST1 homolog | Oncology_II	Wald ratio	1	0.146337	0.105535	0.165557	-0.0605112	0.353184	1.15759	0.941283	1.42359	0.641157
ukb-ppp-ITGA5-OID21139	Integrin alpha-5 | Neurology	Wald ratio	1	0.0559875	0.186188	0.763641	-0.308942	0.420917	1.05758	0.734224	1.52336	0.935187
ukb-ppp-ITGAM-OID21071	Integrin alpha-M | Neurology	Wald ratio	1	-0.0600042	0.0680265	0.377739	-0.193336	0.0733278	0.941761	0.824205	1.07608	0.786582
ukb-ppp-ITGB2-OID20315	Integrin beta-2 | Cardiometabolic	Wald ratio	1	-0.0711491	0.0918436	0.438531	-0.251162	0.108864	0.931323	0.777896	1.11501	0.813119
ukb-ppp-ITIH1-OID30722	Inter-alpha-trypsin inhibitor heavy chain H1 | Inflammation_II	Wald ratio	1	0.0526949	0.0804639	0.512539	-0.105014	0.210404	1.05411	0.900312	1.23418	0.837139
ukb-ppp-ITIH5-OID31430	Inter-alpha-trypsin inhibitor heavy chain H5 | Oncology_II	Wald ratio	1	-0.0850133	0.0951093	0.371403	-0.271428	0.101401	0.9185	0.76229	1.10672	0.786582
ukb-ppp-JPT2-OID31520	Jupiter microtubule associated homolog 2 | Oncology_II	Wald ratio	1	0.117317	0.246257	0.633788	-0.365347	0.599982	1.12448	0.693956	1.82209	0.89272
ukb-ppp-KIF1C-OID30163	Kinesin-like protein KIF1C | Cardiometabolic_II	Wald ratio	1	-0.142973	0.225958	0.526902	-0.58585	0.299904	0.866778	0.556632	1.34973	0.837139
ukb-ppp-KIFBP-OID21320	KIF-binding protein | Oncology	Wald ratio	1	-0.251077	0.243859	0.303198	-0.729041	0.226887	0.777962	0.482371	1.25469	0.784961
ukb-ppp-KIR3DL2-OID31191	Killer cell immunoglobulin-like receptor 3DL2 | Oncology_II	Wald ratio	1	-0.353677	0.231607	0.126747	-0.807627	0.100272	0.702101	0.445915	1.10547	0.586892
ukb-ppp-KITLG-OID20196	Kit ligand | Cardiometabolic	Wald ratio	1	0.0811827	0.215193	0.705984	-0.340595	0.502961	1.08457	0.711347	1.65361	0.926097
ukb-ppp-KLK3-OID30364	Prostate-specific antigen | Cardiometabolic_II	Wald ratio	1	0.270295	0.207448	0.19259	-0.136302	0.676892	1.31035	0.872579	1.96775	0.684444
ukb-ppp-KRT18-OID21296	Keratin, type I cytoskeletal 18 | Oncology	Wald ratio	1	-0.289494	0.237061	0.222017	-0.754134	0.175145	0.748642	0.470418	1.19142	0.699825
ukb-ppp-KRT19-OID20596	Keratin, type I cytoskeletal 19 | Inflammation	Wald ratio	1	0.16355	0.077798	0.0355319	0.0110664	0.316035	1.17768	1.01113	1.37168	0.34289
ukb-ppp-KYAT1-OID20232	Kynurenine--oxoglutarate transaminase 1 | Cardiometabolic	Wald ratio	1	0.0241	0.095274	0.800303	-0.162637	0.210837	1.02439	0.8499	1.23471	0.954347
ukb-ppp-LACRT-OID31367	Extracellular glycoprotein lacritin | Oncology_II	Wald ratio	1	-0.0474909	0.173926	0.784813	-0.388387	0.293405	0.953619	0.67815	1.34099	0.948039
ukb-ppp-LAMP1-OID30416	Lysosome-associated membrane glycoprotein 1 | Cardiometabolic_II	Wald ratio	1	0.0579024	0.175304	0.741175	-0.285693	0.401498	1.05961	0.751493	1.49406	0.932191
ukb-ppp-LAMP3-OID20638	Lysosome-associated membrane glycoprotein 3 | Inflammation	Wald ratio	1	0.0533744	0.0499648	0.285412	-0.0445565	0.151305	1.05482	0.956422	1.16335	0.775299
ukb-ppp-LAP3-OID20436	Cytosol aminopeptidase | Inflammation	Wald ratio	1	0.0464432	0.367332	0.899388	-0.673528	0.766414	1.04754	0.509907	2.15204	0.974862
ukb-ppp-LAT-OID20640	Linker for activation of T-cells family member 1 | Inflammation	Wald ratio	1	0.674244	0.263042	0.0103696	0.158681	1.18981	1.96255	1.17196	3.28644	0.180715
ukb-ppp-LAT2-OID21292	Linker for activation of T-cells family member 2 | Oncology	Wald ratio	1	0.0695848	0.218541	0.750177	-0.358755	0.497925	1.07206	0.698545	1.6453	0.932191
ukb-ppp-LATS1-OID30523	Serine/threonine-protein kinase LATS1 | Inflammation_II	Wald ratio	1	-0.5134	0.174934	0.00333736	-0.856269	-0.17053	0.598458	0.424744	0.843218	0.0927207
ukb-ppp-LDLR-OID20240	Low-density lipoprotein receptor | Cardiometabolic	Wald ratio	1	0.180253	0.451955	0.690018	-0.705578	1.06608	1.19752	0.493823	2.90399	0.926097
ukb-ppp-LDLRAP1-OID31068	Low density lipoprotein receptor adapter protein 1 | Neurology_II	Wald ratio	1	0.163123	0.179654	0.363888	-0.188999	0.515245	1.17718	0.827787	1.67405	0.786582
ukb-ppp-LHB-OID21248	Lutropin subunit beta | Oncology	Wald ratio	1	0.119274	0.131678	0.365043	-0.138815	0.377363	1.12668	0.870389	1.45843	0.786582
ukb-ppp-LMNB1-OID31501	Lamin-B1 | Oncology_II	Wald ratio	1	0.107008	0.280555	0.702896	-0.442881	0.656896	1.11294	0.642184	1.9288	0.926097
ukb-ppp-LMNB2-OID31109	Lamin-B2 | Neurology_II	Wald ratio	1	0.28284	0.272223	0.298804	-0.250717	0.816397	1.32689	0.778243	2.26233	0.782523
ukb-ppp-LMOD1-OID30212	Leiomodin-1 | Cardiometabolic_II	Wald ratio	1	0.00244507	0.0625716	0.968829	-0.120195	0.125085	1.00245	0.886747	1.13325	0.990139
ukb-ppp-LMOD1-OID30547	Leiomodin-1 | Inflammation_II	Wald ratio	1	0.00261217	0.0668477	0.968829	-0.128409	0.133634	1.00262	0.879493	1.14297	0.990139
ukb-ppp-LMOD1-OID31014	Leiomodin-1 | Neurology_II	Wald ratio	1	0.00243364	0.0622791	0.968829	-0.119633	0.124501	1.00244	0.887246	1.13258	0.990139
ukb-ppp-LMOD1-OID31416	Leiomodin-1 | Oncology_II	Wald ratio	1	0.00257393	0.0658692	0.968829	-0.12653	0.131678	1.00258	0.881148	1.14074	0.990139
ukb-ppp-LONP1-OID30219	Lon protease homolog, mitochondrial | Cardiometabolic_II	Wald ratio	1	-0.107849	0.0633142	0.0884958	-0.231945	0.0162473	0.897763	0.79299	1.01638	0.50078
ukb-ppp-LPCAT2-OID21290	Lysophosphatidylcholine acyltransferase 2 | Oncology	Wald ratio	1	-0.0395144	0.133884	0.767887	-0.301927	0.222898	0.961256	0.739392	1.24969	0.935187
ukb-ppp-LRCH4-OID30191	Leucine-rich repeat and calponin homology domain-containing protein 4 | Cardiometabolic_II	Wald ratio	1	-0.48846	0.16168	0.0025181	-0.805352	-0.171568	0.613571	0.44693	0.842343	0.0731394
ukb-ppp-LRIG3-OID30450	Leucine-rich repeats and immunoglobulin-like domains protein 3 | Inflammation_II	Wald ratio	1	0.244808	0.156409	0.117542	-0.0617547	0.55137	1.27738	0.940113	1.73563	0.586892
ukb-ppp-LRRFIP1-OID31344	Leucine-rich repeat flightless-interacting protein 1 | Oncology_II	Wald ratio	1	-0.168604	0.218547	0.440425	-0.596957	0.259749	0.844843	0.550484	1.2966	0.813119
ukb-ppp-LSP1-OID20530	Lymphocyte-specific protein 1 | Inflammation	Wald ratio	1	0.129452	0.0757241	0.0873551	-0.0189675	0.277871	1.1382	0.981211	1.32032	0.50078
ukb-ppp-LTA4H-OID21452	Leukotriene A-4 hydrolase | Oncology	Wald ratio	1	0.0596016	0.109103	0.58487	-0.154241	0.273444	1.06141	0.857065	1.31448	0.87525
ukb-ppp-LTB-OID31383	Lymphotoxin-beta | Oncology_II	Wald ratio	1	-0.223956	0.0673289	0.000880063	-0.355921	-0.0919917	0.79935	0.700528	0.912113	0.03308
ukb-ppp-LTBR-OID20768	Tumor necrosis factor receptor superfamily member 3 | Inflammation	Wald ratio	1	-0.0297423	0.0386478	0.441553	-0.105492	0.0460074	0.970696	0.899882	1.04708	0.813119
ukb-ppp-LYAR-OID21264	Cell growth-regulating nucleolar protein | Oncology	Wald ratio	1	0.523049	0.21013	0.0128043	0.111194	0.934904	1.68716	1.11761	2.54697	0.185954
ukb-ppp-LYSMD3-OID30950	LysM and putative peptidoglycan-binding domain-containing protein 3 | Neurology_II	Wald ratio	1	0.240067	0.20172	0.234007	-0.155304	0.635438	1.27133	0.856155	1.88785	0.71549
ukb-ppp-LYZL2-OID31180	Lysozyme-like protein 2 | Oncology_II	Wald ratio	1	0.0147595	0.0503752	0.769529	-0.0839759	0.113495	1.01487	0.919453	1.12019	0.935187
ukb-ppp-LZTFL1-OID30637	Leucine zipper transcription factor-like protein 1 | Inflammation_II	Wald ratio	1	0.0909813	0.0607111	0.133979	-0.0280125	0.209975	1.09525	0.972376	1.23365	0.59869
ukb-ppp-MANF-OID20707	Mesencephalic astrocyte-derived neurotrophic factor | Inflammation	Wald ratio	1	-0.123177	0.165676	0.457191	-0.447901	0.201548	0.884108	0.638968	1.22329	0.819029
ukb-ppp-MAPK13-OID31205	Mitogen-activated protein kinase 13 | Oncology_II	Wald ratio	1	0.200066	0.203037	0.324442	-0.197886	0.598018	1.22148	0.820464	1.81851	0.786582
ukb-ppp-MAPK9-OID20557	Mitogen-activated protein kinase 9 | Inflammation	Wald ratio	1	-0.0930806	0.0966917	0.335721	-0.282596	0.0964351	0.91112	0.753824	1.10124	0.786582
ukb-ppp-MAVS-OID21204	Mitochondrial antiviral-signaling protein | Oncology	Wald ratio	1	0.178848	0.127701	0.161359	-0.0714469	0.429143	1.19584	0.931046	1.53594	0.632567
ukb-ppp-MAX-OID20877	Protein max | Neurology	Wald ratio	1	0.0271263	0.141414	0.847882	-0.250045	0.304297	1.0275	0.778766	1.35567	0.968278
ukb-ppp-MB-OID20263	Myoglobin | Cardiometabolic	Wald ratio	1	-0.186202	0.29399	0.526499	-0.762423	0.390019	0.830106	0.466535	1.47701	0.837139
ukb-ppp-MCEE-OID31033	Methylmalonyl-CoA epimerase, mitochondrial | Neurology_II	Wald ratio	1	0.0588859	0.0585692	0.314701	-0.0559097	0.173682	1.06065	0.945624	1.18968	0.786582
ukb-ppp-MCFD2-OID20171	Multiple coagulation factor deficiency protein 2 | Cardiometabolic	Wald ratio	1	0.0142578	0.0823723	0.862581	-0.147192	0.175708	1.01436	0.863128	1.19209	0.972841
ukb-ppp-MDM1-OID30945	Nuclear protein MDM1 | Neurology_II	Wald ratio	1	-0.0397738	0.0603284	0.50971	-0.158017	0.0784698	0.961007	0.853835	1.08163	0.837139
ukb-ppp-MEGF11-OID30099	Multiple epidermal growth factor-like domains protein 11 | Cardiometabolic_II	Wald ratio	1	0.299345	0.0853521	0.000452875	0.132055	0.466635	1.34898	1.14117	1.59462	0.0192925
ukb-ppp-MENT-OID30595	Protein MENT | Inflammation_II	Wald ratio	1	0.179131	0.455839	0.694341	-0.714313	1.07258	1.19618	0.489528	2.9229	0.926097
ukb-ppp-MESD-OID21099	LRP chaperone MESD | Neurology	Wald ratio	1	0.0685645	0.334734	0.837703	-0.587514	0.724643	1.07097	0.555707	2.06399	0.967979
ukb-ppp-MET-OID20269	Hepatocyte growth factor receptor | Cardiometabolic	Wald ratio	1	-0.192934	0.0951441	0.04258	-0.379416	-0.00645142	0.824536	0.684261	0.993569	0.38322
ukb-ppp-METAP1D-OID20519	Methionine aminopeptidase 1D, mitochondrial | Inflammation	Wald ratio	1	-0.272486	0.219213	0.213861	-0.702144	0.157172	0.761484	0.495522	1.1702	0.699142
ukb-ppp-MGLL-OID20711	Monoglyceride lipase | Inflammation	Wald ratio	1	0.00849846	0.183078	0.962976	-0.350335	0.367332	1.00853	0.704452	1.44388	0.990139
ukb-ppp-MICALL2-OID30889	MICAL-like protein 2 | Neurology_II	Wald ratio	1	0.0784747	0.247609	0.751296	-0.406838	0.563787	1.08164	0.665752	1.75732	0.932191
ukb-ppp-MITD1-OID20959	MIT domain-containing protein 1 | Neurology	Wald ratio	1	-0.0581792	0.147613	0.693483	-0.347501	0.231143	0.943481	0.706451	1.26004	0.926097
ukb-ppp-MMP13-OID20807	Collagenase 3 | Neurology	Wald ratio	1	0.441605	0.279596	0.114235	-0.106403	0.989613	1.5552	0.899062	2.69019	0.586892
ukb-ppp-MMP9-OID21103	Matrix metalloproteinase-9 | Neurology	Wald ratio	1	0.0378114	0.0768182	0.622565	-0.112752	0.188375	1.03854	0.893372	1.20729	0.89272
ukb-ppp-MMUT-OID30159	Methylmalonyl-CoA mutase, mitochondrial | Cardiometabolic_II	Wald ratio	1	0.0690685	0.110135	0.530578	-0.146797	0.284934	1.07151	0.86347	1.32967	0.837139
ukb-ppp-MPHOSPH8-OID20092	M-phase phosphoprotein 8 | Cardiometabolic	Wald ratio	1	-0.459727	0.313751	0.142849	-1.07468	0.155224	0.631456	0.341408	1.16792	0.612623
ukb-ppp-MSRA-OID21513	Mitochondrial peptide methionine sulfoxide reductase | Oncology	Wald ratio	1	-0.0227867	0.202154	0.910253	-0.419009	0.373436	0.977471	0.657698	1.45272	0.975926
ukb-ppp-MSTN-OID20115	Growth/differentiation factor 8 | Cardiometabolic	Wald ratio	1	0.0932481	0.33732	0.782211	-0.567899	0.754395	1.09773	0.566715	2.12633	0.948039
ukb-ppp-MTR-OID30110	Methionine synthase | Cardiometabolic_II	Wald ratio	1	-0.176363	0.24225	0.4666	-0.651173	0.298447	0.838314	0.521434	1.34776	0.819115
ukb-ppp-MTSS1-OID31492	Protein MTSS 1 | Oncology_II	Wald ratio	1	-0.0283324	0.225192	0.899879	-0.46971	0.413045	0.972065	0.625184	1.51141	0.974862
ukb-ppp-MVK-OID20459	Mevalonate kinase | Inflammation	Wald ratio	1	-0.0970455	0.130159	0.455913	-0.352156	0.158065	0.907515	0.70317	1.17124	0.819029
ukb-ppp-MXRA8-OID30583	Matrix remodeling-associated protein 8 | Inflammation_II	Wald ratio	1	0.0985234	0.178921	0.581872	-0.252163	0.449209	1.10354	0.777118	1.56707	0.872808
ukb-ppp-MYBPC2-OID30199	Myosin-binding protein C, fast-type | Cardiometabolic_II	Wald ratio	1	0.0482538	0.287248	0.866594	-0.514752	0.611259	1.04944	0.597649	1.84275	0.972841
ukb-ppp-MYDGF-OID30313	Myeloid-derived growth factor | Cardiometabolic_II	Wald ratio	1	-0.0161201	0.163009	0.921225	-0.335617	0.303377	0.984009	0.714897	1.35443	0.981105
ukb-ppp-MYO9B-OID20451	Unconventional myosin-IXb | Inflammation	Wald ratio	1	0.237307	0.215972	0.271861	-0.185997	0.660611	1.26783	0.830276	1.93597	0.763754
ukb-ppp-MYOM2-OID30131	Myomesin-2 | Cardiometabolic_II	Wald ratio	1	-0.109981	0.19014	0.562977	-0.482655	0.262692	0.895851	0.617143	1.30043	0.854495
ukb-ppp-MYOM3-OID30633	Myomesin-3 | Inflammation_II	Wald ratio	1	-0.328317	0.144598	0.0231738	-0.611729	-0.0449057	0.720134	0.542412	0.956088	0.279398
ukb-ppp-MZB1-OID20732	Marginal zone B- and B1-cell-specific protein | Inflammation	Wald ratio	1	-0.0446454	0.115644	0.699453	-0.271308	0.182017	0.956337	0.762382	1.19963	0.926097
ukb-ppp-NAA80-OID30893	N-alpha-acetyltransferase 80 | Neurology_II	Wald ratio	1	-0.319989	0.132507	0.0157405	-0.579704	-0.0602747	0.726157	0.560064	0.941506	0.217617
ukb-ppp-NADK-OID20178	NAD kinase | Cardiometabolic	Wald ratio	1	0.0179181	0.19943	0.928409	-0.372965	0.408801	1.01808	0.688689	1.50501	0.985264
ukb-ppp-NBL1-OID21486	Neuroblastoma suppressor of tumorigenicity 1 | Oncology	Wald ratio	1	-0.0806643	0.109837	0.462707	-0.295945	0.134617	0.922503	0.743828	1.1441	0.819029
ukb-ppp-NCAN-OID21055	Neurocan core protein | Neurology	Wald ratio	1	-0.187664	0.0831962	0.0240904	-0.350729	-0.0245999	0.828893	0.704175	0.9757	0.285061
ukb-ppp-NCF2-OID20567	Neutrophil cytosol factor 2 | Inflammation	Wald ratio	1	0.0678633	0.0779591	0.384028	-0.0849365	0.220663	1.07022	0.918571	1.2469	0.786582
ukb-ppp-NEO1-OID31066	Neogenin | Neurology_II	Wald ratio	1	0.0740169	0.145394	0.610698	-0.210956	0.35899	1.07683	0.80981	1.43188	0.889957
ukb-ppp-NEXN-OID30678	Nexilin | Inflammation_II	Wald ratio	1	0.0834849	0.105199	0.427433	-0.122705	0.289675	1.08707	0.884525	1.33599	0.807637
ukb-ppp-NFE2-OID30268	Transcription factor NF-E2 45 kDa subunit | Cardiometabolic_II	Wald ratio	1	-0.156561	0.178262	0.379801	-0.505953	0.192832	0.85508	0.602931	1.21268	0.786582
ukb-ppp-NFKB1-OID30160	Nuclear factor NF-kappa-B p105 subunit | Cardiometabolic_II	Wald ratio	1	0.0615216	0.0964341	0.523497	-0.127489	0.250532	1.06345	0.880303	1.28471	0.837139
ukb-ppp-NFKBIE-OID21212	NF-kappa-B inhibitor epsilon | Oncology	Wald ratio	1	0.0777875	0.0425022	0.0672202	-0.00551682	0.161092	1.08089	0.994498	1.17479	0.449447
ukb-ppp-NFU1-OID31510	NFU1 iron-sulfur cluster scaffold homolog, mitochondrial | Oncology_II	Wald ratio	1	0.1191	0.121251	0.32597	-0.118551	0.356752	1.12648	0.888206	1.42868	0.786582
ukb-ppp-NIT1-OID30252	Deaminated glutathione amidase | Cardiometabolic_II	Wald ratio	1	-0.122479	0.0846037	0.147706	-0.288303	0.0433439	0.884724	0.749535	1.0443	0.612883
ukb-ppp-NIT2-OID30336	Omega-amidase NIT2 | Cardiometabolic_II	Wald ratio	1	-0.135296	0.146758	0.356582	-0.422941	0.152349	0.873458	0.655117	1.16457	0.786582
ukb-ppp-NOMO1-OID21106	Nodal modulator 1 | Neurology	Wald ratio	1	-0.0153997	0.101187	0.879037	-0.213726	0.182927	0.984718	0.80757	1.20073	0.974862
ukb-ppp-NPDC1-OID20205	Neural proliferation differentiation and control protein 1 | Cardiometabolic	Wald ratio	1	-0.387722	0.248203	0.118261	-0.874201	0.0987561	0.678601	0.417195	1.1038	0.586892
ukb-ppp-NPPB-OID20049	Natriuretic peptides B | Cardiometabolic	Wald ratio	1	-0.110584	0.0622258	0.0755438	-0.232547	0.0113781	0.895311	0.792512	1.01144	0.468665
ukb-ppp-NPY-OID21388	Pro-neuropeptide Y [Cleaved into: Neuropeptide Y | Oncology	Wald ratio	1	0.407903	0.108259	0.000164655	0.195716	0.620091	1.50366	1.21618	1.8591	0.0134998
ukb-ppp-NRTN-OID20465	Neurturin | Inflammation	Wald ratio	1	-0.294459	0.192783	0.126659	-0.672314	0.0833961	0.744935	0.510526	1.08697	0.586892
ukb-ppp-NSFL1C-OID21022	NSFL1 cofactor p47 | Neurology	Wald ratio	1	0.0371683	0.146849	0.800187	-0.250656	0.324992	1.03787	0.77829	1.38402	0.954347
ukb-ppp-NT5C3A-OID20553	Cytosolic 5'-nucleotidase 3A | Inflammation	Wald ratio	1	-0.14599	0.108733	0.179385	-0.359107	0.0671261	0.864166	0.6983	1.06943	0.660113
ukb-ppp-NUDT16-OID31484	U8 snoRNA-decapping enzyme | Oncology_II	Wald ratio	1	0.11807	0.074895	0.114917	-0.0287242	0.264864	1.12532	0.971684	1.30325	0.586892
ukb-ppp-NUDT5-OID21115	ADP-sugar pyrophosphatase | Neurology	Wald ratio	1	0.0622712	0.192628	0.746489	-0.315279	0.439822	1.06425	0.729585	1.55243	0.932191
ukb-ppp-OCLN-OID31069	Occludin | Neurology_II	Wald ratio	1	0.00525786	0.0934523	0.955133	-0.177909	0.188424	1.00527	0.837019	1.20735	0.990139
ukb-ppp-OGA-OID31465	Protein O-GlcNAcase | Oncology_II	Wald ratio	1	-0.0881562	0.0893295	0.323709	-0.263242	0.0869296	0.915618	0.768556	1.09082	0.786582
ukb-ppp-OGFR-OID21360	Opioid growth factor receptor | Oncology	Wald ratio	1	0.0467403	0.143674	0.744938	-0.234862	0.328342	1.04785	0.79068	1.38866	0.932191
ukb-ppp-OLR1-OID20183	Oxidized low-density lipoprotein receptor 1 | Cardiometabolic	Wald ratio	1	0.0677071	0.206655	0.743188	-0.337336	0.47275	1.07005	0.713669	1.6044	0.932191
ukb-ppp-OMD-OID20725	Osteomodulin | Inflammation	Wald ratio	1	0.165729	0.176841	0.348675	-0.18088	0.512337	1.18025	0.834536	1.66919	0.786582
ukb-ppp-OMG-OID21352	Oligodendrocyte-myelin glycoprotein | Oncology	Wald ratio	1	0.122927	0.142478	0.388258	-0.15633	0.402185	1.1308	0.855277	1.49509	0.786582
ukb-ppp-OMP-OID30835	Olfactory marker protein | Neurology_II	Wald ratio	1	0.00596721	0.0449572	0.894406	-0.082149	0.0940834	1.00599	0.921135	1.09865	0.974862
ukb-ppp-OPLAH-OID30201	5-oxoprolinase | Cardiometabolic_II	Wald ratio	1	0.134293	0.0598232	0.0247784	0.01704	0.251547	1.14373	1.01719	1.28601	0.285061
ukb-ppp-OSM-OID20574	Oncostatin-M | Inflammation	Wald ratio	1	-0.245168	0.159155	0.123455	-0.557112	0.0667766	0.782573	0.572861	1.06906	0.586892
ukb-ppp-OSTN-OID30909	Osteocrin | Neurology_II	Wald ratio	1	-0.206531	0.135067	0.126239	-0.471262	0.0581997	0.813401	0.624214	1.05993	0.586892
ukb-ppp-OTOA-OID30825	Otoancorin | Neurology_II	Wald ratio	1	-0.0366637	0.191955	0.848525	-0.412896	0.339569	0.964	0.661731	1.40434	0.968278
ukb-ppp-OTUD7B-OID31064	OTU domain-containing protein 7B | Neurology_II	Wald ratio	1	-0.372955	0.354329	0.29254	-1.06744	0.32153	0.688696	0.343888	1.37924	0.782145
ukb-ppp-OXCT1-OID30227	Succinyl-CoA:3-ketoacid coenzyme A transferase 1, mitochondrial | Cardiometabolic_II	Wald ratio	1	-0.377546	0.256009	0.140283	-0.879323	0.124231	0.685542	0.415064	1.13228	0.612623
ukb-ppp-P4HB-OID21509	Protein disulfide-isomerase | Oncology	Wald ratio	1	0.148471	0.175041	0.396321	-0.194608	0.491551	1.16006	0.823157	1.63485	0.791404
ukb-ppp-PACS2-OID30186	Phosphofurin acidic cluster sorting protein 2 | Cardiometabolic_II	Wald ratio	1	-0.0648001	0.0644565	0.314737	-0.191135	0.0615346	0.937255	0.826021	1.06347	0.786582
ukb-ppp-PADI2-OID20467	Protein-arginine deiminase type-2 | Inflammation	Wald ratio	1	0.0434358	0.0904738	0.631161	-0.133893	0.220764	1.04439	0.874684	1.24703	0.89272
ukb-ppp-PAFAH2-OID31286	Platelet-activating factor acetylhydrolase 2, cytoplasmic | Oncology_II	Wald ratio	1	0.318059	0.357073	0.37307	-0.381805	1.01792	1.37446	0.682628	2.76744	0.786582
ukb-ppp-PAG1-OID20108	Phosphoprotein associated with glycosphingolipid-enriched microdomains 1 | Cardiometabolic	Wald ratio	1	-0.191677	0.157065	0.222323	-0.499524	0.116169	0.825573	0.606819	1.12319	0.699825
ukb-ppp-PARD3-OID31301	Partitioning defective 3 homolog | Oncology_II	Wald ratio	1	-0.431537	0.185047	0.0196987	-0.794229	-0.0688446	0.64951	0.451929	0.933472	0.247803
ukb-ppp-PARK7-OID21160	Protein/nucleic acid deglycase DJ-1 | Neurology	Wald ratio	1	-0.152697	0.0596447	0.010464	-0.269601	-0.0357933	0.85839	0.763684	0.96484	0.180715
ukb-ppp-PARP1-OID20500	Poly [ADP-ribose] polymerase 1 | Inflammation	Wald ratio	1	-0.0639681	0.0773365	0.408158	-0.215548	0.0876115	0.938035	0.8061	1.09156	0.799634
ukb-ppp-PAXX-OID30591	Protein PAXX | Inflammation_II	Wald ratio	1	0.0693572	0.12429	0.576827	-0.174252	0.312967	1.07182	0.840085	1.36748	0.867276
ukb-ppp-PBXIP1-OID31435	Pre-B-cell leukemia transcription factor-interacting protein 1 | Oncology_II	Wald ratio	1	-0.476027	0.248415	0.0553323	-0.962921	0.0108662	0.621247	0.381776	1.01093	0.422616
ukb-ppp-PCBD1-OID30610	Pterin-4-alpha-carbinolamine dehydratase | Inflammation_II	Wald ratio	1	0.10464	0.0632909	0.0982656	-0.01941	0.22869	1.11031	0.980777	1.25695	0.532133
ukb-ppp-PCBP2-OID31003	Poly(rC)-binding protein 2 | Neurology_II	Wald ratio	1	-0.236971	0.217662	0.276283	-0.663589	0.189647	0.789014	0.515	1.20882	0.767585
ukb-ppp-PCDH1-OID20614	Protocadherin-1 | Inflammation	Wald ratio	1	-0.0159102	0.135936	0.906827	-0.282345	0.250524	0.984216	0.754014	1.2847	0.974862
ukb-ppp-PCDH7-OID31456	Protocadherin-7 | Oncology_II	Wald ratio	1	0.0317249	0.105424	0.763471	-0.174907	0.238357	1.03223	0.839535	1.26916	0.935187
ukb-ppp-PCOLCE-OID20384	Procollagen C-endopeptidase enhancer 1 | Cardiometabolic	Wald ratio	1	0.123327	0.0641894	0.0546937	-0.00248401	0.249138	1.13125	0.997519	1.28292	0.422616
ukb-ppp-PDE5A-OID30584	cGMP-specific 3',5'-cyclic phosphodiesterase | Inflammation_II	Wald ratio	1	0.0673275	0.0725006	0.353072	-0.0747738	0.209429	1.06965	0.927953	1.23297	0.786582
ukb-ppp-PDGFC-OID21183	Platelet-derived growth factor C | Oncology	Wald ratio	1	-0.262372	0.144636	0.0696758	-0.545859	0.021115	0.769225	0.579344	1.02134	0.45277
ukb-ppp-PDIA3-OID30573	Protein disulfide-isomerase A3 | Inflammation_II	Wald ratio	1	0.119158	0.251014	0.634998	-0.37283	0.611146	1.12655	0.688782	1.84254	0.89272
ukb-ppp-PDIA4-OID30375	Protein disulfide-isomerase A4 | Cardiometabolic_II	Wald ratio	1	0.00818303	0.145211	0.955061	-0.27643	0.292796	1.00822	0.758487	1.34017	0.990139
ukb-ppp-PDLIM7-OID20729	PDZ and LIM domain protein 7 | Inflammation	Wald ratio	1	0.0568974	0.262381	0.828325	-0.457369	0.571164	1.05855	0.632947	1.77033	0.960509
ukb-ppp-PDZK1-OID30550	Na(+)/H(+) exchange regulatory cofactor NHE-RF3 | Inflammation_II	Wald ratio	1	-0.155782	0.100105	0.119664	-0.351988	0.0404239	0.855746	0.703289	1.04125	0.586892
ukb-ppp-PF4-OID30764	Platelet factor 4 | Inflammation_II	Wald ratio	1	-0.191095	0.148937	0.19947	-0.483012	0.100821	0.826054	0.616923	1.10608	0.692724
ukb-ppp-PFKFB2-OID21356	6-phosphofructo-2-kinase/fructose-2,6-bisphosphatase 2 | Oncology	Wald ratio	1	0.00853046	0.0583772	0.883821	-0.105889	0.12295	1.00857	0.899525	1.13083	0.974862
ukb-ppp-PGA4-OID30699	Pepsin A-4 | Inflammation_II	Wald ratio	1	-0.487281	0.226981	0.03181	-0.932163	-0.0423978	0.614295	0.393701	0.958488	0.332851
ukb-ppp-PGF-OID20673	Placenta growth factor | Inflammation	Wald ratio	1	-0.029152	0.452963	0.948685	-0.916959	0.858655	0.971269	0.399733	2.35998	0.988923
ukb-ppp-PHLDB1-OID31467	Pleckstrin homology-like domain family B member 1 | Oncology_II	Wald ratio	1	-0.396023	0.256103	0.122021	-0.897984	0.105938	0.672991	0.40739	1.11175	0.586892
ukb-ppp-PIBF1-OID31061	Progesterone-induced-blocking factor 1, Isoform 4 | Neurology_II	Wald ratio	1	0.113164	0.183747	0.537982	-0.24698	0.473308	1.11982	0.781156	1.6053	0.837139
ukb-ppp-PKD2-OID30184	Polycystin-2 | Cardiometabolic_II	Wald ratio	1	0.00758913	0.154427	0.960805	-0.295087	0.310266	1.00762	0.744466	1.36379	0.990139
ukb-ppp-PKN3-OID31311	Serine/threonine-protein kinase N3 | Oncology_II	Wald ratio	1	0.150789	0.0824805	0.0675225	-0.0108726	0.312451	1.16275	0.989186	1.36677	0.449447
ukb-ppp-PLA2G1B-OID20252	Phospholipase A2 | Cardiometabolic	Wald ratio	1	0.743995	0.193658	0.000122133	0.364426	1.12356	2.10433	1.43969	3.0758	0.0134998
ukb-ppp-PLA2G4A-OID20685	Cytosolic phospholipase A2 | Inflammation	Wald ratio	1	-0.0427758	0.182235	0.81442	-0.399957	0.314405	0.958126	0.670349	1.36944	0.957485
ukb-ppp-PLA2G7-OID21105	Platelet-activating factor acetylhydrolase | Neurology	Wald ratio	1	0.148182	0.130648	0.256707	-0.107888	0.404251	1.15972	0.897728	1.49818	0.74687
ukb-ppp-PLAT-OID20247	Tissue-type plasminogen activator | Cardiometabolic	Wald ratio	1	0.0155688	0.216107	0.942568	-0.408	0.439138	1.01569	0.664979	1.55137	0.985763
ukb-ppp-PLEKHO1-OID31088	Pleckstrin homology domain-containing family O member 1 | Neurology_II	Wald ratio	1	0.752154	0.198245	0.0001482	0.363594	1.14071	2.12157	1.43849	3.129	0.0134998
ukb-ppp-PLIN3-OID20143	Perilipin-3 | Cardiometabolic	Wald ratio	1	-0.141887	0.152723	0.352864	-0.441223	0.15745	0.86772	0.643249	1.17052	0.786582
ukb-ppp-PLPBP-OID20144	Pyridoxal phosphate homeostasis protein | Cardiometabolic	Wald ratio	1	0.460449	0.249085	0.0645205	-0.0277565	0.948655	1.58479	0.972625	2.58224	0.443318
ukb-ppp-PLSCR3-OID31146	Phospholipid scramblase 3 | Neurology_II	Wald ratio	1	0.0672152	0.107812	0.532989	-0.144096	0.278526	1.06953	0.865805	1.32118	0.837139
ukb-ppp-PLXNA4-OID20597	Plexin-A4 | Inflammation	Wald ratio	1	-0.0772196	0.121661	0.525616	-0.315674	0.161235	0.925687	0.729297	1.17496	0.837139
ukb-ppp-PMS1-OID30943	PMS1 protein homolog 1 | Neurology_II	Wald ratio	1	-0.361384	0.248608	0.146049	-0.848656	0.125887	0.696711	0.42799	1.13415	0.612883
ukb-ppp-PMVK-OID20850	Phosphomevalonate kinase | Neurology	Wald ratio	1	0.187356	0.226232	0.407581	-0.256059	0.630772	1.20606	0.774096	1.87906	0.799634
ukb-ppp-PPBP-OID30761	Platelet basic protein | Inflammation_II	Wald ratio	1	0.0194184	0.0593738	0.743628	-0.0969543	0.135791	1.01961	0.907597	1.14544	0.932191
ukb-ppp-PPIE-OID31279	Peptidyl-prolyl cis-trans isomerase E | Oncology_II	Wald ratio	1	0.221425	0.255257	0.385692	-0.27888	0.721729	1.24785	0.756631	2.05799	0.786582
ukb-ppp-PPM1F-OID30350	Protein phosphatase 1F | Cardiometabolic_II	Wald ratio	1	-0.142208	0.192022	0.458948	-0.518571	0.234156	0.867441	0.595371	1.26384	0.819029
ukb-ppp-PPME1-OID21347	Protein phosphatase methylesterase 1 | Oncology	Wald ratio	1	-0.0291608	0.294532	0.921133	-0.606444	0.548123	0.97126	0.545286	1.73	0.981105
ukb-ppp-PPP1R14D-OID30997	Protein phosphatase 1 regulatory subunit 14D | Neurology_II	Wald ratio	1	-0.396708	0.181217	0.0285867	-0.751893	-0.0415239	0.67253	0.471473	0.959326	0.314947
ukb-ppp-PPP2R5A-OID31502	Serine/threonine-protein phosphatase 2A 56 kDa regulatory subunit alpha isoform | Oncology_II	Wald ratio	1	-0.113075	0.156058	0.468715	-0.418948	0.192798	0.893084	0.657738	1.21264	0.820146
ukb-ppp-PRDX1-OID20962	Peroxiredoxin-1 | Neurology	Wald ratio	1	-0.267567	0.206441	0.194943	-0.672191	0.137058	0.765239	0.510589	1.14689	0.684444
ukb-ppp-PRDX3-OID20483	Thioredoxin-dependent peroxide reductase, mitochondrial | Inflammation	Wald ratio	1	0.0320768	0.183419	0.861172	-0.327425	0.391578	1.0326	0.720778	1.47931	0.972841
ukb-ppp-PRDX6-OID21404	Peroxiredoxin-6 | Oncology	Wald ratio	1	0.157728	0.0901466	0.0801739	-0.0189598	0.334415	1.17085	0.981219	1.39712	0.487915
ukb-ppp-PRG2-OID30381	Bone marrow proteoglycan | Cardiometabolic_II	Wald ratio	1	0.112375	0.142699	0.430993	-0.167316	0.392066	1.11893	0.845932	1.48004	0.807637
ukb-ppp-PRKAB1-OID20444	5'-AMP-activated protein kinase subunit beta-1 | Inflammation	Wald ratio	1	0.00893428	0.0594592	0.88056	-0.107606	0.125474	1.00897	0.897982	1.13369	0.974862
ukb-ppp-PRKAR2A-OID31119	cAMP-dependent protein kinase type II-alpha regulatory subunit | Neurology_II	Wald ratio	1	0.39818	0.23296	0.08741	-0.0584215	0.854782	1.48911	0.943252	2.35086	0.50078
ukb-ppp-PRKD2-OID30140	Serine/threonine-protein kinase D2 | Cardiometabolic_II	Wald ratio	1	-0.186115	0.281458	0.50845	-0.737771	0.365542	0.830178	0.478178	1.4413	0.837139
ukb-ppp-PRKG1-OID30621	cGMP-dependent protein kinase 1 | Inflammation_II	Wald ratio	1	-0.0113465	0.059018	0.847543	-0.127022	0.104329	0.988718	0.880714	1.10997	0.968278
ukb-ppp-PRSS8-OID20763	Prostasin | Inflammation	Wald ratio	1	0.144836	0.101384	0.153124	-0.0538771	0.343549	1.15585	0.947549	1.40994	0.627218
ukb-ppp-PSMD9-OID21304	26S proteasome non-ATPase regulatory subunit 9 | Oncology	Wald ratio	1	-0.0973841	0.0587862	0.0976044	-0.212605	0.0178369	0.907207	0.808475	1.018	0.532133
ukb-ppp-PSME1-OID20969	Proteasome activator complex subunit 1 | Neurology	Wald ratio	1	0.0157838	0.126335	0.900574	-0.231833	0.2634	1.01591	0.793079	1.30135	0.974862
ukb-ppp-PSME2-OID20989	Proteasome activator complex subunit 2 | Neurology	Wald ratio	1	0.0142926	0.114399	0.900574	-0.20993	0.238515	1.0144	0.810641	1.26936	0.974862
ukb-ppp-PSMG4-OID30514	Proteasome assembly chaperone 4 | Inflammation_II	Wald ratio	1	0.0961905	0.187103	0.607179	-0.270532	0.462913	1.10097	0.762974	1.58869	0.889957
ukb-ppp-PSTPIP2-OID30596	Proline-serine-threonine phosphatase-interacting protein 2 | Inflammation_II	Wald ratio	1	0.159316	0.0736637	0.0305608	0.0149349	0.303697	1.17271	1.01505	1.35486	0.330989
ukb-ppp-PTGES2-OID30561	Prostaglandin E synthase 2 | Inflammation_II	Wald ratio	1	-0.705686	0.183288	0.000118049	-1.06493	-0.346441	0.49377	0.344752	0.707201	0.0134998
ukb-ppp-PTK7-OID20880	Inactive tyrosine-protein kinase 7 | Neurology	Wald ratio	1	0.113521	0.20203	0.574183	-0.282457	0.509499	1.12022	0.753929	1.66446	0.867276
ukb-ppp-PTN-OID20083	Pleiotrophin | Cardiometabolic	Wald ratio	1	0.156009	0.158678	0.325518	-0.155	0.467019	1.16884	0.856415	1.59523	0.786582
ukb-ppp-PTPRF-OID20310	Receptor-type tyrosine-protein phosphatase F | Cardiometabolic	Wald ratio	1	0.18724	0.157335	0.234018	-0.121136	0.495616	1.20592	0.885913	1.64151	0.71549
ukb-ppp-PTPRK-OID31461	Receptor-type tyrosine-protein phosphatase kappa | Oncology_II	Wald ratio	1	0.237697	0.129216	0.0658371	-0.0155666	0.490962	1.26833	0.984554	1.63389	0.447552
ukb-ppp-PTPRR-OID31099	Receptor-type tyrosine-protein phosphatase R | Neurology_II	Wald ratio	1	0.0275693	0.299675	0.9267	-0.559794	0.614933	1.02795	0.571327	1.84953	0.985264
ukb-ppp-PTS-OID20847	6-pyruvoyl tetrahydrobiopterin synthase | Neurology	Wald ratio	1	0.0584071	0.0529398	0.269908	-0.0453548	0.162169	1.06015	0.955658	1.17606	0.763147
ukb-ppp-PTX3-OID20570	Pentraxin-related protein PTX3 | Inflammation	Wald ratio	1	0.00169464	0.180478	0.992508	-0.352042	0.355431	1.0017	0.703251	1.4268	0.99756
ukb-ppp-PYY-OID30150	Peptide YY | Cardiometabolic_II	Wald ratio	1	0.0850273	0.0482098	0.0777839	-0.009464	0.179519	1.08875	0.990581	1.19664	0.477922
ukb-ppp-RAB44-OID31346	Ras-related protein Rab-44 | Oncology_II	Wald ratio	1	-0.0983986	0.100161	0.3259	-0.294714	0.0979167	0.906288	0.744745	1.10287	0.786582
ukb-ppp-RAB6A-OID20608	Ras-related protein Rab-6A | Inflammation	Wald ratio	1	-0.0160785	0.194291	0.934047	-0.396889	0.364732	0.98405	0.672409	1.44013	0.985763
ukb-ppp-RABEP1-OID30647	Rab GTPase-binding effector protein 1 | Inflammation_II	Wald ratio	1	0.197661	0.160577	0.218344	-0.117069	0.512391	1.21855	0.889524	1.66928	0.699142
ukb-ppp-RABEPK-OID21163	Rab9 effector protein with kelch motifs | Oncology	Wald ratio	1	0.0305788	0.0803351	0.70347	-0.126878	0.188036	1.03105	0.880841	1.20688	0.926097
ukb-ppp-RABGAP1L-OID20447	Rab GTPase-activating protein 1-like | Inflammation	Wald ratio	1	0.284672	0.157023	0.0698419	-0.0230926	0.592438	1.32933	0.977172	1.80839	0.45277
ukb-ppp-RALB-OID30567	Ras-related protein Ral-B | Inflammation_II	Wald ratio	1	-0.0604048	0.0963718	0.530798	-0.249294	0.128484	0.941383	0.779351	1.1371	0.837139
ukb-ppp-RALY-OID31382	RNA-binding protein Raly | Oncology_II	Wald ratio	1	-0.397289	0.164934	0.0160062	-0.720561	-0.0740181	0.672139	0.486479	0.928655	0.217617
ukb-ppp-RANBP1-OID30258	Ran-specific GTPase-activating protein | Cardiometabolic_II	Wald ratio	1	0.203243	0.191588	0.288765	-0.17227	0.578756	1.22537	0.841752	1.78382	0.775299
ukb-ppp-RAPGEF2-OID31337	Rap guanine nucleotide exchange factor 2 | Oncology_II	Wald ratio	1	-0.484614	0.235754	0.0398219	-0.946691	-0.0225361	0.615935	0.388023	0.977716	0.363517
ukb-ppp-RARRES2-OID20373	Retinoic acid receptor responder protein 2 | Cardiometabolic	Wald ratio	1	-0.0493724	0.0571243	0.387425	-0.161336	0.0625913	0.951827	0.851006	1.06459	0.786582
ukb-ppp-RBM17-OID31034	Splicing factor 45 | Neurology_II	Wald ratio	1	-0.0315019	0.0597343	0.597939	-0.148581	0.0855774	0.968989	0.86193	1.08935	0.884451
ukb-ppp-RBP1-OID30913	Retinol-binding protein 1 | Neurology_II	Wald ratio	1	0.00439349	0.101764	0.965563	-0.195064	0.203851	1.0044	0.822782	1.22612	0.990139
ukb-ppp-RBP2-OID21365	Retinol-binding protein 2 | Oncology	Wald ratio	1	-0.11376	0.181976	0.531881	-0.470432	0.242913	0.892472	0.624732	1.27496	0.837139
ukb-ppp-RBP5-OID21369	Retinol-binding protein 5 | Oncology	Wald ratio	1	-0.00550694	0.187701	0.976594	-0.373401	0.362387	0.994508	0.688389	1.43675	0.990139
ukb-ppp-RBP7-OID31526	Retinoid-binding protein 7 | Oncology_II	Wald ratio	1	-0.00535704	0.0404164	0.894552	-0.0845732	0.0738591	0.994657	0.918904	1.07666	0.974862
ukb-ppp-REEP4-OID31028	Receptor expression-enhancing protein 4 | Neurology_II	Wald ratio	1	-0.0937666	0.0540146	0.0825729	-0.199635	0.012102	0.910495	0.819029	1.01218	0.489247
ukb-ppp-RILP-OID21436	Rab-interacting lysosomal protein | Oncology	Wald ratio	1	-0.300586	0.213949	0.160039	-0.719926	0.118755	0.740385	0.486788	1.12609	0.632567
ukb-ppp-RILPL2-OID30342	RILP-like protein 2 | Cardiometabolic_II	Wald ratio	1	-0.0341179	0.205932	0.868412	-0.437745	0.369509	0.966458	0.64549	1.44702	0.972841
ukb-ppp-RNASEH2A-OID31027	Ribonuclease H2 subunit A | Neurology_II	Wald ratio	1	-0.111535	0.118485	0.34653	-0.343766	0.120696	0.89446	0.709095	1.12828	0.786582
ukb-ppp-ROBO4-OID30226	Roundabout homolog 4 | Cardiometabolic_II	Wald ratio	1	-0.00708529	0.125078	0.954827	-0.252239	0.238068	0.99294	0.777059	1.2688	0.990139
ukb-ppp-RPA2-OID30453	Replication protein A 32 kDa subunit | Inflammation_II	Wald ratio	1	0.0299152	0.136752	0.82684	-0.238118	0.297948	1.03037	0.78811	1.34709	0.960509
ukb-ppp-RPE-OID31324	Ribulose-phosphate 3-epimerase | Oncology_II	Wald ratio	1	0.490143	0.19327	0.011211	0.111334	0.868952	1.63255	1.11777	2.38441	0.18272
ukb-ppp-RPL14-OID30284	60S ribosomal protein L14 | Cardiometabolic_II	Wald ratio	1	0.507999	0.202272	0.0120232	0.111545	0.904453	1.66196	1.118	2.47058	0.18272
ukb-ppp-RRM2-OID21187	Ribonucleoside-diphosphate reductase subunit M2 | Oncology	Wald ratio	1	0.269049	0.223599	0.228875	-0.169206	0.707303	1.30872	0.844335	2.02851	0.709957
ukb-ppp-RRM2B-OID21174	Ribonucleoside-diphosphate reductase subunit M2 B | Oncology	Wald ratio	1	-0.00889928	0.116019	0.938858	-0.236296	0.218498	0.99114	0.789547	1.24421	0.985763
ukb-ppp-RTN4IP1-OID31030	Reticulon-4-interacting protein 1, mitochondrial | Neurology_II	Wald ratio	1	-0.112888	0.121951	0.354611	-0.351911	0.126136	0.893251	0.703343	1.13444	0.786582
ukb-ppp-RWDD1-OID21015	RWD domain-containing protein 1 | Neurology	Wald ratio	1	-0.0623986	0.17318	0.718615	-0.401831	0.277034	0.939508	0.669094	1.31921	0.926097
ukb-ppp-S100A11-OID20130	Protein S100-A11 | Cardiometabolic	Wald ratio	1	-0.0899294	0.0766918	0.240953	-0.240245	0.0603866	0.913996	0.786435	1.06225	0.725748
ukb-ppp-S100A16-OID20878	Protein S100-A16 | Neurology	Wald ratio	1	-0.00916748	0.107397	0.931975	-0.219666	0.201331	0.990874	0.802787	1.22303	0.985763
ukb-ppp-S100A3-OID31352	Protein S100-A3 | Oncology_II	Wald ratio	1	0.0215165	0.0950613	0.820935	-0.164804	0.207837	1.02175	0.84806	1.23101	0.957485
ukb-ppp-SARG-OID30331	Specifically androgen-regulated gene protein | Cardiometabolic_II	Wald ratio	1	-0.191466	0.155706	0.218824	-0.49665	0.113718	0.825748	0.608566	1.12044	0.699142
ukb-ppp-SCAMP3-OID21332	Secretory carrier-associated membrane protein 3 | Oncology	Wald ratio	1	-0.0922999	0.145199	0.524985	-0.376889	0.192289	0.911832	0.685992	1.21202	0.837139
ukb-ppp-SCG2-OID21400	Secretogranin-2 | Oncology	Wald ratio	1	0.120893	0.234097	0.605561	-0.337938	0.579724	1.1285	0.713239	1.78555	0.889957
ukb-ppp-SCGN-OID20457	Secretagogin | Inflammation	Wald ratio	1	0.0684389	0.142845	0.631859	-0.211538	0.348416	1.07084	0.809339	1.41682	0.89272
ukb-ppp-SCRG1-OID30333	Scrapie-responsive protein 1 | Cardiometabolic_II	Wald ratio	1	0.193211	0.181779	0.287833	-0.163076	0.549497	1.21314	0.849526	1.73238	0.775299
ukb-ppp-SDHB-OID31436	Succinate dehydrogenase | Oncology_II	Wald ratio	1	-0.0295092	0.212187	0.889394	-0.445395	0.386377	0.970922	0.640571	1.47164	0.974862
ukb-ppp-SEC31A-OID30269	Protein transport protein Sec31A | Cardiometabolic_II	Wald ratio	1	0.144537	0.107779	0.179902	-0.0667089	0.355784	1.1555	0.935467	1.4273	0.660113
ukb-ppp-SEL1L-OID30196	Protein sel-1 homolog 1 | Cardiometabolic_II	Wald ratio	1	0.0101185	0.0370616	0.78484	-0.0625223	0.0827592	1.01017	0.939392	1.08628	0.948039
ukb-ppp-SELE-OID20290	E-selectin | Cardiometabolic	Wald ratio	1	0.143137	0.122936	0.244294	-0.0978175	0.384091	1.15389	0.906814	1.46828	0.729457
ukb-ppp-SELENOP-OID30745	Selenoprotein P | Inflammation_II	Wald ratio	1	0.0588369	0.117066	0.615247	-0.170612	0.288286	1.0606	0.843149	1.33414	0.889957
ukb-ppp-SEMA4D-OID21020	Semaphorin-4D | Neurology	Wald ratio	1	-0.449032	0.124546	0.000311717	-0.693142	-0.204923	0.638245	0.500003	0.81471	0.0153221
ukb-ppp-SEMA6C-OID30531	Semaphorin-6C | Inflammation_II	Wald ratio	1	-0.162853	0.113755	0.152255	-0.385813	0.0601067	0.849716	0.679898	1.06195	0.627218
ukb-ppp-SEPTIN8-OID31079	Septin-8 | Neurology_II	Wald ratio	1	0.0383464	0.0848682	0.651388	-0.127995	0.204688	1.03909	0.879858	1.22714	0.900235
ukb-ppp-SERPINB5-OID20064	Serpin B5 | Cardiometabolic	Wald ratio	1	-0.217808	0.209464	0.298417	-0.628358	0.192742	0.80428	0.533467	1.21257	0.782523
ukb-ppp-SERPINB6-OID21023	Serpin B6 | Neurology	Wald ratio	1	0.0251004	0.0681461	0.712625	-0.108466	0.158667	1.02542	0.89721	1.17195	0.926097
ukb-ppp-SERPIND1-OID30767	Heparin cofactor 2 | Inflammation_II	Wald ratio	1	-0.214804	0.21681	0.32181	-0.639751	0.210144	0.8067	0.527423	1.23386	0.786582
ukb-ppp-SERPINE1-OID20342	Plasminogen activator inhibitor 1 | Cardiometabolic	Wald ratio	1	-0.268989	0.120362	0.025428	-0.504897	-0.0330799	0.764152	0.603568	0.967461	0.285061
ukb-ppp-SERPINF2-OID30779	Alpha-2-antiplasmin | Inflammation_II	Wald ratio	1	-0.127069	0.0676884	0.0604822	-0.259738	0.00560043	0.880673	0.771254	1.00562	0.434249
ukb-ppp-SERPINH1-OID31322	Serpin H1 | Oncology_II	Wald ratio	1	0.143864	0.133093	0.27973	-0.116999	0.404727	1.15473	0.889586	1.49889	0.772942
ukb-ppp-SESTD1-OID20790	SEC14 domain and spectrin repeat-containing protein 1 | Neurology	Wald ratio	1	-0.0695573	0.113129	0.538653	-0.291289	0.152175	0.932807	0.747299	1.16436	0.837139
ukb-ppp-SEZ6-OID30968	Seizure protein 6 homolog | Neurology_II	Wald ratio	1	0.0073576	0.17744	0.966925	-0.340424	0.355139	1.00738	0.711468	1.42638	0.990139
ukb-ppp-SF3B4-OID21278	Splicing factor 3B subunit 4 | Oncology	Wald ratio	1	-0.884658	0.241637	0.000251123	-1.35827	-0.411051	0.412855	0.257106	0.662953	0.0153221
ukb-ppp-SH2B3-OID21222	SH2B adapter protein 3 | Oncology	Wald ratio	1	0.457894	0.170444	0.00722102	0.123824	0.791964	1.58074	1.13182	2.20773	0.150432
ukb-ppp-SHH-OID30516	Sonic hedgehog protein | Inflammation_II	Wald ratio	1	-0.0942085	0.193889	0.627046	-0.474231	0.285814	0.910093	0.622364	1.33084	0.89272
ukb-ppp-SHPK-OID31292	Sedoheptulokinase | Oncology_II	Wald ratio	1	-0.303598	0.153551	0.0480214	-0.604559	-0.00263783	0.738157	0.546315	0.997366	0.414671
ukb-ppp-SIL1-OID30207	Nucleotide exchange factor SIL1 | Cardiometabolic_II	Wald ratio	1	-0.0163501	0.185476	0.929756	-0.379884	0.347184	0.983783	0.683941	1.41508	0.985264
ukb-ppp-SIRT2-OID21375	NAD-dependent protein deacetylase sirtuin-2 | Oncology	Wald ratio	1	-0.0693866	0.0808805	0.390953	-0.227912	0.0891392	0.932966	0.796194	1.09323	0.788072
ukb-ppp-SKAP1-OID20906	Src kinase-associated phosphoprotein 1 | Neurology	Wald ratio	1	0.186126	0.205753	0.365671	-0.217149	0.589401	1.20457	0.80481	1.80291	0.786582
ukb-ppp-SLAMF1-OID20496	Signaling lymphocytic activation molecule | Inflammation	Wald ratio	1	0.0847152	0.0983387	0.388983	-0.108029	0.277459	1.08841	0.897602	1.31977	0.786582
ukb-ppp-SLC16A1-OID20799	Monocarboxylate transporter 1 | Neurology	Wald ratio	1	0.0956487	0.17875	0.592583	-0.254702	0.445999	1.10037	0.775147	1.56205	0.880606
ukb-ppp-SLC27A4-OID20814	Long-chain fatty acid transport protein 4 | Neurology	Wald ratio	1	-0.0195013	0.194707	0.92022	-0.401127	0.362124	0.980688	0.669565	1.43638	0.981105
ukb-ppp-SLC4A1-OID30369	Band 3 anion transport protein | Cardiometabolic_II	Wald ratio	1	0.579156	0.342569	0.0909085	-0.0922797	1.25059	1.78453	0.91185	3.49241	0.50078
ukb-ppp-SLC9A3R2-OID31445	Na(+)/H(+) exchange regulatory cofactor NHE-RF2 | Oncology_II	Wald ratio	1	-0.035937	0.0950427	0.705346	-0.222221	0.150347	0.964701	0.800739	1.16224	0.926097
ukb-ppp-SLIT2-OID20862	Slit homolog 2 protein | Neurology	Wald ratio	1	0.0352785	0.192412	0.854525	-0.34185	0.412407	1.03591	0.710455	1.51045	0.971604
ukb-ppp-SLITRK1-OID30510	SLIT and NTRK-like protein 1 | Inflammation_II	Wald ratio	1	0.0906278	0.10445	0.385576	-0.114094	0.29535	1.09486	0.892174	1.3436	0.786582
ukb-ppp-SLMAP-OID31441	Sarcolemmal membrane-associated protein | Oncology_II	Wald ratio	1	0.172324	0.16996	0.310627	-0.160798	0.505446	1.18806	0.851464	1.65772	0.786582
ukb-ppp-SMARCA2-OID20796	Probable global transcription activator SNF2L2 | Neurology	Wald ratio	1	0.203906	0.247731	0.410454	-0.281647	0.689459	1.22618	0.75454	1.99264	0.799634
ukb-ppp-SMPD3-OID30477	Sphingomyelin phosphodiesterase 3 | Inflammation_II	Wald ratio	1	-0.145483	0.241036	0.546129	-0.617914	0.326949	0.864605	0.539068	1.38673	0.842938
ukb-ppp-SNAP25-OID30811	Synaptosomal-associated protein 25 | Neurology_II	Wald ratio	1	-0.134143	0.110602	0.225188	-0.350923	0.0826365	0.874465	0.704038	1.08615	0.705369
ukb-ppp-SNAP29-OID21506	Synaptosomal-associated protein 29 | Oncology	Wald ratio	1	0.255565	0.174196	0.142347	-0.0858599	0.596989	1.29119	0.917723	1.81664	0.612623
ukb-ppp-SNCA-OID30645	Alpha-synuclein | Inflammation_II	Wald ratio	1	-0.154295	0.252168	0.540621	-0.648545	0.339954	0.857019	0.522806	1.40488	0.837139
ukb-ppp-SNX18-OID31476	Sorting nexin-18 | Oncology_II	Wald ratio	1	0.0824225	0.17397	0.635662	-0.258559	0.423404	1.08591	0.772163	1.52715	0.89272
ukb-ppp-SOD1-OID20386	Superoxide dismutase [Cu-Zn] | Cardiometabolic	Wald ratio	1	-0.400298	0.149202	0.00729798	-0.692733	-0.107863	0.67012	0.500207	0.897751	0.150432
ukb-ppp-SORBS1-OID30978	Sorbin and SH3 domain-containing protein 1 | Neurology_II	Wald ratio	1	0.0677181	0.231417	0.76981	-0.38586	0.521296	1.07006	0.679866	1.68421	0.935187
ukb-ppp-SOST-OID20204	Sclerostin | Cardiometabolic	Wald ratio	1	-0.217144	0.204183	0.287565	-0.617344	0.183055	0.804814	0.539375	1.20088	0.775299
ukb-ppp-SPARC-OID21511	SPARC | Oncology	Wald ratio	1	-0.275317	0.182916	0.132285	-0.633833	0.0831995	0.759332	0.530554	1.08676	0.59869
ukb-ppp-SPRED2-OID30423	Sprouty-related, EVH1 domain-containing protein 2 | Inflammation_II	Wald ratio	1	0.242894	0.158068	0.12438	-0.0669183	0.552706	1.27493	0.935272	1.73795	0.586892
ukb-ppp-SRP14-OID21324	Signal recognition particle 14 kDa protein | Oncology	Wald ratio	1	0.142374	0.206642	0.490831	-0.262645	0.547393	1.15301	0.769015	1.72874	0.836376
ukb-ppp-ST13-OID30624	Hsc70-interacting protein | Inflammation_II	Wald ratio	1	-0.0656412	0.206255	0.750293	-0.469902	0.338619	0.936467	0.625064	1.40301	0.932191
ukb-ppp-STAMBP-OID20955	STAM-binding protein | Neurology	Wald ratio	1	0.181307	0.202843	0.371413	-0.216266	0.57888	1.19878	0.805521	1.78404	0.786582
ukb-ppp-STC1-OID21014	Stanniocalcin-1 | Neurology	Wald ratio	1	-0.131882	0.202036	0.513909	-0.527873	0.264109	0.876445	0.589858	1.30227	0.837139
ukb-ppp-STK4-OID20140	Serine/threonine-protein kinase 4 | Cardiometabolic	Wald ratio	1	0.128284	0.208143	0.53768	-0.279677	0.536244	1.13688	0.756028	1.70957	0.837139
ukb-ppp-STX4-OID21326	Syntaxin-4 | Oncology	Wald ratio	1	0.407057	0.264652	0.124028	-0.11166	0.925775	1.50239	0.894348	2.52382	0.586892
ukb-ppp-STX8-OID20531	Syntaxin-8 | Inflammation	Wald ratio	1	0.480702	0.129025	0.000194817	0.227813	0.733592	1.61721	1.25585	2.08255	0.013832
ukb-ppp-STXBP1-OID31054	Syntaxin-binding protein 1 | Neurology_II	Wald ratio	1	-0.0843018	0.21555	0.695722	-0.506779	0.338176	0.919154	0.602433	1.40239	0.926097
ukb-ppp-SUGP1-OID31524	SURP and G-patch domain-containing protein 1 | Oncology_II	Wald ratio	1	-0.0352407	0.0558936	0.528369	-0.144792	0.0743106	0.965373	0.865202	1.07714	0.837139
ukb-ppp-SULT2A1-OID20508	Bile salt sulfotransferase | Inflammation	Wald ratio	1	-0.0381732	0.0406677	0.347905	-0.117882	0.0415355	0.962546	0.888801	1.04241	0.786582
ukb-ppp-SUSD4-OID31398	Sushi domain-containing protein 4 | Oncology_II	Wald ratio	1	0.000860247	0.165557	0.995854	-0.323632	0.325353	1.00086	0.723516	1.38452	0.998223
ukb-ppp-SV2A-OID30965	Synaptic vesicle glycoprotein 2A | Neurology_II	Wald ratio	1	-0.286394	0.0790427	0.000290892	-0.441317	-0.13147	0.750967	0.643189	0.876806	0.0153221
ukb-ppp-TAB2-OID31319	TGF-beta-activated kinase 1 and MAP3K7-binding protein 2 | Oncology_II	Wald ratio	1	0.0603493	0.225998	0.789443	-0.382607	0.503306	1.06221	0.682081	1.65418	0.9518
ukb-ppp-TANK-OID20474	TRAF family member-associated NF-kappa-B activator | Inflammation	Wald ratio	1	0.224381	0.244292	0.358358	-0.25443	0.703193	1.25155	0.775358	2.02019	0.786582
ukb-ppp-TARBP2-OID20870	RISC-loading complex subunit TARBP2 | Neurology	Wald ratio	1	-0.206867	0.235541	0.379801	-0.668526	0.254793	0.813128	0.512463	1.29019	0.786582
ukb-ppp-TBC1D23-OID21286	TBC1 domain family member 23 | Oncology	Wald ratio	1	0.0184605	0.0713126	0.795737	-0.121312	0.158233	1.01863	0.885757	1.17144	0.953989
ukb-ppp-TBCA-OID30616	Tubulin-specific chaperone A | Inflammation_II	Wald ratio	1	-0.00339675	0.086309	0.968607	-0.172562	0.165769	0.996609	0.841506	1.1803	0.990139
ukb-ppp-TBCB-OID20993	Tubulin-folding cofactor B | Neurology	Wald ratio	1	0.623675	0.242802	0.0102094	0.147783	1.09957	1.86577	1.15926	3.00287	0.180715
ukb-ppp-TDP1-OID31403	Tyrosyl-DNA phosphodiesterase 1 | Oncology_II	Wald ratio	1	0.0266629	0.113025	0.813509	-0.194867	0.248192	1.02702	0.822944	1.28171	0.957485
ukb-ppp-TDRKH-OID20875	Tudor and KH domain-containing protein | Neurology	Wald ratio	1	0.0892363	0.260036	0.731471	-0.420434	0.598907	1.09334	0.656762	1.82013	0.932191
ukb-ppp-TEF-OID30103	Thyrotroph embryonic factor | Cardiometabolic_II	Wald ratio	1	0.0910655	0.152795	0.551178	-0.208414	0.390545	1.09534	0.811871	1.47779	0.846641
ukb-ppp-TGFA-OID20600	Protransforming growth factor alpha [Cleaved into: Transforming growth factor alpha | Inflammation	Wald ratio	1	-0.0968409	0.101357	0.339353	-0.2955	0.101819	0.9077	0.744159	1.10718	0.786582
ukb-ppp-TGFB2-OID31417	Transforming growth factor beta-2 proprotein | Oncology_II	Wald ratio	1	-0.0764412	0.0787781	0.331879	-0.230846	0.0779639	0.926407	0.793862	1.08108	0.786582
ukb-ppp-TGFBR1-OID30502	TGF-beta receptor type-1 | Inflammation_II	Wald ratio	1	0.408104	0.2151	0.0577909	-0.013491	0.8297	1.50396	0.9866	2.29263	0.422616
ukb-ppp-TGM2-OID20141	Protein-glutamine gamma-glutamyltransferase 2 | Cardiometabolic	Wald ratio	1	0.0671195	0.0652198	0.30342	-0.0607113	0.19495	1.06942	0.941095	1.21525	0.784961
ukb-ppp-THOP1-OID20194	Thimet oligopeptidase | Cardiometabolic	Wald ratio	1	0.0633352	0.0422471	0.133832	-0.0194691	0.146139	1.06538	0.980719	1.15736	0.59869
ukb-ppp-THPO-OID20098	Thrombopoietin | Cardiometabolic	Wald ratio	1	-0.0239917	0.182384	0.895344	-0.381464	0.333481	0.976294	0.682861	1.39582	0.974862
ukb-ppp-TIE1-OID20303	Tyrosine-protein kinase receptor Tie-1 | Cardiometabolic	Wald ratio	1	-0.116833	0.0603341	0.0528138	-0.235088	0.00142143	0.889733	0.790501	1.00142	0.422616
ukb-ppp-TIGAR-OID20894	Fructose-2,6-bisphosphatase TIGAR | Neurology	Wald ratio	1	0.247672	0.181024	0.17126	-0.107136	0.602479	1.28104	0.898403	1.82664	0.64437
ukb-ppp-TIGIT-OID31320	T-cell immunoreceptor with Ig and ITIM domains | Oncology_II	Wald ratio	1	-0.233774	0.134718	0.0826897	-0.497821	0.0302726	0.791541	0.607854	1.03074	0.489247
ukb-ppp-TIMM10-OID30358	Mitochondrial import inner membrane translocase subunit Tim10 | Cardiometabolic_II	Wald ratio	1	-0.16358	0.0650644	0.011933	-0.291106	-0.0360534	0.849099	0.747436	0.964589	0.18272
ukb-ppp-TJAP1-OID21477	Tight junction-associated protein 1 | Oncology	Wald ratio	1	0.0363948	0.158228	0.81808	-0.273731	0.346521	1.03707	0.760536	1.41414	0.957485
ukb-ppp-TK1-OID31294	Thymidine kinase, cytosolic | Oncology_II	Wald ratio	1	0.103014	0.0826053	0.212374	-0.0588922	0.264921	1.10851	0.942808	1.30333	0.699142
ukb-ppp-TMED8-OID31462	Protein TMED8 | Oncology_II	Wald ratio	1	-0.0268301	0.167342	0.87262	-0.35482	0.30116	0.973527	0.7013	1.35143	0.974833
ukb-ppp-TMEM106A-OID31411	Transmembrane protein 106A | Oncology_II	Wald ratio	1	-0.041898	0.108478	0.699323	-0.254515	0.170719	0.958968	0.775292	1.18616	0.926097
ukb-ppp-TMSB10-OID21118	Thymosin beta-10 | Neurology	Wald ratio	1	0.0126871	0.190083	0.946785	-0.359876	0.38525	1.01277	0.697763	1.46998	0.988555
ukb-ppp-TNF-OID20473	Tumor necrosis factor | Inflammation	Wald ratio	1	-0.469284	0.116905	5.96412e-05	-0.698419	-0.24015	0.62545	0.497371	0.78651	0.0134998
ukb-ppp-TNF-OID20848	Tumor necrosis factor | Neurology	Wald ratio	1	-0.457185	0.113891	5.96412e-05	-0.680411	-0.233958	0.633064	0.506409	0.791395	0.0134998
ukb-ppp-TNF-OID21237	Tumor necrosis factor | Oncology	Wald ratio	1	-0.343766	0.136906	0.0120399	-0.612101	-0.0754312	0.709095	0.542211	0.927344	0.18272
ukb-ppp-TNFAIP8-OID20433	Tumor necrosis factor alpha-induced protein 8 | Inflammation	Wald ratio	1	-0.103209	0.133067	0.437973	-0.36402	0.157601	0.901938	0.694878	1.1707	0.813119
ukb-ppp-TNFRSF14-OID20783	Tumor necrosis factor receptor superfamily member 14 | Inflammation	Wald ratio	1	-0.13401	0.0955276	0.160663	-0.321245	0.0532237	0.874581	0.725246	1.05467	0.632567
ukb-ppp-TNFRSF17-OID30589	Tumor necrosis factor receptor superfamily member 17 | Inflammation_II	Wald ratio	1	-0.0713099	0.0799021	0.372143	-0.227918	0.0852982	0.931173	0.79619	1.08904	0.786582
ukb-ppp-TNFRSF1A-OID21155	Tumor necrosis factor receptor superfamily member 1A | Neurology	Wald ratio	1	-0.423945	0.165348	0.0103486	-0.748026	-0.099863	0.65446	0.4733	0.904961	0.180715
ukb-ppp-TNFRSF9-OID20985	Tumor necrosis factor receptor superfamily member 9 | Neurology	Wald ratio	1	0.184491	0.063727	0.00379127	0.0595864	0.309396	1.20261	1.0614	1.3626	0.0979869
ukb-ppp-TNFSF11-OID20592	Tumor necrosis factor ligand superfamily member 11 | Inflammation	Wald ratio	1	0.0156651	0.100518	0.876157	-0.181351	0.212681	1.01579	0.834142	1.23699	0.974862
ukb-ppp-TOP2B-OID30559	DNA topoisomerase 2-beta | Inflammation_II	Wald ratio	1	0.0423531	0.137845	0.758652	-0.227824	0.31253	1.04326	0.796265	1.36688	0.935187
ukb-ppp-TP53-OID21232	Cellular tumor antigen p53 | Oncology	Wald ratio	1	0.0686454	0.189243	0.716801	-0.302271	0.439561	1.07106	0.739138	1.55203	0.926097
ukb-ppp-TPPP3-OID20842	Tubulin polymerization-promoting protein family member 3 | Neurology	Wald ratio	1	-0.11354	0.139443	0.415509	-0.386848	0.159768	0.892669	0.679195	1.17324	0.806755
ukb-ppp-TPR-OID30143	Nucleoprotein TPR | Cardiometabolic_II	Wald ratio	1	0.0356371	0.188546	0.850084	-0.333912	0.405186	1.03628	0.716117	1.49958	0.968278
ukb-ppp-TRAF2-OID20507	TNF receptor-associated factor 2 | Inflammation	Wald ratio	1	0.100656	0.201258	0.616981	-0.29381	0.495121	1.1059	0.745418	1.6407	0.889957
ukb-ppp-TRIM25-OID31482	E3 ubiquitin/ISG15 ligase TRIM25 | Oncology_II	Wald ratio	1	-0.0366536	0.124233	0.767964	-0.28015	0.206843	0.96401	0.75567	1.22979	0.935187
ukb-ppp-TSC22D1-OID31016	TSC22 domain family protein 1 | Neurology_II	Wald ratio	1	0.143369	0.246203	0.560352	-0.33919	0.625927	1.15416	0.712347	1.86998	0.854495
ukb-ppp-TSPAN1-OID20078	Tetraspanin-1 | Cardiometabolic	Wald ratio	1	-0.251795	0.221451	0.25553	-0.68584	0.18225	0.777404	0.503667	1.19991	0.74687
ukb-ppp-TSPAN15-OID30095	Tetraspanin-15 | Cardiometabolic_II	Wald ratio	1	0.00178416	0.199829	0.992876	-0.38988	0.393448	1.00179	0.677138	1.48208	0.99756
ukb-ppp-TSPYL1-OID30512	Testis-specific Y-encoded-like protein 1 | Inflammation_II	Wald ratio	1	0.00583291	0.0798857	0.941794	-0.150743	0.162409	1.00585	0.860069	1.17634	0.985763
ukb-ppp-TXN-OID30670	Thioredoxin | Inflammation_II	Wald ratio	1	-0.267185	0.21409	0.212029	-0.686802	0.152431	0.765531	0.503183	1.16466	0.699142
ukb-ppp-TXNDC9-OID31121	Thioredoxin domain-containing protein 9 | Neurology_II	Wald ratio	1	0.161387	0.238007	0.497722	-0.305106	0.627881	1.17514	0.737045	1.87364	0.837139
ukb-ppp-TXNRD1-OID21135	Thioredoxin reductase 1, cytoplasmic | Neurology	Wald ratio	1	-0.0346125	0.225191	0.877844	-0.475986	0.406761	0.96598	0.621272	1.50195	0.974862
ukb-ppp-TYMP-OID20234	Thymidine phosphorylase | Cardiometabolic	Wald ratio	1	-0.0596138	0.0629634	0.343741	-0.183022	0.0637945	0.942128	0.83275	1.06587	0.786582
ukb-ppp-TYRP1-OID30517	5,6-dihydroxyindole-2-carboxylic acid oxidase | Inflammation_II	Wald ratio	1	-0.516865	0.144343	0.000342524	-0.799777	-0.233953	0.596387	0.449429	0.791399	0.0156338
ukb-ppp-UBAC1-OID21336	Ubiquitin-associated domain-containing protein 1 | Oncology	Wald ratio	1	0.179271	0.110884	0.105933	-0.0380611	0.396603	1.19634	0.962654	1.48677	0.564092
ukb-ppp-UNC5D-OID30447	Netrin receptor UNC5D | Inflammation_II	Wald ratio	1	-0.497366	0.552861	0.368322	-1.58097	0.586242	0.608131	0.205775	1.79722	0.786582
ukb-ppp-UNG-OID31419	Uracil-DNA glycosylase | Oncology_II	Wald ratio	1	-0.210732	0.247613	0.394739	-0.696053	0.274589	0.809991	0.498549	1.31599	0.791052
ukb-ppp-UROS-OID30964	Uroporphyrinogen-III synthase | Neurology_II	Wald ratio	1	0.211415	0.110671	0.0560941	-0.00549991	0.42833	1.23543	0.994515	1.53469	0.422616
ukb-ppp-USP8-OID20110	Ubiquitin carboxyl-terminal hydrolase 8 | Cardiometabolic	Wald ratio	1	0.143348	0.201242	0.476269	-0.251087	0.537784	1.15413	0.777955	1.71221	0.824758
ukb-ppp-VAMP5-OID20071	Vesicle-associated membrane protein 5 | Cardiometabolic	Wald ratio	1	0.0343597	0.138246	0.803716	-0.236602	0.305322	1.03496	0.789305	1.35706	0.955883
ukb-ppp-VAMP8-OID30555	Vesicle-associated membrane protein 8 | Inflammation_II	Wald ratio	1	0.0244362	0.0696737	0.725796	-0.112124	0.160997	1.02474	0.893933	1.17468	0.929758
ukb-ppp-VAT1-OID21382	Synaptic vesicle membrane protein VAT-1 homolog | Oncology	Wald ratio	1	-0.0309283	0.0801133	0.699454	-0.187951	0.126094	0.969545	0.828656	1.13439	0.926097
ukb-ppp-VAV3-OID30795	Guanine nucleotide exchange factor VAV3 | Neurology_II	Wald ratio	1	0.139439	0.201111	0.488096	-0.25474	0.533617	1.14963	0.775118	1.70509	0.833939
ukb-ppp-VCPKMT-OID31179	Protein-lysine methyltransferase METTL21D | Oncology_II	Wald ratio	1	-0.0634127	0.128757	0.622366	-0.315776	0.188951	0.938556	0.729223	1.20798	0.89272
ukb-ppp-VPS4B-OID31386	Vacuolar protein sorting-associated protein 4B | Oncology_II	Wald ratio	1	-0.269423	0.270399	0.319062	-0.799405	0.26056	0.76382	0.449596	1.29766	0.786582
ukb-ppp-VTCN1-OID21164	V-set domain-containing T-cell activation inhibitor 1 | Oncology	Wald ratio	1	-0.115866	0.176358	0.511186	-0.461528	0.229796	0.890595	0.63032	1.25834	0.837139
ukb-ppp-VTI1A-OID30640	Vesicle transport through interaction with t-SNAREs homolog 1A | Inflammation_II	Wald ratio	1	0.186103	0.239868	0.437833	-0.284038	0.656245	1.20455	0.752738	1.92754	0.813119
ukb-ppp-WASF3-OID20882	Wiskott-Aldrich syndrome protein family member 3 | Neurology	Wald ratio	1	-0.192743	0.169121	0.254422	-0.52422	0.138734	0.824694	0.592017	1.14882	0.74687
ukb-ppp-WASHC3-OID31123	WASH complex subunit 3 | Neurology_II	Wald ratio	1	-0.281019	0.119701	0.0188917	-0.515634	-0.0464037	0.755014	0.597122	0.954656	0.246363
ukb-ppp-WFDC2-OID21505	WAP four-disulfide core domain protein 2 | Oncology	Wald ratio	1	0.0440973	0.122493	0.718848	-0.195989	0.284184	1.04508	0.822021	1.32868	0.926097
ukb-ppp-WWP2-OID20926	NEDD4-like E3 ubiquitin-protein ligase WWP2 | Neurology	Wald ratio	1	-0.00492913	0.0678568	0.942092	-0.137928	0.12807	0.995083	0.871161	1.13663	0.985763
ukb-ppp-XRCC4-OID20869	DNA repair protein XRCC4 | Neurology	Wald ratio	1	0.348393	0.134643	0.00966637	0.0844937	0.612292	1.41679	1.08817	1.84466	0.180715
ukb-ppp-YAP1-OID31113	Transcriptional coactivator YAP1 | Neurology_II	Wald ratio	1	0.370134	0.176467	0.0359525	0.024258	0.716011	1.44793	1.02455	2.04625	0.34289
ukb-ppp-YJU2-OID31404	Splicing factor YJU2 | Oncology_II	Wald ratio	1	-0.0242976	0.206702	0.906425	-0.429433	0.380838	0.975995	0.650878	1.46351	0.974862
ukb-ppp-ZBTB17-OID20082	Zinc finger and BTB domain-containing protein 17 | Cardiometabolic	Wald ratio	1	-0.0976747	0.238101	0.681641	-0.564352	0.369002	0.906944	0.568729	1.44629	0.926097
ukb-ppp-ZPR1-OID30801	Zinc finger protein ZPR1 | Neurology_II	Wald ratio	1	0.365651	0.216113	0.0906562	-0.0579298	0.789232	1.44145	0.943716	2.2017	0.50078

## Sheet: deCODE_BCC
Table S6.2 The MR results between deCODE Plasma protein and BCC
id.exposure	exposure	method	nsnp	b	se	pval	lo_ci	up_ci	or	or_lci95	or_uci95	p_fdr
10037_SIGLEC12	SIGLEC12++SIG12_NA_SIG12	Inverse variance weighted	8	-0.0014401	0.030052	0.96178	-0.0603421	0.0574619	0.998561	0.941442	1.05914	0.991113
10070_PLCG2	PLCG2++PLCG2_NA_PLCG2	Inverse variance weighted	2	-0.0382787	0.0870997	0.660313	-0.208994	0.132437	0.962445	0.8114	1.14161	0.933981
10088_APRT	APRT++APT_NA_APT	Inverse variance weighted	4	0.0880927	0.055651	0.113433	-0.0209833	0.197169	1.09209	0.979235	1.21795	0.878319
10366_PDGFRA	PDGFRA++PDGFRA_NA_PDGFRA	Inverse variance weighted	3	0.0851284	0.0932175	0.361125	-0.0975778	0.267835	1.08886	0.907032	1.30713	0.906204
10372_STAT6	STAT6++STAT6_NA_STAT6	Inverse variance weighted	4	0.043848	0.0873293	0.615597	-0.127317	0.215014	1.04482	0.880454	1.23988	0.932169
10391_ANGPTL3	ANGPTL3++ANGL3_NA_ANGL3	Inverse variance weighted	7	-0.0113952	0.0135806	0.401425	-0.0380131	0.0152228	0.98867	0.9627	1.01534	0.906204
10419_SCARA5	SCARA5++SCAR5_NA_SCAR5	Inverse variance weighted	5	0.0960326	0.0700426	0.170356	-0.0412509	0.233316	1.10079	0.959588	1.26278	0.906204
10442_TMEM190	TMEM190++TM190_NA_TM190	Inverse variance weighted	9	-0.0283425	0.0184514	0.124522	-0.0645073	0.00782219	0.972055	0.937529	1.00785	0.905012
10451_NUCB1	NUCB1++NUCB1_NA_NUCB1	Inverse variance weighted	2	0.204199	0.143614	0.155065	-0.0772832	0.485682	1.22654	0.925628	1.62528	0.906204
10511_COL6A3	COL6A3++Collagen_alpha_3_VI	Inverse variance weighted	2	0.135662	0.132538	0.306038	-0.124113	0.395437	1.14529	0.88328	1.48503	0.906204
10512_CSF2RB	CSF2RB++IL3RB_NA_IL3RB	Inverse variance weighted	5	-0.0234714	0.0308054	0.446104	-0.08385	0.0369071	0.976802	0.919569	1.0376	0.924927
10558_PCDH9	PCDH9++PCDH9_NA_PCDH9	Inverse variance weighted	5	-0.00494788	0.0363025	0.891587	-0.0761009	0.0662051	0.995064	0.926723	1.06845	0.978478
10565_SLITRK3	SLITRK3++SLIK3_NA_SLIK3	Inverse variance weighted	3	-0.0200241	0.116308	0.863309	-0.247988	0.20794	0.980175	0.780369	1.23114	0.976334
10603_HTN3	HTN3++HIS3_NA_HIS3	Inverse variance weighted	3	-0.139247	0.0863866	0.106983	-0.308564	0.0300711	0.870013	0.734501	1.03053	0.847391
10605_APMAP	APMAP++APMAP_NA_APMAP	Inverse variance weighted	2	-0.106952	0.132214	0.418554	-0.366091	0.152187	0.898569	0.69344	1.16438	0.913282
10612_PLOD3	PLOD3++PLOD3_NA_PLOD3	Inverse variance weighted	4	0.195097	0.0912585	0.0325288	0.0162305	0.373964	1.21543	1.01636	1.45348	0.587853
10620_MSMB	MSMB++PSP_94	Inverse variance weighted	5	-0.0297071	0.0583689	0.610784	-0.14411	0.0846958	0.97073	0.865792	1.08839	0.932169
10627_APLP2	APLP2++APLP2_NA_APLP2	Inverse variance weighted	2	-0.0149924	0.0913541	0.869643	-0.194046	0.164062	0.985119	0.82362	1.17829	0.976334
10630_HTATIP2	HTATIP2++HTAI2_NA_HTAI2	Inverse variance weighted	8	0.0264713	0.0260155	0.308906	-0.0245191	0.0774616	1.02682	0.975779	1.08054	0.906204
10666_GNPTG	GNPTG++GNPTG_NA_GNPTG	Inverse variance weighted	4	-0.0421165	0.0485549	0.385723	-0.137284	0.0530512	0.958758	0.871722	1.05448	0.906204
10672_SFTPB	SFTPB++SP_B	Inverse variance weighted	4	0.0130538	0.0274852	0.634831	-0.0408172	0.0669247	1.01314	0.960005	1.06921	0.932592
10708_GNRH2	GNRH2++GON2_NA_GON2	Inverse variance weighted	2	0.0613759	0.0648648	0.34404	-0.0657591	0.188511	1.0633	0.936356	1.20745	0.906204
10714_ACE	ACE++ACE_NA_ACE	Inverse variance weighted	10	-0.0134957	0.0188403	0.473793	-0.0504227	0.0234313	0.986595	0.950827	1.02371	0.924927
10754_PROK2	PROK2++Prokineticin_2	Inverse variance weighted	5	-0.0148004	0.0257373	0.565254	-0.0652455	0.0356447	0.985309	0.936837	1.03629	0.930292
10800_SERPINH1	SERPINH1++Collagen_binding_protein	Inverse variance weighted	2	0.166231	0.11383	0.144195	-0.0568753	0.389337	1.18085	0.944712	1.476	0.906204
10809_KLRB1	KLRB1++KLRB1_NA_KLRB1	Inverse variance weighted	2	0.206545	0.253807	0.415767	-0.290917	0.704007	1.22942	0.747578	2.02184	0.913282
10815_HABP4	HABP4++HABP4_NA_HABP4	Inverse variance weighted	2	-0.0883914	0.0977058	0.365641	-0.279895	0.103112	0.915403	0.755863	1.10862	0.906204
10816_PILRA	PILRA++PILRA_isoform_FDF03_M14	Inverse variance weighted	7	0.0450359	0.0378413	0.233996	-0.029133	0.119205	1.04607	0.971287	1.1266	0.906204
10818_SMPD1	SMPD1++ASM_NA_ASM	Inverse variance weighted	5	0.0206883	0.0319326	0.517067	-0.0418996	0.0832762	1.0209	0.958966	1.08684	0.928253
10832_B4GALT6	B4GALT6++B4GT6_NA_B4GT6	Inverse variance weighted	3	0.0450539	0.0380425	0.236292	-0.0295093	0.119617	1.04608	0.970922	1.12707	0.906204
10833_HHIP	HHIP++HHIP_NA_HHIP	Inverse variance weighted	2	-0.0918385	0.0766848	0.231069	-0.242141	0.0584637	0.912252	0.784946	1.06021	0.906204
10851_EBI3	EBI3++IL27B_NA_IL27B	Inverse variance weighted	8	0.0419136	0.0243579	0.085298	-0.00582787	0.0896551	1.0428	0.994189	1.0938	0.823821
10907_NTM	NTM++NTRI_NA_NTRI	Inverse variance weighted	6	0.00931837	0.0281492	0.740618	-0.0458541	0.0644908	1.00936	0.955181	1.06662	0.944839
10916_PLA2R1	PLA2R1++PLA2R_NA_PLA2R	Inverse variance weighted	12	0.0170341	0.019762	0.38871	-0.0216995	0.0557676	1.01718	0.978534	1.05735	0.906204
10924_CYB5D2	CYB5D2++NEUFC_NA_NEUFC	Inverse variance weighted	2	-0.0517149	0.0485782	0.287071	-0.146928	0.0434984	0.9496	0.863356	1.04446	0.906204
10938_CD58	CD58++sLFA_3	Inverse variance weighted	3	-0.0475859	0.0428777	0.267083	-0.131626	0.0364545	0.953529	0.876669	1.03713	0.906204
10977_UCMA	UCMA++UCMA_NA_UCMA	Inverse variance weighted	6	0.0667987	0.0412455	0.105332	-0.0140425	0.14764	1.06908	0.986056	1.1591	0.847391
11098_PDXK	PDXK++PDXK_NA_PDXK	Inverse variance weighted	5	0.0978016	0.0789147	0.215222	-0.0568713	0.252474	1.10274	0.944716	1.28721	0.906204
11102_REG4	REG4++REG4_NA_REG4	Inverse variance weighted	6	-0.10111	0.0614741	0.10002	-0.221599	0.0193792	0.903834	0.801236	1.01957	0.847391
11103_HSPB1	HSPB1++HSP_27	Inverse variance weighted	6	0.0342666	0.0334213	0.305225	-0.0312392	0.0997724	1.03486	0.969244	1.10492	0.906204
11104_CHI3L1	CHI3L1++YKL_40	Inverse variance weighted	15	0.0141506	0.0178979	0.429162	-0.0209293	0.0492305	1.01425	0.979288	1.05046	0.918233
11109_SVEP1	SVEP1++SVEP1_NA_SVEP1	Inverse variance weighted (multiplicative random effects)	6	0.016526	0.0436875	0.705225	-0.0691016	0.102154	1.01666	0.933232	1.10755	0.944839
11117_SPATA20	SPATA20++SPT20_NA_SPT20	Inverse variance weighted (multiplicative random effects)	4	-0.0413512	0.0623169	0.50697	-0.163492	0.0807899	0.959492	0.849173	1.08414	0.928253
11140_COL1A1	COL1A1++CO1A1_NA_CO1A1	Inverse variance weighted	4	-0.0359727	0.0573943	0.530814	-0.148466	0.0765201	0.964667	0.86203	1.07952	0.930292
11142_ANGPTL1	ANGPTL1++ANGL1_NA_ANGL1	Inverse variance weighted	4	-0.0142626	0.0313397	0.64904	-0.0756884	0.0471633	0.985839	0.927105	1.04829	0.933981
11145_KIAA1549L	KIAA1549L++K154L_NA_K154L	Inverse variance weighted	7	-0.0125128	0.0368255	0.734016	-0.0846907	0.0596651	0.987565	0.918796	1.06148	0.944839
11152_KLK13	KLK13++kallikrein_13	Inverse variance weighted	4	-0.0293655	0.0256199	0.251713	-0.0795806	0.0208496	0.971061	0.923504	1.02107	0.906204
11178_SVEP1	SVEP1++SVEP1_NA_SVEP1	Inverse variance weighted (multiplicative random effects)	7	0.0216358	0.0405226	0.593397	-0.0577884	0.10106	1.02187	0.94385	1.10634	0.932169
11187_CLEC12A	CLEC12A++CL12A_NA_CL12A	Inverse variance weighted	7	-0.0287578	0.0341913	0.400301	-0.0957728	0.0382573	0.971652	0.90867	1.039	0.906204
11196_COL6A3	COL6A3++Collagen_alpha_3_VI	Inverse variance weighted	2	0.0797422	0.143649	0.578814	-0.20181	0.361294	1.08301	0.81725	1.43519	0.93057
11208_NAGPA	NAGPA++NAGPA_NA_NAGPA	Inverse variance weighted	6	0.0285304	0.0303807	0.347681	-0.0310157	0.0880765	1.02894	0.96946	1.09207	0.906204
11211_TBCE	TBCE++TBCE_NA_TBCE	Inverse variance weighted	2	0.134906	0.0984142	0.170439	-0.0579863	0.327797	1.14443	0.943663	1.38791	0.906204
11212_TXNDC5	TXNDC5++TXND5_NA_TXND5	Inverse variance weighted	6	-0.00129807	0.0358653	0.971129	-0.0715941	0.068998	0.998703	0.930909	1.07143	0.992937
11219_FGFBP3	FGFBP3++FGFP3_NA_FGFP3	Inverse variance weighted	3	0.0155646	0.0393595	0.692513	-0.06158	0.0927093	1.01569	0.940278	1.09714	0.944158
11237_PCOLCE	PCOLCE++PCOC1_NA_PCOC1	Inverse variance weighted	2	0.130789	0.0660474	0.0476781	0.00133588	0.260242	1.13973	1.00134	1.29724	0.699488
11241_ASL	ASL++ARLY_NA_ARLY	Inverse variance weighted	2	-0.0675351	0.0777956	0.385335	-0.220015	0.0849444	0.934695	0.802507	1.08866	0.906204
11248_UROS	UROS++HEM4_NA_HEM4	Inverse variance weighted	4	0.0351505	0.0580636	0.544927	-0.0786542	0.148955	1.03578	0.92436	1.16062	0.930292
11257_QDPR	QDPR++DHPR_NA_DHPR	Inverse variance weighted	4	0.0412739	0.0431548	0.338863	-0.0433095	0.125857	1.04214	0.957615	1.13412	0.906204
11273_GSTT2B	GSTT2B++GSTT2_NA_GSTT2	Inverse variance weighted	2	0.0028721	0.285032	0.99196	-0.555791	0.561535	1.00288	0.573618	1.75336	0.998227
11278_COL11A2	COL11A2++COL11A2_NA_COL11A2	Inverse variance weighted	3	0.0284954	0.0475285	0.548811	-0.0646605	0.121651	1.02891	0.937386	1.12936	0.930292
11288_NT5C2	NT5C2++5NTC_NA_5NTC	Inverse variance weighted	2	0.0541629	0.0924403	0.557927	-0.12702	0.235346	1.05566	0.880716	1.26535	0.930292
11308_CREB3L4	CREB3L4++CR3L4_NA_CR3L4	Inverse variance weighted	4	0.0218629	0.0618361	0.723668	-0.099336	0.143062	1.0221	0.905438	1.1538	0.944839
11313_PCBD1	PCBD1++PHS_NA_PHS	Inverse variance weighted (multiplicative random effects)	6	0.0475262	0.106992	0.656897	-0.162179	0.257231	1.04867	0.850289	1.29334	0.933981
11347_TALDO1	TALDO1++Transaldolase_NA_Transaldolase	Inverse variance weighted	3	0.135632	0.127469	0.287313	-0.114208	0.385471	1.14526	0.892072	1.47031	0.906204
11351_NHEJ1	NHEJ1++NHEJ1_NA_NHEJ1	Inverse variance weighted	3	-0.235036	0.198401	0.236154	-0.623902	0.153829	0.790542	0.53585	1.16629	0.906204
11369_ADH5	ADH5++ADHX_NA_ADHX	Inverse variance weighted	3	-0.0438052	0.0763435	0.566109	-0.193438	0.105828	0.95714	0.824121	1.11163	0.930292
11377_ADH7	ADH7++ADH7_NA_ADH7	Inverse variance weighted	4	0.0281186	0.0353437	0.426279	-0.0411551	0.0973923	1.02852	0.95968	1.10229	0.918233
11390_CA8	CA8++Carbonic_Anhydrase_VIII	Inverse variance weighted	6	0.0119109	0.0345203	0.730064	-0.0557488	0.0795706	1.01198	0.945777	1.08282	0.944839
11424_FAH	FAH++FAAA_NA_FAAA	Inverse variance weighted	5	-0.014542	0.0227024	0.521815	-0.0590388	0.0299547	0.985563	0.94267	1.03041	0.928253
11431_RECQL	RECQL++RECQ1_NA_RECQ1	Inverse variance weighted	7	-0.0538666	0.044575	0.226874	-0.141234	0.0335003	0.947559	0.868287	1.03407	0.906204
11441_PYGL	PYGL++PYGL_NA_PYGL	Inverse variance weighted	2	-0.200412	0.0879675	0.0227117	-0.372828	-0.0279956	0.818394	0.688784	0.972393	0.587853
11510_APOL1	APOL1++Apo_L1	Inverse variance weighted	4	-0.0196667	0.0322149	0.541542	-0.0828079	0.0434746	0.980525	0.920528	1.04443	0.930292
11514_CD59	CD59++CD59_NA_CD59	Inverse variance weighted	3	0.0424253	0.0562379	0.450616	-0.0678011	0.152652	1.04334	0.934446	1.16492	0.924927
11568_FKBP1B	FKBP1B++FKB1B_NA_FKB1B	Inverse variance weighted	2	-0.0693293	0.101609	0.495042	-0.268484	0.129825	0.933019	0.764538	1.13863	0.924927
11646_CHST9	CHST9++Carbohydrate_sulfotransferase_9	Inverse variance weighted	4	0.0184269	0.0439728	0.675179	-0.0677599	0.104614	1.0186	0.934485	1.11028	0.939855
11649_SMAP1	SMAP1++SMAP1_NA_SMAP1	Inverse variance weighted	4	0.0138963	0.0341736	0.684273	-0.053084	0.0808766	1.01399	0.9483	1.08424	0.944158
11656_EVL	EVL++EVL_NA_EVL	Inverse variance weighted (multiplicative random effects)	3	-0.0724495	0.203642	0.722014	-0.471588	0.326689	0.930113	0.62401	1.38637	0.944839
11696_CRABP2	CRABP2++RABP2_NA_RABP2	Inverse variance weighted	4	-0.027648	0.0468364	0.554983	-0.119447	0.0641514	0.972731	0.887411	1.06625	0.930292
11969_S100A2	S100A2++S100A2_NA_S100A2	Inverse variance weighted	2	0.0535834	0.103754	0.605542	-0.149774	0.256941	1.05504	0.860902	1.29297	0.932169
12008_CD7	CD7++CD7_NA_CD7	Inverse variance weighted (multiplicative random effects)	3	0.0502399	0.115406	0.663322	-0.175956	0.276436	1.05152	0.838655	1.31842	0.93421
12334_SHMT1	SHMT1++cSHMT_NA_cSHMT	Inverse variance weighted (multiplicative random effects)	6	0.0369364	0.0417606	0.376437	-0.0449143	0.118787	1.03763	0.956079	1.12613	0.906204
12338_EGFLAM	EGFLAM++EGFLA_NA_EGFLA	Inverse variance weighted	3	0.0272203	0.0449003	0.544356	-0.0607842	0.115225	1.02759	0.941026	1.12213	0.930292
12370_APOF	APOF++Apo_F	Inverse variance weighted	4	-0.0460968	0.0897001	0.607322	-0.221909	0.129715	0.954949	0.800988	1.1385	0.932169
12378_TAPBP	TAPBP++TPSN_NA_TPSN	Inverse variance weighted	2	0.0127942	0.0554564	0.817542	-0.0959002	0.121489	1.01288	0.908555	1.12918	0.964281
12381_CBR1	CBR1++CBR1_NA_CBR1	Inverse variance weighted	4	0.0195577	0.0594935	0.742355	-0.0970497	0.136165	1.01975	0.907511	1.14587	0.945973
12386_RNPEP	RNPEP++AMPB_NA_AMPB	Inverse variance weighted	5	0.0100153	0.0418098	0.810684	-0.0719319	0.0919624	1.01007	0.930594	1.09632	0.962954
12396_HIBCH	HIBCH++HIBCH_NA_HIBCH	Inverse variance weighted	5	0.0674318	0.0350502	0.0543712	-0.00126645	0.13613	1.06976	0.998734	1.14583	0.735225
12401_STAMBPL1	STAMBPL1++STALP_NA_STALP	Inverse variance weighted	2	-0.0316486	0.0922184	0.731454	-0.212397	0.149099	0.968847	0.808644	1.16079	0.944839
12436_GSTO1	GSTO1++GST_omega_1	Inverse variance weighted (multiplicative random effects)	8	-0.0223801	0.052698	0.671066	-0.125668	0.080908	0.977868	0.881907	1.08427	0.937406
12449_PPIH	PPIH++PPIH_NA_PPIH	Inverse variance weighted	3	0.0604044	0.0334046	0.0705654	-0.00506869	0.125877	1.06227	0.994944	1.13414	0.802862
12450_PMVK	PMVK++PMVK_NA_PMVK	Inverse variance weighted (multiplicative random effects)	3	0.102288	0.21443	0.633345	-0.317995	0.522571	1.1077	0.727607	1.68636	0.932169
12459_PLEKHA1	PLEKHA1++PKHA1_NA_PKHA1	Inverse variance weighted	4	0.0832981	0.0372592	0.0253756	0.01027	0.156326	1.08687	1.01032	1.16921	0.587853
12475_CLIC5	CLIC5++CLIC5_NA_CLIC5	Inverse variance weighted	6	-0.0735596	0.0457569	0.107919	-0.163243	0.0161239	0.929081	0.849385	1.01625	0.847391
12486_GLRX2	GLRX2++GLRX2_NA_GLRX2	Inverse variance weighted	3	-0.0228076	0.0784865	0.771363	-0.176641	0.131026	0.977451	0.838081	1.14	0.959236
12517_PDCD5	PDCD5++TFAR19_NA_TFAR19	Inverse variance weighted (multiplicative random effects)	4	0.029206	0.0750665	0.697225	-0.117924	0.176336	1.02964	0.888763	1.19284	0.944158
12524_SAT2	SAT2++SAT2_NA_SAT2	Inverse variance weighted (multiplicative random effects)	4	0.156556	0.106195	0.140419	-0.0515861	0.364699	1.16948	0.949722	1.44008	0.905012
12549_HPGDS	HPGDS++PTGD2_NA_PTGD2	Inverse variance weighted	9	-0.00934356	0.0203193	0.645634	-0.0491694	0.0304823	0.9907	0.95202	1.03095	0.933981
12558_UBASH3B	UBASH3B++UBS3B_NA_UBS3B	Inverse variance weighted	2	0.0508769	0.143373	0.722697	-0.230134	0.331888	1.05219	0.794427	1.3936	0.944839
12560_NT5C	NT5C++NT5C_NA_NT5C	Inverse variance weighted	5	0.0129275	0.0351014	0.712658	-0.0558713	0.0817263	1.01301	0.945661	1.08516	0.944839
12563_TNFAIP8	TNFAIP8++TFIP8_NA_TFIP8	Inverse variance weighted	2	-0.0672039	0.068469	0.326335	-0.201403	0.0669954	0.935005	0.817583	1.06929	0.906204
12571_ARL3	ARL3++ARL3_NA_ARL3	Inverse variance weighted	2	0.0526144	0.0767767	0.49316	-0.0978679	0.203097	1.05402	0.906769	1.22519	0.924927
12575_MTHFD1	MTHFD1++C1TC_NA_C1TC	Inverse variance weighted	3	0.0439031	0.110969	0.692376	-0.173597	0.261403	1.04488	0.840636	1.29875	0.944158
12594_GCA	GCA++GRAN_NA_GRAN	Inverse variance weighted	2	-0.0370202	0.0384822	0.336045	-0.112445	0.0384049	0.963657	0.893646	1.03915	0.906204
12612_PSMB1	PSMB1++PSB1_NA_PSB1	Inverse variance weighted	2	-0.0346802	0.0657393	0.597817	-0.163529	0.0941688	0.965914	0.849142	1.09875	0.932169
12635_TRDMT1	TRDMT1++TRDMT_NA_TRDMT	Inverse variance weighted	4	0.0572894	0.0355806	0.10737	-0.0124487	0.127027	1.05896	0.987628	1.13545	0.847391
12641_INPP5B	INPP5B++I5P2_NA_I5P2	Inverse variance weighted	2	-0.113499	0.0660458	0.085707	-0.242949	0.0159506	0.892705	0.784312	1.01608	0.823821
12662_ECH1	ECH1++ECH1_NA_ECH1	Inverse variance weighted	2	-0.0405713	0.0403411	0.314557	-0.11964	0.0384973	0.960241	0.88724	1.03925	0.906204
12686_MPST	MPST++THTM_NA_THTM	Inverse variance weighted	2	-0.00721335	0.118696	0.951541	-0.239857	0.22543	0.992813	0.786741	1.25286	0.989082
12687_DECR1	DECR1++DECR_NA_DECR	Inverse variance weighted	2	-0.00379002	0.143953	0.978996	-0.285938	0.278358	0.996217	0.751309	1.32096	0.992937
12714_AP1G2	AP1G2++AP1G2_NA_AP1G2	Inverse variance weighted	3	0.0854494	0.0452994	0.0592511	-0.00333742	0.174236	1.08921	0.996668	1.19034	0.753236
12727_PTGFRN	PTGFRN++FPRP_NA_FPRP	Inverse variance weighted	6	-0.0139125	0.0290745	0.632285	-0.0708984	0.0430734	0.986184	0.931556	1.04401	0.932169
12731_PLEKHA7	PLEKHA7++PKHA7_NA_PKHA7	Inverse variance weighted	3	-0.0149583	0.041354	0.717567	-0.0960121	0.0660956	0.985153	0.908453	1.06833	0.944839
12764_ELMO1	ELMO1++ELMO1_NA_ELMO1	Inverse variance weighted (multiplicative random effects)	3	-0.0470572	0.199814	0.813817	-0.438693	0.344578	0.954033	0.644879	1.41139	0.964281
12786_GPCPD1	GPCPD1++GDE5_NA_GDE5	Inverse variance weighted	2	-0.176892	0.130679	0.17585	-0.433022	0.0792379	0.83787	0.648546	1.08246	0.906204
12812_ACYP2	ACYP2++ACYP2_NA_ACYP2	Inverse variance weighted	2	-0.0436198	0.195865	0.823767	-0.427516	0.340276	0.957318	0.652127	1.40534	0.965825
12831_TESC	TESC++TESC_NA_TESC	Inverse variance weighted	6	-0.0331629	0.0321543	0.302369	-0.0961854	0.0298596	0.967381	0.908296	1.03031	0.906204
12851_POLM	POLM++DPOLM_NA_DPOLM	Inverse variance weighted	3	0.0501644	0.0465453	0.281143	-0.0410643	0.141393	1.05144	0.959767	1.15188	0.906204
12859_ECI2	ECI2++PECI_NA_PECI	Inverse variance weighted	3	0.00444043	0.0383437	0.907806	-0.0707132	0.0795941	1.00445	0.931729	1.08285	0.981747
12975_KRT20	KRT20++Keratin_20	Inverse variance weighted	2	-0.269414	0.155238	0.0826543	-0.573682	0.0348528	0.763827	0.563447	1.03547	0.823821
13059_RFK	RFK++RIFK_NA_RIFK	Inverse variance weighted	2	0.0575801	0.0955058	0.546577	-0.129611	0.244772	1.05927	0.878437	1.27733	0.930292
13088_BTC	BTC++BTC_NA_BTC	Inverse variance weighted	2	0.0332696	0.0692753	0.631048	-0.10251	0.169049	1.03383	0.902569	1.18418	0.932169
13090_S100A6	S100A6++S100A6_NA_S100A6	Inverse variance weighted	4	-0.15002	0.0936025	0.108994	-0.333481	0.0334411	0.860691	0.716426	1.03401	0.849846
13093_SECTM1	SECTM1++SECTM1_NA_SECTM1	Inverse variance weighted	4	0.0983403	0.0537231	0.0671747	-0.00695696	0.203638	1.10334	0.993067	1.22585	0.801345
13094_RSPO3	RSPO3++RSPO3_NA_RSPO3	Inverse variance weighted	2	-0.045178	0.0486646	0.353223	-0.140561	0.0502045	0.955827	0.868871	1.05149	0.906204
13095_REG1A	REG1A++PSP_NA_PSP	Inverse variance weighted	6	-0.0386572	0.0434299	0.37341	-0.12378	0.0464655	0.96208	0.883574	1.04756	0.906204
13102_FAM3D	FAM3D++FAM3D_NA_FAM3D	Inverse variance weighted	4	-0.022515	0.0329974	0.495032	-0.0871898	0.0421598	0.977737	0.916503	1.04306	0.924927
13109_NEGR1	NEGR1++NEGR1_NA_NEGR1	Inverse variance weighted	2	-0.0740288	0.0789374	0.348338	-0.228746	0.0806884	0.928645	0.795531	1.08403	0.906204
13113_SPP1	SPP1++Osteopontin_NA_Osteopontin	Inverse variance weighted	2	0.0968737	0.0980959	0.323378	-0.0953943	0.289142	1.10172	0.909014	1.33528	0.906204
13114_LUM	LUM++Lumican_NA_Lumican	Inverse variance weighted	7	-0.00693271	0.0458274	0.879756	-0.0967543	0.0828889	0.993091	0.907779	1.08642	0.977
13116_CD177	CD177++CD177_NA_CD177	Inverse variance weighted	11	-0.00629022	0.0193365	0.744952	-0.0441898	0.0316093	0.99373	0.956772	1.03211	0.947155
13118_SMOC1	SMOC1++SMOC1_NA_SMOC1	Inverse variance weighted	4	-0.0577115	0.0685963	0.400169	-0.19216	0.0767373	0.943922	0.825175	1.07976	0.906204
13119_SERPINA10	SERPINA10++protein_Z_inhibitor	Inverse variance weighted	7	0.0132258	0.0299888	0.659196	-0.0455523	0.0720038	1.01331	0.95547	1.07466	0.933981
13122_FLRT2	FLRT2++FLRT2_NA_FLRT2	Inverse variance weighted	4	-0.0576224	0.0431037	0.181277	-0.142106	0.0268608	0.944006	0.86753	1.02722	0.906204
13123_FLRT3	FLRT3++FLRT3_NA_FLRT3	Inverse variance weighted	7	-0.0130759	0.0203117	0.51973	-0.0528869	0.0267351	0.987009	0.948487	1.0271	0.928253
13124_ISLR2	ISLR2++ISLR2_NA_ISLR2	Inverse variance weighted	4	-0.0535397	0.0537722	0.319408	-0.158933	0.0518539	0.947868	0.853053	1.05322	0.906204
13125_VTN	VTN++Vitronectin_NA_Vitronectin	Inverse variance weighted	11	-0.0225178	0.0202802	0.266855	-0.062267	0.0172314	0.977734	0.939632	1.01738	0.906204
13126_DSC2	DSC2++DSC2_NA_DSC2	Inverse variance weighted	3	-0.131355	0.0695323	0.0588763	-0.267638	0.00492872	0.876907	0.765185	1.00494	0.753236
13130_HK2	HK2++HXK2_NA_HXK2	Inverse variance weighted	2	0.159842	0.145345	0.271445	-0.125034	0.444717	1.17332	0.882467	1.56005	0.906204
13132_SEMA5A	SEMA5A++SEM5A_NA_SEM5A	Inverse variance weighted	8	0.00952421	0.0150287	0.526254	-0.0199321	0.0389805	1.00957	0.980265	1.03975	0.930292
13242_SHANK3	SHANK3++SHAN3_NA_SHAN3	Inverse variance weighted (multiplicative random effects)	4	0.0376918	0.0474505	0.426998	-0.0553112	0.130695	1.03841	0.946191	1.13962	0.918233
13381_B4GALT1	B4GALT1++B4GT1_NA_B4GT1	Inverse variance weighted	3	-0.0518396	0.0865655	0.549274	-0.221508	0.117829	0.949481	0.80131	1.12505	0.930292
13388_PCSK1	PCSK1++NEC1_NA_NEC1	Inverse variance weighted	8	-0.0206615	0.0252783	0.413721	-0.0702069	0.0288839	0.97955	0.932201	1.02931	0.913282
13405_SPINK2	SPINK2++ISK2_NA_ISK2	Inverse variance weighted	4	-0.0237668	0.0482741	0.622486	-0.118384	0.0708504	0.976513	0.888355	1.07342	0.932169
13416_TMEM132D	TMEM132D++T132D_NA_T132D	Inverse variance weighted	5	0.0449954	0.0299169	0.132579	-0.0136418	0.103633	1.04602	0.986451	1.10919	0.905012
13427_MAN1C1	MAN1C1++MA1C1_NA_MA1C1	Inverse variance weighted	3	0.0684965	0.0536029	0.201302	-0.0365652	0.173558	1.0709	0.964095	1.18953	0.906204
13434_PARVA	PARVA++PARVA_NA_PARVA	Inverse variance weighted	2	-0.09565	0.142039	0.500687	-0.374045	0.182746	0.908782	0.687946	1.20051	0.925815
13463_PXDN	PXDN++PXDN_NA_PXDN	Inverse variance weighted	3	0.0668192	0.0599941	0.265381	-0.0507693	0.184408	1.0691	0.950498	1.20251	0.906204
13472_HDHD2	HDHD2++HDHD2_NA_HDHD2	Inverse variance weighted	3	0.00471945	0.036442	0.896957	-0.0667068	0.0761457	1.00473	0.935469	1.07912	0.978507
13488_ARFIP1	ARFIP1++ARFP1_NA_ARFP1	Inverse variance weighted	2	0.0675658	0.0487326	0.165607	-0.0279501	0.163082	1.0699	0.972437	1.17713	0.906204
13519_ARHGEF25	ARHGEF25++ARHGP_NA_ARHGP	Inverse variance weighted	2	0.0825713	0.0911559	0.365029	-0.0960943	0.261237	1.08608	0.908378	1.29854	0.906204
13534_MYOM2	MYOM2++MYOM2_NA_MYOM2	Inverse variance weighted	3	0.0236355	0.120739	0.8448	-0.213013	0.260284	1.02392	0.808146	1.2973	0.969087
13545_EIF1AD	EIF1AD++EIF1A_NA_EIF1A	Inverse variance weighted	4	0.108543	0.0495113	0.0283585	0.0115011	0.205585	1.11465	1.01157	1.22824	0.587853
13552_SWAP70	SWAP70++SWP70_NA_SWP70	Inverse variance weighted	4	-0.00704835	0.0269544	0.793714	-0.059879	0.0457824	0.992976	0.941878	1.04685	0.960902
13597_RAB31	RAB31++RAB31_NA_RAB31	Inverse variance weighted	3	-0.0442138	0.0819696	0.589616	-0.204874	0.116447	0.956749	0.81475	1.1235	0.93057
13666_CA10	CA10++Carbonic_Anhydrase_X	Inverse variance weighted	4	0.02848	0.0373185	0.445368	-0.0446643	0.101624	1.02889	0.956318	1.10697	0.924927
13669_FGFR3	FGFR3++FGFR_3	Inverse variance weighted (multiplicative random effects)	4	0.138627	0.0927512	0.135016	-0.0431654	0.320419	1.1487	0.957753	1.37771	0.905012
13671_ELANE	ELANE++Elastase_NA_Elastase	Inverse variance weighted	8	0.041701	0.0380694	0.273343	-0.0329149	0.116317	1.04258	0.967621	1.12335	0.906204
13676_INHBB	INHBB++Inhibin_bB_chain	Inverse variance weighted	4	-0.0275627	0.0308015	0.370868	-0.0879335	0.0328082	0.972814	0.915822	1.03335	0.906204
13682_CSF1R	CSF1R++M_CSF_R	Inverse variance weighted	2	-0.0658805	0.0884765	0.456507	-0.239294	0.107533	0.936243	0.787183	1.11353	0.924927
13686_IL5RA	IL5RA++IL_5_Ra	Inverse variance weighted	5	-0.0123687	0.0292672	0.672578	-0.0697323	0.044995	0.987708	0.932643	1.04602	0.937406
13700_ANXA2	ANXA2++annexin_II	Inverse variance weighted	3	-0.0226001	0.0319676	0.479587	-0.0852566	0.0400564	0.977653	0.918277	1.04087	0.924927
13717_FCN2	FCN2++FCN2_NA_FCN2	Inverse variance weighted	9	0.0766589	0.0350009	0.0285097	0.00805721	0.145261	1.07967	1.00809	1.15634	0.587853
13720_PRTN3	PRTN3++Proteinase_3	Inverse variance weighted	6	-0.00637806	0.0271549	0.814304	-0.0596016	0.0468455	0.993642	0.94214	1.04796	0.964281
13733_IL12B	IL12B++IL_12_p40	Inverse variance weighted	6	-0.0354089	0.0263161	0.178456	-0.0869885	0.0161706	0.965211	0.916688	1.0163	0.906204
13740_FRZB	FRZB++sFRP_3	Inverse variance weighted	6	-0.00360619	0.0302684	0.905164	-0.0629323	0.0557199	0.9964	0.939007	1.0573	0.981549
13748_CCL8	CCL8++MCP_2	Inverse variance weighted	9	-0.00819399	0.0171535	0.632873	-0.0418148	0.0254268	0.991839	0.959047	1.02575	0.932169
13929_CROT	CROT++OCTC_NA_OCTC	Inverse variance weighted	4	-0.030131	0.0304544	0.322478	-0.0898217	0.0295597	0.970318	0.914094	1.03	0.906204
13930_APOBEC3G	APOBEC3G++ABC3G_NA_ABC3G	Inverse variance weighted	2	0.104704	0.212659	0.622466	-0.312107	0.521515	1.11038	0.731904	1.68458	0.932169
13934_MCF2L	MCF2L++MCF2L_NA_MCF2L	Inverse variance weighted	2	0.0605447	0.061077	0.321547	-0.0591663	0.180256	1.06242	0.94255	1.19752	0.906204
13944_SULT1A3	SULT1A3++SULT_1A3	Inverse variance weighted	4	0.00209515	0.0682501	0.97551	-0.131675	0.135865	1.0021	0.876626	1.14553	0.992937
13947_NUDT12	NUDT12++NUD12_NA_NUD12	Inverse variance weighted	5	-0.0240652	0.0319501	0.451324	-0.0866874	0.0385571	0.976222	0.916964	1.03931	0.924927
13959_LAP3	LAP3++LAP_NA_LAP	Inverse variance weighted	3	0.0283258	0.0493901	0.566299	-0.0684788	0.12513	1.02873	0.933813	1.1333	0.930292
13972_HSD17B14	HSD17B14++DHB14_NA_DHB14	Inverse variance weighted	2	-0.00662805	0.246132	0.978516	-0.489047	0.475791	0.993394	0.61321	1.60929	0.992937
13983_CRYZ	CRYZ++QOR_NA_QOR	Inverse variance weighted	6	0.000184471	0.0258696	0.99431	-0.0505199	0.0508888	1.00018	0.950735	1.05221	0.998774
13986_LANCL1	LANCL1++LANC1_NA_LANC1	Inverse variance weighted	2	-0.0434622	0.0496683	0.381547	-0.140812	0.0538877	0.957469	0.868652	1.05537	0.906204
13988_NMRAL1	NMRAL1++NMRL1_NA_NMRL1	Inverse variance weighted	10	0.00700403	0.0370528	0.850071	-0.0656195	0.0796276	1.00703	0.936487	1.08288	0.97313
14006_GNMT	GNMT++GNMT_NA_GNMT	Inverse variance weighted	2	0.0776221	0.0492451	0.11497	-0.0188982	0.174143	1.08071	0.981279	1.19023	0.884081
14047_BDNF	BDNF++BDNF_NA_BDNF	Inverse variance weighted	2	0.0880592	0.103183	0.393421	-0.114179	0.290298	1.09205	0.892098	1.33683	0.906204
14048_IL1RAP	IL1RAP++IL_1_R_AcP	Inverse variance weighted (multiplicative random effects)	5	-0.000225977	0.0300313	0.993996	-0.0590873	0.0586354	0.999774	0.942624	1.06039	0.998774
14054_IL15RA	IL15RA++IL_15_Ra	Inverse variance weighted	6	0.023385	0.0315604	0.458718	-0.0384733	0.0852433	1.02366	0.962257	1.08898	0.924927
14066_MAGI2	MAGI2++MAGI2_NA_MAGI2	Inverse variance weighted	8	-0.00415662	0.0272456	0.878744	-0.057558	0.0492448	0.995852	0.944067	1.05048	0.977
14067_PKP2	PKP2++PKP2_NA_PKP2	Inverse variance weighted	2	-0.0223141	0.0887272	0.801434	-0.196219	0.151591	0.977933	0.821832	1.16368	0.961894
14076_CST4	CST4++Cystatin_S	Inverse variance weighted	4	-0.0342371	0.0505422	0.498155	-0.1333	0.0648256	0.966342	0.875203	1.06697	0.924927
14079_IL18R1	IL18R1++IL_18_Ra	Inverse variance weighted	8	3.17449e-05	0.0206522	0.998774	-0.0404466	0.0405101	1.00003	0.96036	1.04134	0.998774
14091_CBR3	CBR3++Carbonyl_reductase_3	Inverse variance weighted	8	-0.0293175	0.0309187	0.343021	-0.0899181	0.0312831	0.971108	0.914006	1.03178	0.906204
14100_C1QC	C1QC++C1QC_NA_C1QC	Inverse variance weighted	8	-0.0340448	0.0313705	0.277812	-0.095531	0.0274414	0.966528	0.90889	1.02782	0.906204
14101_CNTFR	CNTFR++CNTFR_alpha	Inverse variance weighted	4	-0.0125984	0.0399427	0.752449	-0.0908862	0.0656894	0.987481	0.913122	1.06789	0.952305
14107_MTHFS	MTHFS++MTHFS_NA_MTHFS	Inverse variance weighted	7	-0.0142064	0.0330058	0.666889	-0.0788979	0.050485	0.985894	0.924134	1.05178	0.937205
14116_S100A4	S100A4++S100A4_NA_S100A4	Inverse variance weighted	2	0.00574515	0.203435	0.97747	-0.392988	0.404478	1.00576	0.675037	1.49852	0.992937
14131_EFNB2	EFNB2++EFNB2_NA_EFNB2	Inverse variance weighted	2	0.00521504	0.142663	0.97084	-0.274404	0.284834	1.00523	0.760025	1.32954	0.992937
14133_IL1R2	IL1R2++IL_1_sRII	Inverse variance weighted	4	-0.0399583	0.02576	0.12086	-0.090448	0.0105314	0.96083	0.913522	1.01059	0.905012
14134_AMIGO2	AMIGO2++AMGO2_NA_AMGO2	Inverse variance weighted	3	-0.248257	0.122876	0.0433423	-0.489094	-0.00742124	0.780159	0.613182	0.992606	0.645655
14151_ISG15	ISG15++UCRP_NA_UCRP	Inverse variance weighted	4	-0.0360444	0.0397751	0.364827	-0.114004	0.0419148	0.964597	0.892255	1.04281	0.906204
14156_YWHAB	YWHAB++14_3_3_protein_beta_alpha	Inverse variance weighted	2	-0.0595199	0.0708877	0.401112	-0.19846	0.07942	0.942217	0.819993	1.08266	0.906204
14158_ANXA5	ANXA5++Annexin_V	Inverse variance weighted	2	0.0626408	0.209915	0.76539	-0.348793	0.474074	1.06464	0.70554	1.60653	0.959236
14203_ANXA7	ANXA7++ANXA7_NA_ANXA7	Inverse variance weighted	2	-0.138583	0.117244	0.237202	-0.368381	0.0912145	0.870591	0.691853	1.0955	0.906204
14273_PREP	PREP++PPCE_NA_PPCE	Inverse variance weighted	2	0.0456876	0.0742669	0.538436	-0.0998757	0.191251	1.04675	0.90495	1.21076	0.930292
14618_VOPP1	VOPP1++ECOP_NA_ECOP	Inverse variance weighted	2	0.0602054	0.149148	0.686461	-0.232125	0.352536	1.06205	0.792847	1.42267	0.944158
14655_DNAJC17	DNAJC17++DJC17_NA_DJC17	Inverse variance weighted	2	0.214188	0.103902	0.0392607	0.0105403	0.417837	1.23886	1.0106	1.51867	0.60939
14684_CAPN2	CAPN2++CAN2_NA_CAN2	Inverse variance weighted	3	0.0694526	0.0498849	0.163844	-0.0283218	0.167227	1.07192	0.972076	1.18202	0.906204
14708_C8G	C8G++CO8G_NA_CO8G	Inverse variance weighted	5	0.0483491	0.028832	0.0935573	-0.00816164	0.10486	1.04954	0.991872	1.11055	0.837812
14711_CST6	CST6++Cystatin_M	Inverse variance weighted	3	0.0712616	0.0732961	0.33093	-0.0723987	0.214922	1.07386	0.93016	1.23976	0.906204
15298_NETO1	NETO1++NETO1_NA_NETO1	Inverse variance weighted	2	0.0106586	0.150022	0.943361	-0.283384	0.304701	1.01072	0.75323	1.35622	0.987043
15300_CCDC134	CCDC134++CC134_NA_CC134	Inverse variance weighted	2	-0.0972606	0.105038	0.354468	-0.303135	0.108613	0.90732	0.7385	1.11473	0.906204
15304_REG3A	REG3A++PAP1_NA_PAP1	Inverse variance weighted	5	-0.0512613	0.054327	0.345389	-0.157742	0.0552195	0.95003	0.85407	1.05677	0.906204
15305_SCGN	SCGN++Secretagogin_NA_Secretagogin	Inverse variance weighted	2	0.146918	0.153076	0.33717	-0.153111	0.446946	1.15826	0.858035	1.56353	0.906204
15308_VWC2	VWC2++VWC2_NA_VWC2	Inverse variance weighted	7	0.0104688	0.0580938	0.856991	-0.103395	0.124333	1.01052	0.901771	1.13239	0.975046
15316_TXNL4B	TXNL4B++TXN4B_NA_TXN4B	Inverse variance weighted	3	-0.0891707	0.0783877	0.255305	-0.242811	0.0644693	0.914689	0.78442	1.06659	0.906204
15322_CRADD	CRADD++CRADD_NA_CRADD	Inverse variance weighted	2	-0.0342653	0.137001	0.802502	-0.302786	0.234256	0.966315	0.738757	1.26397	0.962139
15326_GBP1	GBP1++GBP1_NA_GBP1	Inverse variance weighted	3	0.0553335	0.0458681	0.227679	-0.0345681	0.145235	1.05689	0.966023	1.15631	0.906204
15333_SDF2	SDF2++SDF2_NA_SDF2	Inverse variance weighted	3	0.0200036	0.0455714	0.660697	-0.0693163	0.109323	1.02021	0.933032	1.11552	0.933981
15343_KNG1	KNG1++Kininogen__HMW__Two_Chain	Inverse variance weighted	5	0.0228576	0.0293822	0.436604	-0.0347315	0.0804467	1.02312	0.965865	1.08377	0.924927
15363_APOA5	APOA5++Apo_A_V	Inverse variance weighted	8	0.0546316	0.032615	0.0939252	-0.00929376	0.118557	1.05615	0.990749	1.12587	0.837812
15364_APOC1	APOC1++Apo_C_I	Inverse variance weighted	3	-0.147569	0.0998219	0.139322	-0.34322	0.0480821	0.862803	0.709482	1.04926	0.905012
15367_BPIFB1	BPIFB1++LPLC1_NA_LPLC1	Inverse variance weighted	6	-0.0344091	0.0450608	0.445097	-0.122728	0.0539101	0.966176	0.884504	1.05539	0.924927
15368_BMPER	BMPER++BMPER_NA_BMPER	Inverse variance weighted	2	-0.0511077	0.0948626	0.590056	-0.237038	0.134823	0.950176	0.788961	1.14433	0.93057
15375_CPB1	CPB1++Carboxypeptidase_B1	Inverse variance weighted	2	0.0117743	0.0540529	0.827563	-0.0941695	0.117718	1.01184	0.910128	1.12493	0.968029
15376_CTSE	CTSE++CATE_NA_CATE	Inverse variance weighted	4	-0.0074317	0.0283045	0.792888	-0.0629086	0.0480452	0.992596	0.939029	1.04922	0.960902
15384_KL	KL++KLOTHO_NA_KLOTHO	Inverse variance weighted	3	0.0160422	0.10285	0.876051	-0.185543	0.217627	1.01617	0.830653	1.24312	0.977
15385_FABP2	FABP2++FABP2_NA_FABP2	Inverse variance weighted	4	0.0167632	0.0242676	0.489713	-0.0308013	0.0643277	1.0169	0.969668	1.06644	0.924927
15387_NRP2	NRP2++Neuropilin_2	Inverse variance weighted	4	0.0306683	0.0477993	0.52113	-0.0630183	0.124355	1.03114	0.938926	1.13242	0.928253
15388_FCGR3A	FCGR3A++FcRIIIa_NA_FcRIIIa	Inverse variance weighted	11	-0.0191685	0.0177741	0.280831	-0.0540057	0.0156687	0.981014	0.947427	1.01579	0.906204
15391_GAS6	GAS6++GAS_6	Inverse variance weighted	4	-0.0315162	0.0605993	0.603011	-0.150291	0.0872584	0.968975	0.860458	1.09118	0.932169
15394_UNC5B	UNC5B++UNC5B_NA_UNC5B	Inverse variance weighted (multiplicative random effects)	4	0.00776633	0.136153	0.954512	-0.259094	0.274626	1.0078	0.771751	1.31604	0.989082
15395_GSTM1	GSTM1++GST_M1_1	Inverse variance weighted	6	-0.0500827	0.019478	0.0101333	-0.0882595	-0.0119059	0.951151	0.915523	0.988165	0.506186
15435_PNP	PNP++PNP_NA_PNP	Inverse variance weighted	2	0.0804618	0.0747377	0.281664	-0.0660242	0.226948	1.08379	0.936108	1.25476	0.906204
15441_GM2A	GM2A++SAP3_NA_SAP3	Inverse variance weighted	3	0.0301075	0.0604548	0.618473	-0.088384	0.148599	1.03057	0.915409	1.16021	0.932169
15444_SERPINB4	SERPINB4++SCCA2_NA_SCCA2	Inverse variance weighted	3	-0.0268708	0.0673241	0.6898	-0.158826	0.105084	0.973487	0.853145	1.1108	0.944158
15447_SORD	SORD++Sorbitol_dehydrogenase	Inverse variance weighted	4	-0.0774936	0.0625943	0.215705	-0.200178	0.0451912	0.925433	0.818585	1.04623	0.906204
15449_TIMD4	TIMD4++TIM_4	Inverse variance weighted	4	0.0559049	0.0427357	0.190821	-0.027857	0.139667	1.0575	0.972527	1.14989	0.906204
15452_NT5E	NT5E++5__Nucleotidase	Inverse variance weighted	4	-0.0301961	0.0309043	0.328528	-0.0907685	0.0303764	0.970255	0.913229	1.03084	0.906204
15453_AMBP	AMBP++a1_Microglobulin	Inverse variance weighted	2	0.217005	0.0963002	0.0242325	0.0282567	0.405753	1.24235	1.02866	1.50043	0.587853
15462_CD8A	CD8A++CD8A_NA_CD8A	Inverse variance weighted	2	-0.00749925	0.0455344	0.869185	-0.0967466	0.0817481	0.992529	0.907786	1.08518	0.976334
15466_COL9A1	COL9A1++CO9A1_NA_CO9A1	Inverse variance weighted	2	0.00757184	0.150059	0.959756	-0.286543	0.301687	1.0076	0.750855	1.35214	0.99086
15468_CFHR1	CFHR1++FHR1_NA_FHR1	Inverse variance weighted	6	0.00354951	0.0271263	0.895893	-0.0496181	0.0567171	1.00356	0.951593	1.05836	0.978478
15470_HEXB	HEXB++Hexosaminidase_B	Inverse variance weighted	2	-0.0310356	0.0437707	0.478294	-0.116826	0.054755	0.969441	0.88974	1.05628	0.924927
15471_PNLIPRP2	PNLIPRP2++LIPR2_NA_LIPR2	Inverse variance weighted	9	0.0225779	0.0215919	0.295717	-0.0197424	0.0648981	1.02283	0.980451	1.06705	0.906204
15472_LRP11	LRP11++LRP11_NA_LRP11	Inverse variance weighted	6	0.0569425	0.0192015	0.00302163	0.0193076	0.0945774	1.05859	1.0195	1.09919	0.371319
15475_PLTP	PLTP++PLTP_NA_PLTP	Inverse variance weighted (multiplicative random effects)	5	0.0185968	0.0697327	0.78971	-0.118079	0.155273	1.01877	0.888626	1.16798	0.95925
15476_REG3G	REG3G++REG3G_NA_REG3G	Inverse variance weighted	7	-0.00670085	0.0217294	0.757795	-0.0492904	0.0358887	0.993322	0.951905	1.03654	0.955816
15480_VNN2	VNN2++VNN2_NA_VNN2	Inverse variance weighted	11	-0.0162282	0.0194268	0.403522	-0.0543047	0.0218484	0.983903	0.947143	1.02209	0.906204
15483_AGRN	AGRN++Agrin_NA_Agrin	Inverse variance weighted	4	0.0378386	0.0426054	0.374478	-0.045668	0.121345	1.03856	0.955359	1.12901	0.906204
15486_AOC1	AOC1++ABP1_NA_ABP1	Inverse variance weighted	8	-0.0245349	0.0235061	0.296593	-0.070607	0.0215371	0.975764	0.931828	1.02177	0.906204
15491_CD248	CD248++CD248_NA_CD248	Inverse variance weighted	2	-0.135385	0.101562	0.182521	-0.334446	0.0636757	0.87338	0.715735	1.06575	0.906204
15495_FOLR3	FOLR3++FOLR3_NA_FOLR3	Inverse variance weighted	9	0.0114183	0.019434	0.55684	-0.0266724	0.049509	1.01148	0.97368	1.05076	0.930292
15499_ATRN	ATRN++Attractin_NA_Attractin	Inverse variance weighted	6	0.0291377	0.0285252	0.307031	-0.0267717	0.085047	1.02957	0.973583	1.08877	0.906204
15503_LEFTY2	LEFTY2++Lefty_A	Inverse variance weighted (multiplicative random effects)	7	0.0371416	0.0596104	0.533237	-0.0796948	0.153978	1.03784	0.923398	1.16647	0.930292
15506_LRP12	LRP12++LRP12_NA_LRP12	Inverse variance weighted	2	-0.0647172	0.162437	0.690325	-0.383093	0.253659	0.937333	0.681749	1.28873	0.944158
15509_NAGLU	NAGLU++NAG_NA_NAG	Inverse variance weighted (multiplicative random effects)	11	-0.0396871	0.0229035	0.0831316	-0.0845778	0.00520371	0.96109	0.9189	1.00522	0.823821
15511_NPTXR	NPTXR++NPTXR_NA_NPTXR	Inverse variance weighted	4	0.0113252	0.0189483	0.550048	-0.0258135	0.0484639	1.01139	0.974517	1.04966	0.930292
15513_PRSS8	PRSS8++Prostasin_NA_Prostasin	Inverse variance weighted	2	0.202179	0.112896	0.0733185	-0.0190971	0.423455	1.22407	0.981084	1.52723	0.810165
15514_BCHE	BCHE++Pseudocholinesterase_NA_Pseudocholinesterase	Inverse variance weighted	5	-0.0221799	0.0280647	0.429346	-0.0771868	0.032827	0.978064	0.925717	1.03337	0.918233
15515_SAA1	SAA1++SAA_NA_SAA	Inverse variance weighted	4	-0.0486549	0.0232834	0.0366463	-0.0942903	-0.00301946	0.95251	0.910019	0.996985	0.600891
15516_SAA4	SAA4++SAA_4	Inverse variance weighted	7	0.0251066	0.0203715	0.217785	-0.0148215	0.0650347	1.02542	0.985288	1.0672	0.906204
15521_CLSTN1	CLSTN1++Alcadein_alpha_1	Inverse variance weighted	6	0.00777374	0.0347261	0.822867	-0.0602894	0.0758369	1.0078	0.941492	1.07879	0.965825
15522_GLIPR2	GLIPR2++GAPR1_NA_GAPR1	Inverse variance weighted	2	0.0937011	0.115628	0.417728	-0.132929	0.320331	1.09823	0.875527	1.37758	0.913282
15523_ALAD	ALAD++HEM2_NA_HEM2	Inverse variance weighted (multiplicative random effects)	7	0.00537521	0.0772177	0.944503	-0.145972	0.156722	1.00539	0.864182	1.16967	0.987043
15530_EPHB4	EPHB4++EphB4_NA_EphB4	Inverse variance weighted	2	0.0830354	0.0910855	0.361968	-0.0954922	0.261563	1.08658	0.908925	1.29896	0.906204
15533_MSR1	MSR1++Macrophage_scavenger_receptor	Inverse variance weighted	5	-0.0495617	0.0291764	0.0893767	-0.106747	0.00762393	0.951646	0.898753	1.00765	0.826024
15535_PRSS27	PRSS27++Marapsin_NA_Marapsin	Inverse variance weighted	3	0.0197705	0.0884435	0.823116	-0.153579	0.19312	1.01997	0.857633	1.21303	0.965825
15540_VIM	VIM++Vimentin_NA_Vimentin	Inverse variance weighted	2	-0.238548	0.130291	0.0671182	-0.493919	0.016823	0.787771	0.61023	1.01697	0.801345
15544_KLK14	KLK14++kallikrein_14	Inverse variance weighted	5	-0.058949	0.0598415	0.324582	-0.176238	0.0583403	0.942755	0.838418	1.06008	0.906204
15556_AMY2B	AMY2B++Alpha_amylase_2B	Inverse variance weighted	10	-0.0081251	0.0240042	0.734997	-0.0551733	0.0389231	0.991908	0.946321	1.03969	0.944839
15558_ENPEP	ENPEP++AMPE_NA_AMPE	Inverse variance weighted (multiplicative random effects)	6	-0.0150544	0.0593975	0.79992	-0.131473	0.101365	0.985058	0.876803	1.10668	0.961894
15559_ANTXR2	ANTXR2++ANTR2_NA_ANTR2	Inverse variance weighted	3	-0.027816	0.0941555	0.767668	-0.212361	0.156729	0.972567	0.808673	1.16968	0.959236
15560_TCN2	TCN2++Apo_TC_II	Inverse variance weighted	8	0.00391393	0.0181097	0.828891	-0.031581	0.0394088	1.00392	0.968912	1.0402	0.968029
15562_GUSB	GUSB++BGLR_NA_BGLR	Inverse variance weighted	2	0.0874243	0.0935517	0.350045	-0.095937	0.270786	1.09136	0.908521	1.31099	0.906204
15570_CR2	CR2++Complement_receptor_type_2	Inverse variance weighted	5	-0.074663	0.0666804	0.262835	-0.205357	0.0560306	0.928056	0.814357	1.05763	0.906204
15573_NCAN	NCAN++CSPG3_NA_CSPG3	Inverse variance weighted	2	-0.158874	0.0617388	0.0100728	-0.279882	-0.0378656	0.853104	0.755873	0.962842	0.506186
15576_RNASE3	RNASE3++ECP_NA_ECP	Inverse variance weighted	6	0.0413582	0.0317299	0.192423	-0.0208325	0.103549	1.04223	0.979383	1.1091	0.906204
15582_FCN1	FCN1++FCN1_NA_FCN1	Inverse variance weighted	8	0.0275638	0.026169	0.292204	-0.0237275	0.0788551	1.02795	0.976552	1.08205	0.906204
15583_FCRLB	FCRLB++FCRLB_NA_FCRLB	Inverse variance weighted	4	-0.0251608	0.0327717	0.44263	-0.0893932	0.0390717	0.975153	0.914486	1.03985	0.924927
15584_CFHR2	CFHR2++FHR2_NA_FHR2	Inverse variance weighted	10	-0.010046	0.0225958	0.65661	-0.0543337	0.0342417	0.990004	0.947116	1.03483	0.933981
15585_FBLN5	FBLN5++fibulin_5	Inverse variance weighted	2	-0.0464958	0.126064	0.712257	-0.293581	0.20059	0.954569	0.745589	1.22212	0.944839
15587_FOLR2	FOLR2++FOLR2_NA_FOLR2	Inverse variance weighted	2	-0.0711279	0.0835942	0.394841	-0.234973	0.0927168	0.931343	0.790593	1.09715	0.906204
15594_HTRA1	HTRA1++HTRA1_NA_HTRA1	Inverse variance weighted	2	-0.0971865	0.100528	0.333663	-0.294221	0.0998481	0.907387	0.745112	1.105	0.906204
15602_IL6R	IL6R++IL_6_sRa	Inverse variance weighted	6	0.00476305	0.0134354	0.722953	-0.0215703	0.0310964	1.00477	0.978661	1.03158	0.944839
15604_MAPK9	MAPK9++JNK2_NA_JNK2	Inverse variance weighted	2	-0.078187	0.073136	0.285041	-0.221533	0.0651595	0.924791	0.801289	1.06733	0.906204
15607_PKLR	PKLR++KPYR_NA_KPYR	Inverse variance weighted	2	-0.0510165	0.183713	0.781245	-0.411094	0.309061	0.950263	0.662925	1.36215	0.95925
15610_LAP3	LAP3++LAP_NA_LAP	Inverse variance weighted	3	0.0350249	0.0501437	0.484871	-0.0632568	0.133307	1.03565	0.938702	1.1426	0.924927
15613_PNLIP	PNLIP++LIPP_NA_LIPP	Inverse variance weighted	2	0.0140067	0.100768	0.889451	-0.183498	0.211512	1.01411	0.832353	1.23554	0.978478
15614_LILRA2	LILRA2++LIRA2_NA_LIRA2	Inverse variance weighted	7	0.00199431	0.0238492	0.933357	-0.0447501	0.0487388	1.002	0.956236	1.04995	0.987043
15615_LILRB3	LILRB3++LIRB3_NA_LIRB3	Inverse variance weighted	9	0.0119557	0.0234922	0.610805	-0.0340889	0.0580004	1.01203	0.966486	1.05972	0.932169
15620_NLGN1	NLGN1++NLGN1_NA_NLGN1	Inverse variance weighted	3	0.170307	0.0826533	0.0393507	0.0083067	0.332308	1.18567	1.00834	1.39418	0.60939
15622_OPCML	OPCML++OBCAM_NA_OBCAM	Inverse variance weighted	3	0.0832323	0.122964	0.498481	-0.157778	0.324242	1.08679	0.85404	1.38298	0.924927
15626_HSPG2	HSPG2++Perlecan_NA_Perlecan	Inverse variance weighted	5	-0.0522232	0.0416649	0.210056	-0.133886	0.02944	0.949117	0.874689	1.02988	0.906204
15635_SMOC2	SMOC2++SMOC2_NA_SMOC2	Inverse variance weighted	6	0.0353816	0.0450578	0.432307	-0.0529316	0.123695	1.03602	0.948445	1.13167	0.919889
15640_TAGLN	TAGLN++TAGL_NA_TAGL	Inverse variance weighted	2	-0.0241354	0.137743	0.860906	-0.294112	0.245841	0.976154	0.745193	1.2787	0.976334
15644_BTD	BTD++Biotinidase_NA_Biotinidase	Inverse variance weighted	8	0.00748355	0.0230635	0.745577	-0.0377208	0.0526879	1.00751	0.962982	1.0541	0.947155
15653_COL10A1	COL10A1++COAA1_NA_COAA1	Inverse variance weighted	3	0.0445121	0.0585475	0.447091	-0.0702411	0.159265	1.04552	0.932169	1.17265	0.924927
15686_INHBC	INHBC++INHBC_NA_INHBC	Inverse variance weighted	10	0.0250445	0.010988	0.0226516	0.00350803	0.046581	1.02536	1.00351	1.04768	0.587853
16035_FLT4	FLT4++VEGF_sR3	Inverse variance weighted	3	0.0652437	0.103786	0.529587	-0.138177	0.268665	1.06742	0.870944	1.30822	0.930292
16055_CFHR5	CFHR5++complement_factor_H_related_5	Inverse variance weighted	8	-0.0177649	0.0173372	0.30552	-0.0517457	0.016216	0.982392	0.94957	1.01635	0.906204
16057_IGF2R	IGF2R++IGF_II_receptor	Inverse variance weighted	6	-0.0170217	0.0276114	0.537582	-0.0711401	0.0370967	0.983122	0.931331	1.03779	0.930292
16060_NID2	NID2++NID2_NA_NID2	Inverse variance weighted (multiplicative random effects)	5	0.0397934	0.047548	0.402643	-0.0534007	0.132987	1.0406	0.948	1.14224	0.906204
16288_EPHA4	EPHA4++EPHA4_NA_EPHA4	Inverse variance weighted	2	-0.0512546	0.0792824	0.517968	-0.206648	0.104139	0.950037	0.813306	1.10975	0.928253
16300_TREM2	TREM2++TREM2_NA_TREM2	Inverse variance weighted	7	-0.0192409	0.031092	0.536024	-0.0801811	0.0416994	0.980943	0.922949	1.04258	0.930292
16307_UNC5D	UNC5D++UNC5H4_NA_UNC5H4	Inverse variance weighted	2	-0.245073	0.163381	0.133612	-0.565299	0.0751535	0.782648	0.56819	1.07805	0.905012
16318_ACVRL1	ACVRL1++ALK_1	Inverse variance weighted	3	-0.0811356	0.0533043	0.127979	-0.185612	0.0233408	0.922069	0.830596	1.02362	0.905012
16323_NRXN3	NRXN3++NRX3A_NA_NRX3A	Inverse variance weighted	3	0.0700057	0.0745951	0.348	-0.0762006	0.216212	1.07251	0.92663	1.24137	0.906204
16558_MYOC	MYOC++MYOC_NA_MYOC	Inverse variance weighted	8	-0.0603331	0.0336185	0.0727111	-0.126225	0.00555916	0.941451	0.881416	1.00557	0.810165
16561_A1BG	A1BG++Alpha_1B_glycoprotein	Inverse variance weighted	4	-0.00512871	0.050227	0.918669	-0.103574	0.0933162	0.994884	0.90161	1.09781	0.982936
16583_NUDT2	NUDT2++AP4A_NA_AP4A	Inverse variance weighted	3	-0.0200755	0.0403075	0.618443	-0.0990781	0.0589272	0.980125	0.905672	1.0607	0.932169
16594_FAIM	FAIM++FAIM1_NA_FAIM1	Inverse variance weighted	5	-0.0357	0.0444667	0.422062	-0.122855	0.0514547	0.96493	0.884392	1.0528	0.918075
16606_AKR1B1	AKR1B1++Aldose_reductase	Inverse variance weighted	2	0.222277	0.113406	0.0499946	1.18037e-06	0.444553	1.24892	1	1.55979	0.714666
16607_GSN	GSN++Gelsolin_NA_Gelsolin	Inverse variance weighted	4	0.047734	0.0446731	0.285287	-0.0398252	0.135293	1.04889	0.960957	1.14487	0.906204
16609_KIRREL2	KIRREL2++KIRR2_NA_KIRR2	Inverse variance weighted	6	-0.0334668	0.0203647	0.100306	-0.0733816	0.00644807	0.967087	0.929246	1.00647	0.847391
16610_LRP10	LRP10++LRP10_NA_LRP10	Inverse variance weighted	2	-0.436844	0.151193	0.00386074	-0.733182	-0.140507	0.646072	0.480378	0.868918	0.391339
16613_CDH17	CDH17++CAD17_NA_CAD17	Inverse variance weighted	5	0.0747729	0.0419732	0.0748404	-0.00749468	0.15704	1.07764	0.992533	1.17004	0.810165
16616_ENO3	ENO3++ENOB_NA_ENOB	Inverse variance weighted	3	0.0865588	0.0350698	0.0135799	0.017822	0.155296	1.09042	1.01798	1.168	0.56636
16620_LY75	LY75++LY75_NA_LY75	Inverse variance weighted	9	0.032686	0.0239029	0.171485	-0.0141637	0.0795357	1.03323	0.985936	1.08278	0.906204
16753_COL6A2	COL6A2++CO6A2_NA_CO6A2	Inverse variance weighted (multiplicative random effects)	6	0.0436747	0.0666873	0.51252	-0.0870324	0.174382	1.04464	0.916647	1.19051	0.928253
16763_LECT2	LECT2++LECT2_NA_LECT2	Inverse variance weighted	9	-0.0200971	0.0311504	0.518821	-0.081152	0.0409577	0.980103	0.922054	1.04181	0.928253
16770_REG1B	REG1B++REG1B_NA_REG1B	Inverse variance weighted	8	-0.0584083	0.0395925	0.140149	-0.13601	0.019193	0.943265	0.872834	1.01938	0.905012
16781_ENGASE	ENGASE++ENASE_NA_ENASE	Inverse variance weighted	6	-0.00873767	0.0306526	0.775602	-0.0688168	0.0513414	0.9913	0.933498	1.05268	0.959236
16792_SIGLEC5	SIGLEC5++Siglec_5	Inverse variance weighted (multiplicative random effects)	10	-0.0190109	0.0210001	0.36532	-0.0601711	0.0221493	0.981169	0.941603	1.0224	0.906204
16805_PDE5A	PDE5A++PDE5A_NA_PDE5A	Inverse variance weighted	4	0.0037773	0.0645973	0.953371	-0.122833	0.130388	1.00378	0.884411	1.13927	0.989082
16809_NME4	NME4++NDKM_NA_NDKM	Inverse variance weighted	2	-0.270332	0.515281	0.59984	-1.28028	0.739619	0.763126	0.277959	2.09514	0.932169
16818_CDCP1	CDCP1++CDCP1_NA_CDCP1	Inverse variance weighted	3	0.0458692	0.0431723	0.288023	-0.0387485	0.130487	1.04694	0.961993	1.13938	0.906204
16823_APOL3	APOL3++APOL3_NA_APOL3	Inverse variance weighted	7	-0.0279195	0.0276173	0.312044	-0.0820494	0.0262104	0.972467	0.921226	1.02656	0.906204
16825_ATXN3	ATXN3++ATX3_NA_ATX3	Inverse variance weighted	4	-0.0273833	0.0437982	0.531829	-0.113228	0.0584611	0.972988	0.892947	1.0602	0.930292
16828_COL6A1	COL6A1++Collagen_a1_VI	Inverse variance weighted	14	0.00552542	0.019452	0.776369	-0.0326006	0.0436514	1.00554	0.967925	1.04462	0.959236
16872_GSTZ1	GSTZ1++MAAI_NA_MAAI	Inverse variance weighted	8	0.00427867	0.0158937	0.787772	-0.0268731	0.0354304	1.00429	0.973485	1.03607	0.95925
16882_PHPT1	PHPT1++PHP14_NA_PHP14	Inverse variance weighted	2	0.0896474	0.126793	0.479544	-0.158867	0.338162	1.09379	0.85311	1.40237	0.924927
16890_ADAMTSL1	ADAMTSL1++ATL1_NA_ATL1	Inverse variance weighted	7	-0.0250303	0.0480364	0.602319	-0.119182	0.0691211	0.97528	0.887647	1.07157	0.932169
16892_ENPP2	ENPP2++ENPP2_NA_ENPP2	Inverse variance weighted (multiplicative random effects)	3	0.0219652	0.217167	0.919436	-0.403681	0.447612	1.02221	0.667857	1.56457	0.982936
16900_MDGA1	MDGA1++MDGA1_NA_MDGA1	Inverse variance weighted	8	0.0267741	0.0223829	0.231624	-0.0170964	0.0706446	1.02714	0.983049	1.0732	0.906204
16913_RNASET2	RNASET2++RNT2_NA_RNT2	Inverse variance weighted	4	0.119674	0.0407681	0.00333022	0.0397688	0.19958	1.12713	1.04057	1.22089	0.371319
16914_CD14	CD14++sCD14_NA_sCD14	Inverse variance weighted	4	-0.0664576	0.0444805	0.135154	-0.153639	0.0207242	0.935703	0.857581	1.02094	0.905012
16916_SLITRK6	SLITRK6++SLIK6_NA_SLIK6	Inverse variance weighted	3	-0.0159287	0.0792157	0.840636	-0.171192	0.139334	0.984197	0.84266	1.14951	0.969087
16918_TLR3	TLR3++TLR3_NA_TLR3	Inverse variance weighted (multiplicative random effects)	8	-0.00408708	0.0367256	0.911389	-0.0760693	0.0678951	0.995921	0.926752	1.07025	0.981834
17138_GSTA1	GSTA1++GST_A1_1	Inverse variance weighted	6	0.0259674	0.0337813	0.442077	-0.040244	0.0921788	1.02631	0.960555	1.09656	0.924927
17140_PDGFD	PDGFD++PDGFD_NA_PDGFD	Inverse variance weighted	4	0.0357343	0.0306566	0.243763	-0.0243526	0.0958212	1.03638	0.975942	1.10056	0.906204
17148_BLVRB	BLVRB++BLVRB_NA_BLVRB	Inverse variance weighted	3	0.0342726	0.0941629	0.715879	-0.150287	0.218832	1.03487	0.860461	1.24462	0.944839
17153_KIR2DL3	KIR2DL3++KI2L3_NA_KI2L3	Inverse variance weighted	9	0.00927676	0.0155108	0.549784	-0.0211244	0.0396779	1.00932	0.979097	1.04048	0.930292
17156_DCLK1	DCLK1++DCAK1_NA_DCAK1	Inverse variance weighted	3	-0.00518019	0.0866075	0.952305	-0.174931	0.16457	0.994833	0.839515	1.17889	0.989082
17164_ANXA4	ANXA4++annexin_IV	Inverse variance weighted	2	0.0367667	0.042495	0.386929	-0.0465236	0.120057	1.03745	0.954542	1.12756	0.906204
17170_CALCB	CALCB++CALCB_NA_CALCB	Inverse variance weighted	2	0.0736265	0.0932696	0.429881	-0.109182	0.256435	1.0764	0.896567	1.29231	0.918233
17210_TCL1A	TCL1A++TCL1A_NA_TCL1A	Inverse variance weighted	3	-0.128691	0.0554459	0.0202862	-0.237364	-0.0200166	0.879246	0.788704	0.980182	0.587853
17224_OGN	OGN++MIME_NA_MIME	Inverse variance weighted	4	0.0611803	0.031823	0.0545405	-0.00119276	0.123553	1.06309	0.998808	1.13151	0.735225
17231_LCP1	LCP1++L_plastin	Inverse variance weighted	4	0.0379351	0.0514082	0.460563	-0.0628249	0.138695	1.03866	0.939108	1.14877	0.924927
17325_GUK1	GUK1++KGUA_NA_KGUA	Inverse variance weighted (multiplicative random effects)	5	0.0407725	0.069412	0.556936	-0.0952751	0.17682	1.04162	0.909123	1.19342	0.930292
17329_BDH2	BDH2++BDH2_NA_BDH2	Inverse variance weighted	3	-0.0142824	0.0509611	0.779278	-0.114166	0.0856015	0.985819	0.89211	1.08937	0.959236
17331_KREMEN1	KREMEN1++KREM1_NA_KREM1	Inverse variance weighted (multiplicative random effects)	3	-0.0444431	0.100397	0.658003	-0.241222	0.152336	0.95653	0.785667	1.16455	0.933981
17341_ACAT2	ACAT2++THIC_NA_THIC	Inverse variance weighted	4	0.0115993	0.0390775	0.766599	-0.0649926	0.0881912	1.01167	0.937074	1.0922	0.959236
17343_SNPH	SNPH++SNPH_NA_SNPH	Inverse variance weighted	2	0.0972215	0.264633	0.713334	-0.42146	0.615903	1.1021	0.656088	1.85133	0.944839
17350_CHMP2B	CHMP2B++CHM2B_NA_CHM2B	Inverse variance weighted	3	0.0628968	0.0454639	0.166528	-0.0262124	0.152006	1.06492	0.974128	1.16417	0.906204
17377_AKR1C3	AKR1C3++Aldose_reductase_like_C3	Inverse variance weighted	3	0.0646345	0.185864	0.728027	-0.29966	0.428929	1.06677	0.74107	1.53561	0.944839
17383_STARD5	STARD5++STAR5_NA_STAR5	Inverse variance weighted	3	0.0179299	0.0490928	0.714944	-0.078292	0.114152	1.01809	0.924694	1.12092	0.944839
17391_RBM17	RBM17++SPF45_NA_SPF45	Inverse variance weighted (multiplicative random effects)	3	-0.0336593	0.103842	0.745832	-0.237189	0.16987	0.966901	0.788842	1.18515	0.947155
17398_HMOX1	HMOX1++HO_1	Inverse variance weighted	3	0.0149924	0.0626786	0.810954	-0.107858	0.137842	1.01511	0.897755	1.14779	0.962954
17403_ACADSB	ACADSB++acyl_Coenzyme_A_dehydrogenase	Inverse variance weighted	2	0.0592749	0.0896166	0.508338	-0.116374	0.234923	1.06107	0.890143	1.26481	0.928253
17447_SFRP4	SFRP4++SFRP4_NA_SFRP4	Inverse variance weighted	2	0.00784561	0.0487458	0.872133	-0.0876962	0.103387	1.00788	0.916039	1.10892	0.976334
17453_CP	CP++Ceruloplasmin_NA_Ceruloplasmin	Inverse variance weighted (multiplicative random effects)	3	-0.0246182	0.179026	0.890626	-0.375509	0.326273	0.975682	0.68694	1.38579	0.978478
17456_GOLM1	GOLM1++GOLM1_NA_GOLM1	Inverse variance weighted	2	-0.0213097	0.057259	0.709771	-0.133537	0.090918	0.978916	0.874995	1.09518	0.944839
17460_MX1	MX1++Mx1_NA_Mx1	Inverse variance weighted	3	-0.0693233	0.0954194	0.467526	-0.256345	0.117699	0.933025	0.773875	1.12491	0.924927
17490_SH3BGRL3	SH3BGRL3++SH3BGRL3_like_protein	Inverse variance weighted	4	0.0842624	0.0369422	0.0225529	0.0118557	0.156669	1.08791	1.01193	1.16961	0.587853
17513_ANXA11	ANXA11++ANX11_NA_ANX11	Inverse variance weighted	3	-0.111355	0.0657588	0.0903811	-0.240243	0.0175319	0.894621	0.786437	1.01769	0.826024
17675_ACOT13	ACOT13++ACO13_NA_ACO13	Inverse variance weighted	2	-0.122839	0.252924	0.627197	-0.618571	0.372893	0.884406	0.538714	1.45193	0.932169
17680_EPHB1	EPHB1++EPHB1_NA_EPHB1	Inverse variance weighted	3	0.0554977	0.0382086	0.146365	-0.0193912	0.130387	1.05707	0.980796	1.13927	0.906204
17682_CD46	CD46++CD46_NA_CD46	Inverse variance weighted	2	0.0945769	0.044808	0.0347967	0.0067533	0.1824	1.09919	1.00678	1.20009	0.587853
17691_TPP1	TPP1++TPP1_NA_TPP1	Inverse variance weighted	5	0.00910277	0.0693443	0.895562	-0.126812	0.145018	1.00914	0.880899	1.15606	0.978478
17692_BTN3A3	BTN3A3++BT3A3_NA_BT3A3	Inverse variance weighted	6	0.00671614	0.032456	0.836064	-0.0568977	0.07033	1.00674	0.944691	1.07286	0.968029
17694_PSME2	PSME2++PSME2_NA_PSME2	Inverse variance weighted	3	-0.0330684	0.0693256	0.633361	-0.168947	0.10281	0.967472	0.844554	1.10828	0.932169
17702_UGT1A1	UGT1A1++UGT_1A1	Inverse variance weighted	2	0.0703099	0.0488667	0.150204	-0.0254688	0.166089	1.07284	0.974853	1.18068	0.906204
17722_FKBP4	FKBP4++FKBP52_protein	Inverse variance weighted	2	-0.190003	0.164653	0.248516	-0.512723	0.132717	0.826957	0.598863	1.14193	0.906204
17726_SAR1A	SAR1A++SAR1A_NA_SAR1A	Inverse variance weighted	2	-0.139415	0.0861606	0.105646	-0.308289	0.0294602	0.869867	0.734703	1.0299	0.847391
17737_IVD	IVD++IVD_NA_IVD	Inverse variance weighted	2	-0.0619448	0.110006	0.573364	-0.277556	0.153667	0.939935	0.757633	1.1661	0.93057
17748_TP53I3	TP53I3++QORX_NA_QORX	Inverse variance weighted (multiplicative random effects)	6	0.046487	0.0423068	0.271853	-0.0364344	0.129408	1.04758	0.964221	1.13815	0.906204
17755_UGDH	UGDH++UGDH_NA_UGDH	Inverse variance weighted	2	0.107569	0.0390876	0.00592311	0.0309577	0.184181	1.11357	1.03144	1.20223	0.410692
17756_DCTD	DCTD++DCTD_NA_DCTD	Inverse variance weighted	2	-0.0880874	0.31327	0.778568	-0.702098	0.525923	0.915681	0.495545	1.69202	0.959236
17758_DCXR	DCXR++DCXR_NA_DCXR	Inverse variance weighted	2	-0.160822	0.0827406	0.0519323	-0.322994	0.00134914	0.851443	0.723978	1.00135	0.732969
17766_NCF1	NCF1++NCF_1	Inverse variance weighted	6	-0.0311408	0.0444738	0.483799	-0.118309	0.0560278	0.969339	0.888421	1.05763	0.924927
17777_SDSL	SDSL++SDSL_NA_SDSL	Inverse variance weighted	4	-0.0449712	0.0358487	0.209671	-0.115235	0.0252923	0.956025	0.891157	1.02561	0.906204
17782_ACAA1	ACAA1++THIK_NA_THIK	Inverse variance weighted	5	0.0588696	0.0461918	0.2025	-0.0316663	0.149406	1.06064	0.96883	1.16114	0.906204
17783_MMAB	MMAB++MMAB_NA_MMAB	Inverse variance weighted	6	0.0446261	0.0390227	0.252792	-0.0318584	0.121111	1.04564	0.968644	1.12875	0.906204
17794_PMM2	PMM2++Phosphomannomutase_2	Inverse variance weighted	4	-0.100211	0.0972239	0.302668	-0.29077	0.0903473	0.904646	0.747687	1.09455	0.906204
17799_PGLS	PGLS++6PGL_NA_6PGL	Inverse variance weighted	3	0.0623504	0.0903998	0.490371	-0.114833	0.239534	1.06434	0.891515	1.27066	0.924927
17836_S100A16	S100A16++S100A16_NA_S100A16	Inverse variance weighted (multiplicative random effects)	3	-0.0516254	0.114357	0.651671	-0.275765	0.172514	0.949685	0.758992	1.18829	0.933981
[truncated: 1,295 more rows]
