# Supplementary material for: PTGES2 and RNASET2 identified as novel potential biomarkers and therapeutic targets for basal cell carcinoma: insights from proteome-wide mendelian randomization, colocalization, and MR-PheWAS analyses
Source: Front Pharmacol. 2024 Jul 5;15:1418560. doi: 10.3389/fphar.2024.1418560 (PMC11257982; doi:10.3389/fphar.2024.1418560)
Supplement: Supplementary file 1 [file DataSheet1.ZIP › Table S7.xlsx]

## Sheet: reverse MR
Table S7. The reverse MR results between UKB-PPP or deCODE Plasma protein and skin cancer
id.exposure	id.outcome	method	nsnp	b	se	pval	lo_ci	up_ci	or	or_lci95	or_uci95	p_fdr
finngen_R10_C3_BASAL_CELL_CARCINOMA_EXALLC.gz	10339_48_ENO2_NSE	Inverse variance weighted	63	-0.00363594	0.0110594	0.742333	-0.0253123	0.0180404	0.996371	0.975005	1.0182	0.929952
finngen_R10_C3_BASAL_CELL_CARCINOMA_EXALLC.gz	10903_50_STX8_STX8	Inverse variance weighted	63	0.0105385	0.00950464	0.267526	-0.00809056	0.0291676	1.01059	0.991942	1.0296	0.929952
finngen_R10_C3_BASAL_CELL_CARCINOMA_EXALLC.gz	13449_25_SF3B4_SF3B4	Inverse variance weighted	62	0.0143914	0.0101591	0.156602	-0.00552055	0.0343033	1.0145	0.994495	1.0349	0.929952
finngen_R10_C3_BASAL_CELL_CARCINOMA_EXALLC.gz	16913_8_RNASET2_RNT2	Inverse variance weighted	61	-0.000941517	0.0110685	0.932211	-0.0226358	0.0207527	0.999059	0.977618	1.02097	0.960853
finngen_R10_C3_BASAL_CELL_CARCINOMA_EXALLC.gz	18458_4_PTGES2_PGES2	Inverse variance weighted	65	-0.00382966	0.00987165	0.698057	-0.0231781	0.0155188	0.996178	0.977088	1.01564	0.929952
finngen_R10_C3_BASAL_CELL_CARCINOMA_EXALLC.gz	6986_17_HS3ST3B1_HS3SB	Inverse variance weighted	63	0.00744749	0.0100355	0.458018	-0.0122221	0.0271171	1.00748	0.987852	1.02749	0.929952
finngen_R10_C3_BASAL_CELL_CARCINOMA_EXALLC.gz	ukb-ppp-ENO2-OID21046	Inverse variance weighted	62	-0.0134033	0.00866497	0.121903	-0.0303866	0.00358007	0.986686	0.97007	1.00359	0.929952
finngen_R10_C3_BASAL_CELL_CARCINOMA_EXALLC.gz	ukb-ppp-HS3ST3B1-OID21303	Inverse variance weighted	61	-0.008406	0.00845336	0.320029	-0.0249746	0.00816258	0.991629	0.975335	1.0082	0.929952
finngen_R10_C3_BASAL_CELL_CARCINOMA_EXALLC.gz	ukb-ppp-PTGES2-OID30561	Inverse variance weighted	63	-0.0108324	0.00892842	0.225035	-0.0283321	0.00666731	0.989226	0.972065	1.00669	0.929952
finngen_R10_C3_BASAL_CELL_CARCINOMA_EXALLC.gz	ukb-ppp-RNASET2-OID20321	Inverse variance weighted	54	0.00154778	0.00890044	0.861944	-0.0158971	0.0189926	1.00155	0.984229	1.01917	0.952675
finngen_R10_C3_BASAL_CELL_CARCINOMA_EXALLC.gz	ukb-ppp-SF3B4-OID21278	Inverse variance weighted	62	-0.00621489	0.00959189	0.517029	-0.025015	0.0125852	0.993804	0.975295	1.01266	0.929952
finngen_R10_C3_BASAL_CELL_CARCINOMA_EXALLC.gz	ukb-ppp-STX8-OID20531	Inverse variance weighted	63	-0.00515021	0.00909469	0.571199	-0.0229758	0.0126754	0.994863	0.977286	1.01276	0.929952
finngen_R10_C3_MELANOMA_SKIN_EXALLC.gz	10339_48_ENO2_NSE	Inverse variance weighted	8	-0.017921	0.0189183	0.343493	-0.0550009	0.0191588	0.982239	0.946484	1.01934	0.929952
finngen_R10_C3_MELANOMA_SKIN_EXALLC.gz	10903_50_STX8_STX8	Inverse variance weighted	9	0.00599609	0.0139754	0.66789	-0.0213957	0.0333879	1.00601	0.978832	1.03395	0.929952
finngen_R10_C3_MELANOMA_SKIN_EXALLC.gz	13449_25_SF3B4_SF3B4	Inverse variance weighted	9	0.00395643	0.0141762	0.780175	-0.0238289	0.0317417	1.00396	0.976453	1.03225	0.929952
finngen_R10_C3_MELANOMA_SKIN_EXALLC.gz	16913_8_RNASET2_RNT2	Inverse variance weighted	8	-0.00166693	0.0137952	0.903823	-0.0287055	0.0253717	0.998334	0.971703	1.0257	0.960853
finngen_R10_C3_MELANOMA_SKIN_EXALLC.gz	18458_4_PTGES2_PGES2	Inverse variance weighted	9	0.00912959	0.013431	0.496668	-0.0171951	0.0354543	1.00917	0.982952	1.03609	0.929952
finngen_R10_C3_MELANOMA_SKIN_EXALLC.gz	6986_17_HS3ST3B1_HS3SB	Inverse variance weighted	9	-0.00648923	0.0131356	0.621292	-0.0322349	0.0192565	0.993532	0.968279	1.01944	0.929952
finngen_R10_C3_MELANOMA_SKIN_EXALLC.gz	ukb-ppp-ENO2-OID21046	Inverse variance weighted	8	0.0111635	0.0133168	0.401862	-0.0149375	0.0372645	1.01123	0.985174	1.03797	0.929952
finngen_R10_C3_MELANOMA_SKIN_EXALLC.gz	ukb-ppp-HS3ST3B1-OID21303	Inverse variance weighted	8	-0.00367536	0.0132545	0.781556	-0.0296542	0.0223035	0.996331	0.970781	1.02255	0.929952
finngen_R10_C3_MELANOMA_SKIN_EXALLC.gz	ukb-ppp-PTGES2-OID30561	Inverse variance weighted	8	0.0308885	0.0134349	0.0214981	0.00455605	0.0572209	1.03137	1.00457	1.05889	0.929952
finngen_R10_C3_MELANOMA_SKIN_EXALLC.gz	ukb-ppp-SF3B4-OID21278	Inverse variance weighted	7	-0.00119491	0.0141993	0.932935	-0.0290255	0.0266357	0.998806	0.971392	1.02699	0.960853
finngen_R10_C3_MELANOMA_SKIN_EXALLC.gz	ukb-ppp-STX8-OID20531	Inverse variance weighted	8	0.011223	0.0131309	0.392717	-0.0145135	0.0369595	1.01129	0.985591	1.03765	0.929952
finngen_R10_C3_OTHER_SKIN_EXALLC.gz	10339_48_ENO2_NSE	Inverse variance weighted	57	-0.00752109	0.0107721	0.485051	-0.0286344	0.0135922	0.992507	0.971772	1.01368	0.929952
finngen_R10_C3_OTHER_SKIN_EXALLC.gz	10903_50_STX8_STX8	Inverse variance weighted	58	0.0104872	0.00990817	0.289855	-0.00893281	0.0299072	1.01054	0.991107	1.03036	0.929952
finngen_R10_C3_OTHER_SKIN_EXALLC.gz	13449_25_SF3B4_SF3B4	Inverse variance weighted	55	0.0153044	0.0103441	0.139	-0.00497011	0.0355789	1.01542	0.995042	1.03622	0.929952
finngen_R10_C3_OTHER_SKIN_EXALLC.gz	18458_4_PTGES2_PGES2	Inverse variance weighted	57	-0.00415822	0.0101128	0.680938	-0.0239793	0.0156629	0.99585	0.976306	1.01579	0.929952
finngen_R10_C3_OTHER_SKIN_EXALLC.gz	6986_17_HS3ST3B1_HS3SB	Inverse variance weighted	56	0.00433049	0.0103135	0.674569	-0.015884	0.024545	1.00434	0.984241	1.02485	0.929952
finngen_R10_C3_OTHER_SKIN_EXALLC.gz	ukb-ppp-ENO2-OID21046	Inverse variance weighted	57	-0.0133137	0.00912884	0.144723	-0.0312063	0.0045788	0.986774	0.969276	1.00459	0.929952
finngen_R10_C3_OTHER_SKIN_EXALLC.gz	ukb-ppp-HS3ST3B1-OID21303	Inverse variance weighted	58	-0.00976484	0.0087593	0.264937	-0.0269331	0.00740338	0.990283	0.973426	1.00743	0.929952
finngen_R10_C3_OTHER_SKIN_EXALLC.gz	ukb-ppp-PTGES2-OID30561	Inverse variance weighted	58	-0.011217	0.00940627	0.233066	-0.0296533	0.00721932	0.988846	0.970782	1.00725	0.929952
finngen_R10_C3_OTHER_SKIN_EXALLC.gz	ukb-ppp-RNASET2-OID20321	Inverse variance weighted	53	0.0051318	0.00896383	0.566983	-0.0124373	0.0227009	1.00514	0.98764	1.02296	0.929952
finngen_R10_C3_OTHER_SKIN_EXALLC.gz	ukb-ppp-SF3B4-OID21278	Inverse variance weighted	55	-0.00213472	0.00982965	0.828075	-0.0214008	0.0171314	0.997868	0.978827	1.01728	0.936617
finngen_R10_C3_OTHER_SKIN_EXALLC.gz	ukb-ppp-STX8-OID20531	Inverse variance weighted	59	-0.0075682	0.00949535	0.425426	-0.0261791	0.0110427	0.99246	0.974161	1.0111	0.929952
finngen_R10_C3_SKIN_EXALLC.gz	10339_48_ENO2_NSE	Inverse variance weighted	65	-0.00850681	0.0110434	0.441117	-0.0301519	0.0131382	0.991529	0.970298	1.01322	0.929952
finngen_R10_C3_SKIN_EXALLC.gz	10903_50_STX8_STX8	Inverse variance weighted	66	0.00751614	0.0105778	0.477359	-0.0132164	0.0282487	1.00754	0.986871	1.02865	0.929952
finngen_R10_C3_SKIN_EXALLC.gz	13449_25_SF3B4_SF3B4	Inverse variance weighted	65	0.0161326	0.0116027	0.164402	-0.00660872	0.0388739	1.01626	0.993413	1.03964	0.929952
finngen_R10_C3_SKIN_EXALLC.gz	16913_8_RNASET2_RNT2	Inverse variance weighted	63	0.00808779	0.0114737	0.480872	-0.0144006	0.0305761	1.00812	0.985703	1.03105	0.929952
finngen_R10_C3_SKIN_EXALLC.gz	18458_4_PTGES2_PGES2	Inverse variance weighted	65	-0.00671615	0.0107591	0.532476	-0.027804	0.0143717	0.993306	0.972579	1.01448	0.929952
finngen_R10_C3_SKIN_EXALLC.gz	6986_17_HS3ST3B1_HS3SB	Inverse variance weighted	64	-0.00110589	0.0110632	0.920375	-0.0227898	0.0205781	0.998895	0.977468	1.02079	0.960853
finngen_R10_C3_SKIN_EXALLC.gz	ukb-ppp-ENO2-OID21046	Inverse variance weighted	64	-0.0141124	0.00964962	0.14361	-0.0330256	0.00480088	0.985987	0.967514	1.00481	0.929952
finngen_R10_C3_SKIN_EXALLC.gz	ukb-ppp-HS3ST3B1-OID21303	Inverse variance weighted	65	-0.0119527	0.00940425	0.203734	-0.030385	0.00647967	0.988118	0.970072	1.0065	0.929952
finngen_R10_C3_SKIN_EXALLC.gz	ukb-ppp-PTGES2-OID30561	Inverse variance weighted	66	-0.007338	0.00995489	0.461046	-0.0268496	0.0121736	0.992689	0.973508	1.01225	0.929952
finngen_R10_C3_SKIN_EXALLC.gz	ukb-ppp-RNASET2-OID20321	Inverse variance weighted	57	-0.000239548	0.00983806	0.980574	-0.0195221	0.0190431	0.99976	0.980667	1.01923	0.980574
finngen_R10_C3_SKIN_EXALLC.gz	ukb-ppp-SF3B4-OID21278	Inverse variance weighted	62	-0.00878767	0.0100828	0.383453	-0.02855	0.0109746	0.991251	0.971854	1.01104	0.929952
finngen_R10_C3_SKIN_EXALLC.gz	ukb-ppp-STX8-OID20531	Inverse variance weighted	65	-0.0047735	0.00988203	0.629061	-0.0241423	0.0145953	0.995238	0.976147	1.0147	0.929952
finngen_R10_C3_SQUOMOUS_CELL_CARCINOMA_SKIN_EXALLC.gz	10339_48_ENO2_NSE	Inverse variance weighted	7	0.00619488	0.0144583	0.668312	-0.0221434	0.0345331	1.00621	0.9781	1.03514	0.929952
finngen_R10_C3_SQUOMOUS_CELL_CARCINOMA_SKIN_EXALLC.gz	10903_50_STX8_STX8	Inverse variance weighted	9	0.00836283	0.0133508	0.531059	-0.0178048	0.0345305	1.0084	0.982353	1.03513	0.929952
finngen_R10_C3_SQUOMOUS_CELL_CARCINOMA_SKIN_EXALLC.gz	13449_25_SF3B4_SF3B4	Inverse variance weighted	9	0.0175529	0.0149591	0.240638	-0.0117669	0.0468728	1.01771	0.988302	1.04799	0.929952
finngen_R10_C3_SQUOMOUS_CELL_CARCINOMA_SKIN_EXALLC.gz	16913_8_RNASET2_RNT2	Inverse variance weighted	9	0.00549135	0.0117691	0.640794	-0.0175761	0.0285588	1.00551	0.982577	1.02897	0.929952
finngen_R10_C3_SQUOMOUS_CELL_CARCINOMA_SKIN_EXALLC.gz	18458_4_PTGES2_PGES2	Inverse variance weighted	9	-0.0070873	0.0117729	0.547172	-0.0301621	0.0159875	0.992938	0.970288	1.01612	0.929952
finngen_R10_C3_SQUOMOUS_CELL_CARCINOMA_SKIN_EXALLC.gz	6986_17_HS3ST3B1_HS3SB	Inverse variance weighted	9	0.00600461	0.0116433	0.606053	-0.0168162	0.0288254	1.00602	0.983324	1.02924	0.929952
finngen_R10_C3_SQUOMOUS_CELL_CARCINOMA_SKIN_EXALLC.gz	ukb-ppp-ENO2-OID21046	Inverse variance weighted	7	-0.0173873	0.0154087	0.259147	-0.0475884	0.0128138	0.982763	0.953526	1.0129	0.929952
finngen_R10_C3_SQUOMOUS_CELL_CARCINOMA_SKIN_EXALLC.gz	ukb-ppp-HS3ST3B1-OID21303	Inverse variance weighted	9	0.00262273	0.00956148	0.783853	-0.0161178	0.0213632	1.00263	0.984011	1.02159	0.929952
finngen_R10_C3_SQUOMOUS_CELL_CARCINOMA_SKIN_EXALLC.gz	ukb-ppp-PTGES2-OID30561	Inverse variance weighted	8	-0.010794	0.0107632	0.315929	-0.0318899	0.0103019	0.989264	0.968613	1.01036	0.929952
finngen_R10_C3_SQUOMOUS_CELL_CARCINOMA_SKIN_EXALLC.gz	ukb-ppp-RNASET2-OID20321	Inverse variance weighted	6	0.0129182	0.0105934	0.222668	-0.00784478	0.0336812	1.013	0.992186	1.03425	0.929952
finngen_R10_C3_SQUOMOUS_CELL_CARCINOMA_SKIN_EXALLC.gz	ukb-ppp-SF3B4-OID21278	Inverse variance weighted	7	-0.0200148	0.0106092	0.0592204	-0.0408088	0.000779209	0.980184	0.960013	1.00078	0.929952
finngen_R10_C3_SQUOMOUS_CELL_CARCINOMA_SKIN_EXALLC.gz	ukb-ppp-STX8-OID20531	Inverse variance weighted	7	-0.0133994	0.0112297	0.232786	-0.0354096	0.00861076	0.98669	0.96521	1.00865	0.929952
ukb-saige-172.11	10339_48_ENO2_NSE	Inverse variance weighted	8	-0.0266447	0.0158255	0.092249	-0.0576627	0.00437336	0.973707	0.943968	1.00438	0.929952
ukb-saige-172.11	10903_50_STX8_STX8	Inverse variance weighted	8	0.00103742	0.0163522	0.949414	-0.0310128	0.0330877	1.00104	0.969463	1.03364	0.960853
ukb-saige-172.11	13449_25_SF3B4_SF3B4	Inverse variance weighted	9	-0.00722007	0.0133329	0.588147	-0.0333525	0.0189124	0.992806	0.967198	1.01909	0.929952
ukb-saige-172.11	16913_8_RNASET2_RNT2	Inverse variance weighted	8	0.00509037	0.0144626	0.724862	-0.0232562	0.033437	1.0051	0.977012	1.034	0.929952
ukb-saige-172.11	18458_4_PTGES2_PGES2	Inverse variance weighted	8	-0.00542981	0.0134713	0.6869	-0.0318335	0.0209739	0.994585	0.968668	1.0212	0.929952
ukb-saige-172.11	6986_17_HS3ST3B1_HS3SB	Inverse variance weighted	9	0.00810442	0.012871	0.528914	-0.0171227	0.0333316	1.00814	0.983023	1.03389	0.929952
ukb-saige-172.11	ukb-ppp-ENO2-OID21046	Inverse variance weighted	8	0.00428175	0.016654	0.797102	-0.0283602	0.0369237	1.00429	0.972038	1.03761	0.929952
ukb-saige-172.11	ukb-ppp-HS3ST3B1-OID21303	Inverse variance weighted	8	-0.000806901	0.011971	0.94626	-0.0242701	0.0226563	0.999193	0.976022	1.02291	0.960853
ukb-saige-172.11	ukb-ppp-PTGES2-OID30561	Inverse variance weighted	8	0.0113934	0.0149884	0.447168	-0.0179839	0.0407706	1.01146	0.982177	1.04161	0.929952
ukb-saige-172.11	ukb-ppp-RNASET2-OID20321	Inverse variance weighted	7	0.0106579	0.0121047	0.3786	-0.0130673	0.0343831	1.01071	0.987018	1.03498	0.929952
ukb-saige-172.11	ukb-ppp-SF3B4-OID21278	Inverse variance weighted	7	0.00200774	0.0129145	0.876456	-0.0233048	0.0273202	1.00201	0.976965	1.0277	0.956134
ukb-saige-172.11	ukb-ppp-STX8-OID20531	Inverse variance weighted	7	0.00878464	0.0127693	0.491482	-0.0162431	0.0338124	1.00882	0.983888	1.03439	0.929952
ukb-saige-172.2	10339_48_ENO2_NSE	Inverse variance weighted	35	-0.0154697	0.0111935	0.166963	-0.0374089	0.00646949	0.984649	0.963282	1.00649	0.929952
ukb-saige-172.2	10903_50_STX8_STX8	Inverse variance weighted	33	0.00293103	0.011188	0.793338	-0.0189975	0.0248596	1.00294	0.981182	1.02517	0.929952
ukb-saige-172.2	13449_25_SF3B4_SF3B4	Inverse variance weighted	34	-0.00557432	0.0113557	0.62351	-0.0278315	0.0166829	0.994441	0.972552	1.01682	0.929952
ukb-saige-172.2	16913_8_RNASET2_RNT2	Inverse variance weighted	31	0.0026561	0.0128517	0.836265	-0.0225332	0.0278454	1.00266	0.977719	1.02824	0.936617
ukb-saige-172.2	18458_4_PTGES2_PGES2	Inverse variance weighted	36	-0.0162943	0.011148	0.143843	-0.0381444	0.00555588	0.983838	0.962574	1.00557	0.929952
ukb-saige-172.2	6986_17_HS3ST3B1_HS3SB	Inverse variance weighted	36	0.00351797	0.0109762	0.748583	-0.0179954	0.0250313	1.00352	0.982166	1.02535	0.929952
ukb-saige-172.2	ukb-ppp-ENO2-OID21046	Inverse variance weighted	36	-0.0151702	0.0105824	0.151707	-0.0359117	0.00557132	0.984944	0.964726	1.00559	0.929952
ukb-saige-172.2	ukb-ppp-HS3ST3B1-OID21303	Inverse variance weighted	35	-0.0115878	0.00971402	0.23291	-0.0306273	0.00745165	0.988479	0.969837	1.00748	0.929952
ukb-saige-172.2	ukb-ppp-PTGES2-OID30561	Inverse variance weighted	36	-0.0120323	0.0102335	0.239683	-0.03209	0.00802532	0.98804	0.968419	1.00806	0.929952
ukb-saige-172.2	ukb-ppp-RNASET2-OID20321	Inverse variance weighted	32	0.00798612	0.0109429	0.465514	-0.013462	0.0294343	1.00802	0.986628	1.02987	0.929952
ukb-saige-172.2	ukb-ppp-SF3B4-OID21278	Inverse variance weighted	34	-0.00379987	0.0106741	0.721848	-0.0247211	0.0171214	0.996207	0.975582	1.01727	0.929952
ukb-saige-172.2	ukb-ppp-STX8-OID20531	Inverse variance weighted	35	-0.00964887	0.0100933	0.339091	-0.0294318	0.0101341	0.990398	0.970997	1.01019	0.929952
finngen_R10_C3_MELANOMA_SKIN_EXALLC.gz	ukb-ppp-RNASET2-OID20321	Inverse variance weighted (multiplicative random effects)	8	-0.0101907	0.0182213	0.575974	-0.0459044	0.025523	0.989861	0.955133	1.02585	0.929952
finngen_R10_C3_OTHER_SKIN_EXALLC.gz	16913_8_RNASET2_RNT2	Inverse variance weighted (multiplicative random effects)	56	0.00302634	0.0125307	0.809158	-0.0215339	0.0275866	1.00303	0.978696	1.02797	0.931085
finngen_R10_C3_BASAL_CELL_CARCINOMA_EXALLC.gz	10339_48_ENO2_NSE	MR Egger	63	-0.00826219	0.0222375	0.711521	-0.0518478	0.0353234	0.991772	0.949473	1.03595	0.861512
finngen_R10_C3_BASAL_CELL_CARCINOMA_EXALLC.gz	10903_50_STX8_STX8	MR Egger	63	0.0406168	0.0188622	0.0352537	0.00364687	0.0775867	1.04145	1.00365	1.08068	0.513305
finngen_R10_C3_BASAL_CELL_CARCINOMA_EXALLC.gz	13449_25_SF3B4_SF3B4	MR Egger	62	0.0319961	0.0202132	0.118694	-0.00762175	0.0716139	1.03251	0.992407	1.07424	0.553907
finngen_R10_C3_BASAL_CELL_CARCINOMA_EXALLC.gz	16913_8_RNASET2_RNT2	MR Egger	61	0.0198638	0.021766	0.365164	-0.0227976	0.0625252	1.02006	0.97746	1.06452	0.694676
finngen_R10_C3_BASAL_CELL_CARCINOMA_EXALLC.gz	18458_4_PTGES2_PGES2	MR Egger	65	-0.0229873	0.0194803	0.242424	-0.0611686	0.015194	0.977275	0.940665	1.01531	0.678753
finngen_R10_C3_BASAL_CELL_CARCINOMA_EXALLC.gz	6986_17_HS3ST3B1_HS3SB	MR Egger	63	-0.0131006	0.0199538	0.513941	-0.05221	0.0260088	0.986985	0.94913	1.02635	0.770911
finngen_R10_C3_BASAL_CELL_CARCINOMA_EXALLC.gz	ukb-ppp-ENO2-OID21046	MR Egger	62	-0.0294161	0.0168801	0.0865181	-0.062501	0.00366887	0.971012	0.939412	1.00368	0.513305
finngen_R10_C3_BASAL_CELL_CARCINOMA_EXALLC.gz	ukb-ppp-HS3ST3B1-OID21303	MR Egger	61	-0.019652	0.0167794	0.246229	-0.0525397	0.0132357	0.98054	0.948817	1.01332	0.678753
finngen_R10_C3_BASAL_CELL_CARCINOMA_EXALLC.gz	ukb-ppp-PTGES2-OID30561	MR Egger	63	-0.0250858	0.0174307	0.155213	-0.05925	0.00907838	0.975226	0.942471	1.00912	0.592633
finngen_R10_C3_BASAL_CELL_CARCINOMA_EXALLC.gz	ukb-ppp-RNASET2-OID20321	MR Egger	54	-0.0289263	0.0168559	0.0920979	-0.0619639	0.00411128	0.971488	0.939917	1.00412	0.513305
finngen_R10_C3_BASAL_CELL_CARCINOMA_EXALLC.gz	ukb-ppp-SF3B4-OID21278	MR Egger	62	-0.0241062	0.0185593	0.198958	-0.0604825	0.0122701	0.976182	0.94131	1.01235	0.678753
finngen_R10_C3_BASAL_CELL_CARCINOMA_EXALLC.gz	ukb-ppp-STX8-OID20531	MR Egger	63	-0.0168678	0.0178885	0.349431	-0.0519294	0.0181937	0.983274	0.949396	1.01836	0.6842
finngen_R10_C3_MELANOMA_SKIN_EXALLC.gz	10339_48_ENO2_NSE	MR Egger	8	-0.0530859	0.0751272	0.506306	-0.200335	0.0941634	0.948299	0.818456	1.09874	0.770911
finngen_R10_C3_MELANOMA_SKIN_EXALLC.gz	10903_50_STX8_STX8	MR Egger	9	0.069717	0.053483	0.233624	-0.0351096	0.174544	1.0722	0.9655	1.1907	0.678753
finngen_R10_C3_MELANOMA_SKIN_EXALLC.gz	13449_25_SF3B4_SF3B4	MR Egger	9	0.0197723	0.0569008	0.738439	-0.0917532	0.131298	1.01997	0.91233	1.14031	0.861512
finngen_R10_C3_MELANOMA_SKIN_EXALLC.gz	16913_8_RNASET2_RNT2	MR Egger	8	0.0250007	0.0651627	0.714453	-0.102718	0.15272	1.02532	0.902381	1.165	0.861512
finngen_R10_C3_MELANOMA_SKIN_EXALLC.gz	18458_4_PTGES2_PGES2	MR Egger	9	-0.0311319	0.0502221	0.554967	-0.129567	0.0673033	0.969348	0.878476	1.06962	0.776954
finngen_R10_C3_MELANOMA_SKIN_EXALLC.gz	6986_17_HS3ST3B1_HS3SB	MR Egger	9	-0.0227568	0.0500195	0.662913	-0.120795	0.0752813	0.9775	0.886216	1.07819	0.861512
finngen_R10_C3_MELANOMA_SKIN_EXALLC.gz	ukb-ppp-ENO2-OID21046	MR Egger	8	0.0402772	0.0539707	0.483702	-0.0655053	0.14606	1.0411	0.936594	1.15727	0.770911
finngen_R10_C3_MELANOMA_SKIN_EXALLC.gz	ukb-ppp-HS3ST3B1-OID21303	MR Egger	8	0.000877476	0.0550819	0.987806	-0.107083	0.108838	1.00088	0.898451	1.11498	0.987806
finngen_R10_C3_MELANOMA_SKIN_EXALLC.gz	ukb-ppp-PTGES2-OID30561	MR Egger	8	0.0861546	0.0516884	0.146601	-0.0151547	0.187464	1.08997	0.98496	1.20619	0.592633
finngen_R10_C3_MELANOMA_SKIN_EXALLC.gz	ukb-ppp-RNASET2-OID20321	MR Egger	8	-0.121409	0.0593756	0.0868692	-0.237785	-0.00503307	0.885671	0.788372	0.99498	0.513305
finngen_R10_C3_MELANOMA_SKIN_EXALLC.gz	ukb-ppp-SF3B4-OID21278	MR Egger	7	0.0411421	0.0509848	0.45635	-0.0587881	0.141072	1.042	0.942907	1.15151	0.751635
finngen_R10_C3_MELANOMA_SKIN_EXALLC.gz	ukb-ppp-STX8-OID20531	MR Egger	8	0.0544432	0.0505227	0.322619	-0.0445812	0.153468	1.05595	0.956398	1.16587	0.6842
finngen_R10_C3_OTHER_SKIN_EXALLC.gz	10339_48_ENO2_NSE	MR Egger	57	0.00104042	0.0221722	0.962743	-0.042417	0.0444979	1.00104	0.95847	1.0455	0.974343
finngen_R10_C3_OTHER_SKIN_EXALLC.gz	10903_50_STX8_STX8	MR Egger	58	0.0490605	0.0203962	0.0194844	0.00908393	0.089037	1.05028	1.00913	1.09312	0.513305
finngen_R10_C3_OTHER_SKIN_EXALLC.gz	13449_25_SF3B4_SF3B4	MR Egger	55	0.0378035	0.0210533	0.0782589	-0.00346103	0.079068	1.03853	0.996545	1.08228	0.513305
finngen_R10_C3_OTHER_SKIN_EXALLC.gz	16913_8_RNASET2_RNT2	MR Egger	56	0.0242807	0.0256175	0.347444	-0.0259295	0.0744909	1.02458	0.974404	1.07734	0.6842
finngen_R10_C3_OTHER_SKIN_EXALLC.gz	18458_4_PTGES2_PGES2	MR Egger	57	-0.0199096	0.0208343	0.343447	-0.0607449	0.0209257	0.980287	0.941063	1.02115	0.6842
finngen_R10_C3_OTHER_SKIN_EXALLC.gz	6986_17_HS3ST3B1_HS3SB	MR Egger	56	-0.00633293	0.0214827	0.769283	-0.048439	0.0357731	0.993687	0.952715	1.03642	0.87324
finngen_R10_C3_OTHER_SKIN_EXALLC.gz	ukb-ppp-ENO2-OID21046	MR Egger	57	-0.0398621	0.0179293	0.0303229	-0.0750035	-0.0047208	0.960922	0.92774	0.99529	0.513305
finngen_R10_C3_OTHER_SKIN_EXALLC.gz	ukb-ppp-HS3ST3B1-OID21303	MR Egger	58	-0.0215607	0.0174371	0.22144	-0.0557374	0.012616	0.97867	0.945787	1.0127	0.678753
finngen_R10_C3_OTHER_SKIN_EXALLC.gz	ukb-ppp-PTGES2-OID30561	MR Egger	58	-0.0315579	0.0186778	0.0966654	-0.0681664	0.0050505	0.968935	0.934105	1.00506	0.513305
finngen_R10_C3_OTHER_SKIN_EXALLC.gz	ukb-ppp-RNASET2-OID20321	MR Egger	53	-0.0193513	0.0176103	0.276987	-0.0538675	0.0151648	0.980835	0.947558	1.01528	0.6842
finngen_R10_C3_OTHER_SKIN_EXALLC.gz	ukb-ppp-SF3B4-OID21278	MR Egger	55	-0.0402417	0.0188621	0.0375337	-0.0772114	-0.00327196	0.960557	0.925694	0.996733	0.513305
finngen_R10_C3_OTHER_SKIN_EXALLC.gz	ukb-ppp-STX8-OID20531	MR Egger	59	-0.0271309	0.0187834	0.154098	-0.0639462	0.00968451	0.973234	0.938055	1.00973	0.592633
finngen_R10_C3_SKIN_EXALLC.gz	10339_48_ENO2_NSE	MR Egger	65	-0.0192174	0.0221397	0.388688	-0.0626113	0.0241766	0.980966	0.939309	1.02447	0.694676
finngen_R10_C3_SKIN_EXALLC.gz	10903_50_STX8_STX8	MR Egger	66	0.062855	0.0213349	0.00448379	0.0210387	0.104671	1.06487	1.02126	1.11035	0.376639
finngen_R10_C3_SKIN_EXALLC.gz	13449_25_SF3B4_SF3B4	MR Egger	65	0.0288704	0.0232089	0.218133	-0.0166191	0.0743599	1.02929	0.983518	1.07719	0.678753
finngen_R10_C3_SKIN_EXALLC.gz	16913_8_RNASET2_RNT2	MR Egger	63	0.00387858	0.0229736	0.866491	-0.0411497	0.0489069	1.00389	0.959685	1.05012	0.9577
finngen_R10_C3_SKIN_EXALLC.gz	18458_4_PTGES2_PGES2	MR Egger	65	-0.0172033	0.021578	0.428296	-0.0594962	0.0250897	0.982944	0.942239	1.02541	0.734221
finngen_R10_C3_SKIN_EXALLC.gz	6986_17_HS3ST3B1_HS3SB	MR Egger	64	-0.0208642	0.0221672	0.350245	-0.0643119	0.0225835	0.979352	0.937712	1.02284	0.6842
finngen_R10_C3_SKIN_EXALLC.gz	ukb-ppp-ENO2-OID21046	MR Egger	64	-0.0309349	0.0187419	0.103883	-0.067669	0.00579926	0.969539	0.93457	1.00582	0.513305
finngen_R10_C3_SKIN_EXALLC.gz	ukb-ppp-HS3ST3B1-OID21303	MR Egger	65	-0.0191662	0.0184172	0.302007	-0.0552639	0.0169315	0.981016	0.946235	1.01708	0.6842
finngen_R10_C3_SKIN_EXALLC.gz	ukb-ppp-PTGES2-OID30561	MR Egger	66	-0.0209912	0.0193967	0.283221	-0.0590087	0.0170263	0.979228	0.942699	1.01717	0.6842
finngen_R10_C3_SKIN_EXALLC.gz	ukb-ppp-RNASET2-OID20321	MR Egger	57	-0.0311357	0.0185502	0.0989315	-0.067494	0.00522264	0.969344	0.934733	1.00524	0.513305
finngen_R10_C3_SKIN_EXALLC.gz	ukb-ppp-SF3B4-OID21278	MR Egger	62	-0.037937	0.019345	0.0545168	-0.0758532	-2.07316e-05	0.962774	0.926952	0.999979	0.513305
finngen_R10_C3_SKIN_EXALLC.gz	ukb-ppp-STX8-OID20531	MR Egger	65	-0.0204376	0.0193048	0.293788	-0.058275	0.0173998	0.97977	0.94339	1.01755	0.6842
finngen_R10_C3_SQUOMOUS_CELL_CARCINOMA_SKIN_EXALLC.gz	10339_48_ENO2_NSE	MR Egger	7	0.0133936	0.0306411	0.680264	-0.046663	0.0734502	1.01348	0.954409	1.07621	0.861512
finngen_R10_C3_SQUOMOUS_CELL_CARCINOMA_SKIN_EXALLC.gz	10903_50_STX8_STX8	MR Egger	9	0.0488256	0.0229482	0.0709168	0.00384707	0.0938041	1.05004	1.00385	1.09834	0.513305
finngen_R10_C3_SQUOMOUS_CELL_CARCINOMA_SKIN_EXALLC.gz	13449_25_SF3B4_SF3B4	MR Egger	9	0.0706253	0.0227869	0.0173373	0.025963	0.115288	1.07318	1.0263	1.1222	0.513305
finngen_R10_C3_SQUOMOUS_CELL_CARCINOMA_SKIN_EXALLC.gz	16913_8_RNASET2_RNT2	MR Egger	9	0.00178354	0.0230241	0.940422	-0.0433436	0.0469107	1.00179	0.957582	1.04803	0.963359
finngen_R10_C3_SQUOMOUS_CELL_CARCINOMA_SKIN_EXALLC.gz	18458_4_PTGES2_PGES2	MR Egger	9	0.0162627	0.0230966	0.504103	-0.0290067	0.0615321	1.0164	0.97141	1.06346	0.770911
finngen_R10_C3_SQUOMOUS_CELL_CARCINOMA_SKIN_EXALLC.gz	6986_17_HS3ST3B1_HS3SB	MR Egger	9	0.00964187	0.0227635	0.684593	-0.0349747	0.0542584	1.00969	0.96563	1.05576	0.861512
finngen_R10_C3_SQUOMOUS_CELL_CARCINOMA_SKIN_EXALLC.gz	ukb-ppp-ENO2-OID21046	MR Egger	7	-0.059468	0.0225292	0.0459986	-0.103625	-0.0153107	0.942266	0.901563	0.984806	0.513305
finngen_R10_C3_SQUOMOUS_CELL_CARCINOMA_SKIN_EXALLC.gz	ukb-ppp-HS3ST3B1-OID21303	MR Egger	9	-0.00683984	0.0182986	0.719625	-0.0427051	0.0290254	0.993184	0.958194	1.02945	0.861512
finngen_R10_C3_SQUOMOUS_CELL_CARCINOMA_SKIN_EXALLC.gz	ukb-ppp-PTGES2-OID30561	MR Egger	8	-0.0342843	0.0199964	0.137258	-0.0734772	0.00490857	0.966297	0.929157	1.00492	0.592633
finngen_R10_C3_SQUOMOUS_CELL_CARCINOMA_SKIN_EXALLC.gz	ukb-ppp-RNASET2-OID20321	MR Egger	6	0.00528528	0.0210296	0.813945	-0.0359327	0.0465032	1.0053	0.964705	1.0476	0.911619
finngen_R10_C3_SQUOMOUS_CELL_CARCINOMA_SKIN_EXALLC.gz	ukb-ppp-SF3B4-OID21278	MR Egger	7	-0.0233417	0.0218098	0.333432	-0.0660888	0.0194055	0.976929	0.936048	1.01959	0.6842
finngen_R10_C3_SQUOMOUS_CELL_CARCINOMA_SKIN_EXALLC.gz	ukb-ppp-STX8-OID20531	MR Egger	7	-0.00934348	0.0237573	0.710317	-0.0559079	0.0372209	0.9907	0.945626	1.03792	0.861512
ukb-saige-172.11	10339_48_ENO2_NSE	MR Egger	8	-0.0490507	0.0379689	0.24393	-0.12347	0.0253683	0.952133	0.883848	1.02569	0.678753
ukb-saige-172.11	10903_50_STX8_STX8	MR Egger	8	-0.0200243	0.0392	0.62772	-0.0968563	0.0568077	0.980175	0.907686	1.05845	0.861512
ukb-saige-172.11	13449_25_SF3B4_SF3B4	MR Egger	9	-0.00315871	0.0333212	0.927133	-0.0684682	0.0621508	0.996846	0.933823	1.06412	0.961472
ukb-saige-172.11	16913_8_RNASET2_RNT2	MR Egger	8	0.0299867	0.0338602	0.409917	-0.0363793	0.0963527	1.03044	0.964274	1.10115	0.717355
ukb-saige-172.11	18458_4_PTGES2_PGES2	MR Egger	8	-0.0246833	0.0307371	0.452577	-0.084928	0.0355614	0.975619	0.918578	1.0362	0.751635
ukb-saige-172.11	6986_17_HS3ST3B1_HS3SB	MR Egger	9	0.0188301	0.0302994	0.553984	-0.0405567	0.0782169	1.01901	0.960255	1.08136	0.776954
ukb-saige-172.11	ukb-ppp-ENO2-OID21046	MR Egger	8	0.0257025	0.0391246	0.53559	-0.0509818	0.102387	1.02604	0.950296	1.10781	0.775682
ukb-saige-172.11	ukb-ppp-HS3ST3B1-OID21303	MR Egger	8	0.0205742	0.028299	0.494586	-0.0348919	0.0760402	1.02079	0.96571	1.07901	0.770911
ukb-saige-172.11	ukb-ppp-PTGES2-OID30561	MR Egger	8	0.00494595	0.0379447	0.900553	-0.0694256	0.0793175	1.00496	0.93293	1.08255	0.959682
ukb-saige-172.11	ukb-ppp-RNASET2-OID20321	MR Egger	7	0.0264648	0.0270084	0.37215	-0.0264716	0.0794012	1.02682	0.973876	1.08264	0.694676
ukb-saige-172.11	ukb-ppp-SF3B4-OID21278	MR Egger	7	0.0116355	0.0326422	0.736047	-0.0523433	0.0756144	1.0117	0.949003	1.07855	0.861512
ukb-saige-172.11	ukb-ppp-STX8-OID20531	MR Egger	7	-0.00328735	0.0289404	0.913983	-0.0600106	0.0534359	0.996718	0.941755	1.05489	0.959682
ukb-saige-172.2	10339_48_ENO2_NSE	MR Egger	35	-0.0165788	0.0263436	0.533466	-0.0682124	0.0350547	0.983558	0.934062	1.03568	0.775682
ukb-saige-172.2	10903_50_STX8_STX8	MR Egger	33	0.0036426	0.0261504	0.890119	-0.0476121	0.0548973	1.00365	0.953504	1.05643	0.959682
ukb-saige-172.2	13449_25_SF3B4_SF3B4	MR Egger	34	0.028093	0.0259311	0.286738	-0.0227318	0.0789179	1.02849	0.977525	1.08212	0.6842
ukb-saige-172.2	16913_8_RNASET2_RNT2	MR Egger	31	0.0421077	0.0297018	0.16694	-0.0161079	0.100323	1.04301	0.984021	1.10553	0.609694
ukb-saige-172.2	18458_4_PTGES2_PGES2	MR Egger	36	-0.0490048	0.0260209	0.0682388	-0.100006	0.00199609	0.952177	0.904832	1.002	0.513305
ukb-saige-172.2	6986_17_HS3ST3B1_HS3SB	MR Egger	36	0.0108327	0.0258371	0.677656	-0.039808	0.0614735	1.01089	0.960974	1.0634	0.861512
ukb-saige-172.2	ukb-ppp-ENO2-OID21046	MR Egger	36	-0.0288907	0.0247118	0.250492	-0.0773258	0.0195444	0.971523	0.925588	1.01974	0.678753
ukb-saige-172.2	ukb-ppp-HS3ST3B1-OID21303	MR Egger	35	0.00682609	0.0224785	0.763284	-0.0372317	0.0508839	1.00685	0.963453	1.0522	0.87324
ukb-saige-172.2	ukb-ppp-PTGES2-OID30561	MR Egger	36	-0.0257293	0.0237024	0.285331	-0.0721861	0.0207274	0.974599	0.930358	1.02094	0.6842
ukb-saige-172.2	ukb-ppp-RNASET2-OID20321	MR Egger	32	-0.00925659	0.0260487	0.724808	-0.060312	0.0417988	0.990786	0.941471	1.04268	0.861512
ukb-saige-172.2	ukb-ppp-SF3B4-OID21278	MR Egger	34	-0.0219059	0.0248249	0.384133	-0.0705626	0.0267509	0.978332	0.931869	1.02711	0.694676
ukb-saige-172.2	ukb-ppp-STX8-OID20531	MR Egger	35	-0.00285242	0.0235206	0.90421	-0.0489529	0.043248	0.997152	0.952226	1.0442	0.959682
finngen_R10_C3_BASAL_CELL_CARCINOMA_EXALLC.gz	10339_48_ENO2_NSE	Weighted median	63	-0.00849469	0.0151249	0.574363	-0.0381394	0.02115	0.991541	0.962579	1.02138	0.893454
finngen_R10_C3_BASAL_CELL_CARCINOMA_EXALLC.gz	10903_50_STX8_STX8	Weighted median	63	0.00936578	0.0137483	0.495726	-0.0175809	0.0363125	1.00941	0.982573	1.03698	0.893454
finngen_R10_C3_BASAL_CELL_CARCINOMA_EXALLC.gz	13449_25_SF3B4_SF3B4	Weighted median	62	0.0172873	0.0152706	0.257609	-0.0126431	0.0472176	1.01744	0.987436	1.04835	0.806231
finngen_R10_C3_BASAL_CELL_CARCINOMA_EXALLC.gz	16913_8_RNASET2_RNT2	Weighted median	61	0.00727077	0.0156926	0.643132	-0.0234867	0.0380282	1.0073	0.976787	1.03876	0.907822
finngen_R10_C3_BASAL_CELL_CARCINOMA_EXALLC.gz	18458_4_PTGES2_PGES2	Weighted median	65	-0.0131391	0.0145861	0.367696	-0.0417278	0.0154496	0.986947	0.959131	1.01557	0.893454
finngen_R10_C3_BASAL_CELL_CARCINOMA_EXALLC.gz	6986_17_HS3ST3B1_HS3SB	Weighted median	63	0.0123025	0.0141988	0.386242	-0.015527	0.0401321	1.01238	0.984593	1.04095	0.893454
finngen_R10_C3_BASAL_CELL_CARCINOMA_EXALLC.gz	ukb-ppp-ENO2-OID21046	Weighted median	62	-0.0213386	0.013487	0.113613	-0.0477731	0.00509592	0.978887	0.95335	1.00511	0.734114
finngen_R10_C3_BASAL_CELL_CARCINOMA_EXALLC.gz	ukb-ppp-HS3ST3B1-OID21303	Weighted median	61	-0.00183649	0.0128701	0.886531	-0.0270618	0.0233888	0.998165	0.973301	1.02366	0.998099
finngen_R10_C3_BASAL_CELL_CARCINOMA_EXALLC.gz	ukb-ppp-PTGES2-OID30561	Weighted median	63	-0.0265115	0.0145942	0.0692829	-0.0551162	0.00209325	0.973837	0.946375	1.0021	0.715992
finngen_R10_C3_BASAL_CELL_CARCINOMA_EXALLC.gz	ukb-ppp-RNASET2-OID20321	Weighted median	54	0.00648866	0.0137013	0.635798	-0.0203658	0.0333431	1.00651	0.97984	1.03391	0.907822
finngen_R10_C3_BASAL_CELL_CARCINOMA_EXALLC.gz	ukb-ppp-SF3B4-OID21278	Weighted median	62	-0.0130514	0.0142814	0.36078	-0.0410429	0.01494	0.987033	0.959788	1.01505	0.893454
finngen_R10_C3_BASAL_CELL_CARCINOMA_EXALLC.gz	ukb-ppp-STX8-OID20531	Weighted median	63	-0.0244109	0.0129221	0.0588816	-0.0497383	0.000916483	0.975885	0.951478	1.00092	0.715992
finngen_R10_C3_MELANOMA_SKIN_EXALLC.gz	10339_48_ENO2_NSE	Weighted median	8	0.00327388	0.021589	0.879466	-0.0390405	0.0455883	1.00328	0.961712	1.04664	0.998099
finngen_R10_C3_MELANOMA_SKIN_EXALLC.gz	10903_50_STX8_STX8	Weighted median	9	-4.42374e-05	0.0185698	0.998099	-0.036441	0.0363526	0.999956	0.964215	1.03702	0.998099
finngen_R10_C3_MELANOMA_SKIN_EXALLC.gz	13449_25_SF3B4_SF3B4	Weighted median	9	0.00702045	0.018751	0.708104	-0.0297316	0.0437725	1.00705	0.970706	1.04474	0.915089
finngen_R10_C3_MELANOMA_SKIN_EXALLC.gz	16913_8_RNASET2_RNT2	Weighted median	8	0.0010238	0.0172331	0.952627	-0.0327531	0.0348007	1.00102	0.967777	1.03541	0.998099
finngen_R10_C3_MELANOMA_SKIN_EXALLC.gz	18458_4_PTGES2_PGES2	Weighted median	9	0.00143082	0.0172144	0.933758	-0.0323093	0.035171	1.00143	0.968207	1.0358	0.998099
finngen_R10_C3_MELANOMA_SKIN_EXALLC.gz	6986_17_HS3ST3B1_HS3SB	Weighted median	9	0.00177673	0.0161004	0.912129	-0.02978	0.0333335	1.00178	0.970659	1.0339	0.998099
finngen_R10_C3_MELANOMA_SKIN_EXALLC.gz	ukb-ppp-ENO2-OID21046	Weighted median	8	0.0250618	0.0172656	0.146628	-0.00877873	0.0589023	1.02538	0.99126	1.06067	0.765761
finngen_R10_C3_MELANOMA_SKIN_EXALLC.gz	ukb-ppp-HS3ST3B1-OID21303	Weighted median	8	-0.0089813	0.0159292	0.572873	-0.0402025	0.0222399	0.991059	0.960595	1.02249	0.893454
finngen_R10_C3_MELANOMA_SKIN_EXALLC.gz	ukb-ppp-PTGES2-OID30561	Weighted median	8	0.0375816	0.01775	0.0342367	0.0027916	0.0723716	1.0383	1.0028	1.07505	0.715992
finngen_R10_C3_MELANOMA_SKIN_EXALLC.gz	ukb-ppp-RNASET2-OID20321	Weighted median	8	-0.000290351	0.018147	0.987234	-0.0358585	0.0352777	0.99971	0.964777	1.03591	0.998099
finngen_R10_C3_MELANOMA_SKIN_EXALLC.gz	ukb-ppp-SF3B4-OID21278	Weighted median	7	-0.00101787	0.016284	0.950159	-0.0329345	0.0308988	0.998983	0.967602	1.03138	0.998099
finngen_R10_C3_MELANOMA_SKIN_EXALLC.gz	ukb-ppp-STX8-OID20531	Weighted median	8	0.0102068	0.0174304	0.558162	-0.0239567	0.0443703	1.01026	0.976328	1.04537	0.893454
finngen_R10_C3_OTHER_SKIN_EXALLC.gz	10339_48_ENO2_NSE	Weighted median	57	-0.0030968	0.0157841	0.844456	-0.0340336	0.02784	0.996908	0.966539	1.02823	0.998099
finngen_R10_C3_OTHER_SKIN_EXALLC.gz	10903_50_STX8_STX8	Weighted median	58	0.00987012	0.0148204	0.505422	-0.0191778	0.0389181	1.00992	0.981005	1.03969	0.893454
finngen_R10_C3_OTHER_SKIN_EXALLC.gz	13449_25_SF3B4_SF3B4	Weighted median	55	0.0190574	0.0152768	0.212224	-0.0108852	0.049	1.01924	0.989174	1.05022	0.806231
finngen_R10_C3_OTHER_SKIN_EXALLC.gz	16913_8_RNASET2_RNT2	Weighted median	56	0.00872045	0.0169473	0.606859	-0.0244963	0.0419372	1.00876	0.975801	1.04283	0.894319
finngen_R10_C3_OTHER_SKIN_EXALLC.gz	18458_4_PTGES2_PGES2	Weighted median	57	-0.0113774	0.0149664	0.447141	-0.0407116	0.0179569	0.988687	0.960106	1.01812	0.893454
finngen_R10_C3_OTHER_SKIN_EXALLC.gz	6986_17_HS3ST3B1_HS3SB	Weighted median	56	0.0135944	0.0152918	0.374001	-0.0163774	0.0435663	1.01369	0.983756	1.04453	0.893454
finngen_R10_C3_OTHER_SKIN_EXALLC.gz	ukb-ppp-ENO2-OID21046	Weighted median	57	-0.0240558	0.0147231	0.102285	-0.0529131	0.00480154	0.976231	0.948462	1.00481	0.715992
finngen_R10_C3_OTHER_SKIN_EXALLC.gz	ukb-ppp-HS3ST3B1-OID21303	Weighted median	58	-0.0017733	0.0137412	0.897318	-0.0287061	0.0251595	0.998228	0.971702	1.02548	0.998099
finngen_R10_C3_OTHER_SKIN_EXALLC.gz	ukb-ppp-PTGES2-OID30561	Weighted median	58	-0.0340787	0.0151139	0.0241467	-0.063702	-0.00445539	0.966495	0.938285	0.995555	0.715992
finngen_R10_C3_OTHER_SKIN_EXALLC.gz	ukb-ppp-RNASET2-OID20321	Weighted median	53	0.00777644	0.0147575	0.59823	-0.0211483	0.0367012	1.00781	0.979074	1.03738	0.894319
finngen_R10_C3_OTHER_SKIN_EXALLC.gz	ukb-ppp-SF3B4-OID21278	Weighted median	55	-0.0160271	0.0142032	0.259146	-0.0438653	0.0118112	0.984101	0.957083	1.01188	0.806231
finngen_R10_C3_OTHER_SKIN_EXALLC.gz	ukb-ppp-STX8-OID20531	Weighted median	59	-0.0251586	0.0139843	0.0720102	-0.0525679	0.00225073	0.975155	0.94879	1.00225	0.715992
finngen_R10_C3_SKIN_EXALLC.gz	10339_48_ENO2_NSE	Weighted median	65	-0.00392565	0.0171007	0.818433	-0.0374429	0.0295917	0.996082	0.963249	1.03003	0.998099
finngen_R10_C3_SKIN_EXALLC.gz	10903_50_STX8_STX8	Weighted median	66	0.0110504	0.0155012	0.475923	-0.019332	0.0414328	1.01111	0.980854	1.0423	0.893454
finngen_R10_C3_SKIN_EXALLC.gz	13449_25_SF3B4_SF3B4	Weighted median	65	0.0171594	0.0169485	0.311327	-0.0160597	0.0503785	1.01731	0.984069	1.05167	0.871715
finngen_R10_C3_SKIN_EXALLC.gz	16913_8_RNASET2_RNT2	Weighted median	63	0.0111353	0.0186421	0.550292	-0.0254031	0.0476738	1.0112	0.974917	1.04883	0.893454
finngen_R10_C3_SKIN_EXALLC.gz	18458_4_PTGES2_PGES2	Weighted median	65	-0.0114479	0.0164628	0.486819	-0.0437149	0.0208192	0.988617	0.957227	1.02104	0.893454
finngen_R10_C3_SKIN_EXALLC.gz	6986_17_HS3ST3B1_HS3SB	Weighted median	64	-0.00687795	0.0164986	0.676766	-0.0392152	0.0254593	0.993146	0.961544	1.02579	0.907822
finngen_R10_C3_SKIN_EXALLC.gz	ukb-ppp-ENO2-OID21046	Weighted median	64	-0.0274007	0.0160898	0.0885721	-0.0589368	0.00413543	0.972971	0.942766	1.00414	0.715992
finngen_R10_C3_SKIN_EXALLC.gz	ukb-ppp-HS3ST3B1-OID21303	Weighted median	65	-0.00242273	0.0148365	0.870286	-0.0315023	0.0266568	0.99758	0.968989	1.02702	0.998099
finngen_R10_C3_SKIN_EXALLC.gz	ukb-ppp-PTGES2-OID30561	Weighted median	66	-0.0225501	0.0158561	0.154975	-0.053628	0.00852778	0.977702	0.947785	1.00856	0.765761
finngen_R10_C3_SKIN_EXALLC.gz	ukb-ppp-RNASET2-OID20321	Weighted median	57	0.00647875	0.0157173	0.680189	-0.0243271	0.0372846	1.0065	0.975966	1.03799	0.907822
finngen_R10_C3_SKIN_EXALLC.gz	ukb-ppp-SF3B4-OID21278	Weighted median	62	-0.00982851	0.017396	0.572082	-0.0439246	0.0242676	0.99022	0.957026	1.02456	0.893454
finngen_R10_C3_SKIN_EXALLC.gz	ukb-ppp-STX8-OID20531	Weighted median	65	-0.0225212	0.0162964	0.166978	-0.0544621	0.00941965	0.97773	0.946994	1.00946	0.779233
finngen_R10_C3_SQUOMOUS_CELL_CARCINOMA_SKIN_EXALLC.gz	10339_48_ENO2_NSE	Weighted median	7	0.00675647	0.0164279	0.680867	-0.0254422	0.0389551	1.00678	0.974879	1.03972	0.907822
finngen_R10_C3_SQUOMOUS_CELL_CARCINOMA_SKIN_EXALLC.gz	10903_50_STX8_STX8	Weighted median	9	0.0131312	0.0152225	0.388347	-0.0167049	0.0429672	1.01322	0.983434	1.0439	0.893454
finngen_R10_C3_SQUOMOUS_CELL_CARCINOMA_SKIN_EXALLC.gz	13449_25_SF3B4_SF3B4	Weighted median	9	0.0110072	0.0158288	0.486811	-0.0200172	0.0420316	1.01107	0.980182	1.04293	0.893454
finngen_R10_C3_SQUOMOUS_CELL_CARCINOMA_SKIN_EXALLC.gz	16913_8_RNASET2_RNT2	Weighted median	9	0.00886895	0.015625	0.570298	-0.0217561	0.0394939	1.00891	0.978479	1.04028	0.893454
finngen_R10_C3_SQUOMOUS_CELL_CARCINOMA_SKIN_EXALLC.gz	18458_4_PTGES2_PGES2	Weighted median	9	-0.00347542	0.0156948	0.824752	-0.0342373	0.0272865	0.996531	0.966342	1.02766	0.998099
finngen_R10_C3_SQUOMOUS_CELL_CARCINOMA_SKIN_EXALLC.gz	6986_17_HS3ST3B1_HS3SB	Weighted median	9	0.00562385	0.0142224	0.692531	-0.022252	0.0334997	1.00564	0.977994	1.03407	0.908947
finngen_R10_C3_SQUOMOUS_CELL_CARCINOMA_SKIN_EXALLC.gz	ukb-ppp-ENO2-OID21046	Weighted median	7	-0.0455208	0.01556	0.00343891	-0.0760183	-0.0150233	0.9555	0.926799	0.985089	0.288868
finngen_R10_C3_SQUOMOUS_CELL_CARCINOMA_SKIN_EXALLC.gz	ukb-ppp-HS3ST3B1-OID21303	Weighted median	9	0.00305546	0.0118754	0.796952	-0.0202203	0.0263312	1.00306	0.979983	1.02668	0.998099
finngen_R10_C3_SQUOMOUS_CELL_CARCINOMA_SKIN_EXALLC.gz	ukb-ppp-PTGES2-OID30561	Weighted median	8	-0.01783	0.0141612	0.208002	-0.0455859	0.00992585	0.982328	0.955438	1.00998	0.806231
finngen_R10_C3_SQUOMOUS_CELL_CARCINOMA_SKIN_EXALLC.gz	ukb-ppp-RNASET2-OID20321	Weighted median	6	0.0132196	0.0121265	0.275651	-0.0105483	0.0369874	1.01331	0.989507	1.03768	0.826952
finngen_R10_C3_SQUOMOUS_CELL_CARCINOMA_SKIN_EXALLC.gz	ukb-ppp-SF3B4-OID21278	Weighted median	7	-0.0270902	0.013932	0.0518404	-0.054397	0.000216551	0.973273	0.947056	1.00022	0.715992
finngen_R10_C3_SQUOMOUS_CELL_CARCINOMA_SKIN_EXALLC.gz	ukb-ppp-STX8-OID20531	Weighted median	7	-0.0243472	0.0140364	0.0828157	-0.0518585	0.00316412	0.975947	0.949463	1.00317	0.715992
ukb-saige-172.11	10339_48_ENO2_NSE	Weighted median	8	-0.0313029	0.0187366	0.0947844	-0.0680266	0.00542082	0.969182	0.934236	1.00544	0.715992
ukb-saige-172.11	10903_50_STX8_STX8	Weighted median	8	0.000751792	0.0192378	0.968828	-0.0369543	0.0384579	1.00075	0.96372	1.03921	0.998099
ukb-saige-172.11	13449_25_SF3B4_SF3B4	Weighted median	9	-0.0161206	0.017245	0.349892	-0.0499207	0.0176796	0.984009	0.951305	1.01784	0.893454
ukb-saige-172.11	16913_8_RNASET2_RNT2	Weighted median	8	0.0186043	0.0181952	0.306551	-0.0170582	0.0542669	1.01878	0.983086	1.05577	0.871715
ukb-saige-172.11	18458_4_PTGES2_PGES2	Weighted median	8	-0.0236273	0.0180029	0.189379	-0.0589129	0.0116583	0.97665	0.942789	1.01173	0.795391
ukb-saige-172.11	6986_17_HS3ST3B1_HS3SB	Weighted median	9	0.00956675	0.0162029	0.5549	-0.022191	0.0413245	1.00961	0.978053	1.04219	0.893454
ukb-saige-172.11	ukb-ppp-ENO2-OID21046	Weighted median	8	0.0145842	0.0188878	0.440025	-0.0224359	0.0516043	1.01469	0.977814	1.05296	0.893454
ukb-saige-172.11	ukb-ppp-HS3ST3B1-OID21303	Weighted median	8	0.00645534	0.0148906	0.664638	-0.0227302	0.0356409	1.00648	0.977526	1.03628	0.907822
ukb-saige-172.11	ukb-ppp-PTGES2-OID30561	Weighted median	8	0.0230463	0.0174598	0.186849	-0.011175	0.0572676	1.02331	0.988887	1.05894	0.795391
ukb-saige-172.11	ukb-ppp-RNASET2-OID20321	Weighted median	7	0.0098367	0.0147107	0.503703	-0.0189963	0.0386697	1.00989	0.981183	1.03943	0.893454
ukb-saige-172.11	ukb-ppp-SF3B4-OID21278	Weighted median	7	0.000238574	0.0179877	0.989418	-0.0350172	0.0354944	1.00024	0.965589	1.03613	0.998099
ukb-saige-172.11	ukb-ppp-STX8-OID20531	Weighted median	7	0.010741	0.01677	0.521856	-0.0221283	0.0436103	1.0108	0.978115	1.04458	0.893454
ukb-saige-172.2	10339_48_ENO2_NSE	Weighted median	35	-0.00283596	0.016639	0.864664	-0.0354485	0.0297766	0.997168	0.965172	1.03022	0.998099
ukb-saige-172.2	10903_50_STX8_STX8	Weighted median	33	0.00868974	0.0160937	0.589235	-0.022854	0.0402335	1.00873	0.977405	1.04105	0.894319
ukb-saige-172.2	13449_25_SF3B4_SF3B4	Weighted median	34	0.00554463	0.0172677	0.748136	-0.0283001	0.0393893	1.00556	0.972097	1.04018	0.952173
ukb-saige-172.2	16913_8_RNASET2_RNT2	Weighted median	31	0.0214065	0.017974	0.233664	-0.0138225	0.0566355	1.02164	0.986273	1.05827	0.806231
ukb-saige-172.2	18458_4_PTGES2_PGES2	Weighted median	36	-0.00910104	0.015735	0.562999	-0.0399417	0.0217397	0.99094	0.960845	1.02198	0.893454
ukb-saige-172.2	6986_17_HS3ST3B1_HS3SB	Weighted median	36	0.0127947	0.0162475	0.430996	-0.0190504	0.0446398	1.01288	0.98113	1.04565	0.893454
ukb-saige-172.2	ukb-ppp-ENO2-OID21046	Weighted median	36	-0.0225336	0.015625	0.149259	-0.0531586	0.00809136	0.977718	0.94823	1.00812	0.765761
ukb-saige-172.2	ukb-ppp-HS3ST3B1-OID21303	Weighted median	35	-0.000805729	0.0143804	0.955318	-0.0289914	0.0273799	0.999195	0.971425	1.02776	0.998099
ukb-saige-172.2	ukb-ppp-PTGES2-OID30561	Weighted median	36	-0.0234067	0.015488	0.130717	-0.0537631	0.00694973	0.976865	0.947657	1.00697	0.765761
ukb-saige-172.2	ukb-ppp-RNASET2-OID20321	Weighted median	32	0.0157606	0.0139533	0.258674	-0.0115877	0.043109	1.01589	0.988479	1.04405	0.806231
ukb-saige-172.2	ukb-ppp-SF3B4-OID21278	Weighted median	34	-0.0191168	0.0162671	0.239922	-0.0510002	0.0127667	0.981065	0.950278	1.01285	0.806231
ukb-saige-172.2	ukb-ppp-STX8-OID20531	Weighted median	35	-0.0313201	0.0151691	0.0389487	-0.0610515	-0.00158864	0.969165	0.940775	0.998413	0.715992
finngen_R10_C3_BASAL_CELL_CARCINOMA_EXALLC.gz	10339_48_ENO2_NSE	Weighted mode	63	-0.0112125	0.0217179	0.607497	-0.0537796	0.0313546	0.98885	0.947641	1.03185	0.882764
finngen_R10_C3_BASAL_CELL_CARCINOMA_EXALLC.gz	10903_50_STX8_STX8	Weighted mode	63	0.0142667	0.0168614	0.400743	-0.0187817	0.047315	1.01437	0.981394	1.04845	0.87138
finngen_R10_C3_BASAL_CELL_CARCINOMA_EXALLC.gz	13449_25_SF3B4_SF3B4	Weighted mode	62	0.0125643	0.0241511	0.604783	-0.034772	0.0599005	1.01264	0.965826	1.06173	0.882764
finngen_R10_C3_BASAL_CELL_CARCINOMA_EXALLC.gz	16913_8_RNASET2_RNT2	Weighted mode	61	0.00819401	0.0228652	0.721331	-0.0366219	0.0530099	1.00823	0.964041	1.05444	0.924904
finngen_R10_C3_BASAL_CELL_CARCINOMA_EXALLC.gz	18458_4_PTGES2_PGES2	Weighted mode	65	-0.0158507	0.0178802	0.378672	-0.0508959	0.0191946	0.984274	0.950378	1.01938	0.87138
finngen_R10_C3_BASAL_CELL_CARCINOMA_EXALLC.gz	6986_17_HS3ST3B1_HS3SB	Weighted mode	63	0.00146858	0.0175209	0.933471	-0.0328724	0.0358095	1.00147	0.967662	1.03646	0.951602
finngen_R10_C3_BASAL_CELL_CARCINOMA_EXALLC.gz	ukb-ppp-ENO2-OID21046	Weighted mode	62	-0.0541087	0.023152	0.0227327	-0.0994866	-0.00873079	0.947329	0.905302	0.991307	0.447277
finngen_R10_C3_BASAL_CELL_CARCINOMA_EXALLC.gz	ukb-ppp-HS3ST3B1-OID21303	Weighted mode	61	-0.00605062	0.015433	0.696404	-0.0362992	0.024198	0.993968	0.964352	1.02449	0.924904
finngen_R10_C3_BASAL_CELL_CARCINOMA_EXALLC.gz	ukb-ppp-PTGES2-OID30561	Weighted mode	63	-0.036639	0.0207544	0.0824269	-0.0773176	0.00403957	0.964024	0.925596	1.00405	0.655033
finngen_R10_C3_BASAL_CELL_CARCINOMA_EXALLC.gz	ukb-ppp-RNASET2-OID20321	Weighted mode	54	0.0120784	0.0173732	0.489947	-0.0219731	0.0461298	1.01215	0.978267	1.04721	0.87138
finngen_R10_C3_BASAL_CELL_CARCINOMA_EXALLC.gz	ukb-ppp-SF3B4-OID21278	Weighted mode	62	-0.0297893	0.0222298	0.185196	-0.0733598	0.0137812	0.97065	0.929266	1.01388	0.67637
finngen_R10_C3_BASAL_CELL_CARCINOMA_EXALLC.gz	ukb-ppp-STX8-OID20531	Weighted mode	63	-0.0284977	0.0195533	0.150042	-0.066822	0.00982671	0.971905	0.935362	1.00988	0.67637
finngen_R10_C3_MELANOMA_SKIN_EXALLC.gz	10339_48_ENO2_NSE	Weighted mode	8	0.024232	0.0346942	0.507432	-0.0437687	0.0922327	1.02453	0.957175	1.09662	0.87138
finngen_R10_C3_MELANOMA_SKIN_EXALLC.gz	10903_50_STX8_STX8	Weighted mode	9	-0.00378463	0.0214895	0.86458	-0.0459041	0.0383348	0.996223	0.955134	1.03908	0.951602
finngen_R10_C3_MELANOMA_SKIN_EXALLC.gz	13449_25_SF3B4_SF3B4	Weighted mode	9	0.00630113	0.0223107	0.784786	-0.0374278	0.05003	1.00632	0.963264	1.0513	0.924904
finngen_R10_C3_MELANOMA_SKIN_EXALLC.gz	16913_8_RNASET2_RNT2	Weighted mode	8	0.00194174	0.0215591	0.930758	-0.040314	0.0441975	1.00194	0.960488	1.04519	0.951602
finngen_R10_C3_MELANOMA_SKIN_EXALLC.gz	18458_4_PTGES2_PGES2	Weighted mode	9	0.00518226	0.0213121	0.814	-0.0365895	0.046954	1.0052	0.964072	1.04807	0.924904
finngen_R10_C3_MELANOMA_SKIN_EXALLC.gz	6986_17_HS3ST3B1_HS3SB	Weighted mode	9	0.00154623	0.0183328	0.934857	-0.0343861	0.0374785	1.00155	0.966198	1.03819	0.951602
finngen_R10_C3_MELANOMA_SKIN_EXALLC.gz	ukb-ppp-ENO2-OID21046	Weighted mode	8	0.024566	0.0227491	0.315998	-0.0200223	0.0691543	1.02487	0.980177	1.0716	0.87138
finngen_R10_C3_MELANOMA_SKIN_EXALLC.gz	ukb-ppp-HS3ST3B1-OID21303	Weighted mode	8	-0.0109065	0.0204041	0.609528	-0.0508986	0.0290856	0.989153	0.950375	1.02951	0.882764
finngen_R10_C3_MELANOMA_SKIN_EXALLC.gz	ukb-ppp-PTGES2-OID30561	Weighted mode	8	0.0444068	0.0205244	0.0672485	0.00417898	0.0846346	1.04541	1.00419	1.08832	0.655033
finngen_R10_C3_MELANOMA_SKIN_EXALLC.gz	ukb-ppp-RNASET2-OID20321	Weighted mode	8	0.00312216	0.0396537	0.939446	-0.074599	0.0808434	1.00313	0.928116	1.0842	0.951602
finngen_R10_C3_MELANOMA_SKIN_EXALLC.gz	ukb-ppp-SF3B4-OID21278	Weighted mode	7	-0.00149111	0.0190877	0.940274	-0.038903	0.0359208	0.99851	0.961844	1.03657	0.951602
finngen_R10_C3_MELANOMA_SKIN_EXALLC.gz	ukb-ppp-STX8-OID20531	Weighted mode	8	0.0134371	0.0215762	0.553172	-0.0288522	0.0557263	1.01353	0.97156	1.05731	0.87138
finngen_R10_C3_OTHER_SKIN_EXALLC.gz	10339_48_ENO2_NSE	Weighted mode	57	0.00169565	0.0221254	0.939185	-0.0416702	0.0450615	1.0017	0.959186	1.04609	0.951602
finngen_R10_C3_OTHER_SKIN_EXALLC.gz	10903_50_STX8_STX8	Weighted mode	58	0.0153639	0.0168036	0.3644	-0.0175712	0.0482989	1.01548	0.982582	1.04948	0.87138
finngen_R10_C3_OTHER_SKIN_EXALLC.gz	13449_25_SF3B4_SF3B4	Weighted mode	55	0.0197916	0.0257562	0.445585	-0.0306905	0.0702737	1.01999	0.969776	1.0728	0.87138
finngen_R10_C3_OTHER_SKIN_EXALLC.gz	16913_8_RNASET2_RNT2	Weighted mode	56	0.00795381	0.0250985	0.752516	-0.0412392	0.0571468	1.00799	0.9596	1.05881	0.924904
finngen_R10_C3_OTHER_SKIN_EXALLC.gz	18458_4_PTGES2_PGES2	Weighted mode	57	-0.0138175	0.0195421	0.482461	-0.0521201	0.0244851	0.986278	0.949215	1.02479	0.87138
finngen_R10_C3_OTHER_SKIN_EXALLC.gz	6986_17_HS3ST3B1_HS3SB	Weighted mode	56	0.00730524	0.0188374	0.699658	-0.0296162	0.0442266	1.00733	0.970818	1.04522	0.924904
finngen_R10_C3_OTHER_SKIN_EXALLC.gz	ukb-ppp-ENO2-OID21046	Weighted mode	57	-0.0538012	0.0212537	0.0141959	-0.0954583	-0.012144	0.947621	0.908956	0.987929	0.447277
finngen_R10_C3_OTHER_SKIN_EXALLC.gz	ukb-ppp-HS3ST3B1-OID21303	Weighted mode	58	-0.00592888	0.0177602	0.739733	-0.0407388	0.0288811	0.994089	0.96008	1.0293	0.924904
finngen_R10_C3_OTHER_SKIN_EXALLC.gz	ukb-ppp-PTGES2-OID30561	Weighted mode	58	-0.0400555	0.021479	0.0673511	-0.0821543	0.00204338	0.960736	0.92113	1.00205	0.655033
finngen_R10_C3_OTHER_SKIN_EXALLC.gz	ukb-ppp-RNASET2-OID20321	Weighted mode	53	0.0129136	0.0165393	0.438471	-0.0195034	0.0453305	1.013	0.980686	1.04637	0.87138
finngen_R10_C3_OTHER_SKIN_EXALLC.gz	ukb-ppp-SF3B4-OID21278	Weighted mode	55	-0.0358826	0.0195572	0.0720536	-0.0742148	0.00244953	0.964754	0.928472	1.00245	0.655033
finngen_R10_C3_OTHER_SKIN_EXALLC.gz	ukb-ppp-STX8-OID20531	Weighted mode	59	-0.0306738	0.0186999	0.106352	-0.0673256	0.00597799	0.969792	0.934891	1.006	0.67637
finngen_R10_C3_SKIN_EXALLC.gz	10339_48_ENO2_NSE	Weighted mode	65	-0.00739333	0.0243194	0.762107	-0.0550594	0.0402727	0.992634	0.946429	1.04109	0.924904
finngen_R10_C3_SKIN_EXALLC.gz	10903_50_STX8_STX8	Weighted mode	66	0.0152014	0.0193704	0.435439	-0.0227647	0.0531674	1.01532	0.977492	1.05461	0.87138
finngen_R10_C3_SKIN_EXALLC.gz	13449_25_SF3B4_SF3B4	Weighted mode	65	0.0153346	0.0246127	0.535475	-0.0329063	0.0635755	1.01545	0.967629	1.06564	0.87138
finngen_R10_C3_SKIN_EXALLC.gz	16913_8_RNASET2_RNT2	Weighted mode	63	0.015391	0.026276	0.560173	-0.0361099	0.066892	1.01551	0.964534	1.06918	0.87138
finngen_R10_C3_SKIN_EXALLC.gz	18458_4_PTGES2_PGES2	Weighted mode	65	-0.0127392	0.0202322	0.531164	-0.0523943	0.0269158	0.987342	0.948955	1.02728	0.87138
finngen_R10_C3_SKIN_EXALLC.gz	6986_17_HS3ST3B1_HS3SB	Weighted mode	64	-0.00341036	0.0202061	0.866511	-0.0430143	0.0361936	0.996595	0.957898	1.03686	0.951602
finngen_R10_C3_SKIN_EXALLC.gz	ukb-ppp-ENO2-OID21046	Weighted mode	64	-0.0651832	0.0273682	0.0202652	-0.118825	-0.0115414	0.936896	0.887963	0.988525	0.447277
finngen_R10_C3_SKIN_EXALLC.gz	ukb-ppp-HS3ST3B1-OID21303	Weighted mode	65	-0.00530809	0.015847	0.738752	-0.0363682	0.025752	0.994706	0.964285	1.02609	0.924904
finngen_R10_C3_SKIN_EXALLC.gz	ukb-ppp-PTGES2-OID30561	Weighted mode	66	-0.037603	0.0262603	0.156955	-0.0890732	0.0138672	0.963095	0.914779	1.01396	0.67637
finngen_R10_C3_SKIN_EXALLC.gz	ukb-ppp-RNASET2-OID20321	Weighted mode	57	0.0114545	0.0207682	0.583456	-0.0292511	0.0521601	1.01152	0.971173	1.05354	0.882764
finngen_R10_C3_SKIN_EXALLC.gz	ukb-ppp-SF3B4-OID21278	Weighted mode	62	-0.035515	0.0226156	0.1215	-0.0798416	0.00881155	0.965108	0.923263	1.00885	0.67637
finngen_R10_C3_SKIN_EXALLC.gz	ukb-ppp-STX8-OID20531	Weighted mode	65	-0.0335223	0.0248761	0.182547	-0.0822794	0.0152348	0.967033	0.921015	1.01535	0.67637
finngen_R10_C3_SQUOMOUS_CELL_CARCINOMA_SKIN_EXALLC.gz	10339_48_ENO2_NSE	Weighted mode	7	0.00762342	0.0174173	0.676926	-0.0265145	0.0417613	1.00765	0.973834	1.04265	0.924904
finngen_R10_C3_SQUOMOUS_CELL_CARCINOMA_SKIN_EXALLC.gz	10903_50_STX8_STX8	Weighted mode	9	0.0103771	0.0156609	0.526206	-0.0203183	0.0410724	1.01043	0.979887	1.04193	0.87138
finngen_R10_C3_SQUOMOUS_CELL_CARCINOMA_SKIN_EXALLC.gz	13449_25_SF3B4_SF3B4	Weighted mode	9	0.0150721	0.0177822	0.421296	-0.019781	0.0499251	1.01519	0.980413	1.05119	0.87138
finngen_R10_C3_SQUOMOUS_CELL_CARCINOMA_SKIN_EXALLC.gz	16913_8_RNASET2_RNT2	Weighted mode	9	0.0108815	0.0175889	0.553345	-0.0235927	0.0453557	1.01094	0.976683	1.0464	0.87138
finngen_R10_C3_SQUOMOUS_CELL_CARCINOMA_SKIN_EXALLC.gz	18458_4_PTGES2_PGES2	Weighted mode	9	-0.00437697	0.0161503	0.793241	-0.0360316	0.0272777	0.995633	0.96461	1.02765	0.924904
finngen_R10_C3_SQUOMOUS_CELL_CARCINOMA_SKIN_EXALLC.gz	6986_17_HS3ST3B1_HS3SB	Weighted mode	9	0.00558888	0.0165772	0.744684	-0.0269023	0.0380801	1.0056	0.973456	1.03881	0.924904
finngen_R10_C3_SQUOMOUS_CELL_CARCINOMA_SKIN_EXALLC.gz	ukb-ppp-ENO2-OID21046	Weighted mode	7	-0.046371	0.0158793	0.0266236	-0.0774945	-0.0152476	0.954688	0.925432	0.984868	0.447277
finngen_R10_C3_SQUOMOUS_CELL_CARCINOMA_SKIN_EXALLC.gz	ukb-ppp-HS3ST3B1-OID21303	Weighted mode	9	0.00192268	0.0122878	0.879539	-0.0221614	0.0260068	1.00192	0.978082	1.02635	0.951602
finngen_R10_C3_SQUOMOUS_CELL_CARCINOMA_SKIN_EXALLC.gz	ukb-ppp-PTGES2-OID30561	Weighted mode	8	-0.0243621	0.015602	0.162381	-0.054942	0.00621776	0.975932	0.94654	1.00624	0.67637
finngen_R10_C3_SQUOMOUS_CELL_CARCINOMA_SKIN_EXALLC.gz	ukb-ppp-RNASET2-OID20321	Weighted mode	6	0.0101203	0.0125707	0.457338	-0.0145183	0.0347589	1.01017	0.985587	1.03537	0.87138
finngen_R10_C3_SQUOMOUS_CELL_CARCINOMA_SKIN_EXALLC.gz	ukb-ppp-SF3B4-OID21278	Weighted mode	7	-0.0311399	0.0163541	0.105568	-0.0631939	0.000914139	0.96934	0.938761	1.00091	0.67637
finngen_R10_C3_SQUOMOUS_CELL_CARCINOMA_SKIN_EXALLC.gz	ukb-ppp-STX8-OID20531	Weighted mode	7	-0.0263738	0.0148918	0.126942	-0.0555617	0.00281403	0.973971	0.945954	1.00282	0.67637
ukb-saige-172.11	10339_48_ENO2_NSE	Weighted mode	8	-0.0498602	0.0249458	0.0857782	-0.098754	-0.000966476	0.951362	0.905966	0.999034	0.655033
ukb-saige-172.11	10903_50_STX8_STX8	Weighted mode	8	-0.0280255	0.0314109	0.401902	-0.0895908	0.0335399	0.972364	0.914305	1.03411	0.87138
ukb-saige-172.11	13449_25_SF3B4_SF3B4	Weighted mode	9	-0.0294774	0.0228055	0.232244	-0.0741761	0.0152213	0.970953	0.928508	1.01534	0.780341
ukb-saige-172.11	16913_8_RNASET2_RNT2	Weighted mode	8	0.021218	0.0206244	0.337813	-0.0192058	0.0616418	1.02144	0.980977	1.06358	0.87138
ukb-saige-172.11	18458_4_PTGES2_PGES2	Weighted mode	8	-0.0251588	0.0221568	0.293549	-0.0685862	0.0182686	0.975155	0.933713	1.01844	0.87138
ukb-saige-172.11	6986_17_HS3ST3B1_HS3SB	Weighted mode	9	0.0136353	0.0204362	0.523412	-0.0264197	0.0536903	1.01373	0.973926	1.05516	0.87138
ukb-saige-172.11	ukb-ppp-ENO2-OID21046	Weighted mode	8	0.036681	0.0247434	0.181779	-0.011816	0.0851781	1.03736	0.988253	1.08891	0.67637
ukb-saige-172.11	ukb-ppp-HS3ST3B1-OID21303	Weighted mode	8	0.00577227	0.0180536	0.758504	-0.0296128	0.0411573	1.00579	0.970821	1.04202	0.924904
ukb-saige-172.11	ukb-ppp-PTGES2-OID30561	Weighted mode	8	0.0315969	0.0229912	0.211731	-0.0134659	0.0766597	1.0321	0.986624	1.07967	0.741058
ukb-saige-172.11	ukb-ppp-RNASET2-OID20321	Weighted mode	7	0.00769713	0.0186265	0.693796	-0.0288108	0.0442051	1.00773	0.9716	1.0452	0.924904
ukb-saige-172.11	ukb-ppp-SF3B4-OID21278	Weighted mode	7	0.0254952	0.0228364	0.306943	-0.0192641	0.0702545	1.02582	0.98092	1.07278	0.87138
ukb-saige-172.11	ukb-ppp-STX8-OID20531	Weighted mode	7	0.0136588	0.0220656	0.558665	-0.0295898	0.0569074	1.01375	0.970844	1.05856	0.87138
ukb-saige-172.2	10339_48_ENO2_NSE	Weighted mode	35	0.00598703	0.0253614	0.814796	-0.0437214	0.0556955	1.006	0.957221	1.05728	0.924904
ukb-saige-172.2	10903_50_STX8_STX8	Weighted mode	33	0.0199826	0.0239015	0.409332	-0.0268643	0.0668296	1.02018	0.973493	1.06911	0.87138
ukb-saige-172.2	13449_25_SF3B4_SF3B4	Weighted mode	34	0.0108775	0.037117	0.771312	-0.0618718	0.0836267	1.01094	0.940003	1.08722	0.924904
ukb-saige-172.2	16913_8_RNASET2_RNT2	Weighted mode	31	0.0318087	0.0339813	0.356715	-0.0347946	0.098412	1.03232	0.965804	1.10342	0.87138
ukb-saige-172.2	18458_4_PTGES2_PGES2	Weighted mode	36	-0.0215223	0.0249761	0.394708	-0.0704754	0.0274307	0.978708	0.931951	1.02781	0.87138
ukb-saige-172.2	6986_17_HS3ST3B1_HS3SB	Weighted mode	36	0.0180556	0.0227953	0.433652	-0.0266231	0.0627343	1.01822	0.973728	1.06474	0.87138
ukb-saige-172.2	ukb-ppp-ENO2-OID21046	Weighted mode	36	-0.0650209	0.0264671	0.019126	-0.116896	-0.0131453	0.937048	0.889677	0.986941	0.447277
ukb-saige-172.2	ukb-ppp-HS3ST3B1-OID21303	Weighted mode	35	-0.000195711	0.0183357	0.991546	-0.0361337	0.0357423	0.999804	0.964511	1.03639	0.991546
ukb-saige-172.2	ukb-ppp-PTGES2-OID30561	Weighted mode	36	-0.0385918	0.0251151	0.133384	-0.0878174	0.0106338	0.962143	0.915928	1.01069	0.67637
ukb-saige-172.2	ukb-ppp-RNASET2-OID20321	Weighted mode	32	0.0168757	0.0181956	0.360854	-0.0187878	0.0525392	1.01702	0.981388	1.05394	0.87138
ukb-saige-172.2	ukb-ppp-SF3B4-OID21278	Weighted mode	34	-0.038669	0.0278641	0.174506	-0.0932826	0.0159445	0.962069	0.910936	1.01607	0.67637
ukb-saige-172.2	ukb-ppp-STX8-OID20531	Weighted mode	35	-0.043834	0.0241883	0.0787953	-0.091243	0.0035751	0.957113	0.912796	1.00358	0.655033
