# Supplementary material for: PTGES2 and RNASET2 identified as novel potential biomarkers and therapeutic targets for basal cell carcinoma: insights from proteome-wide mendelian randomization, colocalization, and MR-PheWAS analyses
Source: Front Pharmacol. 2024 Jul 5;15:1418560. doi: 10.3389/fphar.2024.1418560 (PMC11257982; doi:10.3389/fphar.2024.1418560)
Supplement: Supplementary file 1 [file DataSheet1.ZIP › Table S8.xlsx]

## Sheet: coloc共定位结果
Table S8. The colocalization results of 6 identified proteins with skin cancer in the UKB-PPP study (PP.H4)
Protein	Skin cancer	Other skin cancer	Basal cell carcinoma	Squamous cell carcinoma	Melanoma
PTGES2	0.885647	0.956649	0.928657	0.0159408	0.00759427
RNASET2	0.254565	0.792991	0.162634	0.0624413	0.00546105
SF3B4	1.22e-07	3.32e-07	2.77749e-07	0.00187014	0.0102497
STX8	0.0149851	0.10852	0.485171	0.00813778	0.00605139
ENO2	0.123232	0.178414	0.480337	0.0189724	0.0056302
HS3ST3B1	0.0201149	0.0330408	0.0652595	0.00422595	0.00433904
