# Supplementary material for: PTGES2 and RNASET2 identified as novel potential biomarkers and therapeutic targets for basal cell carcinoma: insights from proteome-wide mendelian randomization, colocalization, and MR-PheWAS analyses
Source: Front Pharmacol. 2024 Jul 5;15:1418560. doi: 10.3389/fphar.2024.1418560 (PMC11257982; doi:10.3389/fphar.2024.1418560)
Supplement: Supplementary file 1 [file DataSheet1.ZIP › Table S9.xlsx]

## Sheet: coloc共定位结果
Table S9. The colocalization results of 6 identified proteins with skin cancer in the deCODE study (PP.H4)
Protein	Skin cancer	Other skin cancer	Basal cell carcinoma	Squamous cell carcinoma	Melanoma
PTGES2	0.861045	0.953936	0.927641	0.0145896	0.00708547
RNASET2	0.915055	0.987801	0.963702	0.0204802	0.00663473
SF3B4	4.22457e-05	3.84231e-05	4.09038e-05	0.00210731	0.00517331
STX8	0.017476	0.0939217	0.495631	0.00922481	0.00693172
ENO2	0.0550408	0.0800638	0.288832	0.00790577	0.00254672
HS3ST3B1	0.090595	0.174275	0.712448	0.00457455	0.00555602
